# Supplementary material for: Systematic characterization of the HOXA9 downstream targets in MLL-r leukemia by noncoding CRISPR screens
Source: Nat Commun. 2023 Nov 28;14:7464. doi: 10.1038/s41467-023-43264-5 (PMC10684515; doi:10.1038/s41467-023-43264-5)
Supplement: Supplementary file 4 — Supplementary Data 1 [file 41467_2023_43264_MOESM4_ESM.xlsx]

## Sheet: Sheet1
Supplementary Table S1 Oligo information related to this study
Cloning primers	5'>3'
FLT3 cDNA PCR forward	ATCTACTAGAGCTAGCGCCACCATGCCGGCGTTGGC
FLT3 cDNA PCR reverse	TCGCGGCCGCGGATCCCTACGAATCTTCGACCTGAGCCT
FLT3 Capture-C oligos	5'>3'	5'>3'
FLT3 Promoter bait 1	GATCCAACCAAAATTCGGCGGGGCTGGGGGGTATCGTTATTGAGGATGACTCGCTCTAGGGGAGAACGCGGACGCATTTTCCCATCAGAGTTCCCTCCATAAATCAAAACCTCAAAAGAA
FLT3Promoter bait 2	CCGGGGCTCCCCGACTGCGGCGGGGAAGATTGGGCGCGGTCCCGCCGGAGAAGTTGCACTGGCTCCGCGGCTCTGCCGCCTTGCTGCCCCTGTGAGTCCCCGAACTCTGTCGTTTGGATC
Nextera primers	5'>3'	5'>3'
nextera seq primer for leti-puro library forward	TCGTCGGCAGCGTCAGATGTGTATAAGAGACAGAATGGACTATCATATGCTTACCGTAACTTGAAAGTATTTCG
nextera seq primer for leti-puro library reverse	GTCTCGTGGGCTCGGAGATGTGTATAAGAGACAGCTTTAGTTTGTATGTCTGTTGCTATTATGTCTACTATTCTTTC
sgRNA cloning oligos	5'>3'
sgRPS19 forward	CACCCAGCGCGGCACCTGTACCTC
sgRPS19 reverse	AAACGAGGTACAGGTGCCGCGCTG
sgFLT3 DE-1 forward	CACCAACACCTGTGAAATGACTGT
sgFLT3 DE-1 reverse	AAACACAGTCATTTCACAGGTGTT
sgFLT3 DE-2 forward	CACCAACTGCTTAAGTTTTTGTGG
sgFLT3 DE-2 reverse	AAACCCACAAAAACTTAAGCAGTT
sgAHI1-000 forward	CACCACAGTCTGTCGCAAGTGTAT
sgAHI1-000 reverse	AAACATACACTTGCGACAGACTGT
sgAHI1-005 forward	CACCTAAACTATGCAAGATGCTGC
sgAHI1-005 reverse	AAACGCAGCATCTTGCATAGTTTA
sgRUNX1_18 forward	CACCCAAGCCGGCTGGCAAGGAAG
sgRUNX1_18 reverse	AAACCTTCCTTGCCAGCCGGCTTG
sgRUNX1_20 forward	CACCGCTGGCAAGGAAGGGGTTGA
sgRUNX1_20 reverse	AAACTCAACCCCTTCCTTGCCAGC
sgDCAF11_20 forward	CACCTGCGCGAGGTGCCTGAGGGG
sgDCAF11_20 reverse	AAACCCCCTCAGGCACCTCGCGCA
sgDCAF11_2 forward	CACCGGCGTAACGGCTGAGAGGCG
sgDCAF11_2 reverse	AAACCGCCTCTCAGCCGTTACGCC
sgCDK6_8 forward	CACCCGCTCTAGTCCCCTTCCCTG
sgCDK6_8 reverse	AAACCAGGGAAGGGGACTAGAGCG
sgCDK6_54 forward	CACCACCTCGGGGAACGTCTGGAG
sgCDK6_54 reverse	AAAC CTCCAGACGTTCCCCGAGGT
sgNDUFS8_19 forward	CACCCAAGTAGCGGCGGCGCTTCA
sgNDUFS8_19 reverse	AAACTGAAGCGCCGCCGCTACTTG
sgNDUFS8_9 forward	CACCGGAGGCGGAGGCTACACTGT
sgNDUFS8_9 reverse	AAAC ACAGTGTAGCCTCCGCCTCC
sgMAN1C1_12 forward	CACCTTAGCAGGCTGGGGACGGCA
sgMAN1C1_12 reverse	AAACTGCCGTCCCCAGCCTGCTAA
sgMAN1C1_13 forward	CACCCTTAGCAGGCTGGGGACGGC
sgMAN1C1_13 reverse	AAACGCCGTCCCCAGCCTGCTAAG
sgPEBP4_5 forward	CACCGCTGTGGGACAGGCTTTGGT
sgPEBP4_5 reverse	AAACACCAAAGCCTGTCCCACAGC
sgPEBP4_17 forward	CACCAAGTGGAGAGGTGAGGCCCT
sgPEBP4_17 reverse	AAACAGGGCCTCACCTCTCCACTT
sgZCCHC7_29 forward	CACCCAAGGCAGACAACTGGCCAA
sgZCCHC7_29 reverse	AAACTTGGCCAGTTGTCTGCCTTG
sgZCCHC7_30 forward	CACCCAACTGGCCAAGGGGAGCTG
sgZCCHC7_30 reverse	AAACCAGCTCCCCTTGGCCAGTTG
QRT-PCR primers	5'>3'
FLT3 forward	CCGCTGCTCGTTGTTTTT
FLT3 reverse	GGCAGATCTTGATTTGTAATAGTCC
PAN3 forward	AGTAGCGGGGGACTCGAT
PAN3 reverse	CAGTTAAAGCACCTCCATCCA
Index formation	Illumina
N701	TAAGGCGA
N702	CGTACTAG
N703	AGGCAGAA
N704	TCCTGAGC
N705	GGACTCCT
N706	TAGGCATG
N707	CTCTCTAC
N708	CAGAGAGG
S503	TATCCTCT
