# Supplementary material for: Systematic characterization of the HOXA9 downstream targets in MLL-r leukemia by noncoding CRISPR screens
Source: Nat Commun. 2023 Nov 28;14:7464. doi: 10.1038/s41467-023-43264-5 (PMC10684515; doi:10.1038/s41467-023-43264-5)
Supplement: Supplementary file 5 — Supplementary Data 2 [file 41467_2023_43264_MOESM5_ESM.xlsx]

## Sheet: SEM Cas9 day 7 vs day 0 MAGeCK
id	num	neg|score	neg|p-value	neg|fdr	neg|rank	neg|goodsgrna	neg|lfc	pos|score	pos|p-value	pos|fdr	pos|rank	pos|goodsgrna	pos|lfc	Gene	lfc	neglog10_p-value	score	neglog10_fdr	bidirect_rank	p.value	q.value	is_pos_or_neg
RPS19-sgRNA-design_cli	20	1.0517e-43	4.9827e-06	0.000248	1	19	-2.2932	0.022495	0.11388	0.744003	33	1	-2.2932	RPS19-sgRNA-design_cli	-2.2932	5.30254	1.0517e-43	3.60555	1	4.9827e-06	0.000248	neg
chr13:28842907-28843340(.)::npk3::pkscore157:PAN3	18	4.9151e-14	4.9827e-06	0.000248	2	17	-0.94665	0.99987	0.99986	0.999856	249	0	-0.94665	chr13:28842907-28843340(.)::npk3::pkscore157:PAN3	-0.94665	5.30254	4.9151e-14	3.60555	2	4.9827e-06	0.000248	neg
chrM:2957-3621(.)::npk3::pkscore140	42	2.2911e-12	4.9827e-06	0.000248	3	29	-0.279	0.80238	0.9763	0.999856	228	4	-0.279	chrM:2957-3621(.)::npk3::pkscore140	-0.279	5.30254	2.2911e-12	3.60555	3	4.9827e-06	0.000248	neg
chr16:22200786-22201103(.)::npk2::pkscore123:SDR42E2	41	1.8589e-08	4.9827e-06	0.000248	4	26	-0.20872	0.95026	0.99696	0.999856	240	4	-0.20872	chr16:22200786-22201103(.)::npk2::pkscore123:SDR42E2	-0.20872	5.30254	1.8589e-08	3.60555	4	4.9827e-06	0.000248	neg
chrM:15876-16458(.)::npk3::pkscore449	35	8.4147e-08	4.9827e-06	0.000248	5	23	-0.24039	0.42309	0.8079	0.995814	190	6	-0.24039	chrM:15876-16458(.)::npk3::pkscore449	-0.24039	5.30254	8.4147e-08	3.60555	5	4.9827e-06	0.000248	neg
chr13:28819406-28820051(.)::npk3::pkscore264:PAN3	19	9.7657e-07	2.4914e-05	0.001034	6	13	-0.38257	0.69944	0.9097	0.999856	218	3	-0.38257	chr13:28819406-28820051(.)::npk3::pkscore264:PAN3	-0.38257	4.60356	9.7657e-07	2.98548	6	2.4914e-05	0.001034	neg
chr13:23025165-23025837(.)::npk2::pkscore69	48	0.00024413	0.0029348	0.104396	7	24	-0.13054	0.33187	0.75947	0.995305	177	14	-0.13054	chr13:23025165-23025837(.)::npk2::pkscore69	-0.13054	2.53242	0.00024413	0.981316	7	0.0029348	0.104396	neg
chr14:24583753-24584104(.)::npk3::pkscore221:DCAF11	51	0.00042233	0.0051671	0.155363	8	27	-0.10783	0.084076	0.36895	0.878097	78	9	-0.10783	chr14:24583753-24584104(.)::npk3::pkscore221:DCAF11	-0.10783	2.28675	0.00042233	0.808652	8	0.0051671	0.155363	neg
chr9:130150601-130150995(.)::npk3::pkscore194:GARNL3	20	0.00066816	0.0056155	0.155363	9	12	-0.15152	0.069325	0.26372	0.878097	64	4	-0.15152	chr9:130150601-130150995(.)::npk3::pkscore194:GARNL3	-0.15152	2.25061	0.00066816	0.808652	9	0.0056155	0.155363	neg
hg38chrM:15876-16458(.)::npk3::pkscore449	23	0.00074003	0.006343	0.15794	10	11	-0.17944	0.47891	0.81129	0.995814	195	6	-0.17944	hg38chrM:15876-16458(.)::npk3::pkscore449	-0.17944	2.19771	0.00074003	0.801508	10	0.006343	0.15794	neg
chr11:122542274-122542642(.)::npk3::pkscore92:UBASH3B	52	0.001029	0.011385	0.257726	11	21	-0.026523	0.10702	0.42906	0.878097	91	10	-0.026523	chr11:122542274-122542642(.)::npk3::pkscore92:UBASH3B	-0.026523	1.94367	0.001029	0.588842	11	0.011385	0.257726	neg
chr8:98796071-98796589(.)::npk3::pkscore135:LAPTM4B	33	0.0014016	0.012561	0.258733	12	15	-0.12497	0.5049	0.85597	0.999856	201	7	-0.12497	chr8:98796071-98796589(.)::npk3::pkscore135:LAPTM4B	-0.12497	1.90098	0.0014016	0.587148	12	0.012561	0.258733	neg
chr8:6669714-6669970(.)::npk2::pkscore63:XKR5	25	0.0016227	0.013508	0.258733	13	11	-0.071582	0.3016	0.66618	0.95845	166	9	-0.071582	chr8:6669714-6669970(.)::npk2::pkscore63:XKR5	-0.071582	1.86941	0.0016227	0.587148	13	0.013508	0.258733	neg
chr9:37324704-37325208(.)::npk3::pkscore465:ZCCHC7	27	0.0018259	0.016079	0.276344	14	14	-0.1125	0.48779	0.83099	0.996177	197	9	-0.1125	chr9:37324704-37325208(.)::npk3::pkscore465:ZCCHC7	-0.1125	1.79374	0.0018259	0.55855	14	0.016079	0.276344	neg
chr8:61532290-61532639(.)::npk2::pkscore79:RAB2A	26	0.0021005	0.016647	0.276344	15	14	-0.15181	0.61577	0.89438	0.999856	212	5	-0.15181	chr8:61532290-61532639(.)::npk2::pkscore79:RAB2A	-0.15181	1.77866	0.0021005	0.55855	15	0.016647	0.276344	neg
chr3:128717369-128717644(.)::npk2::pkscore73:KIAA1257	18	0.0032455	0.02167	0.337236	16	7	-0.086037	0.099882	0.32755	0.878097	88	7	-0.086037	chr3:128717369-128717644(.)::npk2::pkscore73:KIAA1257	-0.086037	1.66414	0.0032455	0.472066	16	0.02167	0.337236	neg
chr14:22539218-22539599(.)::npk3::pkscore152:TRAV22	40	0.0035597	0.031326	0.435691	17	20	-0.10138	0.92099	0.99436	0.999856	238	8	-0.10138	chr14:22539218-22539599(.)::npk3::pkscore152:TRAV22	-0.10138	1.5041	0.0035597	0.360821	17	0.031326	0.435691	neg
chr16:29690951-29691311(.)::npk3::pkscore147:QPRT	27	0.0040267	0.031496	0.435691	18	11	-0.02126	0.17894	0.51482	0.893395	124	6	-0.02126	chr16:29690951-29691311(.)::npk3::pkscore147:QPRT	-0.02126	1.50174	0.0040267	0.360821	18	0.031496	0.435691	neg
chr13:30945870-30946121(.)::npk3::pkscore65:LINC00426	25	0.0047271	0.034057	0.446324	19	14	-0.13521	0.0021842	0.017514	0.373759	11	5	-0.13521	chr13:30945870-30946121(.)::npk3::pkscore65:LINC00426	-0.13521	1.75661	0.0021842	0.427408	11	0.017514	0.373759	pos
chr8:34810669-34810948(.)::npk2::pkscore58	26	0.0051993	0.036518	0.454653	20	14	-0.12688	0.39631	0.75743	0.995305	187	9	-0.12688	chr8:34810669-34810948(.)::npk2::pkscore58	-0.12688	1.43749	0.0051993	0.34232	20	0.036518	0.454653	neg
chr16:30382258-30382542(.)::npk2::pkscore104:MYLPF	32	0.010291	0.069195	0.820454	21	14	-0.092251	0.90053	0.98749	0.999856	236	7	-0.092251	chr16:30382258-30382542(.)::npk2::pkscore104:MYLPF	-0.092251	1.15993	0.010291	0.0859458	21	0.069195	0.820454	neg
chr19:10870028-10870304(.)::npk2::pkscore74:DNM2	34	0.012906	0.083804	0.907272	22	14	-0.072773	0.28228	0.67665	0.95845	159	8	-0.072773	chr19:10870028-10870304(.)::npk2::pkscore74:DNM2	-0.072773	1.07674	0.012906	0.0422625	22	0.083804	0.907272	neg
chr11:67797980-67798220(.)::npk2::pkscore68:NDUFS8	26	0.017396	0.098045	0.97267	23	9	-0.011028	0.88096	0.98064	0.999856	233	5	-0.011028	chr11:67797980-67798220(.)::npk2::pkscore68:NDUFS8	-0.011028	1.00857	0.017396	0.0120345	23	0.098045	0.97267	neg
chr8:28048663-28048975(.)::npk2::pkscore152	29	0.017845	0.10221	0.97267	24	14	-0.11447	0.90062	0.98651	0.999856	237	3	-0.11447	chr8:28048663-28048975(.)::npk2::pkscore152	-0.11447	0.990507	0.017845	0.0120345	24	0.10221	0.97267	neg
chr14:88711723-88712096(.)::npk2::pkscore181:KCNK10	35	0.019012	0.11544	0.97267	25	11	-0.011425	0.13941	0.46844	0.889666	105	10	-0.011425	chr14:88711723-88712096(.)::npk2::pkscore181:KCNK10	-0.011425	0.937644	0.019012	0.0120345	25	0.11544	0.97267	neg
chr2:235485902-235486172(.)::npk2::pkscore90	7	0.02146	0.075583	0.855459	26	5	-0.1328	0.97306	0.97271	0.999856	243	0	-0.1328	chr2:235485902-235486172(.)::npk2::pkscore90	-0.1328	1.12158	0.02146	0.0678008	26	0.075583	0.855459	neg
chr14:65140575-65140920(.)::npk3::pkscore110	34	0.023382	0.13186	0.97267	27	14	-0.061999	0.035731	0.18587	0.810568	43	9	-0.061999	chr14:65140575-65140920(.)::npk3::pkscore110	-0.061999	0.879887	0.023382	0.0120345	27	0.13186	0.97267	neg
chr8:22832812-22833132(.)::npk2::pkscore134:PEBP4	31	0.024048	0.13278	0.97267	28	15	-0.11216	0.31219	0.70055	0.95845	169	7	-0.11216	chr8:22832812-22833132(.)::npk2::pkscore134:PEBP4	-0.11216	0.876867	0.024048	0.0120345	28	0.13278	0.97267	neg
chr17:73450274-73450613(.)::npk3::pkscore197:TMEM94	22	0.02445	0.12503	0.97267	29	11	-0.11372	0.98368	0.99681	0.999856	246	3	-0.11372	chr17:73450274-73450613(.)::npk3::pkscore197:TMEM94	-0.11372	0.902986	0.02445	0.0120345	29	0.12503	0.97267	neg
chr14:102342540-102343171(.)::npk2::pkscore64:PPP2R5C	34	0.024813	0.1384	0.97267	30	11	-0.032347	0.1051	0.39169	0.878097	90	7	-0.032347	chr14:102342540-102343171(.)::npk2::pkscore64:PPP2R5C	-0.032347	0.858864	0.024813	0.0120345	30	0.1384	0.97267	neg
chr19:16477848-16478351(.)::npk3::pkscore133:EPS15L1	43	0.025834	0.14985	0.999756	31	19	-0.071659	0.97531	0.99872	0.999856	245	5	-0.071659	chr19:16477848-16478351(.)::npk3::pkscore133:EPS15L1	-0.071659	0.824343	0.025834	0.000105981	31	0.14985	0.999756	neg
chr3:71998608-71998926(.)::npk3::pkscore103:LINC00877	29	0.026844	0.14063	0.97267	32	9	-0.044002	0.46239	0.81873	0.995814	193	7	-0.044002	chr3:71998608-71998926(.)::npk3::pkscore103:LINC00877	-0.044002	0.851922	0.026844	0.0120345	32	0.14063	0.97267	neg
chr1:9135127-9135458(.)::npk2::pkscore105:SLC2A5	17	0.027251	0.12213	0.97267	33	4	0.17584	0.0034159	0.022278	0.396225	14	9	0.17584	chr1:9135127-9135458(.)::npk2::pkscore105:SLC2A5	0.17584	1.65212	0.0034159	0.402058	14	0.022278	0.396225	pos
chr15:64722550-64722828(.)::npk2::pkscore92:TRIP4	14	0.029208	0.12353	0.97267	34	7	-0.098285	0.82464	0.93611	0.999856	231	2	-0.098285	chr15:64722550-64722828(.)::npk2::pkscore92:TRIP4	-0.098285	0.908228	0.029208	0.0120345	34	0.12353	0.97267	neg
chr5:73622762-73623120(.)::npk2::pkscore60:LINC01333	27	0.030439	0.155	0.999756	35	9	0.030721	0.16041	0.48506	0.889666	116	9	0.030721	chr5:73622762-73623120(.)::npk2::pkscore60:LINC01333	0.030721	0.809668	0.030439	0.000105981	35	0.155	0.999756	neg
chr8:38508068-38508348(.)::npk2::pkscore137	31	0.031845	0.16414	0.999756	36	11	-0.026597	0.15281	0.48121	0.889666	112	7	-0.026597	chr8:38508068-38508348(.)::npk2::pkscore137	-0.026597	0.784786	0.031845	0.000105981	36	0.16414	0.999756	neg
chr8:129641729-129642048(.)::npk2::pkscore106	16	0.031852	0.13738	0.97267	37	7	-0.047215	0.84468	0.95259	0.999856	232	2	-0.047215	chr8:129641729-129642048(.)::npk2::pkscore106	-0.047215	0.862076	0.031852	0.0120345	37	0.13738	0.97267	neg
hg38chrM:2957-3621(.)::npk3::pkscore140	7	0.034778	0.11237	0.97267	38	4	-0.21278	0.97317	0.97275	0.999856	244	0	-0.21278	hg38chrM:2957-3621(.)::npk3::pkscore140	-0.21278	0.94935	0.034778	0.0120345	38	0.11237	0.97267	neg
chr9:37294114-37294420(.)::npk2::pkscore109:ZCCHC7	19	0.03773	0.16462	0.999756	39	9	-0.14517	0.35014	0.68582	0.95845	180	4	-0.14517	chr9:37294114-37294420(.)::npk2::pkscore109:ZCCHC7	-0.14517	0.783517	0.03773	0.000105981	39	0.16462	0.999756	neg
chr6:151872427-151872763(.)::npk3::pkscore89:CCDC170	23	0.039568	0.17724	0.999756	40	10	-0.015564	0.79755	0.95631	0.999856	227	5	-0.015564	chr6:151872427-151872763(.)::npk3::pkscore89:CCDC170	-0.015564	0.751438	0.039568	0.000105981	40	0.17724	0.999756	neg
chr12:8731922-8732270(.)::npk3::pkscore191	24	0.04046	0.18487	0.999756	41	6	0.12	0.043327	0.19759	0.810568	48	11	0.12	chr12:8731922-8732270(.)::npk3::pkscore191	0.12	0.733134	0.04046	0.000105981	41	0.18487	0.999756	neg
chr8:38502244-38502800(.)::npk3::pkscore149	32	0.041112	0.20171	0.999756	42	11	0.0041221	0.5312	0.86795	0.999856	206	10	0.0041221	chr8:38502244-38502800(.)::npk3::pkscore149	0.0041221	0.695273	0.041112	0.000105981	42	0.20171	0.999756	neg
chr8:17021030-17021307(.)::npk3::pkscore91:ZDHHC2	11	0.046822	0.16073	0.999756	43	6	-0.12065	0.18347	0.42185	0.878097	125	4	-0.12065	chr8:17021030-17021307(.)::npk3::pkscore91:ZDHHC2	-0.12065	0.793903	0.046822	0.000105981	43	0.16073	0.999756	neg
chr1:26097697-26098053(.)::npk2::pkscore114:MAN1C1	41	0.050799	0.24923	0.999756	44	16	-0.048167	0.2766	0.68678	0.95845	154	13	-0.048167	chr1:26097697-26098053(.)::npk2::pkscore114:MAN1C1	-0.048167	0.6034	0.050799	0.000105981	44	0.24923	0.999756	neg
chr8:37259416-37259797(.)::npk2::pkscore169	31	0.051417	0.23356	0.999756	45	12	-0.045562	0.24047	0.61652	0.936051	142	6	-0.045562	chr8:37259416-37259797(.)::npk2::pkscore169	-0.045562	0.631602	0.051417	0.000105981	45	0.23356	0.999756	neg
chr6:33675644-33675973(.)::npk3::pkscore58:UQCC2	47	0.054087	0.26546	0.999756	46	15	0.028276	0.088593	0.37436	0.878097	81	14	0.028276	chr6:33675644-33675973(.)::npk3::pkscore58:UQCC2	0.028276	0.576001	0.054087	0.000105981	46	0.26546	0.999756	neg
chr2:146169102-146169375(.)::npk2::pkscore89	19	0.05646	0.21873	0.999756	47	5	0.051235	0.14412	0.4199	0.878097	107	7	0.051235	chr2:146169102-146169375(.)::npk2::pkscore89	0.051235	0.660092	0.05646	0.000105981	47	0.21873	0.999756	neg
chr2:37962743-37962991(.)::npk2::pkscore95:CDC42EP3	9	0.057147	0.1736	0.999756	48	5	-0.12662	0.60646	0.79455	0.995814	211	2	-0.12662	chr2:37962743-37962991(.)::npk2::pkscore95:CDC42EP3	-0.12662	0.76045	0.057147	0.000105981	48	0.1736	0.999756	neg
chrM:176-598(.)::npk3::pkscore244	26	0.057739	0.24185	0.999756	49	12	-0.058821	0.13488	0.42762	0.878097	102	8	-0.058821	chrM:176-598(.)::npk3::pkscore244	-0.058821	0.616454	0.057739	0.000105981	49	0.24185	0.999756	neg
chr6:135601986-135602494(.)::npk3::pkscore74	17	0.058923	0.21754	0.999756	50	5	-0.036193	0.14772	0.41758	0.878097	109	5	-0.036193	chr6:135601986-135602494(.)::npk3::pkscore74	-0.036193	0.662461	0.058923	0.000105981	50	0.21754	0.999756	neg
chr10:134177903-134178157(.)::npk2::pkscore54:LRRC27	13	0.064823	0.22006	0.999756	51	5	-0.03275	0.82071	0.93046	0.999856	230	2	-0.03275	chr10:134177903-134178157(.)::npk2::pkscore54:LRRC27	-0.03275	0.657459	0.064823	0.000105981	51	0.22006	0.999756	neg
chr18:75303655-75304009(.)::npk2::pkscore86	19	0.064952	0.24218	0.999756	52	9	-0.049605	0.25704	0.59046	0.936051	147	7	-0.049605	chr18:75303655-75304009(.)::npk2::pkscore86	-0.049605	0.615862	0.064952	0.000105981	52	0.24218	0.999756	neg
chr5:98265254-98265557(.)::npk2::pkscore98:LINC02062	33	0.065349	0.27862	0.999756	53	12	0.0040188	0.0086221	0.060366	0.66539	20	11	0.0040188	chr5:98265254-98265557(.)::npk2::pkscore98:LINC02062	0.0040188	1.21921	0.0086221	0.176924	20	0.060366	0.66539	pos
chr15:49999127-49999403(.)::npk2::pkscore51	16	0.076113	0.26067	0.999756	54	5	-0.015235	0.00047653	0.0036623	0.373759	2	6	-0.015235	chr15:49999127-49999403(.)::npk2::pkscore51	-0.015235	2.43625	0.00047653	0.427408	2	0.0036623	0.373759	pos
chr9:27441774-27442064(.)::npk2::pkscore83:MOB3B	15	0.083066	0.26799	0.999756	55	7	-0.12072	0.98864	0.99311	0.999856	247	1	-0.12072	chr9:27441774-27442064(.)::npk2::pkscore83:MOB3B	-0.12072	0.571881	0.083066	0.000105981	55	0.26799	0.999756	neg
chr17:10075637-10075952(.)::npk2::pkscore62:AC005747.1	24	0.086459	0.31363	0.999756	56	4	0.075657	0.0021147	0.016757	0.373759	10	11	0.075657	chr17:10075637-10075952(.)::npk2::pkscore62:AC005747.1	0.075657	1.7758	0.0021147	0.427408	10	0.016757	0.373759	pos
chr1:247598770-247599094(.)::npk3::pkscore153:NLRP3	18	0.086781	0.29031	0.999756	57	4	0.1386	0.081647	0.2848	0.878097	74	8	0.1386	chr1:247598770-247599094(.)::npk3::pkscore153:NLRP3	0.1386	0.54546	0.081647	0.0564575	74	0.2848	0.878097	pos
chr9:87324625-87324970(.)::npk2::pkscore61:NTRK2	19	0.087543	0.30028	0.999756	58	6	-0.00042603	0.082865	0.29205	0.878097	76	8	-0.00042603	chr9:87324625-87324970(.)::npk2::pkscore61:NTRK2	-0.00042603	0.534543	0.082865	0.0564575	76	0.29205	0.878097	pos
chr12:54752883-54753369(.)::npk3::pkscore781:AC079313.2	39	0.089185	0.35781	0.999756	59	15	0.013212	0.38257	0.78679	0.995814	186	11	0.013212	chr12:54752883-54753369(.)::npk3::pkscore781:AC079313.2	0.013212	0.446348	0.089185	0.000105981	59	0.35781	0.999756	neg
chr20:39554596-39555053(.)::npk2::pkscore84	37	0.096132	0.37464	0.999756	60	15	-0.0013416	0.28833	0.69617	0.95845	161	10	-0.0013416	chr20:39554596-39555053(.)::npk2::pkscore84	-0.0013416	0.426386	0.096132	0.000105981	60	0.37464	0.999756	neg
chr1:32250493-32250900(.)::npk3::pkscore330	54	0.097486	0.40257	0.999756	61	20	-0.013516	0.061333	0.30449	0.878097	58	14	-0.013516	chr1:32250493-32250900(.)::npk3::pkscore330	-0.013516	0.516427	0.061333	0.0564575	58	0.30449	0.878097	pos
chr9:75295967-75296337(.)::npk2::pkscore68:TMC1	12	0.099008	0.28694	0.999756	62	4	-0.017001	0.053922	0.19137	0.810568	55	4	-0.017001	chr9:75295967-75296337(.)::npk2::pkscore68:TMC1	-0.017001	0.718126	0.053922	0.0912105	55	0.19137	0.810568	pos
chr15:101374006-101374439(.)::npk2::pkscore94	43	0.10057	0.38722	0.999756	63	16	0.051716	0.16725	0.53176	0.900736	120	16	0.051716	chr15:101374006-101374439(.)::npk2::pkscore94	0.051716	0.412042	0.10057	0.000105981	63	0.38722	0.999756	neg
chr18:74840235-74840612(.)::npk2::pkscore90:MBP	14	0.10705	0.31548	0.999756	64	5	0.017541	0.65868	0.8637	0.999856	213	2	0.017541	chr18:74840235-74840612(.)::npk2::pkscore90:MBP	0.017541	0.501028	0.10705	0.000105981	64	0.31548	0.999756	neg
chr1:202252458-202252810(.)::npk2::pkscore50:LGR6	46	0.10711	0.41276	0.999756	65	13	-0.0021951	0.31822	0.74071	0.983904	173	14	-0.0021951	chr1:202252458-202252810(.)::npk2::pkscore50:LGR6	-0.0021951	0.384302	0.10711	0.000105981	65	0.41276	0.999756	neg
chr2:127621241-127621595(.)::npk3::pkscore208	35	0.10724	0.39239	0.999756	66	10	0.076174	0.033105	0.17896	0.810568	42	14	0.076174	chr2:127621241-127621595(.)::npk3::pkscore208	0.076174	0.747244	0.033105	0.0912105	42	0.17896	0.810568	pos
hg38chr8:57458260-57458611(.)::npk2::pkscore90:LINC00968	1	0.10749	0.10815	0.97267	67	1	-0.22671	0.89251	0.89366	0.999856	235	0	-0.22671	hg38chr8:57458260-57458611(.)::npk2::pkscore90:LINC00968	-0.22671	0.965973	0.10749	0.0120345	67	0.10815	0.97267	neg
chr16:15684825-15685166(.)::npk3::pkscore137:BMERB1	29	0.10914	0.37698	0.999756	68	8	-0.016987	0.29609	0.6749	0.95845	164	9	-0.016987	chr16:15684825-15685166(.)::npk3::pkscore137:BMERB1	-0.016987	0.423682	0.10914	0.000105981	68	0.37698	0.999756	neg
chr22:40831914-40832397(.)::npk3::pkscore96:MRTFA	44	0.11311	0.42352	0.999756	69	17	-0.022926	0.050459	0.25538	0.878097	51	12	-0.022926	chr22:40831914-40832397(.)::npk3::pkscore96:MRTFA	-0.022926	0.592813	0.050459	0.0564575	51	0.25538	0.878097	pos
chr21:36247065-36247353(.)::npk2::pkscore95:RUNX1	20	0.1152	0.36335	0.999756	70	8	-0.085165	0.78138	0.94348	0.999856	226	3	-0.085165	chr21:36247065-36247353(.)::npk2::pkscore95:RUNX1	-0.085165	0.439675	0.1152	0.000105981	70	0.36335	0.999756	neg
chr10:122728713-122728955(.)::npk2::pkscore70:AC010998.1	14	0.11768	0.33421	0.999756	71	4	-0.0025783	0.15873	0.41359	0.878097	114	5	-0.0025783	chr10:122728713-122728955(.)::npk2::pkscore70:AC010998.1	-0.0025783	0.475981	0.11768	0.000105981	71	0.33421	0.999756	neg
chr9:6133755-6134075(.)::npk2::pkscore103	27	0.11789	0.39528	0.999756	72	8	0.060419	0.083259	0.32276	0.878097	77	10	0.060419	chr9:6133755-6134075(.)::npk2::pkscore103	0.060419	0.49112	0.083259	0.0564575	77	0.32276	0.878097	pos
chr20:43996925-43997235(.)::npk2::pkscore93:SYS1	26	0.1239	0.40032	0.999756	73	7	-0.0058441	0.10973	0.37709	0.878097	93	9	-0.0058441	chr20:43996925-43997235(.)::npk2::pkscore93:SYS1	-0.0058441	0.423555	0.10973	0.0564575	93	0.37709	0.878097	pos
chr8:57458260-57458611(.)::npk2::pkscore90:LINC00968	30	0.12435	0.41495	0.999756	74	10	-0.048091	0.11669	0.40582	0.878097	94	7	-0.048091	chr8:57458260-57458611(.)::npk2::pkscore90:LINC00968	-0.048091	0.391667	0.11669	0.0564575	94	0.40582	0.878097	pos
chr22:43285238-43285488(.)::npk2::pkscore84:PACSIN2	30	0.12551	0.41751	0.999756	75	5	0.058255	0.47981	0.83215	0.996177	196	9	0.058255	chr22:43285238-43285488(.)::npk2::pkscore84:PACSIN2	0.058255	0.379333	0.12551	0.000105981	75	0.41751	0.999756	neg
chr1:94174756-94175079(.)::npk2::pkscore184:BCAR3	35	0.12892	0.44031	0.999756	76	7	0.0039557	0.073396	0.31352	0.878097	68	12	0.0039557	chr1:94174756-94175079(.)::npk2::pkscore184:BCAR3	0.0039557	0.503735	0.073396	0.0564575	68	0.31352	0.878097	pos
chr6:109144608-109144875(.)::npk3::pkscore65:Z95118.2	20	0.13032	0.39268	0.999756	77	6	0.01723	0.31834	0.66229	0.95845	174	4	0.01723	chr6:109144608-109144875(.)::npk3::pkscore65:Z95118.2	0.01723	0.405961	0.13032	0.000105981	77	0.39268	0.999756	neg
chr5:136108194-136108514(.)::npk2::pkscore78	35	0.13426	0.45126	0.999756	78	14	-0.059084	0.3798	0.77408	0.995814	184	4	-0.059084	chr5:136108194-136108514(.)::npk2::pkscore78	-0.059084	0.345573	0.13426	0.000105981	78	0.45126	0.999756	neg
chr6:159527808-159528056(.)::npk2::pkscore94:AL356417.1	16	0.13723	0.38153	0.999756	79	3	0.11647	0.015173	0.076749	0.676579	28	8	0.11647	chr6:159527808-159528056(.)::npk2::pkscore94:AL356417.1	0.11647	1.11493	0.015173	0.169681	28	0.076749	0.676579	pos
chr9:87992681-87992934(.)::npk2::pkscore85:AL583827.1	22	0.14019	0.41849	0.999756	80	4	0.14893	0.0097175	0.061462	0.66539	22	11	0.14893	chr9:87992681-87992934(.)::npk2::pkscore85:AL583827.1	0.14893	1.21139	0.0097175	0.176924	22	0.061462	0.66539	pos
chr10:1166923-1167369(.)::npk2::pkscore89:WDR37	37	0.14258	0.4752	0.999756	81	13	-0.059774	0.51328	0.87153	0.999856	203	8	-0.059774	chr10:1166923-1167369(.)::npk2::pkscore89:WDR37	-0.059774	0.323124	0.14258	0.000105981	81	0.4752	0.999756	neg
chr10:34663945-34664357(.)::npk3::pkscore114:PARD3	19	0.1489	0.42	0.999756	82	7	-0.055598	0.087682	0.30314	0.878097	80	6	-0.055598	chr10:34663945-34664357(.)::npk3::pkscore114:PARD3	-0.055598	0.518357	0.087682	0.0564575	80	0.30314	0.878097	pos
chr9:128408981-128409432(.)::npk3::pkscore219:MAPKAP1	16	0.15092	0.40582	0.999756	83	7	-0.037908	0.49654	0.78263	0.995814	200	4	-0.037908	chr9:128408981-128409432(.)::npk3::pkscore219:MAPKAP1	-0.037908	0.391667	0.15092	0.000105981	83	0.40582	0.999756	neg
chr1:61623320-61623610(.)::npk3::pkscore78:NFIA	10	0.15439	0.37105	0.999756	84	4	-0.052444	0.49493	0.72696	0.978452	198	3	-0.052444	chr1:61623320-61623610(.)::npk3::pkscore78:NFIA	-0.052444	0.430568	0.15439	0.000105981	84	0.37105	0.999756	neg
chr9:37337524-37337830(.)::npk3::pkscore77:ZCCHC7	10	0.15563	0.37327	0.999756	85	4	-0.10757	0.38186	0.64161	0.95845	185	3	-0.10757	chr9:37337524-37337830(.)::npk3::pkscore77:ZCCHC7	-0.10757	0.427977	0.15563	0.000105981	85	0.37327	0.999756	neg
chr2:2167912-2168281(.)::npk3::pkscore110:MYT1L	16	0.16176	0.42481	0.999756	86	7	0.01835	0.019753	0.095015	0.739338	30	6	0.01835	chr2:2167912-2168281(.)::npk3::pkscore110:MYT1L	0.01835	1.02221	0.019753	0.131157	30	0.095015	0.739338	pos
chr9:126400335-126400652(.)::npk2::pkscore139:DENND1A	16	0.17629	0.44908	0.999756	87	5	-0.002397	0.20886	0.50379	0.889666	135	6	-0.002397	chr9:126400335-126400652(.)::npk2::pkscore139:DENND1A	-0.002397	0.347676	0.17629	0.000105981	87	0.44908	0.999756	neg
chr8:101956509-101956795(.)::npk2::pkscore60:YWHAZ	10	0.18343	0.40901	0.999756	88	4	-0.10916	0.99016	0.99	0.999856	248	0	-0.10916	chr8:101956509-101956795(.)::npk2::pkscore60:YWHAZ	-0.10916	0.388266	0.18343	0.000105981	88	0.40901	0.999756	neg
chr5:118644680-118644962(.)::npk2::pkscore60:TNFAIP8	8	0.18519	0.39129	0.999756	89	2	-0.048711	0.17342	0.3762	0.878097	122	1	-0.048711	chr5:118644680-118644962(.)::npk2::pkscore60:TNFAIP8	-0.048711	0.424581	0.17342	0.0564575	122	0.3762	0.878097	pos
chr8:103057309-103057544(.)::npk2::pkscore96:NCALD	23	0.18759	0.5009	0.999756	90	9	-0.01071	0.95336	0.99162	0.999856	242	3	-0.01071	chr8:103057309-103057544(.)::npk2::pkscore96:NCALD	-0.01071	0.300249	0.18759	0.000105981	90	0.5009	0.999756	neg
chr2:101726748-101727125(.)::npk3::pkscore92:TBC1D8	32	0.19119	0.54093	0.999756	91	8	0.0080859	0.18605	0.54086	0.909957	126	9	0.0080859	chr2:101726748-101727125(.)::npk3::pkscore92:TBC1D8	0.0080859	0.266915	0.18605	0.0409791	126	0.54086	0.909957	pos
chr7:27205198-27205564(.)::npk2::pkscore110:HOXA9	21	0.19426	0.50466	0.999756	92	7	-0.02406	0.068221	0.2628	0.878097	63	7	-0.02406	chr7:27205198-27205564(.)::npk2::pkscore110:HOXA9	-0.02406	0.580375	0.068221	0.0564575	63	0.2628	0.878097	pos
chr15:50427473-50427767(.)::npk2::pkscore79:ATP8B4	22	0.1981	0.51869	0.999756	93	8	-0.003788	0.24774	0.59249	0.936051	143	8	-0.003788	chr15:50427473-50427767(.)::npk2::pkscore79:ATP8B4	-0.003788	0.285092	0.1981	0.000105981	93	0.51869	0.999756	neg
chr8:54180661-54181062(.)::npk3::pkscore120	21	0.19996	0.51324	0.999756	94	8	0.017853	0.54378	0.84502	0.999856	207	6	0.017853	chr8:54180661-54181062(.)::npk3::pkscore120	0.017853	0.28968	0.19996	0.000105981	94	0.51324	0.999756	neg
chr11:36641175-36641469(.)::npk3::pkscore56:C11orf74	14	0.2002	0.46909	0.999756	95	6	-0.087844	0.41456	0.70571	0.958754	189	3	-0.087844	chr11:36641175-36641469(.)::npk3::pkscore56:C11orf74	-0.087844	0.328744	0.2002	0.000105981	95	0.46909	0.999756	neg
chr16:12214006-12214615(.)::npk3::pkscore148:SNX29	53	0.20357	0.60741	0.999756	96	18	-0.017563	0.089933	0.38614	0.878097	82	18	-0.017563	chr16:12214006-12214615(.)::npk3::pkscore148:SNX29	-0.017563	0.413255	0.089933	0.0564575	82	0.38614	0.878097	pos
chr3:101952644-101953043(.)::npk2::pkscore172:ZPLD1	30	0.20411	0.5546	0.999756	97	10	-0.062163	0.68163	0.93144	0.999856	216	6	-0.062163	chr3:101952644-101953043(.)::npk2::pkscore172:ZPLD1	-0.062163	0.25602	0.20411	0.000105981	97	0.5546	0.999756	neg
chr12:65886990-65887379(.)::npk3::pkscore166:AC025419.1	26	0.20598	0.54115	0.999756	98	9	-0.014416	0.019961	0.11263	0.744003	31	10	-0.014416	chr12:65886990-65887379(.)::npk3::pkscore166:AC025419.1	-0.014416	0.948346	0.019961	0.128425	31	0.11263	0.744003	pos
chr9:108167831-108168109(.)::npk3::pkscore76:SLC44A1	17	0.21049	0.50439	0.999756	99	6	-0.04735	0.043259	0.17713	0.810568	47	5	-0.04735	chr9:108167831-108168109(.)::npk3::pkscore76:SLC44A1	-0.04735	0.751708	0.043259	0.0912105	47	0.17713	0.810568	pos
chr7:78582532-78582790(.)::npk2::pkscore68:MAGI2	14	0.21792	0.49613	0.999756	100	2	-0.0064209	0.2622	0.5582	0.932828	149	5	-0.0064209	chr7:78582532-78582790(.)::npk2::pkscore68:MAGI2	-0.0064209	0.304405	0.21792	0.000105981	100	0.49613	0.999756	neg
chr3:170352522-170352841(.)::npk3::pkscore77:AC026316.4	21	0.22018	0.54245	0.999756	101	8	-0.030089	0.66635	0.9033	0.999856	214	4	-0.030089	chr3:170352522-170352841(.)::npk3::pkscore77:AC026316.4	-0.030089	0.26564	0.22018	0.000105981	101	0.54245	0.999756	neg
chr4:38086726-38087151(.)::npk2::pkscore174:TBC1D1	35	0.22029	0.59461	0.999756	102	10	-0.034362	0.29799	0.69838	0.95845	165	10	-0.034362	chr4:38086726-38087151(.)::npk2::pkscore174:TBC1D1	-0.034362	0.225768	0.22029	0.000105981	102	0.59461	0.999756	neg
chr5:16976417-16976682(.)::npk2::pkscore75	16	0.22368	0.51362	0.999756	103	6	-0.067118	0.00071226	0.005187	0.373759	3	7	-0.067118	chr5:16976417-16976682(.)::npk2::pkscore75	-0.067118	2.28508	0.00071226	0.427408	3	0.005187	0.373759	pos
chr4:173241842-173242115(.)::npk2::pkscore87:GALNTL6	17	0.22744	0.52937	0.999756	104	7	-0.06449	0.51704	0.80674	0.995814	204	4	-0.06449	chr4:173241842-173242115(.)::npk2::pkscore87:GALNTL6	-0.06449	0.276241	0.22744	0.000105981	104	0.52937	0.999756	neg
chr6:109242720-109243053(.)::npk2::pkscore71:ARMC2	17	0.22845	0.53095	0.999756	105	5	-0.084852	0.19261	0.48419	0.889666	131	3	-0.084852	chr6:109242720-109243053(.)::npk2::pkscore71:ARMC2	-0.084852	0.314984	0.19261	0.050773	131	0.48419	0.889666	pos
chr12:66319519-66319851(.)::npk2::pkscore61:HMGA2	18	0.23871	0.54563	0.999756	106	7	-0.02548	0.022623	0.11021	0.744003	34	5	-0.02548	chr12:66319519-66319851(.)::npk2::pkscore61:HMGA2	-0.02548	0.957779	0.022623	0.128425	34	0.11021	0.744003	pos
chr8:125774147-125774412(.)::npk2::pkscore103	27	0.24109	0.5967	0.999756	107	10	-0.079606	0.89116	0.98359	0.999856	234	6	-0.079606	chr8:125774147-125774412(.)::npk2::pkscore103	-0.079606	0.224244	0.24109	0.000105981	107	0.5967	0.999756	neg
chr16:79123855-79124205(.)::npk2::pkscore124:AC009145.1	30	0.24536	0.61038	0.999756	108	7	-0.028382	0.31654	0.69988	0.95845	171	9	-0.028382	chr16:79123855-79124205(.)::npk2::pkscore124:AC009145.1	-0.028382	0.2144	0.24536	0.000105981	108	0.61038	0.999756	neg
chr4:186434570-186434864(.)::npk2::pkscore98:PDLIM3	18	0.25205	0.56365	0.999756	109	4	0.024615	0.05198	0.20508	0.810568	53	7	0.024615	chr4:186434570-186434864(.)::npk2::pkscore98:PDLIM3	0.024615	0.688077	0.05198	0.0912105	53	0.20508	0.810568	pos
chr3:177552886-177553191(.)::npk3::pkscore90:LINC02015	24	0.25438	0.59945	0.999756	110	9	-0.067175	0.18983	0.51666	0.893395	128	8	-0.067175	chr3:177552886-177553191(.)::npk3::pkscore90:LINC02015	-0.067175	0.286795	0.18983	0.0489565	128	0.51666	0.893395	pos
chr8:68691403-68691738(.)::npk2::pkscore85	27	0.262	0.62438	0.999756	111	7	0.068619	0.051884	0.23302	0.878097	52	12	0.068619	chr8:68691403-68691738(.)::npk2::pkscore85	0.068619	0.632607	0.051884	0.0564575	52	0.23302	0.878097	pos
chr8:104039296-104039627(.)::npk2::pkscore52:ATP6V1C1	12	0.26811	0.54124	0.999756	112	2	0.12353	0.025291	0.10536	0.744003	37	6	0.12353	chr8:104039296-104039627(.)::npk2::pkscore52:ATP6V1C1	0.12353	0.977324	0.025291	0.128425	37	0.10536	0.744003	pos
chr20:36417976-36418331(.)::npk2::pkscore55:CTNNBL1	20	0.2718	0.60033	0.999756	113	7	0.031943	0.26882	0.60485	0.936051	150	7	0.031943	chr20:36417976-36418331(.)::npk2::pkscore55:CTNNBL1	0.031943	0.22161	0.2718	0.000105981	113	0.60033	0.999756	neg
chr7:103073163-103073463(.)::npk2::pkscore37:SLC26A5	22	0.2723	0.61128	0.999756	114	8	-0.056995	0.13198	0.4123	0.878097	101	9	-0.056995	chr7:103073163-103073463(.)::npk2::pkscore37:SLC26A5	-0.056995	0.384787	0.13198	0.0564575	101	0.4123	0.878097	pos
chr10:125297076-125297318(.)::npk2::pkscore38:LINC02641	17	0.27581	0.58674	0.999756	115	3	0.098748	0.0087992	0.051347	0.632104	21	9	0.098748	chr10:125297076-125297318(.)::npk2::pkscore38:LINC02641	0.098748	1.28948	0.0087992	0.199211	21	0.051347	0.632104	pos
chr12:94661093-94661509(.)::npk3::pkscore95:PLXNC1	23	0.29321	0.63992	0.999756	116	7	-0.033559	0.27531	0.62865	0.948695	153	6	-0.033559	chr12:94661093-94661509(.)::npk3::pkscore95:PLXNC1	-0.033559	0.201591	0.27531	0.0228734	153	0.62865	0.948695	pos
chr1:20426092-20426437(.)::npk2::pkscore92	25	0.29407	0.64969	0.999756	117	8	-0.0018261	0.77587	0.95358	0.999856	224	6	-0.0018261	chr1:20426092-20426437(.)::npk2::pkscore92	-0.0018261	0.187294	0.29407	0.000105981	117	0.64969	0.999756	neg
chr1:10570998-10571259(.)::npk2::pkscore43:PEX14	14	0.29945	0.5871	0.999756	118	4	0.040132	0.70513	0.88955	0.999856	220	4	0.040132	chr1:10570998-10571259(.)::npk2::pkscore43:PEX14	0.040132	0.231288	0.29945	0.000105981	118	0.5871	0.999756	neg
chr9:98846318-98846933(.)::npk3::pkscore145:ERCC6L2	43	0.30063	0.70984	0.999756	119	14	0.050219	0.023608	0.1428	0.809206	35	16	0.050219	chr9:98846318-98846933(.)::npk3::pkscore145:ERCC6L2	0.050219	0.845272	0.023608	0.0919409	35	0.1428	0.809206	pos
chr8:59234239-59234716(.)::npk3::pkscore77	17	0.3017	0.61412	0.999756	120	5	0.011915	0.17262	0.456	0.889666	121	3	0.011915	chr8:59234239-59234716(.)::npk3::pkscore77	0.011915	0.341035	0.17262	0.050773	121	0.456	0.889666	pos
chr10:8175018-8175510(.)::npk3::pkscore156	35	0.31089	0.70398	0.999756	121	9	0.023891	0.080384	0.33248	0.878097	73	14	0.023891	chr10:8175018-8175510(.)::npk3::pkscore156	0.023891	0.478234	0.080384	0.0564575	73	0.33248	0.878097	pos
chr9:123654971-123655291(.)::npk3::pkscore98:PHF19	9	0.31854	0.55516	0.999756	122	3	0.1606	0.085434	0.23878	0.878097	79	5	0.1606	chr9:123654971-123655291(.)::npk3::pkscore98:PHF19	0.1606	0.622002	0.085434	0.0564575	79	0.23878	0.878097	pos
chr12:40595887-40596291(.)::npk2::pkscore78:LINC02471	13	0.33168	0.61599	0.999756	123	2	0.087535	0.76128	0.90379	0.999856	222	3	0.087535	chr12:40595887-40596291(.)::npk2::pkscore78:LINC02471	0.087535	0.210426	0.33168	0.000105981	123	0.61599	0.999756	neg
chr12:63696173-63696447(.)::npk2::pkscore66:AC026116.1	11	0.33396	0.59333	0.999756	124	3	-0.16488	0.81143	0.9127	0.999856	229	1	-0.16488	chr12:63696173-63696447(.)::npk2::pkscore66:AC026116.1	-0.16488	0.226704	0.33396	0.000105981	124	0.59333	0.999756	neg
chr11:35099364-35099945(.)::npk3::pkscore69	42	0.33617	0.74151	0.999756	125	6	0.041459	0.28071	0.69175	0.95845	156	14	0.041459	chr11:35099364-35099945(.)::npk3::pkscore69	0.041459	0.160051	0.28071	0.0184305	156	0.69175	0.95845	pos
chr4:118904950-118905333(.)::npk2::pkscore68	22	0.3403	0.68867	0.999756	126	5	0.1188	0.024117	0.12737	0.792897	36	11	0.1188	chr4:118904950-118905333(.)::npk2::pkscore68	0.1188	0.894933	0.024117	0.100783	36	0.12737	0.792897	pos
chr1:170683272-170683576(.)::npk3::pkscore83:PRRX1	10	0.34218	0.59677	0.999756	127	3	-0.0029266	0.75222	0.87732	0.999856	221	2	-0.0029266	chr1:170683272-170683576(.)::npk3::pkscore83:PRRX1	-0.0029266	0.224193	0.34218	0.000105981	127	0.59677	0.999756	neg
chr14:81397309-81397658(.)::npk2::pkscore65:CEP128	10	0.34932	0.60506	0.999756	128	3	0.073036	0.062239	0.20168	0.810568	59	3	0.073036	chr14:81397309-81397658(.)::npk2::pkscore65:CEP128	0.073036	0.695337	0.062239	0.0912105	59	0.20168	0.810568	pos
chr3:18264888-18265351(.)::npk2::pkscore85:TBC1D5	39	0.35611	0.7558	0.999756	129	10	0.020701	0.5054	0.86947	0.999856	202	12	0.020701	chr3:18264888-18265351(.)::npk2::pkscore85:TBC1D5	0.020701	0.121593	0.35611	0.000105981	129	0.7558	0.999756	neg
chr20:35603369-35603734(.)::npk2::pkscore93	6	0.36703	0.54098	0.999756	130	2	-0.057166	0.32726	0.52738	0.900736	176	2	-0.057166	chr20:35603369-35603734(.)::npk2::pkscore93	-0.057166	0.277876	0.32726	0.0454025	176	0.52738	0.900736	pos
chr14:56879560-56879888(.)::npk2::pkscore67:LINC02284	21	0.37257	0.70896	0.999756	131	2	0.080772	0.13126	0.40647	0.878097	100	8	0.080772	chr14:56879560-56879888(.)::npk2::pkscore67:LINC02284	0.080772	0.390972	0.13126	0.0564575	100	0.40647	0.878097	pos
chr5:32726150-32726546(.)::npk2::pkscore73:NPR3	23	0.37423	0.72171	0.999756	132	7	0.16298	0.012102	0.072165	0.676579	24	12	0.16298	chr5:32726150-32726546(.)::npk2::pkscore73:NPR3	0.16298	1.14167	0.012102	0.169681	24	0.072165	0.676579	pos
chr5:59544805-59545066(.)::npk2::pkscore64:PDE4D	29	0.38012	0.75005	0.999756	133	10	0.020534	0.055543	0.24746	0.878097	56	13	0.020534	chr5:59544805-59545066(.)::npk2::pkscore64:PDE4D	0.020534	0.606495	0.055543	0.0564575	56	0.24746	0.878097	pos
chr5:59582245-59582570(.)::npk2::pkscore75:PDE4D	12	0.38178	0.65027	0.999756	134	4	0.12093	0.066565	0.22203	0.863853	61	6	0.12093	chr5:59582245-59582570(.)::npk2::pkscore75:PDE4D	0.12093	0.653588	0.066565	0.0635602	61	0.22203	0.863853	pos
hg38chrM:176-598(.)::npk3::pkscore244	6	0.38803	0.55819	0.999756	135	2	0.1263	0.049534	0.13865	0.809206	49	3	0.1263	hg38chrM:176-598(.)::npk3::pkscore244	0.1263	0.85808	0.049534	0.0919409	49	0.13865	0.809206	pos
chr10:100109414-100109792(.)::npk3::pkscore165	29	0.39319	0.7604	0.999756	136	8	-0.087901	0.091852	0.34466	0.878097	83	7	-0.087901	chr10:100109414-100109792(.)::npk3::pkscore165	-0.087901	0.462609	0.091852	0.0564575	83	0.34466	0.878097	pos
chr4:16198161-16198606(.)::npk2::pkscore93:TAPT1	36	0.39759	0.78362	0.999756	137	10	-0.0032653	0.44529	0.82385	0.995814	191	11	-0.0032653	chr4:16198161-16198606(.)::npk2::pkscore93:TAPT1	-0.0032653	0.105894	0.39759	0.000105981	137	0.78362	0.999756	neg
chr18:37176879-37177247(.)::npk3::pkscore99:MIR924HG	21	0.39799	0.73168	0.999756	138	2	0.10559	0.0083676	0.05331	0.632104	19	12	0.10559	chr18:37176879-37177247(.)::npk3::pkscore99:MIR924HG	0.10559	1.27319	0.0083676	0.199211	19	0.05331	0.632104	pos
chr8:54598340-54598737(.)::npk3::pkscore108	6	0.40383	0.57088	0.999756	139	2	0.017488	0.76611	0.81371	0.995814	223	1	0.017488	chr8:54598340-54598737(.)::npk3::pkscore108	0.017488	0.243455	0.40383	0.000105981	139	0.57088	0.999756	neg
chr2:44980658-44980953(.)::npk2::pkscore96:CAMKMT	30	0.41339	0.78022	0.999756	140	8	-0.0048388	0.16624	0.50052	0.889666	119	11	-0.0048388	chr2:44980658-44980953(.)::npk2::pkscore96:CAMKMT	-0.0048388	0.300579	0.16624	0.050773	119	0.50052	0.889666	pos
chr8:121869571-121869882(.)::npk2::pkscore66	26	0.41631	0.76765	0.999756	141	8	0.032678	0.031245	0.15753	0.809206	41	12	0.032678	chr8:121869571-121869882(.)::npk2::pkscore66	0.032678	0.802637	0.031245	0.0919409	41	0.15753	0.809206	pos
chr5:37214720-37215058(.)::npk2::pkscore80:CPLANE1	9	0.41975	0.63991	0.999756	142	3	-0.0040335	0.23802	0.4715	0.889666	141	4	-0.0040335	chr5:37214720-37215058(.)::npk2::pkscore80:CPLANE1	-0.0040335	0.326518	0.23802	0.050773	141	0.4715	0.889666	pos
chr13:54049073-54049467(.)::npk2::pkscore102:AL356295.1	30	0.42558	0.79046	0.999756	143	10	0.02565	0.5902	0.89261	0.999856	210	8	0.02565	chr13:54049073-54049467(.)::npk2::pkscore102:AL356295.1	0.02565	0.10212	0.42558	0.000105981	143	0.79046	0.999756	neg
negative_control	20	0.426	0.75157	0.999756	144	2	0.14205	0.00091787	0.0076584	0.373759	4	12	0.14205	negative_control	0.14205	2.11586	0.00091787	0.427408	4	0.0076584	0.373759	pos
hg38chr16:22200786-22201103(.)::npk2::pkscore123:SDR42E2	1	0.43388	0.43402	0.999756	145	0	-0.019939	0.56612	0.56719	0.936051	209	0	-0.019939	hg38chr16:22200786-22201103(.)::npk2::pkscore123:SDR42E2	-0.019939	0.36249	0.43388	0.000105981	145	0.43402	0.999756	neg
chr2:62356496-62356968(.)::npk3::pkscore129:AC018462.1	30	0.43888	0.79997	0.999756	146	9	0.028727	0.029347	0.15631	0.809206	40	12	0.028727	chr2:62356496-62356968(.)::npk3::pkscore129:AC018462.1	0.028727	0.806013	0.029347	0.0919409	40	0.15631	0.809206	pos
chr1:101728308-101728621(.)::npk3::pkscore93	21	0.44179	0.76863	0.999756	147	4	0.016437	0.13115	0.4063	0.878097	99	3	0.016437	chr1:101728308-101728621(.)::npk3::pkscore93	0.016437	0.391153	0.13115	0.0564575	99	0.4063	0.878097	pos
chr8:97175548-97176041(.)::npk3::pkscore208	48	0.44406	0.84044	0.999756	148	7	0.021182	0.25843	0.68197	0.95845	148	12	0.021182	chr8:97175548-97176041(.)::npk3::pkscore208	0.021182	0.166235	0.25843	0.0184305	148	0.68197	0.95845	pos
chr16:77713713-77714007(.)::npk3::pkscore99	9	0.4445	0.66036	0.999756	149	2	-0.065832	0.53037	0.73714	0.983904	205	1	-0.065832	chr16:77713713-77714007(.)::npk3::pkscore99	-0.065832	0.180219	0.4445	0.000105981	149	0.66036	0.999756	neg
chr5:169720404-169720705(.)::npk2::pkscore122:LCP2	35	0.46363	0.82903	0.999756	150	11	0.032883	0.22622	0.6111	0.936051	139	12	0.032883	chr5:169720404-169720705(.)::npk2::pkscore122:LCP2	0.032883	0.213888	0.22622	0.0287005	139	0.6111	0.936051	pos
chr9:81871531-81872117(.)::npk3::pkscore164	46	0.48044	0.85701	0.999756	151	12	0.042549	0.067094	0.3117	0.878097	62	16	0.042549	chr9:81871531-81872117(.)::npk3::pkscore164	0.042549	0.506263	0.067094	0.0564575	62	0.3117	0.878097	pos
chr4:119248940-119249397(.)::npk3::pkscore153:PRSS12	13	0.48368	0.73889	0.999756	152	4	0.071147	0.13845	0.36928	0.878097	104	5	0.071147	chr4:119248940-119249397(.)::npk3::pkscore153:PRSS12	0.071147	0.432644	0.13845	0.0564575	104	0.36928	0.878097	pos
chr1:238640053-238640570(.)::npk3::pkscore78:LINC01139	23	0.48906	0.80701	0.999756	153	6	0.0154	0.093512	0.33248	0.878097	85	9	0.0154	chr1:238640053-238640570(.)::npk3::pkscore78:LINC01139	0.0154	0.478234	0.093512	0.0564575	85	0.33248	0.878097	pos
chr18:42747043-42747362(.)::npk2::pkscore55:AC090376.1	18	0.50206	0.79416	0.999756	154	5	0.035389	0.49595	0.79568	0.995814	199	5	0.035389	chr18:42747043-42747362(.)::npk2::pkscore55:AC090376.1	0.035389	0.100092	0.50206	0.000105981	154	0.79416	0.999756	neg
chr2:216545480-216546026(.)::npk3::pkscore88:AC012668.3	39	0.50273	0.86138	0.999756	155	7	0.10718	0.012093	0.084233	0.676579	23	19	0.10718	chr2:216545480-216546026(.)::npk3::pkscore88:AC012668.3	0.10718	1.07452	0.012093	0.169681	23	0.084233	0.676579	pos
chr1:108559106-108559468(.)::npk3::pkscore64	33	0.50489	0.84845	0.999756	156	8	0.038252	0.28209	0.67218	0.95845	158	11	0.038252	chr1:108559106-108559468(.)::npk3::pkscore64	0.038252	0.172514	0.28209	0.0184305	158	0.67218	0.95845	pos
chr17:12289309-12289787(.)::npk3::pkscore139	30	0.50613	0.84114	0.999756	157	7	0.075957	0.21785	0.58131	0.936051	138	12	0.075957	chr17:12289309-12289787(.)::npk3::pkscore139	0.075957	0.235592	0.21785	0.0287005	138	0.58131	0.936051	pos
chr9:110071574-110071870(.)::npk2::pkscore92:RAD23B	6	0.50755	0.65666	0.999756	158	2	0.087592	0.28172	0.48257	0.889666	157	2	0.087592	chr9:110071574-110071870(.)::npk2::pkscore92:RAD23B	0.087592	0.31644	0.28172	0.050773	157	0.48257	0.889666	pos
chr15:96585916-96586217(.)::npk2::pkscore69:AC012409.2	7	0.51106	0.67108	0.999756	159	1	0.04977	0.10457	0.25491	0.878097	89	2	0.04977	chr15:96585916-96586217(.)::npk2::pkscore69:AC012409.2	0.04977	0.593613	0.10457	0.0564575	89	0.25491	0.878097	pos
chr9:98486599-98487166(.)::npk3::pkscore66	41	0.52259	0.87754	0.999756	160	10	0.03193	0.41144	0.81318	0.995814	188	13	0.03193	chr9:98486599-98487166(.)::npk3::pkscore66	0.03193	0.0898133	0.41144	0.00182177	188	0.81318	0.995814	pos
chr2:12647508-12647835(.)::npk3::pkscore127:MIR3681HG	26	0.52322	0.84015	0.999756	161	6	0.012188	0.29558	0.66381	0.95845	163	10	0.012188	chr2:12647508-12647835(.)::npk3::pkscore127:MIR3681HG	0.012188	0.177956	0.29558	0.0184305	163	0.66381	0.95845	pos
chr12:8179168-8179470(.)::npk3::pkscore129	39	0.52521	0.87426	0.999756	162	9	0.061585	0.069841	0.30879	0.878097	65	17	0.061585	chr12:8179168-8179470(.)::npk3::pkscore129	0.061585	0.510337	0.069841	0.0564575	65	0.30879	0.878097	pos
chr7:143200389-143200672(.)::npk2::pkscore82:EPHA1-AS1	24	0.52726	0.83656	0.999756	163	7	0.0092688	0.34559	0.70848	0.958754	178	8	0.0092688	chr7:143200389-143200672(.)::npk2::pkscore82:EPHA1-AS1	0.0092688	0.149672	0.34559	0.0182928	178	0.70848	0.958754	pos
chr4:177533110-177533349(.)::npk2::pkscore80	10	0.5455	0.75328	0.999756	164	2	0.042133	0.31208	0.5683	0.936051	168	3	0.042133	chr4:177533110-177533349(.)::npk2::pkscore80	0.042133	0.245422	0.31208	0.0287005	168	0.5683	0.936051	pos
chr22:46080173-46080473(.)::npk2::pkscore109:ATXN10	15	0.5551	0.80832	0.999756	165	4	0.0010511	0.30316	0.61134	0.936051	167	6	0.0010511	chr22:46080173-46080473(.)::npk2::pkscore109:ATXN10	0.0010511	0.213717	0.30316	0.0287005	167	0.61134	0.936051	pos
chr20:10040908-10041229(.)::npk2::pkscore91:SNAP25-AS1	35	0.55804	0.88452	0.999756	166	8	0.0938	0.0041051	0.033937	0.469465	15	17	0.0938	chr20:10040908-10041229(.)::npk2::pkscore91:SNAP25-AS1	0.0938	1.46933	0.0041051	0.328397	15	0.033937	0.469465	pos
chr7:148543827-148544057(.)::npk2::pkscore73:EZH2	3	0.56085	0.56852	0.999756	167	1	-0.048555	0.77746	0.7784	0.995814	225	0	-0.048555	chr7:148543827-148544057(.)::npk2::pkscore73:EZH2	-0.048555	0.245254	0.56085	0.000105981	167	0.56852	0.999756	neg
chr5:135372806-135373208(.)::npk3::pkscore169:TGFBI	43	0.56956	0.90202	0.999756	168	12	0.032337	0.2029	0.5916	0.936051	133	14	0.032337	chr5:135372806-135373208(.)::npk3::pkscore169:TGFBI	0.032337	0.227972	0.2029	0.0287005	133	0.5916	0.936051	pos
chr1:161187227-161187594(.)::npk3::pkscore175:FCER1G	28	0.58179	0.87885	0.999756	169	4	0.062855	0.27046	0.64751	0.95845	151	11	0.062855	chr1:161187227-161187594(.)::npk3::pkscore175:FCER1G	0.062855	0.188754	0.27046	0.0184305	151	0.64751	0.95845	pos
chr8:9321159-9321566(.)::npk2::pkscore109	30	0.5902	0.88975	0.999756	170	4	0.066702	0.073356	0.30227	0.878097	67	13	0.066702	chr8:9321159-9321566(.)::npk2::pkscore109	0.066702	0.519605	0.073356	0.0564575	67	0.30227	0.878097	pos
chr1:69786537-69786823(.)::npk2::pkscore91	12	0.59196	0.80551	0.999756	171	2	0.1282	0.16064	0.40622	0.878097	117	5	0.1282	chr1:69786537-69786823(.)::npk2::pkscore91	0.1282	0.391239	0.16064	0.0564575	117	0.40622	0.878097	pos
chr8:66922210-66922545(.)::npk2::pkscore82	32	0.59625	0.89472	0.999756	172	8	-0.039085	0.28383	0.67223	0.95845	160	12	-0.039085	chr8:66922210-66922545(.)::npk2::pkscore82	-0.039085	0.172482	0.28383	0.0184305	160	0.67223	0.95845	pos
chr5:72456081-72456321(.)::npk2::pkscore73	9	0.59743	0.77315	0.999756	173	2	0.11011	0.19117	0.41045	0.878097	130	4	0.11011	chr5:72456081-72456321(.)::npk2::pkscore73	0.11011	0.38674	0.19117	0.0564575	130	0.41045	0.878097	pos
chr3:72806096-72806415(.)::npk3::pkscore179:SHQ1	26	0.60993	0.88507	0.999756	174	7	-0.069029	0.93185	0.98966	0.999856	239	5	-0.069029	chr3:72806096-72806415(.)::npk3::pkscore179:SHQ1	-0.069029	0.0530224	0.60993	0.000105981	174	0.88507	0.999756	neg
chr15:70964497-70964803(.)::npk3::pkscore95:UACA	9	0.62249	0.7857	0.999756	175	2	-0.088626	0.25701	0.49486	0.889666	146	4	-0.088626	chr15:70964497-70964803(.)::npk3::pkscore95:UACA	-0.088626	0.305518	0.25701	0.050773	146	0.49486	0.889666	pos
chr1:183517225-183517584(.)::npk3::pkscore67:SMG7	33	0.62433	0.90939	0.999756	176	9	-0.035928	0.95197	0.99537	0.999856	241	4	-0.035928	chr1:183517225-183517584(.)::npk3::pkscore67:SMG7	-0.035928	0.0412498	0.62433	0.000105981	176	0.90939	0.999756	neg
chr6:134609862-134610232(.)::npk3::pkscore182:SGK1	17	0.62599	0.86409	0.999756	177	5	0.072452	0.075518	0.26585	0.878097	70	7	0.072452	chr6:134609862-134610232(.)::npk3::pkscore182:SGK1	0.072452	0.575363	0.075518	0.0564575	70	0.26585	0.878097	pos
hg38chr9:37294114-37294420(.)::npk2::pkscore109:ZCCHC7	1	0.62646	0.6286	0.999756	178	0	0.11843	0.37354	0.37385	0.878097	183	0	0.11843	hg38chr9:37294114-37294420(.)::npk2::pkscore109:ZCCHC7	0.11843	0.427303	0.37354	0.0564575	183	0.37385	0.878097	pos
chr4:55554226-55554625(.)::npk3::pkscore104:KIT	29	0.63194	0.90397	0.999756	179	6	0.03619	0.14064	0.44914	0.889666	106	11	0.03619	chr4:55554226-55554625(.)::npk3::pkscore104:KIT	0.03619	0.347618	0.14064	0.050773	106	0.44914	0.889666	pos
hg38chr9:81871531-81872117(.)::npk3::pkscore164	1	0.63574	0.63824	0.999756	180	0	0.08658	0.36426	0.36454	0.878097	182	0	0.08658	hg38chr9:81871531-81872117(.)::npk3::pkscore164	0.08658	0.438255	0.36426	0.0564575	182	0.36454	0.878097	pos
chr10:44460879-44461286(.)::npk2::pkscore85:LINC00841	27	0.63773	0.90393	0.999756	181	7	0.07545	0.082371	0.32035	0.878097	75	10	0.07545	chr10:44460879-44461286(.)::npk2::pkscore85:LINC00841	0.07545	0.494375	0.082371	0.0564575	75	0.32035	0.878097	pos
hg38chr8:59234239-59234716(.)::npk3::pkscore77	1	0.63818	0.64073	0.999756	182	0	0.11163	0.36182	0.36191	0.878097	181	0	0.11163	hg38chr8:59234239-59234716(.)::npk3::pkscore77	0.11163	0.441399	0.36182	0.0564575	181	0.36191	0.878097	pos
chr1:157565116-157565480(.)::npk3::pkscore195:FCRL4	47	0.64202	0.93401	0.999756	183	11	0.014637	0.14507	0.50346	0.889666	108	16	0.014637	chr1:157565116-157565480(.)::npk3::pkscore195:FCRL4	0.014637	0.298035	0.14507	0.050773	108	0.50346	0.889666	pos
chr8:108326696-108327101(.)::npk3::pkscore73:ANGPT1	10	0.65657	0.82531	0.999756	184	1	0.19822	0.0062883	0.030808	0.469465	18	7	0.19822	chr8:108326696-108327101(.)::npk3::pkscore73:ANGPT1	0.19822	1.51134	0.0062883	0.328397	18	0.030808	0.469465	pos
chr8:36360446-36360822(.)::npk3::pkscore158:AC090809.1	45	0.66756	0.94194	0.999756	185	12	0.0068457	0.35	0.76966	0.995814	179	12	0.0068457	chr8:36360446-36360822(.)::npk3::pkscore158:AC090809.1	0.0068457	0.113701	0.35	0.00182177	179	0.76966	0.995814	pos
chr10:64412994-64413283(.)::npk2::pkscore103:AC067752.1	22	0.67337	0.90605	0.999756	186	5	0.10173	0.0010464	0.0086051	0.373759	5	10	0.10173	chr10:64412994-64413283(.)::npk2::pkscore103:AC067752.1	0.10173	2.06524	0.0010464	0.427408	5	0.0086051	0.373759	pos
chr5:4817879-4818398(.)::npk2::pkscore142:AC106799.2	35	0.6749	0.93363	0.999756	187	7	0.040373	0.21546	0.59698	0.936051	137	13	0.040373	chr5:4817879-4818398(.)::npk2::pkscore142:AC106799.2	0.040373	0.22404	0.21546	0.0287005	137	0.59698	0.936051	pos
hg38chr12:54752883-54753369(.)::npk3::pkscore781:AC079313.2	1	0.67649	0.67825	0.999756	188	0	0.10421	0.32351	0.32384	0.878097	175	1	0.10421	hg38chr12:54752883-54753369(.)::npk3::pkscore781:AC079313.2	0.10421	0.48967	0.32351	0.0564575	175	0.32384	0.878097	pos
chr9:76484269-76484555(.)::npk2::pkscore133	19	0.6875	0.89952	0.999756	189	5	0.16023	0.01276	0.071337	0.676579	26	11	0.16023	chr9:76484269-76484555(.)::npk2::pkscore133	0.16023	1.14669	0.01276	0.169681	26	0.071337	0.676579	pos
chr2:197098642-197098958(.)::npk2::pkscore108:HECW2	20	0.68827	0.90258	0.999756	190	4	0.05444	0.12333	0.38308	0.878097	96	5	0.05444	chr2:197098642-197098958(.)::npk2::pkscore108:HECW2	0.05444	0.416711	0.12333	0.0564575	96	0.38308	0.878097	pos
chr5:123985532-123986050(.)::npk3::pkscore84:ZNF608	28	0.68889	0.92546	0.999756	191	6	0.069499	0.0021042	0.018012	0.373759	9	12	0.069499	chr5:123985532-123986050(.)::npk3::pkscore84:ZNF608	0.069499	1.74444	0.0021042	0.427408	9	0.018012	0.373759	pos
chr4:123499640-123500009(.)::npk3::pkscore103	26	0.69101	0.921	0.999756	192	2	0.14971	0.016919	0.098553	0.743627	29	14	0.14971	chr4:123499640-123500009(.)::npk3::pkscore103	0.14971	1.00633	0.016919	0.128645	29	0.098553	0.743627	pos
chr20:52525711-52525991(.)::npk2::pkscore54	9	0.69327	0.82351	0.999756	193	1	0.077246	0.062469	0.18984	0.810568	60	4	0.077246	chr20:52525711-52525991(.)::npk2::pkscore54	0.077246	0.721612	0.062469	0.0912105	60	0.18984	0.810568	pos
chr7:92384146-92384756(.)::npk3::pkscore178:CDK6	66	0.69758	0.96375	0.999756	194	16	0.063468	0.0019056	0.02153	0.396225	8	27	0.063468	chr7:92384146-92384756(.)::npk3::pkscore178:CDK6	0.063468	1.66696	0.0019056	0.402058	8	0.02153	0.396225	pos
chr14:67485291-67485719(.)::npk2::pkscore69:GPHN	18	0.70088	0.90291	0.999756	195	3	0.12062	0.17515	0.46523	0.889666	123	8	0.12062	chr14:67485291-67485719(.)::npk2::pkscore69:GPHN	0.12062	0.332332	0.17515	0.050773	123	0.46523	0.889666	pos
chr13:36568797-36569133(.)::npk2::pkscore183:DCLK1	21	0.70478	0.91458	0.999756	196	5	0.023301	0.16085	0.45802	0.889666	118	9	0.023301	chr13:36568797-36569133(.)::npk2::pkscore183:DCLK1	0.023301	0.339116	0.16085	0.050773	118	0.45802	0.889666	pos
chr7:130873412-130873724(.)::npk2::pkscore67:MKLN1	13	0.71687	0.87626	0.999756	197	3	0.13102	0.057155	0.20101	0.810568	57	6	0.13102	chr7:130873412-130873724(.)::npk2::pkscore67:MKLN1	0.13102	0.696782	0.057155	0.0912105	57	0.20101	0.810568	pos
chr6:73434228-73434593(.)::npk2::pkscore128:KCNQ5	23	0.71874	0.92513	0.999756	198	6	0.016656	0.1368	0.42138	0.878097	103	9	0.016656	chr6:73434228-73434593(.)::npk2::pkscore128:KCNQ5	0.016656	0.375326	0.1368	0.0564575	103	0.42138	0.878097	pos
hg38chr14:65140575-65140920(.)::npk3::pkscore110	1	0.72477	0.72639	0.999756	199	0	0.18115	0.27523	0.27611	0.878097	152	1	0.18115	hg38chr14:65140575-65140920(.)::npk3::pkscore110	0.18115	0.558918	0.27523	0.0564575	152	0.27611	0.878097	pos
chr12:105964833-105965204(.)::npk2::pkscore63	47	0.73325	0.96174	0.999756	200	8	0.056683	0.14931	0.51255	0.893395	111	18	0.056683	chr12:105964833-105965204(.)::npk2::pkscore63	0.056683	0.290264	0.14931	0.0489565	111	0.51255	0.893395	pos
hg38chr13:111074056-111074384(.)::npk3::pkscore106:COL4A2	2	0.73725	0.73586	0.999756	201	0	0.091159	0.46221	0.46412	0.889666	192	1	0.091159	hg38chr13:111074056-111074384(.)::npk3::pkscore106:COL4A2	0.091159	0.33337	0.46221	0.050773	192	0.46412	0.889666	pos
chr6:158185275-158186159(.)::npk5::pkscore84:SNX9	65	0.74406	0.97283	0.999756	202	15	0.091873	0.0011531	0.013299	0.373759	6	31	0.091873	chr6:158185275-158186159(.)::npk5::pkscore84:SNX9	0.091873	1.87618	0.0011531	0.427408	6	0.013299	0.373759	pos
hg38chr8:97175548-97176041(.)::npk3::pkscore208	1	0.74418	0.74582	0.999756	203	0	0.17738	0.25582	0.25592	0.878097	145	1	0.17738	hg38chr8:97175548-97176041(.)::npk3::pkscore208	0.17738	0.591896	0.25582	0.0564575	145	0.25592	0.878097	pos
chr20:8380580-8380969(.)::npk3::pkscore118:PLCB1	20	0.74589	0.9268	0.999756	204	4	0.0013599	0.02932	0.14074	0.809206	39	7	0.0013599	chr20:8380580-8380969(.)::npk3::pkscore118:PLCB1	0.0013599	0.851582	0.02932	0.0919409	39	0.14074	0.809206	pos
chr12:105144907-105145236(.)::npk3::pkscore119:CHST11	29	0.7525	0.9482	0.999756	205	6	0.064641	0.46838	0.82315	0.995814	194	9	0.064641	chr12:105144907-105145236(.)::npk3::pkscore119:CHST11	0.064641	0.084521	0.46838	0.00182177	194	0.82315	0.995814	pos
chr16:48351568-48351874(.)::npk3::pkscore138:LONP2	19	0.76635	0.9314	0.999756	206	3	-0.018616	0.21361	0.5295	0.900736	136	4	-0.018616	chr16:48351568-48351874(.)::npk3::pkscore138:LONP2	-0.018616	0.276134	0.21361	0.0454025	136	0.5295	0.900736	pos
chr4:38914368-38914941(.)::npk3::pkscore175:FAM114A1	39	0.76688	0.96404	0.999756	207	10	-0.013268	0.70308	0.94898	0.999856	219	10	-0.013268	chr4:38914368-38914941(.)::npk3::pkscore175:FAM114A1	-0.013268	0.0227429	0.70308	6.25429e-05	219	0.94898	0.999856	pos
chr3:26278578-26278918(.)::npk3::pkscore61	24	0.78192	0.9514	0.999756	208	4	0.033239	0.079642	0.30013	0.878097	72	8	0.033239	chr3:26278578-26278918(.)::npk3::pkscore61	0.033239	0.522691	0.079642	0.0564575	72	0.30013	0.878097	pos
chr6:34354330-34354589(.)::npk2::pkscore56:NUDT3	10	0.78827	0.88554	0.999756	209	2	0.17337	0.19005	0.43023	0.878097	129	5	0.17337	chr6:34354330-34354589(.)::npk2::pkscore56:NUDT3	0.17337	0.366299	0.19005	0.0564575	129	0.43023	0.878097	pos
chr16:23526204-23526489(.)::npk2::pkscore68:GGA2	16	0.79323	0.92949	0.999756	210	3	0.19505	0.0024693	0.016817	0.373759	13	9	0.19505	chr16:23526204-23526489(.)::npk2::pkscore68:GGA2	0.19505	1.77425	0.0024693	0.427408	13	0.016817	0.373759	pos
chr13:111074056-111074384(.)::npk3::pkscore106:COL4A2	24	0.79426	0.9554	0.999756	211	3	0.10649	0.097677	0.34371	0.878097	87	11	0.10649	chr13:111074056-111074384(.)::npk3::pkscore106:COL4A2	0.10649	0.463808	0.097677	0.0564575	87	0.34371	0.878097	pos
hg38chr8:9321159-9321566(.)::npk2::pkscore109	1	0.79474	0.79658	0.999756	212	0	0.19158	0.20526	0.205	0.810568	134	1	0.19158	hg38chr8:9321159-9321566(.)::npk2::pkscore109	0.19158	0.688246	0.20526	0.0912105	134	0.205	0.810568	pos
chr5:106724838-106725163(.)::npk2::pkscore49:EFNA5	26	0.79484	0.95538	0.999756	213	4	0.11316	0.00031726	0.0030046	0.373759	1	14	0.11316	chr5:106724838-106725163(.)::npk2::pkscore49:EFNA5	0.11316	2.52221	0.00031726	0.427408	1	0.0030046	0.373759	pos
chr10:12279884-12280246(.)::npk3::pkscore138:CDC123	18	0.80069	0.94009	0.999756	214	4	-0.066315	0.014728	0.07914	0.676579	27	4	-0.066315	chr10:12279884-12280246(.)::npk3::pkscore138:CDC123	-0.066315	1.1016	0.014728	0.169681	27	0.07914	0.676579	pos
hg38chr1:20426092-20426437(.)::npk2::pkscore92	3	0.80158	0.8022	0.999756	215	0	0.072067	0.56206	0.57568	0.936051	208	1	0.072067	hg38chr1:20426092-20426437(.)::npk2::pkscore92	0.072067	0.239819	0.56206	0.0287005	208	0.57568	0.936051	pos
chr9:110022655-110022998(.)::npk2::pkscore53	25	0.80803	0.96016	0.999756	216	5	-0.032381	0.12058	0.39895	0.878097	95	10	-0.032381	chr9:110022655-110022998(.)::npk2::pkscore53	-0.032381	0.399082	0.12058	0.0564575	95	0.39895	0.878097	pos
chr2:168870164-168870440(.)::npk2::pkscore148:STK39	10	0.80846	0.8967	0.999756	217	2	0.078393	0.20063	0.44471	0.889666	132	4	0.078393	chr2:168870164-168870440(.)::npk2::pkscore148:STK39	0.078393	0.351923	0.20063	0.050773	132	0.44471	0.889666	pos
chr13:44817259-44817587(.)::npk2::pkscore142:AL589745.1	34	0.81259	0.97017	0.999756	218	8	0.024473	0.1598	0.50202	0.889666	115	13	0.024473	chr13:44817259-44817587(.)::npk2::pkscore142:AL589745.1	0.024473	0.299279	0.1598	0.050773	115	0.50202	0.889666	pos
chr12:82203985-82204405(.)::npk3::pkscore144	18	0.81344	0.9449	0.999756	219	4	0.0072585	0.27741	0.6006	0.936051	155	7	0.0072585	chr12:82203985-82204405(.)::npk3::pkscore144	0.0072585	0.221415	0.27741	0.0287005	155	0.6006	0.936051	pos
chr12:99994135-99994578(.)::npk3::pkscore155:ANKS1B	25	0.81928	0.96377	0.999756	220	6	0.06019	0.037815	0.182	0.810568	44	10	0.06019	chr12:99994135-99994578(.)::npk3::pkscore155:ANKS1B	0.06019	0.739929	0.037815	0.0912105	44	0.182	0.810568	pos
chr3:124741079-124741453(.)::npk3::pkscore142:HEG1	12	0.82653	0.91989	0.999756	221	2	0.095177	0.23359	0.50072	0.889666	140	5	0.095177	chr3:124741079-124741453(.)::npk3::pkscore142:HEG1	0.095177	0.300405	0.23359	0.050773	140	0.50072	0.889666	pos
chr7:104537570-104538134(.)::npk3::pkscore251:LHFPL3-AS2	40	0.83866	0.98109	0.999756	222	9	0.023291	0.09283	0.37393	0.878097	84	14	0.023291	chr7:104537570-104538134(.)::npk3::pkscore251:LHFPL3-AS2	0.023291	0.42721	0.09283	0.0564575	84	0.37393	0.878097	pos
chr14:21250514-21250797(.)::npk2::pkscore95:RNASE6	19	0.84067	0.95607	0.999756	223	3	0.001697	0.67596	0.89997	0.999856	215	5	0.001697	chr14:21250514-21250797(.)::npk2::pkscore95:RNASE6	0.001697	0.045772	0.67596	6.25429e-05	215	0.89997	0.999856	pos
hg38chr5:56057265-56057555(.)::npk2::pkscore83	1	0.84529	0.84604	0.999756	224	0	0.42237	0.15471	0.15434	0.809206	113	1	0.42237	hg38chr5:56057265-56057555(.)::npk2::pkscore83	0.42237	0.811522	0.15471	0.0919409	113	0.15434	0.809206	pos
hg38chr8:6669714-6669970(.)::npk2::pkscore63:XKR5	1	0.85123	0.85193	0.999756	225	0	0.23644	0.14877	0.14902	0.809206	110	1	0.23644	hg38chr8:6669714-6669970(.)::npk2::pkscore63:XKR5	0.23644	0.826755	0.14877	0.0919409	110	0.14902	0.809206	pos
chr11:60244430-60244758(.)::npk3::pkscore122	7	0.85151	0.8688	0.999756	226	1	0.033842	0.69286	0.80897	0.995814	217	2	0.033842	chr11:60244430-60244758(.)::npk3::pkscore122	0.033842	0.0920676	0.69286	0.00182177	217	0.80897	0.995814	pos
chr9:73109135-73109503(.)::npk3::pkscore194	28	0.86142	0.97573	0.999756	227	5	0.043209	0.020309	0.11653	0.744003	32	11	0.043209	chr9:73109135-73109503(.)::npk3::pkscore194	0.043209	0.933562	0.020309	0.128425	32	0.11653	0.744003	pos
chr13:61412698-61413051(.)::npk3::pkscore110:LINC00378	25	0.87849	0.97692	0.999756	228	5	0.090986	0.073803	0.29239	0.878097	69	12	0.090986	chr13:61412698-61413051(.)::npk3::pkscore110:LINC00378	0.090986	0.534037	0.073803	0.0564575	69	0.29239	0.878097	pos
chr20:50575648-50576097(.)::npk2::pkscore85	18	0.8814	0.96666	0.999756	229	2	0.0717	0.18758	0.48606	0.889666	127	7	0.0717	chr20:50575648-50576097(.)::npk2::pkscore85	0.0717	0.31331	0.18758	0.050773	127	0.48606	0.889666	pos
chr12:76310920-76311174(.)::npk2::pkscore102:AC078923.1	1	0.89199	0.8931	0.999756	230	0	0.40182	0.10801	0.10871	0.744003	92	1	0.40182	chr12:76310920-76311174(.)::npk2::pkscore102:AC078923.1	0.40182	0.963731	0.10801	0.128425	92	0.10871	0.744003	pos
chr13:77343428-77343876(.)::npk3::pkscore104:AL136441.1	34	0.90266	0.98779	0.999756	231	7	0.13145	0.012747	0.084233	0.676579	25	17	0.13145	chr13:77343428-77343876(.)::npk3::pkscore104:AL136441.1	0.13145	1.07452	0.012747	0.169681	25	0.084233	0.676579	pos
chr13:20647950-20648216(.)::npk2::pkscore93:ZMYM2	2	0.90635	0.9063	0.999756	232	0	0.34187	0.093646	0.15961	0.809206	86	2	0.34187	chr13:20647950-20648216(.)::npk2::pkscore93:ZMYM2	0.34187	0.79694	0.093646	0.0919409	86	0.15961	0.809206	pos
chr11:43890498-43890792(.)::npk3::pkscore90:AC087521.2	12	0.91147	0.95765	0.999756	233	2	-0.0006579	0.31479	0.60063	0.936051	170	5	-0.0006579	chr11:43890498-43890792(.)::npk3::pkscore90:AC087521.2	-0.0006579	0.221393	0.31479	0.0287005	170	0.60063	0.936051	pos
chr16:77443356-77443635(.)::npk2::pkscore84:ADAMTS18	21	0.91658	0.98166	0.999756	234	4	0.085009	0.041416	0.18543	0.810568	45	7	0.085009	chr16:77443356-77443635(.)::npk2::pkscore84:ADAMTS18	0.085009	0.73182	0.041416	0.0912105	45	0.18543	0.810568	pos
hg38chr7:143200389-143200672(.)::npk2::pkscore82:EPHA1-AS1	1	0.92068	0.92118	0.999756	235	0	0.35383	0.079325	0.079888	0.676579	71	1	0.35383	hg38chr7:143200389-143200672(.)::npk2::pkscore82:EPHA1-AS1	0.35383	1.09752	0.079325	0.169681	71	0.079888	0.676579	pos
hg38chr13:61412698-61413051(.)::npk3::pkscore110:LINC00378	1	0.92715	0.92774	0.999756	236	0	0.2701	0.072853	0.073321	0.676579	66	1	0.2701	hg38chr13:61412698-61413051(.)::npk3::pkscore110:LINC00378	0.2701	1.13477	0.072853	0.169681	66	0.073321	0.676579	pos
chr1:192595791-192596019(.)::npk2::pkscore70:AL390957.1	18	0.92988	0.98087	0.999756	237	2	0.08197	0.29	0.61499	0.936051	162	5	0.08197	chr1:192595791-192596019(.)::npk2::pkscore70:AL390957.1	0.08197	0.211132	0.29	0.0287005	162	0.61499	0.936051	pos
chr6:134028588-134028976(.)::npk3::pkscore80:TARID	28	0.9316	0.98988	0.999756	238	4	0.13827	0.0043404	0.033698	0.469465	16	16	0.13827	chr6:134028588-134028976(.)::npk3::pkscore80:TARID	0.13827	1.4724	0.0043404	0.328397	16	0.033698	0.469465	pos
hg38chr7:78582532-78582790(.)::npk2::pkscore68:MAGI2	1	0.94761	0.9479	0.999756	239	0	0.34839	0.052388	0.052583	0.632104	54	1	0.34839	hg38chr7:78582532-78582790(.)::npk2::pkscore68:MAGI2	0.34839	1.27915	0.052388	0.199211	54	0.052583	0.632104	pos
chr2:176098902-176099281(.)::npk3::pkscore110	23	0.9575	0.99169	0.999756	240	3	0.089176	0.13012	0.40858	0.878097	98	8	0.089176	chr2:176098902-176099281(.)::npk3::pkscore110	0.089176	0.388723	0.13012	0.0564575	98	0.40858	0.878097	pos
chr8:54983348-54983677(.)::npk2::pkscore90:LYPLA1	5	0.96238	0.96189	0.999756	241	0	0.036313	0.25311	0.4164	0.878097	144	2	0.036313	chr8:54983348-54983677(.)::npk2::pkscore90:LYPLA1	0.036313	0.380489	0.25311	0.0564575	144	0.4164	0.878097	pos
chr11:27948557-27949004(.)::npk3::pkscore79	47	0.971	0.99876	0.999756	242	8	0.066746	0.31763	0.74287	0.983904	172	17	0.066746	chr11:27948557-27949004(.)::npk3::pkscore79	0.066746	0.129087	0.31763	0.00704727	172	0.74287	0.983904	pos
chr5:56057265-56057555(.)::npk2::pkscore83	9	0.97348	0.97333	0.999756	243	0	0.21485	0.050337	0.16249	0.809206	50	5	0.21485	chr5:56057265-56057555(.)::npk2::pkscore83	0.21485	0.789173	0.050337	0.0919409	50	0.16249	0.809206	pos
chrX:131614759-131615090(.)::npk2::pkscore58:MBNL3	30	0.98355	0.99808	0.999756	244	1	0.11862	0.0013847	0.01311	0.373759	7	18	0.11862	chrX:131614759-131615090(.)::npk2::pkscore58:MBNL3	0.11862	1.8824	0.0013847	0.427408	7	0.01311	0.373759	pos
chr2:54631309-54631661(.)::npk2::pkscore132	8	0.98551	0.98519	0.999756	245	0	0.16394	0.12416	0.29935	0.878097	97	3	0.16394	chr2:54631309-54631661(.)::npk2::pkscore132	0.16394	0.523821	0.12416	0.0564575	97	0.29935	0.878097	pos
chr4:124981738-124982118(.)::npk3::pkscore97	19	0.99004	0.99595	0.999756	246	2	0.12985	0.0049913	0.032243	0.469465	17	10	0.12985	chr4:124981738-124982118(.)::npk3::pkscore97	0.12985	1.49156	0.0049913	0.328397	17	0.032243	0.469465	pos
chr6:6331641-6332071(.)::npk2::pkscore121	34	0.99716	0.99974	0.999756	247	3	0.069923	0.02813	0.15537	0.809206	38	15	0.069923	chr6:6331641-6332071(.)::npk2::pkscore121	0.069923	0.808633	0.02813	0.0919409	38	0.15537	0.809206	pos
chr12:102028520-102028944(.)::npk3::pkscore164:MYBPC1	23	0.99928	0.99957	0.999756	248	1	0.15428	0.041907	0.19034	0.810568	46	11	0.15428	chr12:102028520-102028944(.)::npk3::pkscore164:MYBPC1	0.15428	0.72047	0.041907	0.0912105	46	0.19034	0.810568	pos
chr3:67948317-67948661(.)::npk2::pkscore89:SUCLG2-AS1	17	0.99977	0.99976	0.999756	249	0	0.13591	0.0023937	0.01586	0.373759	12	11	0.13591	chr3:67948317-67948661(.)::npk2::pkscore89:SUCLG2-AS1	0.13591	1.7997	0.0023937	0.427408	12	0.01586	0.373759	pos

## Sheet: SEM Cas7 day 7 vs day 0 Sgrna
sgrna	Gene	control_count	treatment_count	control_mean	treat_mean	LFC	control_var	adj_var	score	p.low	p.high	p.twosided	FDR	high_in_treatment	SEMCas9-Day0_R1-SFM001-2583702	SEMCas9-Day0_R2-SFM002-2583703	SEMCas9-Day0_R3-SFM003-2583704	SEMCas9-Day7_R1-SFM004-2583705	SEMCas9-Day7_R2-SFM005-2583706	SEMCas9-Day7_R3-SFM006-2583707	Seq
POS_RPS19_0047::GTACCTCCGGGGTGGCGCTG:RPS19_7	RPS19-sgRNA-design_cli	7092.2/5662.8/7376.1	875.77/719.32/1003.2	7092.2	875.77	-3.0162	1061900	241940	12.638	6.499e-37	1	1.2998e-36	7.4322e-33	False	7092.19	5662.76	7376.09	875.772	719.315	1003.24	GTACCTCCGGGGTGGCGCTG
POS_RPS19_0038::GCGCGGCACCTGTACCTCCG:RPS19_3	RPS19-sgRNA-design_cli	8922/7800.7/8881.5	1953.9/1708.1/2071.8	8881.5	1953.9	-2.1839	584960	312320	12.396	1.3724e-35	1	2.7449e-35	7.8476e-32	False	8921.99	7800.67	8881.54	1953.91	1708.08	2071.78	GCGCGGCACCTGTACCTCCG
POS_RPS19_0018::CAGCGCGGCACCTGTACCTC	RPS19-sgRNA-design_cli	8275.7/7064.2/7468	1319.6/1423.5/1616.7	7468	1423.5	-2.3904	407750	256540	11.934	3.9449e-33	1	7.8897e-33	1.5038e-29	False	8275.75	7064.23	7467.98	1319.61	1423.53	1616.74	CAGCGCGGCACCTGTACCTC
POS_RPS19_0037::CTGTACCTCCGGGGTGGCGC:RPS19_4	RPS19-sgRNA-design_cli	9660.7/8738/9933.6	2773.6/3045/2674.6	9660.7	2773.6	-1.8	462950	343600	11.749	3.5612e-32	1	7.1225e-32	1.0182e-28	False	9660.68	8737.95	9933.56	2773.56	3044.97	2674.58	CTGTACCTCCGGGGTGGCGC
POS_RPS19_0014::TGTACCTCCGGGGTGGCGCT:RPS19_5	RPS19-sgRNA-design_cli	3766.7/2684.7/3811.2	516.96/522.99/573.89	3766.7	522.99	-2.8461	586400	118000	9.4429	1.8128e-21	1	3.6255e-21	4.1462e-18	False	3766.7	2684.65	3811.23	516.961	522.994	573.889	TGTACCTCCGGGGTGGCGCT
POS_RPS19_0099::AGCCAACCCCAGCGCCACCC	RPS19-sgRNA-design_cli	5282.5/5604.7/5547.7	1780.5/1555.5/1545	5547.7	1555.5	-1.8339	36788	183090	9.3301	5.2889e-21	1	1.0578e-20	1.0081e-17	False	5282.53	5604.74	5547.72	1780.45	1555.47	1545	AGCCAACCCCAGCGCCACCC
POS_RPS19_0029::AGCGCGGCACCTGTACCTCC	RPS19-sgRNA-design_cli	4131/3504.8/4027	777.14/624.73/1019.3	4027	777.14	-2.3719	141750	127290	9.1088	4.1631e-20	1	8.3261e-20	6.8012e-17	False	4131.01	3504.78	4026.96	777.142	624.731	1019.3	AGCGCGGCACCTGTACCTCC
POS_RPS19_0039::CAGCGCCACCCCGGAGGTAC:RPS19_6	RPS19-sgRNA-design_cli	4176.8/4187.7/4007	1115.5/943.46/435.77	4176.8	943.46	-2.1452	14474	132680	8.8768	3.442e-19	1	6.884e-19	4.9204e-16	False	4176.78	4187.66	4006.98	1115.55	943.455	435.771	CAGCGCCACCCCGGAGGTAC
POS_RPS19_0075::GTGTCAGTTTGCGGCCGCTG:RPS19_11	RPS19-sgRNA-design_cli	3791.4/3123.2/3945.7	948.89/775.75/844.77	3791.4	844.77	-2.1648	235180	118880	8.5463	6.3523e-18	1	1.2705e-17	8.0717e-15	False	3791.41	3123.17	3945.72	948.895	775.748	844.774	GTGTCAGTTTGCGGCCGCTG
POS_RPS19_0049::GCTCCAAGAGTGTGGCCCGC	RPS19-sgRNA-design_cli	2966.7/2341/3036.9	282.29/447.49/422.92	2966.7	422.92	-2.8075	198210	89999	8.4792	1.1336e-17	1	2.2672e-17	1.2964e-14	False	2966.67	2340.98	3036.86	282.288	447.486	422.922	GCTCCAAGAGTGTGGCCCGC
POS_RPS19_0080::CAACCCCAGCGCCACCCCGG:RPS19_8	RPS19-sgRNA-design_cli	3198.3/3244.8/3083.5	591.78/414.1/561.04	3198.3	561.04	-2.509	7670.8	98010	8.4239	1.8213e-17	1	3.6426e-17	1.8935e-14	False	3198.26	3244.79	3083.47	591.784	414.103	561.041	CAACCCCAGCGCCACCCCGG
POS_RPS19_0040::GACCCGGCGGGCCACACTCT:RPS19_9	RPS19-sgRNA-design_cli	7470.2/7895.5/8512.7	3140.9/3870/3610.4	7895.5	3610.4	-1.1287	280870	273270	8.1972	1.2299e-16	1	2.4597e-16	1.1721e-13	False	7470.23	7895.51	8512.67	3140.88	3870	3610.36	GACCCGGCGGGCCACACTCT
POS_RPS19_0006::TGTCAGTTTGCGGCCGCTGT:RPS19_10	RPS19-sgRNA-design_cli	3089.3/2281.8/2759.9	547.57/793.23/482.88	2759.9	547.57	-2.3314	168530	82917	7.6829	7.7773e-15	1	1.5555e-14	6.6799e-12	False	3089.33	2281.84	2759.88	547.57	793.234	482.881	TGTCAGTTTGCGGCCGCTGT
POS_RPS19_0020::GTGCCGCGCTGTGGAAGCTG:RPS19_2	RPS19-sgRNA-design_cli	2113.6/1997.3/1741.2	282.29/101.74/157.39	1997.3	157.39	-3.6572	39565	57457	7.6758	8.1776e-15	1	1.6355e-14	6.6799e-12	False	2113.56	1997.31	1741.15	282.288	101.737	157.391	GTGCCGCGCTGTGGAAGCTG
POS_RPS19_0073::ATGCCCAGCCACTTCAGCCG	RPS19-sgRNA-design_cli	2287.5/2564.1/1764.5	372.42/333.03/346.9	2287.5	346.9	-2.7176	175050	67013	7.4963	3.281e-14	1	6.562e-14	2.5014e-11	False	2287.48	2564.14	1764.46	372.416	333.031	346.903	ATGCCCAGCCACTTCAGCCG
POS_RPS19_0050::GAGGTACAGGTGCCGCGCTG	RPS19-sgRNA-design_cli	3664.2/2564.1/2503.5	397.92/600.09/536.42	2564.1	536.42	-2.2549	606870	76279	7.3419	1.053e-13	1	2.106e-13	7.5262e-11	False	3664.18	2564.14	2503.53	397.924	600.092	536.415	GAGGTACAGGTGCCGCGCTG
POS_RPS19_0053::GAAGCTGAAAGTCCCCGAAT	RPS19-sgRNA-design_cli	1819.7/1712.8/1193.8	207.46/139.89/507.51	1712.8	207.46	-3.0393	140370	48267	6.8517	3.6448e-12	1	7.2897e-12	2.4519e-09	False	1819.73	1712.78	1193.84	207.464	139.889	507.507	GAAGCTGAAAGTCCCCGAAT
POS_RPS19_0097::GACTTTCTCCCTCAGATGCC:RPS19_1	RPS19-sgRNA-design_cli	3506.7/3112/2480.9	1120.6/1109.6/1234.5	3112	1120.6	-1.4727	277060	95017	6.4603	5.2263e-11	1	1.0453e-10	3.3205e-08	False	3506.73	3112.01	2480.89	1120.65	1109.57	1234.5	GACTTTCTCCCTCAGATGCC
chr2:127621241-127621595(.)::npk3::pkscore208_023::GGAGTGGCACAGCCCAGTGA	chr2:127621241-127621595(.)::npk3::pkscore208	3173.5/2948/3086.1	1491.4/931.53/1182	3086.1	1182	-1.3838	13363	94121	6.2065	2.7094e-10	1	5.4188e-10	1.6308e-07	False	3173.54	2947.98	3086.13	1491.36	931.533	1182.04	GGAGTGGCACAGCCCAGTGA
chr11:67797980-67798220(.)::npk2::pkscore68_012::GGAGGCGGAGGCTACACTGT:NDUFS8_9	chr11:67797980-67798220(.)::npk2::pkscore68:NDUFS8	2623.4/2404.6/3031.5	795.85/970.48/1308.4	2623.4	970.48	-1.4337	107230	78282	5.9078	1.7336e-09	1	3.4672e-09	9.9128e-07	False	2623.41	2404.58	3031.54	795.847	970.479	1308.38	GGAGGCGGAGGCTACACTGT
chr13:30945870-30946121(.)::npk3::pkscore65_014::CAATGTCTGTTTCATGCGGC:LINC00426_16	chr13:30945870-30946121(.)::npk3::pkscore65:LINC00426	2207.8/2624.4/2041.4	3673.1/2847.1/3998	2207.8	3673.1	0.73412	100600	64374	5.7753	1	3.8414e-09	7.6827e-09	2.0919e-06	True	2207.84	2624.4	2041.44	3673.14	2847.06	3997.95	CAATGTCTGTTTCATGCGGC
chr1:202252458-202252810(.)::npk2::pkscore50_018::AACCCCTGCGGCCCAAGCTG:LGR6_19	chr1:202252458-202252810(.)::npk2::pkscore50:LGR6	4055.9/4003.5/3336.5	2387.5/1969.6/1375.8	4003.5	1969.6	-1.023	223860	126450	5.7199	5.3301e-09	1	1.066e-08	2.7707e-06	False	4055.95	4003.55	3336.49	2387.54	1969.57	1375.84	AACCCCTGCGGCCCAAGCTG
chr17:10075637-10075952(.)::npk2::pkscore62_001::CGCATGTCCGGCCCTGCCCA:AC005747.1_1	chr17:10075637-10075952(.)::npk2::pkscore62:AC005747.1	9263.4/8748/9408.9	6933.1/6132.1/6073	9263.4	6132.1	-0.59509	143410	327610	5.4709	2.2393e-08	1	4.4786e-08	1.1134e-05	False	9263.42	8747.99	9408.88	6933.06	6132.06	6072.95	CGCATGTCCGGCCCTGCCCA
chr5:98265254-98265557(.)::npk2::pkscore98_005::CTCTCGCCACCTCTTACGCT:LINC02062_5	chr5:98265254-98265557(.)::npk2::pkscore98:LINC02062	9571.9/11607/9174.5	12720/12540/13139	9571.9	12720	0.41018	2149200	340020	5.3987	1	3.3555e-08	6.7111e-08	1.5989e-05	True	9571.89	11606.7	9174.51	12720	12539.9	13139.5	CTCTCGCCACCTCTTACGCT
chr1:94174756-94175079(.)::npk2::pkscore184_003::GAATGTGCCCACCTCCAGGA:BCAR3_4	chr1:94174756-94175079(.)::npk2::pkscore184:BCAR3	2617/2095.5/3248.6	1154.7/953.79/1840.5	2617	1154.7	-1.1798	335440	78065	5.2339	8.3001e-08	1	1.66e-07	3.7968e-05	False	2617.01	2095.5	3248.6	1154.66	953.788	1840.52	GAATGTGCCCACCTCCAGGA
chr5:106724838-106725163(.)::npk2::pkscore49_003::ACTGCTTGTCAGAGCAACCA__GCTTGTCAGAGCAAC-MEIS1_M07111-5.2:EFNA5_4	chr5:106724838-106725163(.)::npk2::pkscore49:EFNA5	1756.6/1915.9/2375	3151.1/3134.8/2216.3	1915.9	3134.8	0.71008	118100	54807	5.2067	1	9.6135e-08	1.9227e-07	4.2284e-05	True	1756.57	1915.86	2375.02	3151.08	3134.78	2216.33	ACTGCTTGTCAGAGCAACCA
chr6:158185275-158186159(.)::npk5::pkscore84_025::AGTGATTCATCGTCAGCTCC__GTGATTCATCGT-HOXA9_M07450-3.8:SNX9_26	chr6:158185275-158186159(.)::npk5::pkscore84:SNX9	2265.5/2209.3/2306.4	3826.2/3587/3335.2	2265.5	3587	0.66272	2416.8	66284	5.133	1	1.4257e-07	2.8514e-07	6.0386e-05	True	2265.51	2209.31	2306.44	3826.19	3587.04	3335.2	AGTGATTCATCGTCAGCTCC
chr5:136108194-136108514(.)::npk2::pkscore78_019::GTCCCTAGAGCCTCCCACAG__GGCTGTCAGAGTCCC-MEIS1_M07111-14.1	chr5:136108194-136108514(.)::npk2::pkscore78	1420.6/1215.1/949.48	306.1/511.87/206.64	1215.1	306.1	-1.9855	56401	32705	5.0266	2.4964e-07	1	4.9927e-07	0.00010196	False	1420.63	1215.12	949.477	306.095	511.866	206.643	GTCCCTAGAGCCTCCCACAG
chr16:12214006-12214615(.)::npk3::pkscore148_032::GACGCCTCTCACCCCTCCCT__TGACACCAAGGGAG-HOXA7_HOXA9_MEIS1_COM_M00421-1.9:SNX29_32	chr16:12214006-12214615(.)::npk3::pkscore148:SNX29	4928.3/3900.9/4176.1	2775.3/1992.6/2361.9	4176.1	2361.9	-0.82192	320760	132650	4.9811	3.162e-07	1	6.324e-07	0.00012469	False	4928.28	3900.89	4176.1	2775.26	1992.62	2361.94	GACGCCTCTCACCCCTCCCT
chr7:92384146-92384756(.)::npk3::pkscore178_041::TTCCCCGCAGCTGTCTGTGT__GGAAAGGAAAGC-HOXA9_M03874-3.6:CDK6_42	chr7:92384146-92384756(.)::npk3::pkscore178:CDK6	10815/12299/10749	13038/14370/13885	10815	13885	0.36044	1102600	390560	4.912	1	4.5078e-07	9.0156e-07	0.00017184	True	10814.9	12298.5	10749.2	13038	14369.6	13884.7	TTCCCCGCAGCTGTCTGTGT
chr7:92384146-92384756(.)::npk3::pkscore178_042::TCCCCGCAGCTGTCTGTGTA__GGAAAGGAAAGC-HOXA9_M03874-3.6:CDK6_43	chr7:92384146-92384756(.)::npk3::pkscore178:CDK6	9116/10155/8944.8	9912.4/12038/11879	9116	11879	0.38193	554410	321700	4.8719	1	5.5271e-07	1.1054e-06	0.0002039	True	9116.05	10155	8944.8	9912.38	12037.6	11879.3	TCCCCGCAGCTGTCTGTGTA
chr22:43285238-43285488(.)::npk2::pkscore84_004::ACCATGCCAGGCCGCAGGAT:PACSIN2_5	chr22:43285238-43285488(.)::npk2::pkscore84:PACSIN2	6679.4/5764.3/4396.5	3666.3/3413/5095.4	5764.3	3666.3	-0.65266	1354100	191220	4.7977	8.0265e-07	1	1.6053e-06	0.00028685	False	6679.36	5764.3	4396.49	3666.34	3412.97	5095.41	ACCATGCCAGGCCGCAGGAT
chr9:6133755-6134075(.)::npk2::pkscore103_010::GAAACTGGTAAGGCAGGATG	chr9:6133755-6134075(.)::npk2::pkscore103	1044.4/1653.6/1376.3	379.22/945.05/448.62	1376.3	448.62	-1.615	93528	37664	4.7799	8.7679e-07	1	1.7536e-06	0.00030255	False	1044.42	1653.64	1376.28	379.218	945.045	448.619	GAAACTGGTAAGGCAGGATG
chr9:87324625-87324970(.)::npk2::pkscore61_009::CATGGCTGAGGTCTGAATGG:NTRK2_10	chr9:87324625-87324970(.)::npk2::pkscore61:NTRK2	2454.1/2596.5/2486.2	1190.4/973.66/1552.5	2486.2	1190.4	-1.0619	6597.9	73655	4.7748	8.995e-07	1	1.799e-06	0.00030255	False	2454.07	2596.5	2486.22	1190.37	973.659	1552.5	CATGGCTGAGGTCTGAATGG
POS_RPS19_0088::TTCGGGGACTTTCAGCTTCC	RPS19-sgRNA-design_cli	3686.1/3108.7/2765.9	4571/3540.1/4787.1	3108.7	4571	0.55607	225500	94901	4.747	1	1.0323e-06	2.0646e-06	0.0003373	True	3686.14	3108.66	2765.87	4571.02	3540.14	4787.05	TTCGGGGACTTTCAGCTTCC
chr13:28842907-28843340(.)::npk3::pkscore157_006::TAGTGGCCTCTTCTGACTGA:PAN3_24	chr13:28842907-28843340(.)::npk3::pkscore157:PAN3	2197.8/1693.8/1798.4	1011.8/728.06/704.51	1798.4	728.06	-1.3034	85215	51013	4.739	1.0738e-06	1	2.1477e-06	0.00034112	False	2197.77	1693.81	1798.41	1011.81	728.058	704.514	TAGTGGCCTCTTCTGACTGA
chr13:28819406-28820051(.)::npk3::pkscore264_013::ATATTCAAATCACTGCTTGG:PAN3_13	chr13:28819406-28820051(.)::npk3::pkscore264:PAN3	3652.3/2529.6/3188.7	1726/1721.6/1952.9	3188.7	1726	-0.88511	324680	97677	4.6799	1.4347e-06	1	2.8695e-06	0.00044345	False	3652.28	2529.55	3188.67	1726.04	1721.59	1952.94	ATATTCAAATCACTGCTTGG
chr9:98846318-98846933(.)::npk3::pkscore145_011::TCAAACTAATTGATCATAAA__ATGATCAATTAG-HOXA9_PBX1_COM_M07453-0.8:ERCC6L2_12	chr9:98846318-98846933(.)::npk3::pkscore145:ERCC6L2	196.8/516.62/256.35	605.39/660.5/410.07	256.35	605.39	1.2365	35645	5607.7	4.6611	1	1.5733e-06	3.1466e-06	0.00047348	True	196.802	516.623	256.346	605.388	660.498	410.074	TCAAACTAATTGATCATAAA
chrM:15876-16458(.)::npk3::pkscore449_048::GGATGACCCCCCTCAGATAG	chrM:15876-16458(.)::npk3::pkscore449	5543.4/5463/4469.1	3300.7/4313.5/3488.3	5463	3488.3	-0.64703	497210	179920	4.6555	1.616e-06	1	3.232e-06	0.00047387	False	5543.41	5463.03	4469.07	3300.73	4313.51	3488.31	GGATGACCCCCCTCAGATAG
chr20:8380580-8380969(.)::npk3::pkscore118_014::TCACCCACATAGTGCAGCTA__CATTGTCACCCACAT-MEIS1_M07111-4.9:PLCB1_15	chr20:8380580-8380969(.)::npk3::pkscore118:PLCB1	2093.4/1895.8/2231.2	2271.9/3234.9/3237.8	2093.4	3234.9	0.62763	29025	60603	4.6369	1	1.768e-06	3.536e-06	0.00050548	True	2093.42	1895.77	2231.21	2271.91	3234.93	3237.76	TCACCCACATAGTGCAGCTA
chr13:23025165-23025837(.)::npk2::pkscore69_003::TGATGGTCAGAACCCAACAC__ACCATCAATAT-HOXA9_M07404-8.8	chr13:23025165-23025837(.)::npk2::pkscore69	3644/3743.6/3496.3	1957.3/2269.2/2087.8	3644	2087.8	-0.80323	15868	113650	4.6162	1.9542e-06	1	3.9083e-06	0.00054507	False	3644.04	3743.56	3496.29	1957.31	2269.22	2087.84	TGATGGTCAGAACCCAACAC
chr17:10075637-10075952(.)::npk2::pkscore62_015::TCTGCTTTCAGCTGGCCTGG:AC005747.1_17	chr17:10075637-10075952(.)::npk2::pkscore62:AC005747.1	6098.1/6606.7/5385.9	8752.6/7182.8/8170.4	6098.1	8170.4	0.42199	382960	203840	4.59	1	2.2158e-06	4.4317e-06	0.00060334	True	6098.11	6606.74	5385.92	8752.62	7182.82	8170.43	TCTGCTTTCAGCTGGCCTGG
chr6:33675644-33675973(.)::npk3::pkscore58_027::GTCCTGGGTGGGACACCAGG:UQCC2_28	chr6:33675644-33675973(.)::npk3::pkscore58:UQCC2	1654.1/1835.5/1303	894.48/512.66/673.46	1654.1	673.46	-1.2951	78071	46395	4.5525	2.6504e-06	1	5.3008e-06	0.00070489	False	1654.05	1835.52	1303.03	894.478	512.661	673.464	GTCCTGGGTGGGACACCAGG
chr15:49999127-49999403(.)::npk2::pkscore51_010::GACATGGTCTATTAAATTGA__TGGTCTATTAAATTGAT-HOXA9_M01351-9.8	chr15:49999127-49999403(.)::npk2::pkscore51	156.53/227.63/267	836.66/505.51/542.84	227.63	542.84	1.2502	3302.7	4901.6	4.5023	1	3.3632e-06	6.7264e-06	0.00087412	True	156.526	227.626	266.999	836.66	505.508	542.84	GACATGGTCTATTAAATTGA
chr15:49999127-49999403(.)::npk2::pkscore51_015::TCACTTCTGTCTGCACGTTC__TGAAAGATAAAGGG-HOXA7_HOXA9_MEIS1_COM_M00421-2.4	chr15:49999127-49999403(.)::npk2::pkscore51	2871.5/3098.6/3339.2	3163/4554.3/4480.8	3098.6	4480.8	0.532	54725	94553	4.4951	1	3.4772e-06	6.9543e-06	0.00088366	True	2871.48	3098.62	3339.15	3162.98	4554.34	4480.83	TCACTTCTGTCTGCACGTTC
chr2:146169102-146169375(.)::npk2::pkscore89_017::CGTGCTCCTGGGCATTGGGG	chr2:146169102-146169375(.)::npk2::pkscore89	1961.6/1613.5/1863.7	1050.9/628.71/843.7	1863.7	843.7	-1.1424	36096	53117	4.4255	4.81e-06	1	9.6199e-06	0.0011958	False	1961.61	1613.47	1863.67	1050.93	628.705	843.703	CGTGCTCCTGGGCATTGGGG
chr5:123985532-123986050(.)::npk3::pkscore84_026::ACCGTATCTGTTTCAGTGTT:ZNF608_26	chr5:123985532-123986050(.)::npk3::pkscore84:ZNF608	1650.4/1315.5/1231.8	1178.5/2315.3/2144.6	1315.5	2144.6	0.70462	59568	35786	4.3825	0.99999	5.8659e-06	1.1732e-05	0.0014273	True	1650.39	1315.55	1231.79	1178.47	2315.32	2144.59	ACCGTATCTGTTTCAGTGTT
chr12:54752883-54753369(.)::npk3::pkscore781_032::CGAGCAAGAACAGCCCGGGC__AGCAAGAACAGC-HOXA9_M03874-6.5:AC079313.2_32	chr12:54752883-54753369(.)::npk3::pkscore781:AC079313.2	4167.6/2892.2/4482.4	2183.5/3091.1/2587.9	4167.6	2587.9	-0.68726	862900	132350	4.3425	7.0439e-06	0.99999	1.4088e-05	0.0016782	False	4167.62	2892.19	4482.39	2183.48	3091.07	2587.86	CGAGCAAGAACAGCCCGGGC
chr5:106724838-106725163(.)::npk2::pkscore49_022::GGAAAACCACGGGTTCCTGA:EFNA5_23	chr5:106724838-106725163(.)::npk2::pkscore49:EFNA5	2131.9/1691.6/1646.6	2902.8/2611.8/2580.4	1691.6	2611.8	0.62637	97940	47590	4.2182	0.99999	1.2312e-05	2.4623e-05	0.0028651	True	2131.87	1691.58	1646.6	2902.8	2611.79	2580.36	GGAAAACCACGGGTTCCTGA
chr8:9321159-9321566(.)::npk2::pkscore109_029::TTATGTGGCAGTTTATCAAA__TGGCAGTTTATCAA-HOXA7_HOXA9_MEIS1_COM_M00420-13.8	chr8:9321159-9321566(.)::npk2::pkscore109	666.38/718.59/617.89	571.38/1208.1/1274.1	666.38	1208.1	0.85739	2538.2	16552	4.2109	0.99999	1.272e-05	2.544e-05	0.0028651	True	666.38	718.585	617.893	571.378	1208.13	1274.12	TTATGTGGCAGTTTATCAAA
chr6:33675644-33675973(.)::npk3::pkscore58_016::CCACCTCAAATTGCCCTCTG:UQCC2_18	chr6:33675644-33675973(.)::npk3::pkscore58:UQCC2	7664.3/7775/8404.8	9956.6/10143/8835.3	7775	9956.6	0.35677	204450	268540	4.2098	0.99999	1.2777e-05	2.5554e-05	0.0028651	True	7664.29	7775	8404.8	9956.6	10142.7	8835.33	CCACCTCAAATTGCCCTCTG
chr8:6669714-6669970(.)::npk2::pkscore63_009::GGCTGCCTAAGGAAGTCCTG__ATCTGGCAGGGC-MEIS1_M00419-8.6:XKR5_10	chr8:6669714-6669970(.)::npk2::pkscore63:XKR5	1799.6/1629.1/2056.8	593.48/851.26/1199.2	1799.6	851.26	-1.0791	47602	51051	4.1972	1.3511e-05	0.99999	2.7022e-05	0.0029714	False	1799.59	1629.09	2056.76	593.485	851.256	1199.17	GGCTGCCTAAGGAAGTCCTG
chr13:28819406-28820051(.)::npk3::pkscore264_010::AGAAGACTATCAATCAAATG__ATCAATCAAATG-HOXA9_M03874-7.6:PAN3_10	chr13:28819406-28820051(.)::npk3::pkscore264:PAN3	694.76/687.34/282.31	139.44/298.06/133.84	687.34	139.44	-2.2931	82052	17144	4.1858	1.4211e-05	0.99999	2.8421e-05	0.0030223	False	694.756	687.342	282.313	139.443	298.059	133.836	AGAAGACTATCAATCAAATG
chr19:10870028-10870304(.)::npk2::pkscore74_032::CTGGGCCCTGGGGAATGCTC:DNM2_33	chr19:10870028-10870304(.)::npk2::pkscore74:DNM2	2581.3/2782.8/2259.8	1346.8/1421.1/1515	2581.3	1421.1	-0.86059	71981	76858	4.1848	1.4271e-05	0.99999	2.8542e-05	0.0030223	False	2581.31	2782.84	2259.84	1346.82	1421.14	1515.03	CTGGGCCCTGGGGAATGCTC
chr8:57458260-57458611(.)::npk2::pkscore90_011::CCAGGTAGCTCAGAGACCAC:LINC00968_9	chr8:57458260-57458611(.)::npk2::pkscore90:LINC00968	1363/1161.6/1099.3	319.7/511.07/434.7	1161.6	434.7	-1.4159	22221	31075	4.1233	1.8672e-05	0.99998	3.7345e-05	0.0038825	False	1362.97	1161.56	1099.29	319.699	511.071	434.7	CCAGGTAGCTCAGAGACCAC
chr13:28819406-28820051(.)::npk3::pkscore264_002::TGCTGCTAGTAAATGTAAGT__GCAGCAACAAAAAAGAT-HOXA9_M01351-8.1:PAN3_3	chr13:28819406-28820051(.)::npk3::pkscore264:PAN3	778.05/995.31/1419.6	290.79/370.39/335.13	995.31	335.13	-1.5676	113590	26083	4.0878	2.1778e-05	0.99998	4.3555e-05	0.0044473	False	778.054	995.307	1419.56	290.79	370.388	335.126	TGCTGCTAGTAAATGTAAGT
chr16:23526204-23526489(.)::npk2::pkscore68_006::GTCTGGAGACCACAACAGAA:GGA2_7	chr16:23526204-23526489(.)::npk2::pkscore68:GGA2	593.15/326.93/1110.6	1295.8/933.12/1083.5	593.15	1083.5	0.86818	169320	14506	4.0715	0.99998	2.3354e-05	4.6707e-05	0.0046855	True	593.152	326.934	1110.61	1295.8	933.123	1083.54	GTCTGGAGACCACAACAGAA
chr20:10040908-10041229(.)::npk2::pkscore91_005::CTCCCAGGGGAGAGCAGTAT:SNAP25-AS1_6	chr20:10040908-10041229(.)::npk2::pkscore91:SNAP25-AS1	4453.2/3366.4/3771.3	4409.5/5239.5/5161.8	3771.3	5161.8	0.45272	314480	118160	4.0452	0.99997	2.6137e-05	5.2274e-05	0.0051535	True	4453.21	3366.42	3771.28	4409.47	5239.48	5161.79	CTCCCAGGGGAGAGCAGTAT
chr1:32250493-32250900(.)::npk3::pkscore330_034::AAGGTGGGGGGACCTGTCGC__GGGGACCTGTCGCAGG-MEIS1_M01419-5.9	chr1:32250493-32250900(.)::npk3::pkscore330	4107.2/5390.5/4296.6	5856.6/5016.9/5790.3	4296.6	5790.3	0.43035	616230	137000	4.0354	0.99997	2.725e-05	5.4501e-05	0.005282	True	4107.21	5390.5	4296.62	5856.62	5016.93	5790.29	AAGGTGGGGGGACCTGTCGC
chr2:2167912-2168281(.)::npk3::pkscore110_015::CTTTGCTGCTTCATCAGTGT__AAAGAGATGTCATGAT-MEIS1_M01419-10.5:MYT1L_16	chr2:2167912-2168281(.)::npk3::pkscore110:MYT1L	4831.3/4631.7/4963.1	5717.2/6425.4/7031.2	4831.3	6425.4	0.4113	28595	156500	4.0295	0.99997	2.7944e-05	5.5888e-05	0.0052885	True	4831.26	4631.75	4963.12	5717.18	6425.35	7031.22	CTTTGCTGCTTCATCAGTGT
chr9:130150601-130150995(.)::npk3::pkscore194_018::AAGCAAAAAGCTGCCCTGCT:GARNL3_19	chr9:130150601-130150995(.)::npk3::pkscore194:GARNL3	6514.6/8151/6419.3	8402.3/8650.9/7930.6	6514.6	8402.3	0.36706	1343500	219710	4.0273	0.99997	2.8209e-05	5.6418e-05	0.0052885	True	6514.6	8151.03	6419.29	8402.31	8650.86	7930.6	AAGCAAAAAGCTGCCCTGCT
chr20:10040908-10041229(.)::npk2::pkscore91_006::TCCCAGGGGAGAGCAGTATG:SNAP25-AS1_7	chr20:10040908-10041229(.)::npk2::pkscore91:SNAP25-AS1	4445.9/3362/3766.6	4401/5225.2/5145.7	3766.6	5145.7	0.45001	312580	117990	4.0149	0.99997	2.9739e-05	5.9478e-05	0.0054854	True	4445.89	3361.95	3766.62	4400.97	5225.17	5145.73	TCCCAGGGGAGAGCAGTATG
chr2:127621241-127621595(.)::npk3::pkscore208_027::ATTAATTTACCGTAAAGCCG__TTGATTAATTTA-HOXA9_M07450-11.8	chr2:127621241-127621595(.)::npk3::pkscore208	294.75/335.86/426.13	685.31/877.49/228.06	335.86	685.31	1.0267	4919.8	7615.4	4.0045	0.99997	3.1083e-05	6.2165e-05	0.0056422	True	294.745	335.86	426.133	685.313	877.485	228.057	ATTAATTTACCGTAAAGCCG
chr4:38086726-38087151(.)::npk2::pkscore174_020::ATCTCCTATAATGACGGATG__TAGGAGATGTCAGA-HOXA7_HOXA9_MEIS1_COM_M00420-0.3:TBC1D1_21	chr4:38086726-38087151(.)::npk2::pkscore174:TBC1D1	795.45/1214/852.93	139.44/263.09/440.05	852.93	263.09	-1.6931	66840	21896	3.9862	3.3565e-05	0.99997	6.713e-05	0.0059976	False	795.446	1214.01	852.932	139.443	263.087	440.053	ATCTCCTATAATGACGGATG
chr1:94174756-94175079(.)::npk2::pkscore184_013::GAACAGACCGCAGGCTGGCT:BCAR3_14	chr1:94174756-94175079(.)::npk2::pkscore184:BCAR3	7337.5/5898.2/6229.5	7994.2/8291.6/8043	6229.5	8043	0.36856	668690	208830	3.9684	0.99996	3.6172e-05	7.2343e-05	0.0062885	True	7337.51	5898.2	6229.53	7994.19	8291.6	8043.02	GAACAGACCGCAGGCTGGCT
chr14:65140575-65140920(.)::npk3::pkscore110_019::ATCAAATGATGCCTGCGGGC__TTGATCGATGGG-HOXA9_PBX1_COM_M07453-0.8	chr14:65140575-65140920(.)::npk3::pkscore110	780.8/1883.5/1642.6	792.45/766.21/979.68	1642.6	792.45	-1.0507	400370	46031	3.9626	3.7074e-05	0.99996	7.4149e-05	0.0062885	False	780.8	1883.5	1642.61	792.446	766.21	979.681	ATCAAATGATGCCTGCGGGC
chr8:38502244-38502800(.)::npk3::pkscore149_014::ACCAGAGCGGTGCAGACAGA	chr8:38502244-38502800(.)::npk3::pkscore149	2805.6/2515/2303.1	1950.5/1406/1432.6	2515	1432.6	-0.81153	64660	74624	3.9625	3.7078e-05	0.99996	7.4156e-05	0.0062885	False	2805.57	2515.05	2303.11	1950.51	1406.04	1432.58	ACCAGAGCGGTGCAGACAGA
chr13:28842907-28843340(.)::npk3::pkscore157_004::AAAGCCAACAGTCATTTCAC__ATAAATTAAAGC-HOXA9_M03874-13.8:PAN3_22	chr13:28842907-28843340(.)::npk3::pkscore157:PAN3	1305.3/1524.2/1559.4	554.37/926.76/709.87	1524.2	709.87	-1.1014	24578	42287	3.96	3.7467e-05	0.99996	7.4934e-05	0.0062885	False	1305.3	1524.2	1559.38	554.372	926.764	709.867	AAAGCCAACAGTCATTTCAC
chr11:67797980-67798220(.)::npk2::pkscore68_023::GTAGCGGCGGCGCTTCAAGG:NDUFS8_20	chr11:67797980-67798220(.)::npk2::pkscore68:NDUFS8	3334.6/3443.4/2558.8	2066.1/2125.4/1557.9	3334.6	2066.1	-0.69033	306890	102760	3.957	3.7942e-05	0.99996	7.5884e-05	0.0062885	False	3334.65	3443.41	2558.79	2066.14	2125.36	1557.85	GTAGCGGCGGCGCTTCAAGG
chr6:33675644-33675973(.)::npk3::pkscore58_012::TGGACCACAAGACTCCCCAG:UQCC2_13	chr6:33675644-33675973(.)::npk3::pkscore58:UQCC2	2641.7/2625.5/2407.7	1763.4/1448.2/1523.6	2625.5	1523.6	-0.78473	23864	78353	3.9366	4.1318e-05	0.99996	8.2637e-05	0.0067117	False	2641.72	2625.51	2407.65	1763.45	1448.17	1523.59	TGGACCACAAGACTCCCCAG
chr10:100109414-100109792(.)::npk3::pkscore165_006::CATTCTCTAGGATAACTGAA	chr10:100109414-100109792(.)::npk3::pkscore165	803.68/1234.1/888.22	1505/1483.9/1257	888.22	1483.9	0.73979	63387	22925	3.9344	0.99996	4.1698e-05	8.3397e-05	0.0067117	True	803.684	1234.09	888.221	1504.97	1483.94	1256.99	CATTCTCTAGGATAACTGAA
chr20:43996925-43997235(.)::npk2::pkscore93_017::TGAAAACTGACAGCTCTCTT__TGACAGCTCTCTTG-HOXA7_HOXA9_MEIS1_COM_M00420-8.5:SYS1_18	chr20:43996925-43997235(.)::npk2::pkscore93:SYS1	1269.6/936.17/980.77	1610.4/1298.7/1721.7	980.77	1610.4	0.71486	42706	25652	3.9312	0.99996	4.2256e-05	8.4513e-05	0.0067117	True	1269.6	936.169	980.771	1610.4	1298.74	1721.67	TGAAAACTGACAGCTCTCTT
chr1:9135127-9135458(.)::npk2::pkscore105_002::AGTCAGGTTGGCAGCACCAG__ACCTGACTCCTTTTC-MEIS1_M07111-4.4:SLC2A5_3	chr1:9135127-9135458(.)::npk2::pkscore105:SLC2A5	10973/10571/9651.9	8371.7/8038/8150.1	10571	8150.1	-0.37522	503410	380590	3.9246	4.3439e-05	0.99996	8.6878e-05	0.0067838	False	10973.3	10571.2	9651.91	8371.7	8038.05	8150.09	AGTCAGGTTGGCAGCACCAG
chr8:38508068-38508348(.)::npk2::pkscore137_011::GTCGGCTAGGAGACAGGAGG__TCCTGTCTCCTAGCC-MEIS1_M07111-10.0	chr8:38508068-38508348(.)::npk2::pkscore137	2837.6/2255.1/2079.4	1180.2/1248.7/1845.9	2255.1	1248.7	-0.85226	185110	65937	3.9192	4.4412e-05	0.99996	8.8825e-05	0.0067838	False	2837.61	2255.06	2079.4	1180.17	1248.67	1845.87	GTCGGCTAGGAGACAGGAGG
chr11:122542274-122542642(.)::npk3::pkscore92_027::GGGCCTCAGAGGAAGAGCGG:UBASH3B_27	chr11:122542274-122542642(.)::npk3::pkscore92:UBASH3B	1420.6/1176.1/1281.1	238.07/550.81/688.45	1281.1	550.81	-1.2162	15252	34724	3.9188	4.449e-05	0.99996	8.8979e-05	0.0067838	False	1420.63	1176.07	1281.06	238.074	550.813	688.453	GGGCCTCAGAGGAAGAGCGG
chr13:28819406-28820051(.)::npk3::pkscore264_006::CTATCAATCAAATGTGGGAG__ATCAATCAAATG-HOXA9_M03874-7.6:PAN3_7	chr13:28819406-28820051(.)::npk3::pkscore264:PAN3	1860/2264/1494.1	880.87/960.15/1054.6	1860	960.15	-0.95325	148530	52999	3.9088	4.6381e-05	0.99995	9.2763e-05	0.0069263	False	1860.01	2263.99	1494.13	880.874	960.147	1054.63	CTATCAATCAAATGTGGGAG
hg38chrM:15876-16458(.)::npk3::pkscore449_006::TGGGTGAGTCAATACTTGGG__GTTGTTGATGGG-HOXA9_M07450-5.6	hg38chrM:15876-16458(.)::npk3::pkscore449	1182.6/1283.2/1418.9	554.37/608.83/477.53	1283.2	554.37	-1.2093	14262	34789	3.9075	4.6635e-05	0.99995	9.3271e-05	0.0069263	False	1182.64	1283.19	1418.89	554.372	608.835	477.527	TGGGTGAGTCAATACTTGGG
chr16:23526204-23526489(.)::npk2::pkscore68_003::GTACTAGATCTGAAACTGTG:GGA2_4	chr16:23526204-23526489(.)::npk2::pkscore68:GGA2	1328.2/764.33/1072.7	1942/1489.5/1729.2	1072.7	1729.2	0.68838	80179	28393	3.8962	0.99995	4.8865e-05	9.7729e-05	0.0071643	True	1328.18	764.334	1072.66	1942	1489.5	1729.16	GTACTAGATCTGAAACTGTG
chrM:176-598(.)::npk3::pkscore244_020::GTGCTGGGTAGGATGGGCGG	chrM:176-598(.)::npk3::pkscore244	7563.6/7987/6872.7	5805.6/5587.6/5522.6	7563.6	5587.6	-0.43677	328290	260270	3.8732	5.3706e-05	0.99995	0.00010741	0.0077546	False	7563.6	7987.01	6872.72	5805.6	5587.61	5522.62	GTGCTGGGTAGGATGGGCGG
chr6:159527808-159528056(.)::npk2::pkscore94_000::ATGGGCCCCCAACCAATCAG__CCCATCCATCA-HOXA9_M07404-12.2:AL356417.1_1	chr6:159527808-159528056(.)::npk2::pkscore94:AL356417.1	1786.8/1426/1738.5	880.87/802.77/1081.4	1738.5	880.87	-0.98002	49987	49090	3.8708	5.4247e-05	0.99995	0.00010849	0.0077546	False	1786.78	1426.01	1738.49	880.874	802.772	1081.4	ATGGGCCCCCAACCAATCAG
chr13:28842907-28843340(.)::npk3::pkscore157_011::CATTACAATAGGGGTAGAGG:PAN3_29	chr13:28842907-28843340(.)::npk3::pkscore157:PAN3	1234.8/1353.5/888.89	455.74/716.14/536.42	1234.8	536.42	-1.2014	66875	33306	3.8269	6.4893e-05	0.99994	0.00012979	0.0091137	False	1234.82	1353.48	888.887	455.742	716.136	536.415	CATTACAATAGGGGTAGAGG
chr10:12279884-12280246(.)::npk3::pkscore138_016::GGAACTGGTTGAGATGATAT:CDC123_17	chr10:12279884-12280246(.)::npk3::pkscore138:CDC123	891.56/929.47/1147.2	1523.7/1168.4/1552.5	929.47	1523.7	0.71246	24427	24136	3.8247	0.99993	6.546e-05	0.00013092	0.0091137	True	891.558	929.474	1147.23	1523.67	1168.39	1552.5	GGAACTGGTTGAGATGATAT
chr13:23025165-23025837(.)::npk2::pkscore69_011::GCAGCTGCAACCCAGCCCTA	chr13:23025165-23025837(.)::npk2::pkscore69	3487.5/3537.1/3548.9	2270.2/2306.6/1785.9	3537.1	2270.2	-0.63953	1300.3	109870	3.8222	6.6145e-05	0.99993	0.00013229	0.0091137	False	3487.51	3537.14	3548.89	2270.21	2306.58	1785.91	GCAGCTGCAACCCAGCCCTA
chr11:35099364-35099945(.)::npk3::pkscore69_024::CACCTGCAGTGAAGAGGATG	chr11:35099364-35099945(.)::npk3::pkscore69	4515.5/4782.4/3983.7	3062.7/2982.2/3731.4	4515.5	3062.7	-0.55994	177020	144950	3.816	6.7827e-05	0.99993	0.00013565	0.0092342	False	4515.46	4782.39	3983.68	3062.65	2982.18	3731.35	CACCTGCAGTGAAGAGGATG
chr10:64412994-64413283(.)::npk2::pkscore103_016::CAAGTCACTGCACACTCAAC:AC067752.1_17	chr10:64412994-64413283(.)::npk2::pkscore103:AC067752.1	10735/10026/9195.1	13582/10021/12307	10026	12307	0.29571	596670	358370	3.8101	0.99993	6.9443e-05	0.00013889	0.009343	True	10735.3	10025.6	9195.15	13582.1	10021.1	12306.5	CAAGTCACTGCACACTCAAC
chr13:28819406-28820051(.)::npk3::pkscore264_018::GAGAGAAAAACGGGAAGTGT__TTGGTTAACAGA-HOXA9_M07450-6.8:PAN3_17	chr13:28819406-28820051(.)::npk3::pkscore264:PAN3	1299.8/1033.2/1034.7	408.13/507.1/332.98	1034.7	408.13	-1.34	35141	27256	3.7952	7.3748e-05	0.99993	0.0001475	0.0098068	False	1299.81	1033.25	1034.7	408.127	507.097	332.984	GAGAGAAAAACGGGAAGTGT
chr3:128717369-128717644(.)::npk2::pkscore73_010::ACCTCAGTGGGCATCTGTGG:KIAA1257_11	chr3:128717369-128717644(.)::npk2::pkscore73:KIAA1257	4139.2/4203.3/5005.1	3292.2/2665/2818.1	4203.3	2818.1	-0.57665	323480	133630	3.7894	7.5516e-05	0.99992	0.00015103	0.0099264	False	4139.25	4203.28	5005.06	3292.22	2665.04	2818.05	ACCTCAGTGGGCATCTGTGG
chr5:16976417-16976682(.)::npk2::pkscore75_002::TCATATATCATCTTCACAAT__CTCATATATCA-HOXA9_M07404-11.4	chr5:16976417-16976682(.)::npk2::pkscore75	385.37/155.1/177.78	290.79/436.36/407.93	177.78	407.93	1.1937	21804	3705	3.7812	0.99992	7.8174e-05	0.00015635	0.010159	True	385.366	155.098	177.777	290.79	436.358	407.933	TCATATATCATCTTCACAAT
chr7:27205198-27205564(.)::npk2::pkscore110_013::GACGGGAGAGTACAGAGACA:HOXA9_14	chr7:27205198-27205564(.)::npk2::pkscore110:HOXA9	1816.1/1536.5/1248.4	1027.1/759.85/721.64	1536.5	759.85	-1.0149	80570	42673	3.7595	8.5116e-05	0.99991	0.00017023	0.01083	False	1816.07	1536.48	1248.44	1027.12	759.851	721.645	GACGGGAGAGTACAGAGACA
chrM:2957-3621(.)::npk3::pkscore140_044::CCTAGGTTGAGGTTGACCAG	chrM:2957-3621(.)::npk3::pkscore140	6723.3/6540.9/7149	4542.1/5558.2/4929.5	6723.3	4929.5	-0.44766	107260	227710	3.7592	8.5233e-05	0.99991	0.00017047	0.01083	False	6723.3	6540.91	7149.04	4542.11	5558.2	4929.45	CCTAGGTTGAGGTTGACCAG
chr8:38508068-38508348(.)::npk2::pkscore137_003::CCCAGATTTCAAACACATGC__TCTTGTCAGCCCAGA-MEIS1_M07111-7.6	chr8:38508068-38508348(.)::npk2::pkscore137	3036.2/3556.1/2444.3	4183.3/4173.6/3995.8	3036.2	4173.6	0.45888	310340	92397	3.7418	0.99991	9.1368e-05	0.00018274	0.011441	True	3036.24	3556.1	2444.27	4183.3	4173.62	3995.81	CCCAGATTTCAAACACATGC
chr10:8175018-8175510(.)::npk3::pkscore156_022::TGATTCTGCCACTGAGAGTG__TTCTGCCACTGAGAG-MEIS1_M07111-6.4	chr10:8175018-8175510(.)::npk3::pkscore156	774.39/1263.1/1357	743.13/408.54/571.75	1263.1	571.75	-1.1421	123820	34173	3.7399	9.2039e-05	0.99991	0.00018408	0.011441	False	774.392	1263.1	1356.97	743.131	408.539	571.748	TGATTCTGCCACTGAGAGTG
chr9:98846318-98846933(.)::npk3::pkscore145_003::CAGCTAATAAAAGTACTGTA__CAGCTAATAAAAGTACT-HOXA9_M01351-8.4:ERCC6L2_4	chr9:98846318-98846933(.)::npk3::pkscore145:ERCC6L2	850.37/960.72/773.7	1214.2/1402.1/1717.4	850.37	1402.1	0.72073	9027.7	21821	3.7348	0.99991	9.3933e-05	0.00018787	0.011517	True	850.367	960.717	773.697	1214.18	1402.07	1717.39	CAGCTAATAAAAGTACTGTA
chr9:108167831-108168109(.)::npk3::pkscore76_013::TCCCAAGTGACATTTGTCAA__AAATGTCACTTGGGA-MEIS1_M07111-5.0:SLC44A1_14	chr9:108167831-108168109(.)::npk3::pkscore76:SLC44A1	3250.4/3185.7/3031.5	4210.5/4351.7/4889.8	3185.7	4351.7	0.44985	13974	97572	3.7328	0.99991	9.4669e-05	0.00018934	0.011517	True	3250.43	3185.65	3031.54	4210.51	4351.66	4889.84	TCCCAAGTGACATTTGTCAA
chr19:16477848-16478351(.)::npk3::pkscore133_027::TAATGAAGTCTCCCTGCGGT__GTTAATGAAGTC-HOXA9_M03874-8.1:EPS15L1_28	chr19:16477848-16478351(.)::npk3::pkscore133:EPS15L1	888.81/1127/1138.6	454.04/666.86/481.81	1127	481.81	-1.2242	28428	30028	3.7231	9.839e-05	0.9999	0.00019678	0.011741	False	888.812	1126.97	1138.57	454.041	666.857	481.81	TAATGAAGTCTCCCTGCGGT
chr6:158185275-158186159(.)::npk5::pkscore84_050::CCTGCCTTGCATCACTGAGC:SNX9_51	chr6:158185275-158186159(.)::npk5::pkscore84:SNX9	4759.9/4494.5/4013.6	5775/6075.6/5908.1	4494.5	5908.1	0.39445	150820	144180	3.7227	0.9999	9.8558e-05	0.00019712	0.011741	True	4759.86	4494.5	4013.64	5775	6075.63	5908.06	CCTGCCTTGCATCACTGAGC
chr13:30945870-30946121(.)::npk3::pkscore65_010::TTCTGCAATTACAGTCCCCA__TGTAATTGCA-HOXA9_M07457-8.1:LINC00426_11	chr13:30945870-30946121(.)::npk3::pkscore65:LINC00426	2028.4/1379.1/1492.1	2277/2238.2/2244.2	1492.1	2244.2	0.58848	150190	41279	3.7014	0.99989	0.00010719	0.00021438	0.012637	True	2028.43	1379.15	1492.13	2277.01	2238.22	2244.16	TTCTGCAATTACAGTCCCCA
chr8:97175548-97176041(.)::npk3::pkscore208_031::CAGTAAATGACACTGAAACA__GTCATTTACTGT-HOXA9_M07450-2.6	chr8:97175548-97176041(.)::npk3::pkscore208	911.7/869.22/1154.6	1037.3/1479.2/1724.9	911.7	1479.2	0.69755	30392	23613	3.6929	0.99989	0.00011087	0.00022173	0.012858	True	911.696	869.22	1154.55	1037.32	1479.17	1724.88	CAGTAAATGACACTGAAACA
chr12:99994135-99994578(.)::npk3::pkscore155_023::GTCAAAAATTGCTTCTAAGC:ANKS1B_24	chr12:99994135-99994578(.)::npk3::pkscore155:ANKS1B	1397.8/1175/1910.9	2120.6/1787.6/2231.3	1397.8	2120.6	0.60099	156500	38332	3.6919	0.99989	0.00011131	0.00022262	0.012858	True	1397.75	1174.95	1910.94	2120.56	1787.56	2231.32	GTCAAAAATTGCTTCTAAGC
chr2:197098642-197098958(.)::npk2::pkscore108_002::ACAGGCAAATGAAAGCAACT__GCAAATGAAAGC-HOXA9_M03874-5.9:HECW2_3	chr2:197098642-197098958(.)::npk2::pkscore108:HECW2	1488.4/1226.3/1247.1	1833.2/2070.5/1921.9	1247.1	1921.9	0.62354	29322	33682	3.6767	0.99988	0.00011811	0.00023623	0.01339	True	1488.37	1226.28	1247.1	1833.17	2070.52	1921.89	ACAGGCAAATGAAAGCAACT
chr4:55554226-55554625(.)::npk3::pkscore104_007::ACTGGAAATAGCATGCAGAT:KIT_8	chr4:55554226-55554625(.)::npk3::pkscore104:KIT	1804.2/1774.1/1910.3	1979.4/2692.1/2636	1804.2	2636	0.54678	6079.7	51198	3.6764	0.99988	0.00011826	0.00023652	0.01339	True	1804.17	1774.15	1910.27	1979.42	2692.07	2636.04	ACTGGAAATAGCATGCAGAT
chr5:4817879-4818398(.)::npk2::pkscore142_020::TTGAATGTGGAAAGAGTTTA__GGGACCATAAACTCTTT-HOXA9_M01351-8.4:AC106799.2_21	chr5:4817879-4818398(.)::npk2::pkscore142:AC106799.2	476.9/435.17/452.1	639.4/938.69/830.85	452.1	830.85	0.8765	450.89	10664	3.6677	0.99988	0.00012237	0.00024474	0.01372	True	476.901	435.168	452.1	639.399	938.686	830.855	TTGAATGTGGAAAGAGTTTA
chrM:15876-16458(.)::npk3::pkscore449_046::ATGGATGACCCCCCTCAGAT	chrM:15876-16458(.)::npk3::pkscore449	2691.2/3194.6/2652.7	1477.8/1654/2103.9	2691.2	1654	-0.7019	127460	80579	3.6536	0.0001293	0.99987	0.00025859	0.014356	False	2691.15	3194.58	2652.68	1477.76	1654.03	2103.9	ATGGATGACCCCCCTCAGAT
chr10:64412994-64413283(.)::npk2::pkscore103_015::AAGTCACTGCACACTCAACA:AC067752.1_16	chr10:64412994-64413283(.)::npk2::pkscore103:AC067752.1	7052.8/5773.2/5441.2	8058.8/5837.2/7368.5	5773.2	7368.5	0.35194	873820	191560	3.6449	0.99987	0.00013377	0.00026754	0.014581	True	7052.83	5773.23	5441.18	8058.81	5837.18	7368.48	AAGTCACTGCACACTCAACA
chr9:37324704-37325208(.)::npk3::pkscore465_008::CAAGGCAGACAACTGGCCAA__AGTTGTCTGCCTTGT-MEIS1_M07111-6.8:ZCCHC7_29	chr9:37324704-37325208(.)::npk3::pkscore465:ZCCHC7	5256/4369.5/3730	2649.4/3832.6/3007.6	4369.5	3007.6	-0.53873	597400	139640	3.6447	0.00013388	0.99987	0.00026775	0.014581	False	5255.98	4369.53	3729.99	2649.42	3832.64	3007.57	CAAGGCAGACAACTGGCCAA
chrM:2957-3621(.)::npk3::pkscore140_011::AGGAGTAGGAGGTTGGCCAT	chrM:2957-3621(.)::npk3::pkscore140	2589.5/1905.8/3148.1	1581.5/1861.5/1488.3	2589.5	1581.5	-0.71106	389710	77137	3.6296	0.00014195	0.99986	0.0002839	0.015166	False	2589.55	1905.81	3148.06	1581.49	1861.48	1488.26	AGGAGTAGGAGGTTGGCCAT
chr13:77343428-77343876(.)::npk3::pkscore104_021::GTGTTGTTTAATTGGTCCAC__GGACCAATTAAACAACA-HOXA9_M01351-8.4:AL136441.1_22	chr13:77343428-77343876(.)::npk3::pkscore104:AL136441.1	1608.3/1161.6/1771.8	2377.3/1606.3/2450.8	1608.3	2377.3	0.56354	113140	44942	3.6277	0.99986	0.00014297	0.00028595	0.015166	True	1608.28	1161.56	1771.78	2377.34	1606.34	2450.81	GTGTTGTTTAATTGGTCCAC
chr11:122542274-122542642(.)::npk3::pkscore92_049::GCAGCTGGCTCCGAAGGATG:UBASH3B_48	chr11:122542274-122542642(.)::npk3::pkscore92:UBASH3B	3273.3/2721.5/2237.2	1675/1727.2/1685.3	2721.5	1685.3	-0.69109	269530	81609	3.6273	0.00014323	0.99986	0.00028645	0.015166	False	3273.32	2721.47	2237.2	1675.02	1727.15	1685.27	GCAGCTGGCTCCGAAGGATG
chr8:28048663-28048975(.)::npk2::pkscore152_026::ACACAGCTCTGACAACCAGC__CTCTGACAACCAGCG-MEIS1_M07111-4.2	chr8:28048663-28048975(.)::npk2::pkscore152	5081.1/4958.7/3825.2	3207.2/3506.8/4001.2	4958.7	3506.8	-0.4997	649880	161190	3.6163	0.0001494	0.99985	0.0002988	0.015674	False	5081.15	4958.68	3825.21	3207.2	3506.76	4001.17	ACACAGCTCTGACAACCAGC
chr19:16477848-16478351(.)::npk3::pkscore133_037::GTGGTTTCGGTACACCGCTT:EPS15L1_38	chr19:16477848-16478351(.)::npk3::pkscore133:EPS15L1	2483.4/3113.1/2840.4	1392.7/1782.8/2065.4	2840.4	1782.8	-0.67168	100930	85668	3.6136	0.00015101	0.99985	0.00030203	0.0157	False	2483.36	3113.13	2840.44	1392.73	1782.79	2065.36	GTGGTTTCGGTACACCGCTT
chr1:32250493-32250900(.)::npk3::pkscore330_049::AGCCTGTGCACACACTGGCT	chr1:32250493-32250900(.)::npk3::pkscore330	2644.5/2707/3048.8	4627.1/3732.5/3397.3	2707	3732.5	0.46331	60394	81116	3.6007	0.99984	0.00015865	0.00031731	0.016346	True	2644.47	2706.97	3048.85	4627.14	3732.49	3397.3	AGCCTGTGCACACACTGGCT
chr1:238640053-238640570(.)::npk3::pkscore78_006::CTCTCATGCGGTCACATATC__TGACCGCATGAGAG-HOXA7_HOXA9_MEIS1_COM_M00421-1.1:LINC01139_7	chr1:238640053-238640570(.)::npk3::pkscore78:LINC01139	4516.4/4086.1/3996.3	3771.8/5377/5993.7	4086.1	5377	0.39598	96592	129410	3.5883	0.99983	0.0001664	0.0003328	0.016991	True	4516.37	4086.12	3996.33	3771.77	5376.98	5993.72	CTCTCATGCGGTCACATATC
chr22:40831914-40832397(.)::npk3::pkscore96_033::TTGAGGAAGTAAGGTTAATT:MRTFA_34	chr22:40831914-40832397(.)::npk3::pkscore96:MRTFA	461.34/286.76/255.01	574.78/295.67/572.82	286.76	572.82	0.99571	15742	6367.1	3.5849	0.99983	0.00016864	0.00033727	0.017067	True	461.34	286.765	255.014	574.779	295.674	572.819	TTGAGGAAGTAAGGTTAATT
chr3:71998608-71998926(.)::npk3::pkscore103_001::GGCTCTGTGGGAGAGCACGG:LINC00877_1	chr3:71998608-71998926(.)::npk3::pkscore103:LINC00877	2007.4/1455/1944.2	1098.5/913.25/1182	1944.2	1098.5	-0.82304	121660	55729	3.5824	0.00017024	0.99983	0.00034048	0.017078	False	2007.38	1455.02	1944.23	1098.54	913.252	1182.04	GGCTCTGTGGGAGAGCACGG
chr8:97175548-97176041(.)::npk3::pkscore208_018::ACACATAGAGTTGCCTCTGC	chr8:97175548-97176041(.)::npk3::pkscore208	2525.5/1112.5/2230.5	1134.3/1390.1/1319.1	2230.5	1319.1	-0.7574	668530	65125	3.5716	0.00017742	0.99982	0.00035484	0.017643	False	2525.47	1112.47	2230.54	1134.25	1390.15	1319.09	ACACATAGAGTTGCCTCTGC
chr6:158185275-158186159(.)::npk5::pkscore84_051::CACTGAGCTGGAAAATTTGC:SNX9_52	chr6:158185275-158186159(.)::npk5::pkscore84:SNX9	3099.4/2826.4/2570.8	3867/3288.2/4479.8	2826.4	3867	0.45213	69936	85186	3.5655	0.99982	0.0001816	0.0003632	0.01777	True	3099.4	2826.36	2570.78	3867	3288.18	4479.76	CACTGAGCTGGAAAATTTGC
chr17:73450274-73450613(.)::npk3::pkscore197_016::GTGGAGCTGAAAAACCAGTG__GTGGAGCTGAAAAACC-MEIS1_M01419-6.6:TMEM94_17	chr17:73450274-73450613(.)::npk3::pkscore197:TMEM94	1384/1216.2/628.55	571.38/511.87/697.02	1216.2	571.38	-1.0886	186770	32739	3.564	0.00018263	0.99982	0.00036526	0.01777	False	1384.02	1216.24	628.546	571.378	511.866	697.019	GTGGAGCTGAAAAACCAGTG
chr6:6331641-6332071(.)::npk2::pkscore121_033::GATTAAAATCCCACACAAAG__ATGATTAAAATC-HOXA9_PBX1_COM_M07453-1.1	chr6:6331641-6332071(.)::npk2::pkscore121	361.57/185.23/219.72	464.24/550.81/158.46	219.72	464.24	1.0757	10655	4709.4	3.5631	0.99982	0.00018336	0.00036672	0.01777	True	361.566	185.225	219.725	464.244	550.813	158.462	GATTAAAATCCCACACAAAG
chr8:61532290-61532639(.)::npk2::pkscore79_002::TTTGATTGTAATGTGCTGTT:RAB2A_3	chr8:61532290-61532639(.)::npk2::pkscore79:RAB2A	1264.1/1730.6/1632	778.84/871.92/1458.3	1632	871.92	-0.90356	72524	45693	3.5556	0.00018858	0.99981	0.00037715	0.018122	False	1264.11	1730.63	1631.96	778.842	871.921	1458.28	TTTGATTGTAATGTGCTGTT
chr16:15684825-15685166(.)::npk3::pkscore137_015::ACCCCTGGGACCGTGGGCAG__CTCTGTCACTAACAA-MEIS1_M07111-8.0:BMERB1_15	chr16:15684825-15685166(.)::npk3::pkscore137:BMERB1	3333.7/3215.8/2986.3	2100.2/1583.3/2297.7	3215.8	2100.2	-0.61444	33296	98619	3.5525	0.00019077	0.99981	0.00038153	0.01818	False	3333.73	3215.78	2986.26	2100.15	1583.29	2297.7	ACCCCTGGGACCGTGGGCAG
POS_RPS19_0118::TCCATGACCAAGATCTATGG	RPS19-sgRNA-design_cli	768.9/498.77/502.04	166.65/114.45/112.42	502.04	114.45	-2.1233	35613	12008	3.5399	0.00020012	0.9998	0.00040024	0.018914	False	768.9	498.77	502.038	166.652	114.455	112.422	TCCATGACCAAGATCTATGG
chr18:74840235-74840612(.)::npk2::pkscore90_004::TGTGGTTGCCAGCCTCAGGG:MBP_5	chr18:74840235-74840612(.)::npk2::pkscore90:MBP	2673.8/2170.3/2771.9	1673.3/1474.4/1718.5	2673.8	1673.3	-0.67583	131570	79988	3.5374	0.00020208	0.9998	0.00040416	0.018943	False	2673.76	2170.26	2771.86	1673.32	1474.4	1718.46	TGTGGTTGCCAGCCTCAGGG
chr11:122542274-122542642(.)::npk3::pkscore92_003::GAGATCTGTGGTGTCTGAGG__TGCTGTCTGGCCGCC-MEIS1_M07111-11.1:UBASH3B_4	chr11:122542274-122542642(.)::npk3::pkscore92:UBASH3B	1941.5/1573.3/1767.1	979.5/881.46/1558.9	1767.1	979.5	-0.85062	33983	50008	3.5221	0.00021411	0.99979	0.00042821	0.019907	False	1941.47	1573.3	1767.12	979.505	881.459	1558.92	GAGATCTGTGGTGTCTGAGG
chr8:98796071-98796589(.)::npk3::pkscore135_021::CCACCTATCATGCGTGACCC__CACCACCTATCATGCG-MEIS1_M01419-7.7:LAPTM4B_22	chr8:98796071-98796589(.)::npk3::pkscore135:LAPTM4B	7613/7962.5/8322.9	5735.9/6617.7/6115.8	7962.5	6115.8	-0.38062	126010	275900	3.5157	0.00021929	0.99978	0.00043858	0.020224	False	7613.03	7962.46	8322.91	5735.88	6617.7	6115.78	CCACCTATCATGCGTGACCC
chr10:1166923-1167369(.)::npk2::pkscore89_010::CAGCCTCCCCATGGGACCTG:WDR37_11	chr10:1166923-1167369(.)::npk2::pkscore89:WDR37	5751.2/5440.7/4568.3	4336.3/3808.8/3954.1	5440.7	3954.1	-0.46036	428770	179090	3.513	0.00022153	0.99978	0.00044306	0.020267	False	5751.19	5440.72	4568.28	4336.35	3808.79	3954.06	CAGCCTCCCCATGGGACCTG
chr14:88711723-88712096(.)::npk2::pkscore181_007::ACGTGGTGGGGGGTCCTGTG:KCNK10_8	chr14:88711723-88712096(.)::npk2::pkscore181:KCNK10	5629.4/6638/4917.2	7142.2/8106.4/6995.9	5629.4	7142.2	0.34332	762240	186150	3.5062	0.99977	0.00022727	0.00045453	0.020627	True	5629.45	6637.99	4917.17	7142.22	8106.4	6995.88	ACGTGGTGGGGGGTCCTGTG
chr14:24583753-24584104(.)::npk3::pkscore221_001::GGCGTAACGGCTGAGAGGCG:DCAF11_2	chr14:24583753-24584104(.)::npk3::pkscore221:DCAF11	4815.7/4849.3/4574.3	3424.9/4502.7/3443.3	4815.7	3443.3	-0.48382	29709	155930	3.4754	0.00025506	0.99974	0.00051012	0.022967	False	4815.7	4849.33	4574.27	3424.86	4502.67	3443.34	GGCGTAACGGCTGAGAGGCG
chr9:87324625-87324970(.)::npk2::pkscore61_000::TAAAGGCTCATTACCATAAA__ATAAATGGAATT-HOXA9_M03874-4.7:NTRK2_1	chr9:87324625-87324970(.)::npk2::pkscore61:NTRK2	179.41/352.6/162.46	290.79/414.9/391.87	179.41	391.87	1.1228	15141	3743.5	3.4725	0.99974	0.00025825	0.0005165	0.023073	True	179.41	352.598	162.463	290.79	414.898	391.872	TAAAGGCTCATTACCATAAA
chr5:59544805-59545066(.)::npk2::pkscore64_009::GCCATTTCCTGCTATCACTC__GCTATCACTCA-HOXA9_M07404-7.1:PDE4D_10	chr5:59544805-59545066(.)::npk2::pkscore64:PDE4D	3450.9/2472.6/2444.3	2646/4169.6/3411.2	2472.6	3411.2	0.46407	478890	73199	3.4691	0.99974	0.00026112	0.00052225	0.023149	True	3450.9	2472.65	2444.27	2646.02	4169.64	3411.22	GCCATTTCCTGCTATCACTC
chr15:101374006-101374439(.)::npk2::pkscore94_039::GAGGCATGTGGCTCGCAGGA	chr15:101374006-101374439(.)::npk2::pkscore94	6942.1/5582.4/6679	5589.6/4706.1/5031.2	6679	5031.2	-0.40866	635810	226010	3.4661	0.00026402	0.99974	0.00052804	0.023226	False	6942.07	5582.42	6678.97	5589.64	4706.15	5031.17	GAGGCATGTGGCTCGCAGGA
chr8:37259416-37259797(.)::npk2::pkscore169_004::GCCATATCTACTTCTTTCAG	chr8:37259416-37259797(.)::npk2::pkscore169	440.29/875.92/422.14	792.45/924.38/447.55	440.29	792.45	0.84642	95051	10349	3.4617	0.99973	0.00026838	0.00053676	0.023429	True	440.287	875.915	422.138	792.446	924.38	447.548	GCCATATCTACTTCTTTCAG
chr12:66319519-66319851(.)::npk2::pkscore61_013::TCTTCCAAAAATAGACTTAA__CTTAATGGAA-HOXA9_M07457-9.5:HMGA2_14	chr12:66319519-66319851(.)::npk2::pkscore61:HMGA2	519.92/370.45/358.88	806.05/689.11/362.96	370.45	689.11	0.89366	11238	8509.8	3.4544	0.99972	0.00027579	0.00055158	0.023718	True	519.923	370.451	358.884	806.051	689.112	362.964	TCTTCCAAAAATAGACTTAA
chr10:64412994-64413283(.)::npk2::pkscore103_003::TTATGGCCCAGGAGATCAGT:AC067752.1_4	chr10:64412994-64413283(.)::npk2::pkscore103:AC067752.1	1449/1676/1047.4	2139.3/2362.2/1578.2	1449	2139.3	0.56173	106420	39929	3.4543	0.99972	0.00027584	0.00055168	0.023718	True	1449.01	1675.95	1047.35	2139.27	2362.22	1578.2	TTATGGCCCAGGAGATCAGT
chr6:135601986-135602494(.)::npk3::pkscore74_014::TGGTCTTAAATTTGTTCACA	chr6:135601986-135602494(.)::npk3::pkscore74	1269.6/1253.1/2305.1	2207.3/1908.4/1563.2	1269.6	1908.4	0.58759	536280	34372	3.4454	0.99971	0.00028508	0.00057016	0.024256	True	1269.6	1253.06	2305.11	2207.29	1908.37	1563.21	TGGTCTTAAATTTGTTCACA
chr4:124981738-124982118(.)::npk3::pkscore97_004::TGAGGAAGTGCTCTATGTTG	chr4:124981738-124982118(.)::npk3::pkscore97	1775.8/2168/1910.3	2440.3/3045/2715.3	1910.3	2715.3	0.50709	42261	54626	3.4442	0.99971	0.00028634	0.00057268	0.024256	True	1775.79	2168.03	1910.27	2440.26	3044.97	2715.27	TGAGGAAGTGCTCTATGTTG
chr16:22200786-22201103(.)::npk2::pkscore123_003::CACACACCCTGCATTTGGCC__GTTAAGGAAC-HOXA9_M07457-8.5:SDR42E2_4	chr16:22200786-22201103(.)::npk2::pkscore123:SDR42E2	2207.8/2556.3/2470.2	1542.4/1821.7/1085.7	2470.2	1542.4	-0.67914	38132	73118	3.4314	0.00030025	0.9997	0.0006005	0.025123	False	2207.84	2556.33	2470.24	1542.38	1821.74	1085.68	CACACACCCTGCATTTGGCC
chr19:10870028-10870304(.)::npk2::pkscore74_022::AGAGCTCAGGAAGGTATGCA:DNM2_23	chr19:10870028-10870304(.)::npk2::pkscore74:DNM2	1020.6/457.48/519.35	928.49/481.66/902.59	519.35	902.59	0.79619	127550	12479	3.4307	0.9997	0.00030096	0.00060193	0.025123	True	1020.62	457.484	519.349	928.489	481.663	902.591	AGAGCTCAGGAAGGTATGCA
CTRL00007::GTGACACAGGGAACGAGGCG	negative_control	3858.2/3780.4/4037.6	4567.6/5051.1/5449.8	3858.2	5051.1	0.38857	19118	121260	3.4257	0.99969	0.00030666	0.00061333	0.025413	True	3858.23	3780.38	4037.61	4567.62	5051.1	5449.81	GTGACACAGGGAACGAGGCG
chr14:65140575-65140920(.)::npk3::pkscore110_001::ATTCTGAGGCTCCAGGGCGG__ATTTGTCACCGTCAC-MEIS1_M07111-6.9	chr14:65140575-65140920(.)::npk3::pkscore110	8433.2/8800.4/7468.6	7611.6/6575.6/6061.2	8433.2	6575.6	-0.35891	532610	294490	3.4231	0.00030954	0.99969	0.00061909	0.025467	False	8433.19	8800.44	7468.64	7611.57	6575.57	6061.17	ATTCTGAGGCTCCAGGGCGG
chrM:2957-3621(.)::npk3::pkscore140_031::GTAGAGGGTGATGGTAGATG	chrM:2957-3621(.)::npk3::pkscore140	1151.5/1124.7/1538.1	382.62/784.49/551.41	1151.5	551.41	-1.061	75070	30771	3.4211	0.00031184	0.99969	0.00062367	0.025473	False	1151.52	1124.74	1538.07	382.619	784.491	551.405	GTAGAGGGTGATGGTAGATG
chr11:122542274-122542642(.)::npk3::pkscore92_000::TGAGGCGGCCAGACAGCAAG__TGCTGTCTGGCCGCC-MEIS1_M07111-11.1:UBASH3B_1	chr11:122542274-122542642(.)::npk3::pkscore92:UBASH3B	9916.1/9598.2/9426.9	8616.6/7604.1/7566.6	9598.2	7604.1	-0.33596	65193	341080	3.4146	0.00031944	0.99968	0.00063887	0.025908	False	9916.07	9598.24	9426.86	8616.58	7604.08	7566.56	TGAGGCGGCCAGACAGCAAG
chr4:38086726-38087151(.)::npk2::pkscore174_034::CTCTACAGTTGGGCAGTCGG:TBC1D1_35	chr4:38086726-38087151(.)::npk2::pkscore174:TBC1D1	4911.8/3846.2/3861.8	4484.3/5047.9/5078.3	3861.8	5047.9	0.38632	551350	121380	3.4044	0.99967	0.00033156	0.00066312	0.026702	True	4911.81	3846.22	3861.83	4484.29	5047.92	5078.28	CTCTACAGTTGGGCAGTCGG
chr11:122542274-122542642(.)::npk3::pkscore92_001::CTGAGGCGGCCAGACAGCAA__TGCTGTCTGGCCGCC-MEIS1_M07111-11.1:UBASH3B_2	chr11:122542274-122542642(.)::npk3::pkscore92:UBASH3B	9961.8/9575.9/9419.5	8580.9/7599.3/7554.8	9575.9	7599.3	-0.33351	86692	340180	3.389	0.00035077	0.99965	0.00070153	0.028052	False	9961.84	9575.93	9419.53	8580.87	7599.31	7554.78	CTGAGGCGGCCAGACAGCAA
chr13:28842907-28843340(.)::npk3::pkscore157_010::GGGTAGAGGGGGATTGCTAC:PAN3_28	chr13:28842907-28843340(.)::npk3::pkscore157:PAN3	1318.1/970.76/1356.3	676.81/589.76/683.1	1318.1	676.81	-0.96062	61057	35865	3.3863	0.00035417	0.99965	0.00070834	0.028127	False	1318.11	970.759	1356.3	676.81	589.759	683.1	GGGTAGAGGGGGATTGCTAC
chr8:121869571-121869882(.)::npk2::pkscore66_011::CACTCCTCCGCTTTCAGACA	chr8:121869571-121869882(.)::npk2::pkscore66	3748.4/3231.4/3520.3	4907.7/4637.8/3970.1	3520.3	4637.8	0.39766	67741	109280	3.3806	0.99964	0.00036161	0.00072322	0.028433	True	3748.39	3231.4	3520.26	4907.73	4637.79	3970.12	CACTCCTCCGCTTTCAGACA
chr3:128717369-128717644(.)::npk2::pkscore73_009::CACCTCAGTGGGCATCTGTG:KIAA1257_10	chr3:128717369-128717644(.)::npk2::pkscore73:KIAA1257	5676.1/5714.1/6495.2	4594.8/4243.6/3958.3	5714.1	4243.6	-0.42916	305780	189330	3.3796	0.000363	0.99964	0.000726	0.028433	False	5676.13	5714.09	6495.2	4594.83	4243.56	3958.34	CACCTCAGTGGGCATCTGTG
chr11:122542274-122542642(.)::npk3::pkscore92_008::CCTGATGGATAAAGTGATAC:UBASH3B_10	chr11:122542274-122542642(.)::npk3::pkscore92:UBASH3B	3226.6/2984.8/2897.7	4101.7/3999.6/2940.1	2984.8	3999.6	0.42208	33034	90623	3.3708	0.99963	0.00037471	0.00074942	0.029151	True	3226.64	2984.81	2897.7	4101.68	3999.55	2940.11	CCTGATGGATAAAGTGATAC
chr8:22832812-22833132(.)::npk2::pkscore134_005::GCTGTGGGACAGGCTTTGGT__TGGGAGTTTGTCAC-HOXA7_HOXA9_MEIS1_COM_M00420-0.0:PEBP4_5	chr8:22832812-22833132(.)::npk2::pkscore134:PEBP4	2212.4/2014/2074.1	1426.7/1218.5/1249.5	2074.1	1249.5	-0.73066	11372	59968	3.3672	0.00037967	0.99962	0.00075934	0.029337	False	2212.42	2014.05	2074.07	1426.74	1218.46	1249.49	GCTGTGGGACAGGCTTTGGT
chr15:64722550-64722828(.)::npk2::pkscore92_001::ACAGCATGGGCTCCTTCCAG:TRIP4_2	chr15:64722550-64722828(.)::npk2::pkscore92:TRIP4	4248.2/4663/4122.2	3489.5/2808.9/3011.8	4248.2	3011.8	-0.49605	93976	135250	3.3617	0.00038729	0.99961	0.00077457	0.029725	False	4248.17	4662.99	4122.17	3489.48	2808.91	3011.85	ACAGCATGGGCTCCTTCCAG
chr6:33675644-33675973(.)::npk3::pkscore58_007::CCTCCCCACTTGGTGGGTTT:UQCC2_7	chr6:33675644-33675973(.)::npk3::pkscore58:UQCC2	2182.2/2135.7/1783.1	2457.3/3436.8/2971.2	2135.7	2971.2	0.47615	63236	61992	3.3556	0.9996	0.00039592	0.00079185	0.030185	True	2182.21	2135.67	1783.1	2457.26	3436.82	2971.16	CCTCCCCACTTGGTGGGTTT
chr10:122728713-122728955(.)::npk2::pkscore70_001::GCCCAGAATAGGTAAGCCCA__ATTAAATGCC-HOXA9_M07457-8.6:AC010998.1_2	chr10:122728713-122728955(.)::npk2::pkscore70:AC010998.1	3026.2/3474.6/2461.6	1970.9/2264.5/2009.7	3026.2	2009.7	-0.59028	259950	92049	3.3504	0.00040353	0.9996	0.00080706	0.0303	False	3026.17	3474.65	2461.58	1970.91	2264.45	2009.68	GCCCAGAATAGGTAAGCCCA
chr5:135372806-135373208(.)::npk3::pkscore169_015::AATGGCTAATCAAACAAAGA__CTAATCAAACA-HOXA9_M07404-8.1:TGFBI_16	chr5:135372806-135373208(.)::npk3::pkscore169:TGFBI	786.29/536.71/644.53	1239.7/797.21/1067.5	644.53	1067.5	0.72701	15861	15938	3.3502	0.9996	0.00040381	0.00080761	0.0303	True	786.292	536.707	644.526	1239.69	797.208	1067.48	AATGGCTAATCAAACAAAGA
chr4:186434570-186434864(.)::npk2::pkscore98_013::CTTCCTTCCTGTGGGCTGAC:PDLIM3_14	chr4:186434570-186434864(.)::npk2::pkscore98:PDLIM3	3448.2/4105.1/3564.9	4815.9/4679.9/4143.6	3564.9	4679.9	0.39254	152730	110850	3.3491	0.99959	0.00040538	0.00081076	0.0303	True	3448.15	4105.09	3564.87	4815.9	4679.92	4143.57	CTTCCTTCCTGTGGGCTGAC
chr8:61532290-61532639(.)::npk2::pkscore79_011::AGAAGTTGCTACCAGCCCAG:RAB2A_12	chr8:61532290-61532639(.)::npk2::pkscore79:RAB2A	1409.7/1417.1/1504.1	756.74/798.8/607.08	1417.1	756.74	-0.90418	3814.8	38933	3.3467	0.00040894	0.99959	0.00081787	0.030367	False	1409.65	1417.09	1504.12	756.735	798.798	607.081	AGAAGTTGCTACCAGCCCAG
chr4:186434570-186434864(.)::npk2::pkscore98_012::ACCACCAGCTTCCTTCCTGT:PDLIM3_13	chr4:186434570-186434864(.)::npk2::pkscore98:PDLIM3	2223.4/2816.3/1742.5	1010.1/1371.9/1608.2	2223.4	1371.9	-0.69623	291420	64888	3.3429	0.00041457	0.99959	0.00082914	0.030425	False	2223.4	2816.32	1742.48	1010.11	1371.87	1608.18	ACCACCAGCTTCCTTCCTGT
chr22:40831914-40832397(.)::npk3::pkscore96_042::CAAAAAGATATATGTCCACT__GGGACAGTTAAAACCAA-HOXA9_M01351-6.9:MRTFA_43	chr22:40831914-40832397(.)::npk3::pkscore96:MRTFA	593.15/812.31/531.33	877.47/1111.2/995.74	593.15	995.74	0.74639	25927	14506	3.3426	0.99958	0.00041503	0.00083005	0.030425	True	593.152	812.314	531.334	877.473	1111.16	995.741	CAAAAAGATATATGTCCACT
chr1:32250493-32250900(.)::npk3::pkscore330_032::CCAGCCTGGCCAGATGGTGG	chr1:32250493-32250900(.)::npk3::pkscore330	1597.3/2050.9/2205.9	872.37/1238.3/1247.4	2050.9	1238.3	-0.72737	114880	59208	3.3393	0.00041999	0.99958	0.00083999	0.030593	False	1597.3	2050.87	2205.9	872.371	1238.33	1247.35	CCAGCCTGGCCAGATGGTGG
chr1:26097697-26098053(.)::npk2::pkscore114_017::ATCACCTCGCCTTAGCAGGC__ATAAATCACCTC-HOXA9_M03874-7.6:MAN1C1_17	chr1:26097697-26098053(.)::npk2::pkscore114:MAN1C1	2475.1/2664.6/2407	3838.1/3378/2723.8	2475.1	3378	0.44851	20266	73282	3.3352	0.99957	0.00042613	0.00085225	0.030843	True	2475.13	2664.57	2406.98	3838.09	3378	2723.83	ATCACCTCGCCTTAGCAGGC
chr13:23025165-23025837(.)::npk2::pkscore69_020::GGAGGGCTGCAGACTGGGTT	chr13:23025165-23025837(.)::npk2::pkscore69	3606.5/3816.1/4519	2115.5/2944/2663.9	3816.1	2663.9	-0.5184	269010	119750	3.3296	0.0004349	0.99957	0.00086979	0.031115	False	3606.51	3816.09	4519.01	2115.46	2944.03	2663.88	GGAGGGCTGCAGACTGGGTT
chr9:130150601-130150995(.)::npk3::pkscore194_004::GCATGTGCTGGGGAATGTCT:GARNL3_5	chr9:130150601-130150995(.)::npk3::pkscore194:GARNL3	2756.1/1785.3/2516.8	1607/1542.8/1918.7	2516.8	1607	-0.64692	296210	74685	3.3293	0.00043533	0.99956	0.00087066	0.031115	False	2756.14	1785.3	2516.85	1607	1542.75	1918.68	GCATGTGCTGGGGAATGTCT
chr10:44460879-44461286(.)::npk2::pkscore85_011::CCCAAATCTTGTCCACCTCT:LINC00841_13	chr10:44460879-44461286(.)::npk2::pkscore85:LINC00841	1860.9/2317.5/1905.6	2746.4/2214.4/2682.1	1905.6	2682.1	0.49288	85844	54475	3.3268	0.99956	0.0004393	0.0008786	0.031204	True	1860.92	2317.55	1905.61	2746.35	2214.38	2682.08	CCCAAATCTTGTCCACCTCT
chr10:8175018-8175510(.)::npk3::pkscore156_002::TCTCCAATTACCCCAAGAGA	chr10:8175018-8175510(.)::npk3::pkscore156	910.78/863.64/757.05	1358.7/1350.4/1442.2	863.64	1358.7	0.65314	6791.7	22207	3.3222	0.99955	0.00044654	0.00089308	0.031434	True	910.781	863.641	757.052	1358.72	1350.41	1442.22	TCTCCAATTACCCCAAGAGA
chrM:176-598(.)::npk3::pkscore244_023::TCGGGGTATGGGGTTAGCAG	chrM:176-598(.)::npk3::pkscore244	1877.4/1804.3/2536.8	1108.7/823.44/1335.1	1877.4	1108.7	-0.75928	220090	53561	3.3213	0.00044803	0.99955	0.00089606	0.031434	False	1877.4	1804.27	2536.82	1108.74	823.437	1335.15	TCGGGGTATGGGGTTAGCAG
chr3:128717369-128717644(.)::npk2::pkscore73_008::CCACCTCAGTGGGCATCTGT:KIAA1257_9	chr3:128717369-128717644(.)::npk2::pkscore73:KIAA1257	5689.9/5713/6503.9	4671.4/4272.2/3968	5713	4272.2	-0.41919	313010	189290	3.3116	0.00046381	0.99954	0.00092761	0.032342	False	5689.86	5712.98	6503.85	4671.35	4272.18	3967.97	CCACCTCAGTGGGCATCTGT
chr2:101726748-101727125(.)::npk3::pkscore92_002::CTTGTGCTAACCACAGGCAG:TBC1D8_2	chr2:101726748-101727125(.)::npk3::pkscore92:TBC1D8	1705.3/1902.5/1845	2603.5/2404.3/2903.7	1845	2603.5	0.49659	11409	52515	3.3098	0.99953	0.00046675	0.0009335	0.03235	True	1705.31	1902.47	1845.02	2603.51	2404.34	2903.71	CTTGTGCTAACCACAGGCAG
chr6:151872427-151872763(.)::npk3::pkscore89_022::TGTGAGGTAGGTCTAGGGAG__AGCTGACTTCCCTCT-MEIS1_M07111-4.7:CCDC170_23	chr6:151872427-151872763(.)::npk3::pkscore89:CCDC170	1870.1/1482.9/2079.4	1107/1154.9/1000	1870.1	1107	-0.75585	96853	53324	3.3043	0.00047607	0.99952	0.00095214	0.032797	False	1870.08	1482.92	2079.4	1107.04	1154.88	1000.02	TGTGAGGTAGGTCTAGGGAG
chr12:105964833-105965204(.)::npk2::pkscore63_024::GACACATTCCCCTTGTACTG	chr12:105964833-105965204(.)::npk2::pkscore63	2899.9/3115.4/2880.4	3877.2/3990.8/3034.3	2899.9	3877.2	0.41891	23410	87703	3.3002	0.99952	0.00048303	0.00096606	0.033078	True	2899.85	3115.36	2880.39	3877.21	3990.81	3034.33	GACACATTCCCCTTGTACTG
chrM:15876-16458(.)::npk3::pkscore449_050::CAAGGGACCCCTATCTGAGG	chrM:15876-16458(.)::npk3::pkscore449	4352.5/3974.5/4431.1	2964/3564.8/3123.2	4352.5	3123.2	-0.4787	74527	139030	3.297	0.00048864	0.99951	0.00097728	0.033263	False	4352.53	3974.53	4431.12	2964.02	3564.78	3123.2	CAAGGGACCCCTATCTGAGG
chr17:10075637-10075952(.)::npk2::pkscore62_020::CAAATGGAGCAATTAGCAAA:AC005747.1_21	chr17:10075637-10075952(.)::npk2::pkscore62:AC005747.1	1049/846.9/1157.9	1596.8/1198.6/1903.7	1049	1596.8	0.60569	26349	27684	3.2924	0.9995	0.00049675	0.00099351	0.033474	True	1049	846.904	1157.88	1596.8	1198.59	1903.69	CAAATGGAGCAATTAGCAAA
chr7:78582532-78582790(.)::npk2::pkscore68_013::GATAGCTTCTGCCACAATGA__TGCCACAATGATGG-HOXA7_HOXA9_MEIS1_COM_M00421-2.7:MAGI2_13	chr7:78582532-78582790(.)::npk2::pkscore68:MAGI2	744.19/1380.3/958.13	314.6/437.95/448.62	958.13	437.95	-1.1277	111980	24981	3.2912	0.00049886	0.9995	0.00099771	0.033474	False	744.186	1380.26	958.133	314.598	437.948	448.619	GATAGCTTCTGCCACAATGA
chr12:99994135-99994578(.)::npk3::pkscore155_015::CAGGCGTGATTGATGTCTTT__GACATCAATCA-HOXA9_M07404-13.8:ANKS1B_16	chr12:99994135-99994578(.)::npk3::pkscore155:ANKS1B	1254/1251.9/1865	1442/1964/1859.8	1254	1859.8	0.56818	186640	33895	3.2902	0.9995	0.00050053	0.0010011	0.033474	True	1254.04	1251.94	1865	1442.05	1964.01	1859.79	CAGGCGTGATTGATGTCTTT
chr6:109242720-109243053(.)::npk2::pkscore71_005::TTGGGTTACCACACAGGCTC:ARMC2_6	chr6:109242720-109243053(.)::npk2::pkscore71:ARMC2	1815.2/2256.2/1895.6	3270.1/2294.7/2659.6	1895.6	2659.6	0.48831	68237	54151	3.283	0.99949	0.00051356	0.0010271	0.034146	True	1815.15	2256.18	1895.63	3270.12	2294.66	2659.59	TTGGGTTACCACACAGGCTC
chr5:73622762-73623120(.)::npk2::pkscore60_023::GGAGCCTGAGGCCTGTCCAC:LINC01333_24	chr5:73622762-73623120(.)::npk2::pkscore60:LINC01333	3102.1/2221.6/2440.9	1902.9/1072.2/1562.1	2440.9	1562.1	-0.64359	242650	72135	3.272	0.00053386	0.99947	0.0010677	0.035161	False	3102.15	2221.59	2440.94	1902.89	1072.22	1562.14	GGAGCCTGAGGCCTGTCCAC
chr2:216545480-216546026(.)::npk3::pkscore88_016::GGTGCTTGGCCTGGGTTCCA:AC012668.3_16	chr2:216545480-216546026(.)::npk3::pkscore88:AC012668.3	3139.7/2919/2600.7	2678.3/1946.5/1699.2	2919	1946.5	-0.58432	74990	88359	3.2715	0.00053497	0.99947	0.0010699	0.035161	False	3139.68	2918.97	2600.74	2678.33	1946.52	1699.18	GGTGCTTGGCCTGGGTTCCA
chr16:22200786-22201103(.)::npk2::pkscore123_040::CGCCTGCCAGAAACATCTGC__GCCTGCCAGAAACAT-MEIS1_M07111-5.0:SDR42E2_41	chr16:22200786-22201103(.)::npk2::pkscore123:SDR42E2	4900.8/5148.4/4801.3	5125.4/3599.8/3502.2	4900.8	3599.8	-0.44502	35591	159060	3.2623	0.00055264	0.99945	0.0011053	0.036115	False	4900.82	5148.37	4801.32	5125.39	3599.76	3502.22	CGCCTGCCAGAAACATCTGC
chr17:12289309-12289787(.)::npk3::pkscore139_023::TCTTCCAGATGTTGTATACT	chr17:12289309-12289787(.)::npk3::pkscore139	929.09/865.87/1050.7	1353.6/1435.5/1591	929.09	1435.5	0.62707	9390.9	24125	3.2601	0.99944	0.00055685	0.0011137	0.036182	True	929.088	865.873	1050.68	1353.62	1435.45	1591.04	TCTTCCAGATGTTGTATACT
chr14:65140575-65140920(.)::npk3::pkscore110_000::TGAAGACACAGCCCCCGCCC	chr14:65140575-65140920(.)::npk3::pkscore110	6099/6072.3/6396	4526.8/6581.1/4631.8	6099	4631.8	-0.39693	44451	203870	3.2495	0.000578	0.99942	0.001156	0.037344	False	6099.03	6072.27	6395.99	4526.81	6581.14	4631.8	TGAAGACACAGCCCCCGCCC
chr8:6669714-6669970(.)::npk2::pkscore63_003::AGAGAGAAGAGATTCTCCCC__GAGGTGATAAAACAGAG-HOXA9_M01351-7.6:XKR5_4	chr8:6669714-6669970(.)::npk2::pkscore63:XKR5	1022.5/937.28/1030	510.16/490.41/336.2	1022.5	490.41	-1.0585	3655.7	26891	3.2445	0.00058827	0.99941	0.0011765	0.037795	False	1022.45	937.285	1030.04	510.159	490.406	336.196	AGAGAGAAGAGATTCTCCCC
chr15:50427473-50427767(.)::npk2::pkscore79_015::TGATCTCGGGCAGATATGAC__AGATATGACAGG-HOXA9_M03874-3.6:ATP8B4_16	chr15:50427473-50427767(.)::npk2::pkscore79:ATP8B4	1380.4/1777.5/1697.2	1637.6/2405.1/2791.3	1697.2	2405.1	0.50271	53419	47770	3.239	0.9994	0.00059973	0.0011995	0.038316	True	1380.36	1777.49	1697.21	1637.61	2405.14	2791.29	TGATCTCGGGCAGATATGAC
chr12:66319519-66319851(.)::npk2::pkscore61_009::GGGGAACGCTTCCTTTGAGA__CCAATACAACA-HOXA9_M07404-5.8:HMGA2_10	chr12:66319519-66319851(.)::npk2::pkscore61:HMGA2	1215.6/1235.2/1314.4	1834.9/1281.3/1825.5	1235.2	1825.5	0.56318	3324.4	33318	3.234	0.99939	0.00061026	0.0012205	0.038737	True	1215.59	1235.21	1314.35	1834.87	1281.26	1825.53	GGGGAACGCTTCCTTTGAGA
hg38chrM:15876-16458(.)::npk3::pkscore449_014::GTACCGTACAATATTCATGG__ACCATGAATAT-HOXA9_M07404-6.0	hg38chrM:15876-16458(.)::npk3::pkscore449	930/815.66/1014.7	397.92/427.62/825.5	930	427.62	-1.1191	10126	24152	3.2327	0.00061311	0.99939	0.0012262	0.038737	False	930.003	815.661	1014.73	397.924	427.615	825.501	GTACCGTACAATATTCATGG
chr1:161187227-161187594(.)::npk3::pkscore175_025::GCTTGAGGGTTCTATTGAAA__TGAGGGTTCTATTG-HOXA7_HOXA9_MEIS1_COM_M00420-1.8:FCER1G_26	chr1:161187227-161187594(.)::npk3::pkscore175:FCER1G	1055.4/1103.5/1008.7	1130.9/1597.6/1594.3	1055.4	1594.3	0.59462	2247.5	27876	3.2274	0.99938	0.00062455	0.0012491	0.039244	True	1055.41	1103.54	1008.74	1130.85	1597.6	1594.26	GCTTGAGGGTTCTATTGAAA
chr13:28842907-28843340(.)::npk3::pkscore157_000::GCTGTTTCACATTTAAAATC:PAN3_18	chr13:28842907-28843340(.)::npk3::pkscore157:PAN3	901.63/1010.9/533.33	663.21/409.33/404.72	901.63	409.33	-1.1373	73794	23318	3.2239	0.00063233	0.99937	0.0012647	0.039515	False	901.627	1010.93	533.332	663.206	409.334	404.721	GCTGTTTCACATTTAAAATC
chr10:125297076-125297318(.)::npk2::pkscore38_012::GGCTTGGCCAACTGAAACTG__ACTGTGGTTAAACTATT-HOXA9_M01351-7.3:LINC02641_13	chr10:125297076-125297318(.)::npk2::pkscore38:LINC02641	2092.5/1122.5/1685.9	986.31/1442.6/936.85	1685.9	986.31	-0.77279	241370	47409	3.213	0.00065682	0.99934	0.0013136	0.040823	False	2092.51	1122.51	1685.89	986.307	1442.6	936.853	GGCTTGGCCAACTGAAACTG
chr20:10040908-10041229(.)::npk2::pkscore91_014::ACAGCTTCTGAGTAGCCCGT:SNAP25-AS1_14	chr20:10040908-10041229(.)::npk2::pkscore91:SNAP25-AS1	1236.6/1065.6/1908.3	1187/1970.4/1822.3	1236.6	1822.3	0.55896	240170	33362	3.2064	0.99933	0.00067196	0.0013439	0.041538	True	1236.65	1065.6	1908.28	1186.97	1970.37	1822.31	ACAGCTTCTGAGTAGCCCGT
chr5:136108194-136108514(.)::npk2::pkscore78_027::GGCAAAATAGAGAGTAGGAT	chr5:136108194-136108514(.)::npk2::pkscore78	343.26/255.52/197.75	494.85/242.42/576.03	255.52	494.85	0.95083	5517.6	5587.3	3.2018	0.99932	0.00068297	0.0013659	0.041992	True	343.259	255.522	197.752	494.854	242.421	576.031	GGCAAAATAGAGAGTAGGAT
chr13:36568797-36569133(.)::npk2::pkscore183_017::TAAGAAATGGCCCATCATTA__ACGGCAATAAGAAATGG-HOXA9_M01351-8.6:DCLK1_18	chr13:36568797-36569133(.)::npk2::pkscore183:DCLK1	919.02/846.9/647.86	1328.1/1152.5/1316.9	846.9	1316.9	0.63632	22411	21720	3.1894	0.99929	0.0007129	0.0014258	0.043597	True	919.019	846.904	647.855	1328.11	1152.49	1316.95	TAAGAAATGGCCCATCATTA
chr5:98265254-98265557(.)::npk2::pkscore98_014::GAGCTGATGTCCCGCACGGG:LINC02062_15	chr5:98265254-98265557(.)::npk2::pkscore98:LINC02062	6759.9/6995/6724.2	5533.5/5235.5/5071.9	6759.9	5235.5	-0.36862	28280	229120	3.1847	0.00072444	0.99928	0.0014489	0.044068	False	6759.92	6995.05	6724.24	5533.52	5235.5	5071.86	GAGCTGATGTCCCGCACGGG
chr12:54752883-54753369(.)::npk3::pkscore781_014::TTTACGAGTCACTCTACCAT__AGGCCGATTTACGA-HOXA7_HOXA9_MEIS1_COM_M00420-5.9:AC079313.2_15	chr12:54752883-54753369(.)::npk3::pkscore781:AC079313.2	2561.2/3167.8/3033.5	4322.7/3098.2/3998	3033.5	3998	0.39815	120580	92303	3.1744	0.99925	0.00075081	0.0015016	0.045357	True	2561.17	3167.8	3033.53	4322.74	3098.22	3997.95	TTTACGAGTCACTCTACCAT
chr2:216545480-216546026(.)::npk3::pkscore88_009::ACAAGGTTCTGAGTCTCTCT:AC012668.3_11	chr2:216545480-216546026(.)::npk3::pkscore88:AC012668.3	1276.9/885.96/928.84	1421.6/1569/1139.2	928.84	1421.6	0.61352	61502	24117	3.1733	0.99925	0.00075357	0.0015071	0.045357	True	1276.92	885.957	928.836	1421.64	1568.98	1139.21	ACAAGGTTCTGAGTCTCTCT
chr16:22200786-22201103(.)::npk2::pkscore123_001::ATTTAGTCCAGGCCAAATGC:SDR42E2_2	chr16:22200786-22201103(.)::npk2::pkscore123:SDR42E2	2272.8/2985.9/3094.1	2426.7/2026.8/2031.1	2985.9	2031.1	-0.55569	260100	90662	3.1711	0.00075929	0.99924	0.0015186	0.045399	False	2272.83	2985.92	3094.12	2426.65	2026.8	2031.1	ATTTAGTCCAGGCCAAATGC
chr13:28842907-28843340(.)::npk3::pkscore157_003::AACACCTGTGAAATGACTGT__TAACACCTGTGAAATG-MEIS1_M01419-10.1:PAN3_21	chr13:28842907-28843340(.)::npk3::pkscore157:PAN3	773.48/613.7/442.11	224.47/214.6/260.18	613.7	224.47	-1.4469	27485	15077	3.17	0.00076221	0.99924	0.0015244	0.045399	False	773.477	613.699	442.113	224.47	214.602	260.178	AACACCTGTGAAATGACTGT
chr3:71998608-71998926(.)::npk3::pkscore103_013::CGGTTGTGGTTGGAGTCCCT:LINC00877_13	chr3:71998608-71998926(.)::npk3::pkscore103:LINC00877	6797.4/7375.5/6944	6081.1/5406.4/5229.2	6944	5406.4	-0.36104	103860	236210	3.1636	0.00077903	0.99922	0.0015581	0.046161	False	6797.44	7375.54	6943.97	6081.09	5406.39	5229.25	CGGTTGTGGTTGGAGTCCCT
chr8:6669714-6669970(.)::npk2::pkscore63_023::ATTATCTTCCTCTACACAAA:XKR5_24	chr8:6669714-6669970(.)::npk2::pkscore63:XKR5	2447.7/3115.4/2514.2	3438.5/3376.4/2882.3	2514.2	3376.4	0.42525	182920	74595	3.1569	0.9992	0.00079718	0.0015944	0.046985	True	2447.67	3115.36	2514.18	3438.47	3376.41	2882.3	ATTATCTTCCTCTACACAAA
chr1:202252458-202252810(.)::npk2::pkscore50_031::GGGCCGCTTTCCCCACTTAG:LGR6_32	chr1:202252458-202252810(.)::npk2::pkscore50:LGR6	2514.5/2008.5/2827.1	1652.9/1834.5/1500	2514.5	1652.9	-0.60495	176900	74605	3.1543	0.00080434	0.9992	0.0016087	0.046985	False	2514.49	2008.47	2827.13	1652.91	1834.45	1500.04	GGGCCGCTTTCCCCACTTAG
chr13:23025165-23025837(.)::npk2::pkscore69_000::TTGGGGGAAACGCCCAGTGT	chr13:23025165-23025837(.)::npk2::pkscore69	2435.8/2173.6/2289.1	1472.7/1923.5/1409	2289.1	1472.7	-0.63603	17424	67068	3.1527	0.00080881	0.99919	0.0016176	0.046985	False	2435.77	2173.61	2289.13	1472.66	1923.47	1409.03	TTGGGGGAAACGCCCAGTGT
chr2:62356496-62356968(.)::npk3::pkscore129_024::CTGTGTTTAACCACAGCGGA__GTGTTTAACCAC-HOXA9_PBX1_COM_M07453-5.5:AC018462.1_25	chr2:62356496-62356968(.)::npk3::pkscore129:AC018462.1	920.85/824.59/1572	1306/1542/1408	920.85	1408	0.61202	216650	23882	3.152	0.99919	0.00081078	0.0016216	0.046985	True	920.85	824.588	1572.03	1306.01	1541.96	1407.96	CTGTGTTTAACCACAGCGGA
chr9:75295967-75296337(.)::npk2::pkscore68_004::TTTACAGTGGTTGCCCTTTA:TMC1_5	chr9:75295967-75296337(.)::npk2::pkscore68:TMC1	2000.1/2269.6/1701.2	3317.7/2293.9/2756	2000.1	2756	0.46231	80975	57547	3.151	0.99919	0.00081349	0.001627	0.046985	True	2000.06	2269.57	1701.2	3317.73	2293.86	2755.95	TTTACAGTGGTTGCCCTTTA
chr12:8179168-8179470(.)::npk3::pkscore129_002::GACATAAAAATGTCCACTAA__CAAGACATAAAAATGTC-HOXA9_M01351-8.5	chr12:8179168-8179470(.)::npk3::pkscore129	1071.9/552.33/1173.9	469.35/542.07/940.07	1071.9	542.07	-0.98228	140170	28369	3.1456	0.00082883	0.99917	0.0016577	0.047038	False	1071.88	552.329	1173.86	469.346	542.07	940.065	GACATAAAAATGTCCACTAA
chr6:159527808-159528056(.)::npk2::pkscore94_013::CCCCATTTAGAATGTTCTTT:AL356417.1_15	chr6:159527808-159528056(.)::npk2::pkscore94:AL356417.1	1847.2/2012.9/2580.1	2770.2/2845.5/2342.7	2012.9	2770.2	0.46048	174580	57967	3.1451	0.99917	0.00083011	0.0016602	0.047038	True	1847.19	2012.93	2580.1	2770.16	2845.47	2342.67	CCCCATTTAGAATGTTCTTT
chr12:105964833-105965204(.)::npk2::pkscore63_013::GCGAAGAAGGGGATGCCGGA	chr12:105964833-105965204(.)::npk2::pkscore63	3969.9/4144.1/3606.8	5082.9/4410.5/5136.1	3969.9	5082.9	0.35646	81096	125240	3.1449	0.99917	0.00083075	0.0016615	0.047038	True	3969.91	4144.14	3606.82	5082.88	4410.48	5136.1	GCGAAGAAGGGGATGCCGGA
chr6:159527808-159528056(.)::npk2::pkscore94_011::CCCATTTAGAATGTTCTTTG:AL356417.1_14	chr6:159527808-159528056(.)::npk2::pkscore94:AL356417.1	1834.4/2001.8/2574.1	2756.6/2828/2324.5	2001.8	2756.6	0.46139	177790	57603	3.1449	0.99917	0.00083086	0.0016617	0.047038	True	1834.38	2001.77	2574.11	2756.56	2827.98	2324.47	CCCATTTAGAATGTTCTTTG
chr6:6331641-6332071(.)::npk2::pkscore121_012::TTTGCCAGCTGTAGTTCAGA__CTACAGCTGGCAAACA-MEIS1_M01419-8.9	chr6:6331641-6332071(.)::npk2::pkscore121	1794.1/1832.2/1589.3	2275.3/2502.1/2743.1	1794.1	2502.1	0.47965	21688	50874	3.139	0.99915	0.00084774	0.0016955	0.047486	True	1794.1	1832.17	1589.34	2275.31	2502.1	2743.11	TTTGCCAGCTGTAGTTCAGA
chr14:24583753-24584104(.)::npk3::pkscore221_019::TGCGCGAGGTGCCTGAGGGG:DCAF11_20	chr14:24583753-24584104(.)::npk3::pkscore221:DCAF11	2804.7/2775/3311.2	1892.7/1975.9/1277.3	2804.7	1892.7	-0.56714	128730	84444	3.1383	0.00084967	0.99915	0.0016993	0.047486	False	2804.66	2775.03	3311.19	1892.69	1975.93	1277.33	TGCGCGAGGTGCCTGAGGGG
chr2:146169102-146169375(.)::npk2::pkscore89_014::TGTCCCGTGCTCCTGGGCAT	chr2:146169102-146169375(.)::npk2::pkscore89	4373.6/5044.6/4947.8	2743/4163.3/3689.6	4947.8	3689.6	-0.42323	169550	160790	3.1378	0.00085123	0.99915	0.0017025	0.047486	False	4373.58	5044.6	4947.8	2742.95	4163.29	3689.6	TGTCCCGTGCTCCTGGGCAT
chr14:24583753-24584104(.)::npk3::pkscore221_015::AAGAGCTAACAGCCCTCCTT:DCAF11_16	chr14:24583753-24584104(.)::npk3::pkscore221:DCAF11	1717.2/1760.8/1859	692.12/1162.8/1062.1	1760.8	1062.1	-0.72871	5774.4	49803	3.1305	0.00087242	0.99913	0.0017448	0.048432	False	1717.21	1760.76	1859	692.115	1162.83	1062.12	AAGAGCTAACAGCCCTCCTT
chr13:28819406-28820051(.)::npk3::pkscore264_007::ACTATCAATCAAATGTGGGA	chr13:28819406-28820051(.)::npk3::pkscore264:PAN3	721.3/907.16/550.64	374.12/221.76/300.86	721.3	300.86	-1.2587	31833	18107	3.1245	0.00089049	0.99911	0.001781	0.049196	False	721.302	907.158	550.644	374.116	221.756	300.864	ACTATCAATCAAATGTGGGA
chr5:123985532-123986050(.)::npk3::pkscore84_021::CTGTCTCACAAAGTCAAAGA__TACTGTCTCACAAAG-MEIS1_M07111-5.9:ZNF608_21	chr5:123985532-123986050(.)::npk3::pkscore84:ZNF608	2988.6/2435.8/2336.4	3270.1/2510.8/3308.4	2435.8	3270.1	0.42478	157750	71964	3.11	0.99906	0.00093543	0.0018709	0.05143	True	2988.64	2435.83	2336.41	3270.12	2510.85	3308.43	CTGTCTCACAAAGTCAAAGA
chr15:96585916-96586217(.)::npk2::pkscore69_002::GTGATGGTTGCATCACAACA:AC012409.2_3	chr15:96585916-96586217(.)::npk2::pkscore69:AC012409.2	1997.3/1650.3/1652.6	2637.5/2321.7/2297.7	1652.6	2321.7	0.49018	59416	46349	3.1079	0.99906	0.00094223	0.0018845	0.051557	True	1997.31	1650.29	1652.6	2637.52	2321.68	2297.7	GTGATGGTTGCATCACAACA
chr8:59234239-59234716(.)::npk3::pkscore77_006::AGTACCACAGACTAAATCAC__GTGATTTAGTCT-HOXA9_PBX1_COM_M07453-1.1	chr8:59234239-59234716(.)::npk3::pkscore77	924.51/585.8/996.09	193.86/443.51/1024.6	924.51	443.51	-1.058	59923	23990	3.1055	0.00094982	0.99905	0.0018996	0.051724	False	924.511	585.803	996.086	193.86	443.511	1024.65	AGTACCACAGACTAAATCAC
chr13:23025165-23025837(.)::npk2::pkscore69_047::AAGCTGCCTGCTGGAACTGC__GCCATAAAGCT-HOXA9_M07404-8.6	chr13:23025165-23025837(.)::npk2::pkscore69	3929.6/3132.1/3767.3	2074.6/2701.6/3440.1	3767.3	2701.6	-0.47956	214910	118020	3.1021	0.00096085	0.99904	0.0019217	0.052077	False	3929.63	3132.09	3767.28	2074.64	2701.6	3440.12	AAGCTGCCTGCTGGAACTGC
chr10:122728713-122728955(.)::npk2::pkscore70_009::CTGTGGTTATCTAATTTACT__CCTCCCAGTAAATTAGA-HOXA9_M01351-8.1:AC010998.1_10	chr10:122728713-122728955(.)::npk2::pkscore70:AC010998.1	817.41/1023.2/723.76	1265.2/1270.1/729.14	817.41	1265.2	0.62959	25560	20865	3.1	0.99903	0.00096776	0.0019355	0.052204	True	817.414	1023.2	723.76	1265.19	1270.13	729.139	CTGTGGTTATCTAATTTACT
chr16:22200786-22201103(.)::npk2::pkscore123_005::ATGATAGCTATCAGCAGTTA__GTTAAGGAAC-HOXA9_M07457-8.5:SDR42E2_6	chr16:22200786-22201103(.)::npk2::pkscore123:SDR42E2	1605.5/1988.4/2249.8	1248.2/1494.3/1131.7	1988.4	1248.2	-0.67133	107470	57166	3.0958	0.00098133	0.99902	0.0019627	0.052688	False	1605.54	1988.38	2249.85	1248.19	1494.27	1131.72	ATGATAGCTATCAGCAGTTA
chr5:16976417-16976682(.)::npk2::pkscore75_009::CTCATCAATCTTCCCCAGTT__CTCATCAATCT-HOXA9_M07404-12.9	chr5:16976417-16976682(.)::npk2::pkscore75	2296.6/2329.8/2851.8	3691.8/3138/2905.9	2329.8	3138	0.42945	136760	68422	3.0895	0.999	0.0010025	0.0020049	0.05355	True	2296.63	2329.82	2851.76	3691.85	3137.96	2905.85	CTCATCAATCTTCCCCAGTT
chr5:123985532-123986050(.)::npk3::pkscore84_020::TGTCTCACAAAGTCAAAGAG__TACTGTCTCACAAAG-MEIS1_M07111-5.9:ZNF608_20	chr5:123985532-123986050(.)::npk3::pkscore84:ZNF608	2984.1/2433.6/2339.7	3261.6/2507.7/3305.2	2433.6	3261.6	0.42235	155910	71889	3.0882	0.99899	0.0010068	0.0020135	0.05355	True	2984.07	2433.59	2339.74	3261.61	2507.67	3305.22	TGTCTCACAAAGTCAAAGAG
chr8:121869571-121869882(.)::npk2::pkscore66_009::AGTGTAGCCTTGTCTGAAAG	chr8:121869571-121869882(.)::npk2::pkscore66	953.8/1594.5/1882.3	943.79/1187.5/850.13	1594.5	943.79	-0.75594	246660	44505	3.0845	0.0010196	0.99898	0.0020392	0.053956	False	953.803	1594.5	1882.31	943.793	1187.47	850.127	AGTGTAGCCTTGTCTGAAAG
chr2:101726748-101727125(.)::npk3::pkscore92_003::GTGCTAACCACAGGCAGTGG:TBC1D8_4	chr2:101726748-101727125(.)::npk3::pkscore92:TBC1D8	5304.5/4644/5663.6	4018.3/3705.5/4459.4	5304.5	4018.3	-0.40053	282580	174010	3.0832	0.0010238	0.99898	0.0020477	0.053956	False	5304.5	4644.02	5663.57	4018.35	3705.47	4459.42	GTGCTAACCACAGGCAGTGG
chr5:73622762-73623120(.)::npk2::pkscore60_013::GTGCGGTGGAAAGTGTGGGC:LINC01333_14	chr5:73622762-73623120(.)::npk2::pkscore60:LINC01333	3218.4/2921.2/2482.2	2540.6/1565/2005.4	2921.2	2005.4	-0.54245	140510	88436	3.0796	0.0010366	0.99896	0.0020731	0.054371	False	3218.4	2921.2	2482.22	2540.59	1565.01	2005.4	GTGCGGTGGAAAGTGTGGGC
chr14:56879560-56879888(.)::npk2::pkscore67_003::GGGGTGGGCTTCCTCTGGCA:LINC02284_4	chr14:56879560-56879888(.)::npk2::pkscore67:LINC02284	5732.9/4928.6/4181.4	3696.9/4173.6/3312.7	4928.6	3696.9	-0.41473	602570	160080	3.0782	0.0010412	0.99896	0.0020824	0.054371	False	5732.88	4928.56	4181.43	3696.95	4173.62	3312.71	GGGGTGGGCTTCCTCTGGCA
chr14:65140575-65140920(.)::npk3::pkscore110_031::CCCAGGGAATCCATGCACAA	chr14:65140575-65140920(.)::npk3::pkscore110	2228.9/2392.3/2623.4	3372.1/2919.4/3208.9	2392.3	3208.9	0.4235	40049	70507	3.0751	0.99895	0.001052	0.0021041	0.054686	True	2228.9	2392.31	2623.38	3372.15	2919.39	3208.86	CCCAGGGAATCCATGCACAA
CTRL00100::GAACAATGGCTTCGTCGACT	negative_control	4264.7/4512.4/4696.1	6079.4/5680.6/5528	4512.4	5680.6	0.3321	47563	144830	3.0697	0.99893	0.0010713	0.0021426	0.055261	True	4264.65	4512.36	4696.12	6079.39	5680.6	5527.97	GAACAATGGCTTCGTCGACT
chr8:57458260-57458611(.)::npk2::pkscore90_026::GGTTTCCACAAATCACTCCC__GTGATTTGTGGA-HOXA9_M07450-4.3:LINC00968_27	chr8:57458260-57458611(.)::npk2::pkscore90:LINC00968	3271.5/2306.4/2494.2	3351.7/3328.7/2971.2	2494.2	3328.7	0.41624	319720	73923	3.0693	0.99893	0.0010727	0.0021455	0.055261	True	3271.49	2306.39	2494.21	3351.74	3328.72	2971.16	GGTTTCCACAAATCACTCCC
chr14:24583753-24584104(.)::npk3::pkscore221_034::CGCCCCCTTGGCCAGCCAAC:DCAF11_36	chr14:24583753-24584104(.)::npk3::pkscore221:DCAF11	5313.7/4092.8/3561.5	5574.3/4606/5197.1	4092.8	5197.1	0.34455	886350	129650	3.0669	0.99892	0.0010814	0.0021628	0.055457	True	5313.65	4092.81	3561.54	5574.33	4606	5197.13	CGCCCCCTTGGCCAGCCAAC
chr16:12214006-12214615(.)::npk3::pkscore148_007::GATAGCTGAGTATGGGCCGC:SNX29_7	chr16:12214006-12214615(.)::npk3::pkscore148:SNX29	4970.4/4965.4/5112.3	5703.6/6361/6202.5	4970.4	6202.5	0.31943	10076	161630	3.0648	0.99891	0.0010893	0.0021785	0.05561	True	4970.39	4965.38	5112.26	5703.57	6360.97	6202.5	GATAGCTGAGTATGGGCCGC
chr8:22832812-22833132(.)::npk2::pkscore134_019::CCCTTGGGAGTTGGTGCATG:PEBP4_19	chr8:22832812-22833132(.)::npk2::pkscore134:PEBP4	2081.5/2077.6/2167.3	2540.6/3223/2833	2081.5	2833	0.44453	3685.1	60213	3.0627	0.9989	0.0010969	0.0021939	0.055753	True	2081.52	2077.65	2167.29	2540.59	3223.01	2833.04	CCCTTGGGAGTTGGTGCATG
chr1:108559106-108559468(.)::npk3::pkscore64_031::AGAGCTGTAACTCTCTTTGG__TTACAGCTCTCAAAAG-MEIS1_M01419-10.5	chr1:108559106-108559468(.)::npk3::pkscore64	659.97/445.21/842.28	268.68/368/182.02	659.97	268.68	-1.2933	39679	16372	3.0581	0.0011137	0.99889	0.0022275	0.056298	False	659.973	445.21	842.278	268.684	368.003	182.017	AGAGCTGTAACTCTCTTTGG
chr1:101728308-101728621(.)::npk3::pkscore93_010::GCCACAAACCCTGAAGTAAT	chr1:101728308-101728621(.)::npk3::pkscore93	1658.6/3036.1/1697.9	2635.8/2366.2/2218.5	1697.9	2366.2	0.4786	896240	47791	3.0571	0.99888	0.0011175	0.002235	0.056298	True	1658.63	3036.13	1697.87	2635.82	2366.19	2218.47	GCCACAAACCCTGAAGTAAT
chr16:79123855-79124205(.)::npk2::pkscore124_027::TGTCAGGATGGCACCCCACG__ATCTGTCAGGATGGC-MEIS1_M07111-9.6:AC009145.1_19	chr16:79123855-79124205(.)::npk2::pkscore124:AC009145.1	6846/5942.8/5669.6	6346.4/4587.7/4130.7	5942.8	4587.7	-0.3733	445160	197960	3.0457	0.0011606	0.99884	0.0023212	0.058213	False	6845.96	5942.83	5669.56	6346.37	4587.72	4130.72	TGTCAGGATGGCACCCCACG
CTRL00036::GTATTTACTCGGTGTCGTCA	negative_control	2442.2/2239.4/2216.6	2520.2/3178.5/3015.1	2239.4	3015.1	0.42888	20812	65420	3.0325	0.99879	0.0012128	0.0024257	0.060368	True	2442.17	2239.44	2216.56	2520.18	3178.5	3015.06	GTATTTACTCGGTGTCGTCA
chr13:23025165-23025837(.)::npk2::pkscore69_033::CCCTTGAATAAACACATATT__TGACACTAATCCAA-HOXA7_HOXA9_MEIS1_COM_M00421-2.3	chr13:23025165-23025837(.)::npk2::pkscore69	2045.8/1689.3/1629.3	2350.1/2460.8/1882.3	1689.3	2350.1	0.47604	65342	47519	3.0313	0.99878	0.0012176	0.0024351	0.060368	True	2045.82	1689.34	1629.29	2350.13	2460.77	1882.27	CCCTTGAATAAACACATATT
chr3:71998608-71998926(.)::npk3::pkscore103_014::GGTTGTGGTTGGAGTCCCTG:LINC00877_14	chr3:71998608-71998926(.)::npk3::pkscore103:LINC00877	6853.3/7432.4/6929.3	6229/5458.1/5269.9	6929.3	5458.1	-0.34427	129460	235650	3.0308	0.0012194	0.99878	0.0024388	0.060368	False	6853.28	7432.45	6929.32	6229.04	5458.05	5269.93	GGTTGTGGTTGGAGTCCCTG
chrM:2957-3621(.)::npk3::pkscore140_013::TACAATGAGGAGTAGGAGGT	chrM:2957-3621(.)::npk3::pkscore140	1059.1/1259.8/798.33	552.67/586.58/505.37	1059.1	552.67	-0.93705	54129	27985	3.0271	0.0012346	0.99877	0.0024691	0.060855	False	1059.07	1259.76	798.333	552.672	586.58	505.365	TACAATGAGGAGTAGGAGGT
chr5:16976417-16976682(.)::npk2::pkscore75_005::TGGGGTTGGAGGCCAAGAAG	chr5:16976417-16976682(.)::npk2::pkscore75	516.26/552.33/611.23	144.54/203.47/249.47	552.33	203.47	-1.4362	2385.4	13380	3.0161	0.0012804	0.99872	0.0025608	0.062844	False	516.262	552.329	611.234	144.545	203.475	249.471	TGGGGTTGGAGGCCAAGAAG
chr14:24583753-24584104(.)::npk3::pkscore221_042::GTGACGAGCGAAGCGCGTGA:DCAF11_43	chr14:24583753-24584104(.)::npk3::pkscore221:DCAF11	4891.7/5060.2/4441.1	3688.4/3692/5287.1	4891.7	3692	-0.40585	115710	158720	3.0113	0.0013006	0.9987	0.0026011	0.063561	False	4891.67	5060.22	4441.1	3688.45	3691.95	5287.06	GTGACGAGCGAAGCGCGTGA
chr13:28842907-28843340(.)::npk3::pkscore157_005::GCATTTCAGAATGTTTATAG:PAN3_23	chr13:28842907-28843340(.)::npk3::pkscore157:PAN3	465.92/547.87/416.81	180.26/86.636/149.9	465.92	149.9	-1.6296	4563.5	11034	3.0095	0.0013083	0.99869	0.0026165	0.063665	False	465.917	547.865	416.811	180.256	86.6358	149.897	GCATTTCAGAATGTTTATAG
chr13:30945870-30946121(.)::npk3::pkscore65_018::ACTGAAAGAGCCACTGCTTG:LINC00426_19	chr13:30945870-30946121(.)::npk3::pkscore65:LINC00426	2942/2347.7/3053.5	2044/2024.4/2508.6	2942	2044	-0.52514	182810	89149	3.0073	0.0013178	0.99868	0.0026355	0.063856	False	2941.96	2347.68	3053.51	2044.04	2024.42	2508.63	ACTGAAAGAGCCACTGCTTG
chr1:69786537-69786823(.)::npk2::pkscore91_004::GGGAACAGAAACTATTAAGA	chr1:69786537-69786823(.)::npk2::pkscore91	464.09/389.42/557.97	834.96/778.93/339.41	464.09	778.93	0.74584	7194.4	10985	3.0039	0.99867	0.0013326	0.0026652	0.064302	True	464.086	389.42	557.968	834.96	778.927	339.409	GGGAACAGAAACTATTAAGA
chr9:81871531-81872117(.)::npk3::pkscore164_013::GAATGTCAAAGAGGGATTGT__TTGACAT-MEIS1_M04027-9.0	chr9:81871531-81872117(.)::npk3::pkscore164	1540.5/1105.8/1520.8	904.68/1317.8/765.54	1520.8	904.68	-0.74867	86303	42179	2.9998	0.0013508	0.99865	0.0027017	0.064675	False	1540.55	1105.77	1520.76	904.681	1317.82	765.543	GAATGTCAAAGAGGGATTGT
chr5:136108194-136108514(.)::npk2::pkscore78_007::TAAGCCTTGAAAGAGGCCCC	chr5:136108194-136108514(.)::npk2::pkscore78	705.74/1384.7/934.16	506.76/410.92/466.82	934.16	466.82	-0.99926	127590	24274	2.9996	0.0013516	0.99865	0.0027033	0.064675	False	705.741	1384.73	934.163	506.758	410.924	466.821	TAAGCCTTGAAAGAGGCCCC
chr4:124981738-124982118(.)::npk3::pkscore97_000::TGCAATTGACTCTGAGGAAG	chr4:124981738-124982118(.)::npk3::pkscore97	646.24/561.26/1458.8	1047.5/1024.5/807.3	646.24	1024.5	0.66399	333770	15987	2.9919	0.99861	0.0013864	0.0027728	0.065805	True	646.242	561.255	1458.84	1047.53	1024.53	807.3	TGCAATTGACTCTGAGGAAG
chr20:39554596-39555053(.)::npk2::pkscore84_001::ATTTGATTGATGGCTGTGTT__ACAGCCATCAATCAAAT-HOXA9_M01351-9.6	chr20:39554596-39555053(.)::npk2::pkscore84	3633.1/3110.9/3126.1	4050.7/3951.1/4328.8	3126.1	4050.7	0.37369	128620	95504	2.9918	0.99861	0.0013868	0.0027735	0.065805	True	3633.05	3110.89	3126.08	4050.66	3951.07	4328.8	ATTTGATTGATGGCTGTGTT
chr18:37176879-37177247(.)::npk3::pkscore99_011::GCTGATTCCCGAGGGAGGAG__AATCAGCTGACCACAC-MEIS1_M01419-7.7:MIR924HG_12	chr18:37176879-37177247(.)::npk3::pkscore99:MIR924HG	2793.7/1890.2/2759.9	2569.5/1341.7/1899.4	2759.9	1899.4	-0.53882	378750	82917	2.9882	0.0014029	0.9986	0.0028058	0.066296	False	2793.67	1890.19	2759.88	2569.5	1341.66	1899.4	GCTGATTCCCGAGGGAGGAG
chr10:12279884-12280246(.)::npk3::pkscore138_014::ACCAGTCTATAACGGGGAAC:CDC123_15	chr10:12279884-12280246(.)::npk3::pkscore138:CDC123	955.63/1055.6/1420.2	1554.3/1339.3/1714.2	1055.6	1554.3	0.5578	71481	27880	2.9868	0.99859	0.0014094	0.0028188	0.06633	True	955.633	1055.56	1420.22	1554.28	1339.28	1714.17	ACCAGTCTATAACGGGGAAC
chr9:98846318-98846933(.)::npk3::pkscore145_007::CATAGTGCTTATAAATTACA__CTTATAAATTA-HOXA9_M07404-8.4:ERCC6L2_6	chr9:98846318-98846933(.)::npk3::pkscore145:ERCC6L2	553.79/343.67/192.43	249.98/607.25/668.11	343.67	607.25	0.81943	33513	7816.3	2.9813	0.99856	0.0014353	0.0028707	0.067272	True	553.791	343.671	192.426	249.978	607.245	668.11	CATAGTGCTTATAAATTACA
chr9:6133755-6134075(.)::npk2::pkscore103_023::ACCAGGATACTTTGAGGTCA	chr9:6133755-6134075(.)::npk2::pkscore103	1542.4/1331.2/1412.9	2054.2/1655.6/1999	1412.9	1999	0.50031	11722	38803	2.9753	0.99854	0.0014637	0.0029274	0.068189	True	1542.38	1331.17	1412.9	2054.24	1655.62	1998.98	ACCAGGATACTTTGAGGTCA
chr8:38502244-38502800(.)::npk3::pkscore149_026::CACCCTCTAAATCAGACCTG__CCTCTAAATCA-HOXA9_M07404-8.6	chr8:38502244-38502800(.)::npk3::pkscore149	870.51/1106.9/489.39	292.49/425.23/504.29	870.51	425.23	-1.0319	100560	22408	2.9746	0.0014668	0.99853	0.0029336	0.068189	False	870.505	1106.89	489.387	292.491	425.231	504.295	CACCCTCTAAATCAGACCTG
chr13:28842907-28843340(.)::npk3::pkscore157_007::AGTGGCCTCTTCTGACTGAA:PAN3_25	chr13:28842907-28843340(.)::npk3::pkscore157:PAN3	1578.1/1380.3/1288.4	936.99/803.57/791.24	1380.3	803.57	-0.77971	23786	37788	2.9667	0.0015052	0.99849	0.0030104	0.069691	False	1578.08	1380.26	1288.39	936.991	803.566	791.239	AGTGGCCTCTTCTGACTGAA
chrM:2957-3621(.)::npk3::pkscore140_032::GGTGAGAGCTAAGGTCGGGG	chrM:2957-3621(.)::npk3::pkscore140	2219.7/2762.8/2104	2236.2/1468.8/949.7	2219.7	1468.8	-0.59539	154130	64767	2.9506	0.0015858	0.99841	0.0031716	0.073127	False	2219.74	2762.76	2104.03	2236.2	1468.83	949.701	GGTGAGAGCTAAGGTCGGGG
chrM:2957-3621(.)::npk3::pkscore140_043::CTAGGTTGAGGTTGACCAGG	chrM:2957-3621(.)::npk3::pkscore140	4575/3927.7/5098.9	3447/3654.6/3397.3	4575	3447	-0.40833	346770	147120	2.9409	0.0016365	0.99836	0.003273	0.075161	False	4574.96	3927.67	5098.95	3446.97	3654.6	3397.3	CTAGGTTGAGGTTGACCAGG
chr16:22200786-22201103(.)::npk2::pkscore123_028::AGGGCATGAAGGCTGCGACT:SDR42E2_29	chr16:22200786-22201103(.)::npk2::pkscore123:SDR42E2	5310.9/4935.3/5400.6	3986/4084.6/4470.1	5310.9	4084.6	-0.37868	74577	174250	2.9378	0.0016529	0.99835	0.0033059	0.075612	False	5310.9	4935.25	5400.57	3986.04	4084.6	4470.13	AGGGCATGAAGGCTGCGACT
chr6:109144608-109144875(.)::npk3::pkscore65_000::TTTAACAATGGCACTTCCTC:Z95118.2_1	chr6:109144608-109144875(.)::npk3::pkscore65:Z95118.2	1672.4/1596.7/1606.7	2513.4/1866.2/2228.1	1606.7	2228.1	0.47151	2207.7	44890	2.9331	0.99832	0.0016778	0.0033557	0.076445	True	1672.36	1596.73	1606.65	2513.38	1866.25	2228.1	TTTAACAATGGCACTTCCTC
chr4:118904950-118905333(.)::npk2::pkscore68_002::TAAACACCAGCATCAAGAAT	chr4:118904950-118905333(.)::npk2::pkscore68	744.19/1114.7/887.55	326.5/444.31/554.62	887.55	444.31	-0.99666	36075	22906	2.9287	0.0017019	0.9983	0.0034038	0.077053	False	744.186	1114.7	887.555	326.502	444.306	554.617	TAAACACCAGCATCAAGAAT
chr1:10570998-10571259(.)::npk2::pkscore43_004::GTGCACCACAGCTACGGAAC:PEX14_5	chr1:10570998-10571259(.)::npk2::pkscore43:PEX14	4144.7/3714.5/2693.3	3404.5/2716.7/2624.3	3714.5	2716.7	-0.45119	614010	116150	2.9279	0.0017061	0.99829	0.0034122	0.077053	False	4144.74	3714.55	2693.29	3404.46	2716.71	2624.26	GTGCACCACAGCTACGGAAC
chr16:77443356-77443635(.)::npk2::pkscore84_016::TTATGGTGAACCACTCTGAC__AATGCCATAAACCTGTT-HOXA9_M01351-9.1:ADAMTS18_16	chr16:77443356-77443635(.)::npk2::pkscore84:ADAMTS18	1953.4/2597.6/2013.5	2477.7/2718.3/2887.6	2013.5	2718.3	0.43283	172420	57985	2.927	0.99829	0.0017114	0.0034228	0.077053	True	1953.37	2597.62	2013.48	2477.67	2718.3	2887.65	TTATGGTGAACCACTCTGAC
chr5:118644680-118644962(.)::npk2::pkscore60_004::AATACCAATGCATGTTGCAG:TNFAIP8_5	chr5:118644680-118644962(.)::npk2::pkscore60:TNFAIP8	1416.1/1422.7/1614.6	843.46/844.1/1100.7	1422.7	844.1	-0.75241	18450	39107	2.9256	0.0017187	0.99828	0.0034374	0.077079	False	1416.06	1422.66	1614.64	843.462	844.102	1100.67	AATACCAATGCATGTTGCAG
chr14:24583753-24584104(.)::npk3::pkscore221_031::CTGTCCAGTTGGCTGGCCAA:DCAF11_32	chr14:24583753-24584104(.)::npk3::pkscore221:DCAF11	11882/13603/11416	15721/12848/13810	11882	13810	0.21686	1588800	434600	2.9238	0.99827	0.0017289	0.0034578	0.077233	True	11882.3	13602.9	11416.4	15721.4	12847.5	13809.8	CTGTCCAGTTGGCTGGCCAA
chr10:125297076-125297318(.)::npk2::pkscore38_014::AACGCTTTCCTGTTCTGGGC	chr10:125297076-125297318(.)::npk2::pkscore38:LINC02641	2369.9/2333.2/2796.5	2343.3/3453.5/3141.4	2369.9	3141.4	0.40646	91682	69757	2.9212	0.99826	0.0017433	0.0034866	0.077574	True	2369.86	2333.17	2796.5	2343.33	3453.51	3141.4	AACGCTTTCCTGTTCTGGGC
chr5:123985532-123986050(.)::npk3::pkscore84_005::ATCAAGATACTGCTGACAGA__TGAGAGTGTAATCA-HOXA7_HOXA9_MEIS1_COM_M00420--0.0:ZNF608_6	chr5:123985532-123986050(.)::npk3::pkscore84:ZNF608	585.83/663.91/750.39	1108.7/789.26/1038.6	663.91	1038.6	0.64475	6788	16483	2.9182	0.99824	0.0017601	0.0035202	0.078018	True	585.829	663.91	750.393	1108.74	789.26	1038.57	ATCAAGATACTGCTGACAGA
chr9:87992681-87992934(.)::npk2::pkscore85_002::GGAGGGCTTAAAGACAAAGT__CTCATGAAACT-HOXA9_M07404-5.0:AL583827.1_3	chr9:87992681-87992934(.)::npk2::pkscore85:AL583827.1	732.29/802.27/362.88	248.28/357.67/337.27	732.29	337.27	-1.1162	70680	18420	2.9106	0.0018039	0.9982	0.0036077	0.079648	False	732.286	802.271	362.879	248.277	357.671	337.267	GGAGGGCTTAAAGACAAAGT
chr2:127621241-127621595(.)::npk3::pkscore208_007::GCGTAAGTCAAGCAGCCATG__CGTAAGTCAA-HOXA9_M07457-8.0	chr2:127621241-127621595(.)::npk3::pkscore208	2833/2884.4/3762.6	3742.9/2890/4093.2	2884.4	3742.9	0.37577	386970	87173	2.9076	0.99818	0.0018208	0.0036417	0.080089	True	2833.03	2884.38	3762.62	3742.86	2889.98	4093.25	GCGTAAGTCAAGCAGCCATG
chr15:101374006-101374439(.)::npk2::pkscore94_025::ACCCAGACAATAACACTGCA	chr15:101374006-101374439(.)::npk2::pkscore94	1860/2306.4/1905.6	2739.6/2582.4/2084.6	1905.6	2582.4	0.43825	81351	54475	2.8996	0.99813	0.0018681	0.0037361	0.081852	True	1860.01	2306.39	1905.61	2739.55	2582.38	2084.63	ACCCAGACAATAACACTGCA
chr14:24583753-24584104(.)::npk3::pkscore221_032::TGTCCAGTTGGCTGGCCAAG:DCAF11_33	chr14:24583753-24584104(.)::npk3::pkscore221:DCAF11	11851/13579/11394	15696/12823/13756	11851	13756	0.21504	1597900	433310	2.8941	0.9981	0.0019011	0.0038023	0.082725	True	11851.1	13579.5	11394.4	15695.9	12822.9	13756.2	TGTCCAGTTGGCTGGCCAAG
chr6:151872427-151872763(.)::npk3::pkscore89_003::CTGAAAGTTAACTATAATGC:CCDC170_4	chr6:151872427-151872763(.)::npk3::pkscore89:CCDC170	816.5/801.16/392.84	403.03/387.87/172.38	801.16	387.87	-1.0446	83478	20395	2.8939	0.0019025	0.9981	0.003805	0.082725	False	816.499	801.156	392.841	403.025	387.874	172.381	CTGAAAGTTAACTATAATGC
chr7:92384146-92384756(.)::npk3::pkscore178_031::AATTTACTGGTCCCTTTGAA__GTAAATTAAGGG-HOXA9_M03874-3.6:CDK6_32	chr7:92384146-92384756(.)::npk3::pkscore178:CDK6	896.14/1125.9/934.16	1384.2/1456.1/658.47	934.16	1384.2	0.56684	19096	24274	2.8887	0.99807	0.001934	0.0038681	0.083609	True	896.135	1125.86	934.163	1384.23	1456.12	658.474	AATTTACTGGTCCCTTTGAA
chr12:54752883-54753369(.)::npk3::pkscore781_013::TACCATTGGCCAAACCACCT:AC079313.2_14	chr12:54752883-54753369(.)::npk3::pkscore781:AC079313.2	1234.8/923.9/1493.5	700.62/1407.6/707.73	1234.8	707.73	-0.80217	81785	33306	2.8882	0.0019374	0.99806	0.0038748	0.083609	False	1234.82	923.895	1493.46	700.618	1407.63	707.726	TACCATTGGCCAAACCACCT
chr4:186434570-186434864(.)::npk2::pkscore98_008::ATCATATTCAATGTTCCTGT__ATGATTTACCGC-HOXA9_M07450-12.3:PDLIM3_9	chr4:186434570-186434864(.)::npk2::pkscore98:PDLIM3	855.86/981.92/761.71	770.34/1460.9/1283.8	855.86	1283.8	0.58436	12377	21981	2.8861	0.99805	0.00195	0.0038999	0.083834	True	855.859	981.918	761.713	770.339	1460.89	1283.76	ATCATATTCAATGTTCCTGT
chr13:111074056-111074384(.)::npk3::pkscore106_018::TTTCATACAGTCAACTCAAA:COL4A2_18	chr13:111074056-111074384(.)::npk3::pkscore106:COL4A2	917.19/810.08/1300.4	1462.5/1324.2/1361.9	917.19	1361.9	0.56984	79150	23775	2.8843	0.99804	0.0019615	0.003923	0.084015	True	917.188	810.082	1300.37	1462.45	1324.18	1361.92	TTTCATACAGTCAACTCAAA
chr7:130873412-130873724(.)::npk2::pkscore67_006::TGATGATTCATATCTGTGGG__GATATGAATCA-HOXA9_M07404-7.8:MKLN1_6	chr7:130873412-130873724(.)::npk2::pkscore67:MKLN1	1348.3/951.79/995.42	1460.8/1456.9/1690.6	995.42	1460.8	0.55288	63222	26086	2.8811	0.99802	0.0019814	0.0039628	0.084304	True	1348.32	951.791	995.42	1460.75	1456.91	1690.62	TGATGATTCATATCTGTGGG
chr8:98796071-98796589(.)::npk3::pkscore135_016::TTTAGACCTCAAAGCAACCC:LAPTM4B_17	chr8:98796071-98796589(.)::npk3::pkscore135:LAPTM4B	2190.5/1981.7/2537.5	2918.1/3107/2575	2190.5	2918.1	0.41364	82008	63799	2.8808	0.99802	0.001983	0.0039661	0.084304	True	2190.45	1981.69	2537.49	2918.11	3106.96	2575.01	TTTAGACCTCAAAGCAACCC
chr8:6669714-6669970(.)::npk2::pkscore63_011::AAATCCACAGACATCTGGCA__ATCTGGCAGGGC-MEIS1_M00419-8.6:XKR5_12	chr8:6669714-6669970(.)::npk2::pkscore63:XKR5	1870.1/2356.6/2945.6	1550.9/1599.2/2793.4	2356.6	1599.2	-0.55908	291840	69315	2.8769	0.0020081	0.99799	0.0040162	0.085055	False	1870.08	2356.6	2945.64	1550.88	1599.18	2793.43	AAATCCACAGACATCTGGCA
chr2:44980658-44980953(.)::npk2::pkscore96_027::CAATTTCCAAACTGCTGTTT:CAMKMT_28	chr2:44980658-44980953(.)::npk2::pkscore96:CAMKMT	4188.7/5290.1/4453.8	5613.4/5539.1/4943.4	4453.8	5539.1	0.31457	384850	142700	2.8732	0.99797	0.0020318	0.0040635	0.085488	True	4188.68	5290.08	4453.75	5613.45	5539.12	4943.37	CAATTTCCAAACTGCTGTTT
chr4:38086726-38087151(.)::npk2::pkscore174_033::GGTCTCTACAGTTGGGCAGT:TBC1D1_34	chr4:38086726-38087151(.)::npk2::pkscore174:TBC1D1	1656.8/2256.2/2228.5	2260/1434.7/1495.8	2228.5	1495.8	-0.57491	163830	65058	2.8729	0.0020333	0.99797	0.0040667	0.085488	False	1656.8	2256.18	2228.54	2260	1434.66	1495.75	GGTCTCTACAGTTGGGCAGT
chr2:2167912-2168281(.)::npk3::pkscore110_011::ACGACTATGAACAAAACACG:MYT1L_12	chr2:2167912-2168281(.)::npk3::pkscore110:MYT1L	2154.8/1544.3/1106.6	1897.8/2317.7/2139.2	1544.3	2139.2	0.46989	282110	42919	2.8718	0.99796	0.0020408	0.0040816	0.085488	True	2154.75	1544.29	1106.61	1897.79	2317.71	2139.24	ACGACTATGAACAAAACACG
chr9:98486599-98487166(.)::npk3::pkscore66_025::TGAGAAATAGAGTAAGTCTT	chr9:98486599-98487166(.)::npk3::pkscore66	134.56/88.149/145.15	304.39/283.75/167.03	134.56	283.75	1.0708	1133	2702.9	2.8697	0.99794	0.0020642	0.0041283	0.085528	True	134.558	88.1494	145.152	304.395	283.752	167.028	TGAGAAATAGAGTAAGTCTT
chr12:65886990-65887379(.)::npk3::pkscore166_024::GAAATGTCTTGGAAGTTGCC:AC025419.1_24	chr12:65886990-65887379(.)::npk3::pkscore166:AC025419.1	2607.9/2924.6/3613.5	4200.3/3408.2/3778.5	2924.6	3778.5	0.36947	287460	88551	2.8696	0.99794	0.0020552	0.0041104	0.085528	True	2607.85	2924.55	3613.47	4200.31	3408.2	3778.46	GAAATGTCTTGGAAGTTGCC
chr17:10075637-10075952(.)::npk2::pkscore62_016::CTCTGCTTTCAGCTGGCCTG:AC005747.1_18	chr17:10075637-10075952(.)::npk2::pkscore62:AC005747.1	10389/10326/9276.4	12072/11559/12658	10326	12072	0.2254	552610	370570	2.8687	0.99794	0.002061	0.0041219	0.085528	True	10389.3	10325.8	9276.38	12072.1	11559.1	12657.7	CTCTGCTTTCAGCTGGCCTG
chr8:108326696-108327101(.)::npk3::pkscore73_003::AAAGGAAGTGCTAGATAGTG:ANGPT1_4	chr8:108326696-108327101(.)::npk3::pkscore73:ANGPT1	1560.7/1563.3/2217.2	1707.3/2161.1/2170.3	1563.3	2161.1	0.46697	213840	43518	2.866	0.99792	0.0020787	0.0041573	0.08565	True	1560.68	1563.26	2217.22	1707.33	2161.12	2170.29	AAAGGAAGTGCTAGATAGTG
chr8:98796071-98796589(.)::npk3::pkscore135_014::GAGTGATTGATAGCTTTCGG__GTGATTGATAGC-HOXA9_M07450-12.6:LAPTM4B_15	chr8:98796071-98796589(.)::npk3::pkscore135:LAPTM4B	1309.9/1726.2/1703.9	1311.1/1076.2/1068.5	1703.9	1076.2	-0.66238	77862	47983	2.8655	0.0020821	0.99792	0.0041642	0.08565	False	1309.88	1726.17	1703.87	1311.11	1076.19	1068.55	GAGTGATTGATAGCTTTCGG
chrX:131614759-131615090(.)::npk2::pkscore58_002::CAGTCCAAATCCACGGAGAG:MBNL3_3	chrX:131614759-131615090(.)::npk2::pkscore58:MBNL3	3164.4/3800.5/2962.3	4474.1/4054.4/3987.2	3164.4	4054.4	0.35746	222720	96833	2.8601	0.99788	0.0021176	0.0042352	0.086799	True	3164.39	3800.47	2962.29	4474.09	4054.39	3987.25	CAGTCCAAATCCACGGAGAG
chr2:176098902-176099281(.)::npk3::pkscore110_000::GTCTTTACTTAGCTAACTGC__AGTAAAGACA-HOXA9_M07457-8.0	chr2:176098902-176099281(.)::npk3::pkscore110	2418.4/2074.3/2136.7	2848.4/2533.1/3035.4	2136.7	2848.4	0.41462	41627	62025	2.8578	0.99787	0.0021329	0.0042658	0.086908	True	2418.37	2074.3	2136.66	2848.39	2533.1	3035.4	GTCTTTACTTAGCTAACTGC
chr1:247598770-247599094(.)::npk3::pkscore153_006::ACGTGGTTGCAGGCAATGGG:NLRP3_7	chr1:247598770-247599094(.)::npk3::pkscore153:NLRP3	2599.6/2810.7/1966.2	1804.3/1541.2/2189.6	2599.6	1804.3	-0.52665	222890	77477	2.8574	0.0021355	0.99786	0.0042709	0.086908	False	2599.62	2810.74	1966.2	1804.26	1541.16	2189.56	ACGTGGTTGCAGGCAATGGG
chr8:61532290-61532639(.)::npk2::pkscore79_020::AGTAGTAGCCTTGGGGTTTC:RAB2A_21	chr8:61532290-61532639(.)::npk2::pkscore79:RAB2A	1383.1/1414.9/967.45	824.76/1215.3/828.71	1383.1	828.71	-0.73827	86887	37876	2.8486	0.0021956	0.9978	0.0043912	0.088364	False	1383.11	1414.85	967.455	824.756	1215.29	828.714	AGTAGTAGCCTTGGGGTTTC
chr14:102342540-102343171(.)::npk2::pkscore64_014::CGGCATAAATATTCACTCAT__GGCATAAATAT-HOXA9_M07404-6.4:PPP2R5C_15	chr14:102342540-102343171(.)::npk2::pkscore64:PPP2R5C	1919.5/2129/1883.6	3069.5/2586.4/2586.8	1919.5	2586.8	0.43023	22582	54926	2.8472	0.99779	0.0022051	0.0044103	0.088364	True	1919.5	2128.98	1883.64	3069.45	2586.36	2586.79	CGGCATAAATATTCACTCAT
chr10:34663945-34664357(.)::npk3::pkscore114_010::AACCCAAAGTGACAATCACC__GTCAATGCCCTG-HOXA9_M03874-4.9:PARD3_11	chr10:34663945-34664357(.)::npk3::pkscore114:PARD3	2685.7/2979.2/2884.4	3780.3/2622.1/3724.9	2884.4	3724.9	0.36884	24244	87173	2.8469	0.99779	0.0022075	0.004415	0.088364	True	2685.66	2979.23	2884.39	3780.28	2622.12	3724.93	AACCCAAAGTGACAATCACC
chr3:177552886-177553191(.)::npk3::pkscore90_022::ATAAACCAGCTCACTCTGTT__CTGGTTTATTTT-HOXA9_M07450-1.5:LINC02015_23	chr3:177552886-177553191(.)::npk3::pkscore90:LINC02015	1770.3/2091/1779.1	2418.2/2502.1/2121	1779.1	2418.2	0.44254	48690	50392	2.8468	0.99779	0.0022084	0.0044167	0.088364	True	1770.3	2091.04	1779.1	2418.15	2502.1	2121.04	ATAAACCAGCTCACTCTGTT
chr17:10075637-10075952(.)::npk2::pkscore62_017::CCTCTGCTTTCAGCTGGCCT:AC005747.1_19	chr17:10075637-10075952(.)::npk2::pkscore62:AC005747.1	10392/10332/9283.7	12065/11565/12659	10332	12065	0.22366	551710	370840	2.8455	0.99778	0.0022174	0.0044347	0.088364	True	10392.1	10332.5	9283.7	12065.3	11565.5	12658.8	CCTCTGCTTTCAGCTGGCCT
chr1:20426092-20426437(.)::npk2::pkscore92_016::AACCCCCAAAGGCTCCCCTG__TTGTTTAATTAA-HOXA9_PBX1_COM_M07453-4.8	chr1:20426092-20426437(.)::npk2::pkscore92	7607.5/7712.5/7527.9	5912.7/7405.4/6151.1	7607.5	6151.1	-0.30654	8681.1	261990	2.8454	0.0022176	0.99778	0.0044352	0.088364	False	7607.54	7712.52	7527.9	5912.74	7405.37	6151.11	AACCCCCAAAGGCTCCCCTG
chr8:125774147-125774412(.)::npk2::pkscore103_012::AAGTTTCCACCACCAAGTTG	chr8:125774147-125774412(.)::npk2::pkscore103	665.46/846.9/716.44	321.4/335.42/587.81	716.44	335.42	-1.0926	9810	17968	2.8425	0.0022384	0.99776	0.0044767	0.088881	False	665.465	846.904	716.436	321.4	335.415	587.808	AAGTTTCCACCACCAAGTTG
chr12:65886990-65887379(.)::npk3::pkscore166_011::AGTGAACCACATGTCACTTG__ACATGTCACTTGTGG-MEIS1_M07111-7.1:AC025419.1_11	chr12:65886990-65887379(.)::npk3::pkscore166:AC025419.1	3034.4/2589.8/3121.4	2171.6/3586.2/1536.4	3034.4	2171.6	-0.48249	102620	92334	2.8395	0.0022589	0.99774	0.0045179	0.089388	False	3034.41	2589.81	3121.42	2171.58	3586.24	1536.44	AGTGAACCACATGTCACTTG
CTRL00011::GTCGGGCCGCTATATAGGCG	negative_control	2369.9/2173.6/2363.7	2055.9/1580.9/1615.7	2363.7	1615.7	-0.54864	18087	69552	2.8364	0.0022812	0.99772	0.0045625	0.08996	False	2369.86	2173.61	2363.71	2055.94	1580.9	1615.67	GTCGGGCCGCTATATAGGCG
chr6:158185275-158186159(.)::npk5::pkscore84_030::TCACTTCTCAACACTGGCGG__GTGATTCATCGT-HOXA9_M07450-3.8:SNX9_31	chr6:158185275-158186159(.)::npk5::pkscore84:SNX9	6035/7833/6296.8	8203.4/6395.1/7599.8	6296.8	7599.8	0.2713	1214300	211390	2.834	0.9977	0.0022987	0.0045973	0.090335	True	6034.95	7833.02	6296.78	8203.35	6395.15	7599.75	TCACTTCTCAACACTGGCGG
chr1:247598770-247599094(.)::npk3::pkscore153_007::CGTGGTTGCAGGCAATGGGA:NLRP3_8	chr1:247598770-247599094(.)::npk3::pkscore153:NLRP3	1549.7/1845.6/1323	1290.7/962.53/744.13	1549.7	962.53	-0.68652	69461	43090	2.8286	0.0023375	0.99766	0.0046749	0.091545	False	1549.7	1845.56	1323.01	1290.7	962.531	744.129	CGTGGTTGCAGGCAATGGGA
chr12:105964833-105965204(.)::npk2::pkscore63_023::GCTGGCATTAGAGGGCTCTG__TTAGAGCTGGCATTAG-MEIS1_M01419-10.2	chr12:105964833-105965204(.)::npk2::pkscore63	2284.7/1603.4/2143.3	1404.6/1569.8/1439	2143.3	1439	-0.57444	155740	62244	2.823	0.0023786	0.99762	0.0047573	0.09284	False	2284.73	1603.43	2143.32	1404.64	1569.78	1439.01	GCTGGCATTAGAGGGCTCTG
chr1:9135127-9135458(.)::npk2::pkscore105_001::GAGTCAGGTTGGCAGCACCA__ACCTGACTCCTTTTC-MEIS1_M07111-4.4:SLC2A5_2	chr1:9135127-9135458(.)::npk2::pkscore105:SLC2A5	7639.6/6452.8/5613.6	5644.1/5137.7/5090.1	6452.8	5137.7	-0.32873	1056300	217340	2.8207	0.0023957	0.9976	0.0047913	0.093186	False	7639.57	6452.76	5613.63	5644.05	5137.74	5090.06	GAGTCAGGTTGGCAGCACCA
chr5:118644680-118644962(.)::npk2::pkscore60_002::GGAAGTTGTGGTTTGAGTAG:TNFAIP8_3	chr5:118644680-118644962(.)::npk2::pkscore60:TNFAIP8	1558.9/1606.8/1542.1	1567.9/2227.9/2145.7	1558.9	2145.7	0.46068	1289.1	43379	2.8175	0.99758	0.0024203	0.0048406	0.093567	True	1558.85	1606.77	1542.07	1567.89	2227.89	2145.66	GGAAGTTGTGGTTTGAGTAG
chr13:23025165-23025837(.)::npk2::pkscore69_016::CCAGTCTGCAGCCCTCCTTA	chr13:23025165-23025837(.)::npk2::pkscore69	3982.7/4437.6/5139.6	3375.5/3543.3/3194.9	4437.6	3375.5	-0.39455	349830	142110	2.8173	0.0024218	0.99758	0.0048436	0.093567	False	3982.72	4437.6	5139.56	3375.55	3543.32	3194.94	CCAGTCTGCAGCCCTCCTTA
chr1:94174756-94175079(.)::npk2::pkscore184_033::GATCTGTACAGGTGTTGGCC:BCAR3_34	chr1:94174756-94175079(.)::npk2::pkscore184:BCAR3	3742.9/4407.5/3799.2	5888.9/4408.9/4771	3799.2	4771	0.3285	186560	119150	2.8151	0.99756	0.0024378	0.0048755	0.093782	True	3742.9	4407.47	3799.24	5888.93	4408.89	4770.99	GATCTGTACAGGTGTTGGCC
chr9:81871531-81872117(.)::npk3::pkscore164_022::CTTCATTGAACACCATTATG	chr9:81871531-81872117(.)::npk3::pkscore164	904.37/759.87/686.47	1122.3/1315.4/1149.9	759.87	1149.9	0.59707	13134	19208	2.8144	0.99756	0.0024438	0.0048875	0.093782	True	904.373	759.87	686.473	1122.35	1315.43	1149.92	CTTCATTGAACACCATTATG
chr9:37324704-37325208(.)::npk3::pkscore465_011::TGTGGAAATATGAGAACTGG:ZCCHC7_32	chr9:37324704-37325208(.)::npk3::pkscore465:ZCCHC7	763.41/995.31/965.46	409.83/519.02/629.57	965.46	519.02	-0.89414	20857	25198	2.8124	0.0024586	0.99754	0.0049172	0.093969	False	763.408	995.307	965.457	409.827	519.02	629.565	TGTGGAAATATGAGAACTGG
chr13:23025165-23025837(.)::npk2::pkscore69_029::TGAGGCTCCCTGGACAATTG__TTGTGGCAGGCT-MEIS1_M00419-6.9	chr13:23025165-23025837(.)::npk2::pkscore69	2285.6/1711.7/2266.5	1414.8/1542.8/1927.2	2266.5	1542.8	-0.55466	154100	66317	2.8104	0.0024738	0.99753	0.0049475	0.093969	False	2285.65	1711.66	2266.49	1414.84	1542.75	1927.24	TGAGGCTCCCTGGACAATTG
chr2:101726748-101727125(.)::npk3::pkscore92_009::AGGCATACTTTCTTTAATGT__ATTAAAGAAA-HOXA9_M07457-9.5:TBC1D8_10	chr2:101726748-101727125(.)::npk3::pkscore92:TBC1D8	490.63/936.17/1075.3	450.64/750.31/497.87	936.17	497.87	-0.90964	108930	24333	2.8098	0.0024788	0.99752	0.0049577	0.093969	False	490.632	936.169	1075.32	450.64	750.313	497.871	AGGCATACTTTCTTTAATGT
chr1:238640053-238640570(.)::npk3::pkscore78_007::GATACCAGACCAGATATGTG:LINC01139_8	chr1:238640053-238640570(.)::npk3::pkscore78:LINC01139	1827.1/2115.6/1815.1	1187/1378.2/1164.9	1827.1	1187	-0.62181	41697	51935	2.8087	0.0024871	0.99751	0.0049741	0.093969	False	1827.05	2115.59	1815.06	1186.97	1378.22	1164.91	GATACCAGACCAGATATGTG
chrM:176-598(.)::npk3::pkscore244_013::GGGAAAATAATGTGTTAGTT	chrM:176-598(.)::npk3::pkscore244	874.17/716.35/790.34	1084.9/1188.3/1254.8	790.34	1188.3	0.58769	6250.4	20083	2.8079	0.99751	0.0024937	0.0049873	0.093969	True	874.166	716.354	790.343	1084.94	1188.26	1254.85	GGGAAAATAATGTGTTAGTT
chr13:111074056-111074384(.)::npk3::pkscore106_001::TTTACAGCATACTCCAGGAA:COL4A2_2	chr13:111074056-111074384(.)::npk3::pkscore106:COL4A2	2566.7/2655.6/2784.5	3696.9/2163.5/3446.5	2655.6	3446.5	0.37597	12262	79374	2.8073	0.9975	0.002498	0.0049959	0.093969	True	2566.66	2655.64	2784.51	3696.95	2163.51	3446.55	TTTACAGCATACTCCAGGAA
chr8:38508068-38508348(.)::npk2::pkscore137_026::TGACGTTGACATGGCACATC__TGACGTTGACATGG-HOXA7_HOXA9_MEIS1_COM_M00421-1.1	chr8:38508068-38508348(.)::npk2::pkscore137	4543.8/4443.2/3777.9	3385.8/3863.6/3371.6	4443.2	3385.8	-0.39201	226340	142320	2.803	0.0025316	0.99747	0.0050631	0.094921	False	4543.83	4443.18	3777.93	3385.75	3863.64	3371.6	TGACGTTGACATGGCACATC
chr14:24583753-24584104(.)::npk3::pkscore221_048::GCCAACGCAGTGGCGGCAGT:DCAF11_49	chr14:24583753-24584104(.)::npk3::pkscore221:DCAF11	2801.9/3292.8/3389.1	3293.9/2401.2/2359.8	3292.8	2401.2	-0.45541	125110	101300	2.8013	0.0025445	0.99746	0.0050891	0.095095	False	2801.91	3292.77	3389.09	3293.92	2401.16	2359.8	GCCAACGCAGTGGCGGCAGT
chr9:37294114-37294420(.)::npk2::pkscore109_006::ACAGATGCTGCTGATGAAGT:ZCCHC7_7	chr9:37294114-37294420(.)::npk2::pkscore109:ZCCHC7	1243.1/1739.6/1092.6	1885.9/1556.3/1755.9	1243.1	1755.9	0.49801	134570	33558	2.7997	0.99744	0.0025575	0.005115	0.095268	True	1243.06	1739.56	1092.63	1885.89	1556.26	1755.93	ACAGATGCTGCTGATGAAGT
chr5:16976417-16976682(.)::npk2::pkscore75_000::TTACTGCCAGCAGCCAAAAA__ATCATTTACTGC-HOXA9_M07450-2.0	chr5:16976417-16976682(.)::npk2::pkscore75	2228/1880.1/1716.5	2719.1/2333.6/2527.9	1880.1	2527.9	0.42689	73881	53650	2.7965	0.99742	0.0025827	0.0051654	0.095895	True	2227.98	1880.15	1716.52	2719.15	2333.6	2527.9	TTACTGCCAGCAGCCAAAAA
chr8:9321159-9321566(.)::npk2::pkscore109_023::GGATGCTGGGAAGACCAGGT	chr8:9321159-9321566(.)::npk2::pkscore109	1390.4/1292.1/1815.1	845.16/804.36/996.81	1390.4	845.16	-0.71756	94989	38104	2.7933	0.0026084	0.99739	0.0052168	0.096536	False	1390.43	1292.11	1815.06	845.163	804.361	996.812	GGATGCTGGGAAGACCAGGT
chrM:176-598(.)::npk3::pkscore244_012::GGAAAATAATGTGTTAGTTG	chrM:176-598(.)::npk3::pkscore244	1492/1285.4/1241.1	1508.4/1806.6/1836.2	1285.4	1806.6	0.49074	22326	34858	2.7917	0.99738	0.0026218	0.0052435	0.096717	True	1492.03	1285.42	1241.11	1508.37	1806.63	1836.23	GGAAAATAATGTGTTAGTTG
chr20:43996925-43997235(.)::npk2::pkscore93_009::TTCAGAAATCACTAGCAAGT__GTGATTTCTGAA-HOXA9_M07450-2.7:SYS1_10	chr20:43996925-43997235(.)::npk2::pkscore93:SYS1	1560.7/1547.6/1267.7	2411.3/2126.2/2106	1547.6	2126.2	0.45793	39255	43025	2.789	0.99736	0.0026432	0.0052864	0.096902	True	1560.68	1547.64	1267.75	2411.35	2126.15	2106.05	TTCAGAAATCACTAGCAAGT
chr10:125297076-125297318(.)::npk2::pkscore38_016::CAGACAACGCTTTCCTGTTC	chr10:125297076-125297318(.)::npk2::pkscore38:LINC02641	9400.7/9952/9498.8	10970/11116/11346	9498.8	11116	0.22686	107500	337070	2.7862	0.99733	0.0026661	0.0053323	0.096902	True	9400.72	9951.96	9498.77	10970.1	11116.4	11346.1	CAGACAACGCTTTCCTGTTC
chr11:122542274-122542642(.)::npk3::pkscore92_045::TCTGTTTACTCAACACCCCC:UBASH3B_45	chr11:122542274-122542642(.)::npk3::pkscore92:UBASH3B	2390.9/2007.4/2455.6	3067.8/3130/3281.7	2390.9	3130	0.38846	75651	70461	2.7844	0.99732	0.0026814	0.0053628	0.096902	True	2390.91	2007.35	2455.59	3067.75	3130.01	3281.66	TCTGTTTACTCAACACCCCC
chr22:40831914-40832397(.)::npk3::pkscore96_041::ACTGTCCCATTGAAACAGTT__GGGACAGTTAAAACCAA-HOXA9_M01351-6.9:MRTFA_42	chr22:40831914-40832397(.)::npk3::pkscore96:MRTFA	1319.9/1168.3/1100.6	1440.3/1724.8/1660.6	1168.3	1660.6	0.50701	13792	31278	2.7841	0.99732	0.0026841	0.0053682	0.096902	True	1319.95	1168.26	1100.62	1440.35	1724.77	1660.64	ACTGTCCCATTGAAACAGTT
chr6:109144608-109144875(.)::npk3::pkscore65_001::AGGCATTCAAGAGACACCAG__GTGGTCGTTAAAGGCAT-HOXA9_M01351-7.5:Z95118.2_2	chr6:109144608-109144875(.)::npk3::pkscore65:Z95118.2	1343.7/1433.8/1434.2	880.87/1175.5/693.81	1433.8	880.87	-0.70223	4057.1	39455	2.7838	0.0026866	0.99731	0.0053731	0.096902	False	1343.74	1433.82	1434.2	880.874	1175.54	693.807	AGGCATTCAAGAGACACCAG
chr12:8179168-8179470(.)::npk3::pkscore129_021::AGCCAATCAACAAGCGATCT	chr12:8179168-8179470(.)::npk3::pkscore129	2368.9/2490.5/2185.9	3489.5/2615/3103.9	2368.9	3103.9	0.38971	24135	69727	2.7834	0.99731	0.0026895	0.005379	0.096902	True	2368.95	2490.5	2185.93	3489.48	2614.97	3103.93	AGCCAATCAACAAGCGATCT
chr11:35099364-35099945(.)::npk3::pkscore69_030::TCACTAGAGAATGATTGGTA	chr11:35099364-35099945(.)::npk3::pkscore69	663.63/700.73/1105.9	590.08/1069/1196	700.73	1069	0.60867	82788	17523	2.7823	0.9973	0.0026986	0.0053971	0.096902	True	663.634	700.732	1105.95	590.083	1069.04	1195.96	TCACTAGAGAATGATTGGTA
chr19:16477848-16478351(.)::npk3::pkscore133_010::AGGATTGATGGCATCGAACC__GCCATCAATCC-HOXA9_M07404-13.9:EPS15L1_11	chr19:16477848-16478351(.)::npk3::pkscore133:EPS15L1	1889.3/2197/2188.6	1486.3/1677.1/1419.7	2188.6	1486.3	-0.558	44824	63737	2.7819	0.0027019	0.9973	0.0054039	0.096902	False	1889.3	2197.04	2188.59	1486.26	1677.08	1419.73	AGGATTGATGGCATCGAACC
chr8:61532290-61532639(.)::npk2::pkscore79_000::ATTACAATCAAAGCTGCATA:RAB2A_1	chr8:61532290-61532639(.)::npk2::pkscore79:RAB2A	1106.7/1148.2/570.62	1219.3/484.05/629.57	1106.7	629.57	-0.81281	144540	29415	2.7818	0.002703	0.9973	0.005406	0.096902	False	1106.67	1148.17	570.619	1219.28	484.047	629.565	ATTACAATCAAAGCTGCATA
chr2:44980658-44980953(.)::npk2::pkscore96_026::AATTTCCAAACTGCTGTTTG:CAMKMT_27	chr2:44980658-44980953(.)::npk2::pkscore96:CAMKMT	4159.4/5256.6/4448.4	5569.2/5497.8/4907	4448.4	5497.8	0.3055	368350	142510	2.7798	0.99728	0.0027199	0.0054398	0.097203	True	4159.38	5256.61	4448.43	5569.23	5497.79	4906.97	AATTTCCAAACTGCTGTTTG
chr3:124741079-124741453(.)::npk3::pkscore142_000::CTCTACACTTATATAATAAA__ACACTTATATAATAAAA-HOXA9_M01351-6.9:HEG1_1	chr3:124741079-124741453(.)::npk3::pkscore142:HEG1	246.23/212/222.39	522.06/86.636/414.36	222.39	414.36	0.8948	338.15	4774.1	2.7783	0.99727	0.0027337	0.0054673	0.09739	True	246.231	212.005	222.388	522.062	86.6358	414.357	CTCTACACTTATATAATAAA
chr9:87992681-87992934(.)::npk2::pkscore85_018::GGAGAGAAAACTGACCCTTG:AL583827.1_19	chr9:87992681-87992934(.)::npk2::pkscore85:AL583827.1	5422.6/5474.2/5872.6	3991.1/4295.2/4995.8	5474.2	4295.2	-0.34984	80714	180340	2.7762	0.0027496	0.99725	0.0054992	0.097642	False	5422.58	5474.19	5872.64	3991.14	4295.23	4995.84	GGAGAGAAAACTGACCCTTG
chr1:238640053-238640570(.)::npk3::pkscore78_021::TTACAAAGAGTGTGGATGAA__GCCATTCATCC-HOXA9_M07404-5.7:LINC01139_21	chr1:238640053-238640570(.)::npk3::pkscore78:LINC01139	1762.1/1357.9/1287.7	1556/1892.5/1942.2	1357.9	1892.5	0.47855	84121	37096	2.7753	0.99724	0.0027578	0.0055156	0.097642	True	1762.06	1357.95	1287.72	1555.98	1892.47	1942.23	TTACAAAGAGTGTGGATGAA
chr8:36360446-36360822(.)::npk3::pkscore158_027::GAGGGAATGCAAAAAACGGA:AC090809.1_28	chr8:36360446-36360822(.)::npk3::pkscore158:AC090809.1	1153.4/1181.6/1705.2	1675/1383.8/2160.7	1181.6	1675	0.50302	137450	31685	2.7717	0.99721	0.0027881	0.0055762	0.098093	True	1153.35	1181.65	1705.2	1675.02	1383.79	2160.65	GAGGGAATGCAAAAAACGGA
chr9:37324704-37325208(.)::npk3::pkscore465_004::GCCCTTGAACGCAGCCCTGC:ZCCHC7_25	chr9:37324704-37325208(.)::npk3::pkscore465:ZCCHC7	2755.2/3347.4/5110.3	2084.8/3516.3/2457.2	3347.4	2457.2	-0.44587	1729100	103210	2.771	0.0027946	0.99721	0.0055893	0.098093	False	2755.23	3347.45	5110.27	2084.85	3516.3	2457.23	GCCCTTGAACGCAGCCCTGC
chrM:2957-3621(.)::npk3::pkscore140_000::GTTGGATCAGGACATCCCGA	chrM:2957-3621(.)::npk3::pkscore140	2222.5/2381.2/2172.6	1569.6/1418/1517.2	2222.5	1517.2	-0.55049	13831	64858	2.7695	0.0028069	0.99719	0.0056139	0.098093	False	2222.49	2381.15	2172.61	1569.59	1417.97	1517.17	GTTGGATCAGGACATCCCGA
chr12:40595887-40596291(.)::npk2::pkscore78_006::GGCTCACCACAAGAAGTGTA__TAGGGCATAAAGTTAAT-HOXA9_M01351-9.1:LINC02471_7	chr12:40595887-40596291(.)::npk2::pkscore78:LINC02471	2386.3/3042.8/3094.8	1868.9/2200.1/2400.5	3042.8	2200.1	-0.46768	216840	92624	2.7691	0.0028105	0.99719	0.005621	0.098093	False	2386.34	3042.83	3094.79	1868.88	2200.07	2400.49	GGCTCACCACAAGAAGTGTA
chr5:16976417-16976682(.)::npk2::pkscore75_007::AGAAGATTCTGCTGTGGTTT__TTGGTTAACCTC-HOXA9_M07450-6.0	chr5:16976417-16976682(.)::npk2::pkscore75	3583.6/2960.3/3081.5	4496.2/3929.6/3551.5	3081.5	3929.6	0.35066	133420	93960	2.7669	0.99717	0.0028296	0.0056593	0.098093	True	3583.62	2960.26	3081.47	4496.2	3929.61	3551.48	AGAAGATTCTGCTGTGGTTT
chr5:59582245-59582570(.)::npk2::pkscore75_009::TCATGCTTAAATAGCTATAA:PDE4D_39	chr5:59582245-59582570(.)::npk2::pkscore75:PDE4D	470.49/447.44/442.78	731.23/743.95/629.57	447.44	731.23	0.70737	276.57	10540	2.7642	0.99715	0.0028528	0.0057057	0.098093	True	470.494	447.442	442.779	731.227	743.955	629.565	TCATGCTTAAATAGCTATAA
chr19:10870028-10870304(.)::npk2::pkscore74_017::GTGGGGCACAGCCTGCCAGA__CTCTGGCAGGCT-MEIS1_M00419-6.7:DNM2_18	chr19:10870028-10870304(.)::npk2::pkscore74:DNM2	5451/4998.9/5409.2	4390.8/4243.6/3793.5	5409.2	4243.6	-0.35007	85073	177910	2.7636	0.0028586	0.99714	0.0057173	0.098093	False	5450.95	4998.85	5409.22	4390.76	4243.56	3793.45	GTGGGGCACAGCCTGCCAGA
chr8:59234239-59234716(.)::npk3::pkscore77_011::AGTCATTCTAGTGCTGTATC	chr8:59234239-59234716(.)::npk3::pkscore77	1192.7/1573.3/1217.1	1826.4/1573.8/1717.4	1217.1	1717.4	0.49637	63723	32766	2.7636	0.99714	0.0028587	0.0057175	0.098093	True	1192.71	1573.3	1217.14	1826.37	1573.75	1717.39	AGTCATTCTAGTGCTGTATC
chr13:54049073-54049467(.)::npk2::pkscore102_009::CATATATAGGAACTCCCAAG:AL356295.1_10	chr13:54049073-54049467(.)::npk2::pkscore102:AL356295.1	1622.9/1970.5/1946.9	1294.1/1274.9/1616.7	1946.9	1294.1	-0.58885	52756	55815	2.7631	0.0028627	0.99714	0.0057254	0.098093	False	1622.93	1970.53	1946.89	1294.1	1274.9	1616.74	CATATATAGGAACTCCCAAG
chr3:18264888-18265351(.)::npk2::pkscore85_006::GCAAATGGTTTAGAACTCAT:TBC1D5_7	chr3:18264888-18265351(.)::npk2::pkscore85:TBC1D5	2037.6/2095.5/1838.4	2707.2/2852.6/1625.3	2037.6	2707.2	0.40979	21522	58773	2.7622	0.99713	0.0028703	0.0057406	0.098093	True	2037.59	2095.5	1838.36	2707.24	2852.62	1625.31	GCAAATGGTTTAGAACTCAT
chr8:36360446-36360822(.)::npk3::pkscore158_023::CTACCTCTCTTGACTGTGAA:AC090809.1_24	chr8:36360446-36360822(.)::npk3::pkscore158:AC090809.1	2197.8/2429.1/2497.5	3810.9/3169/2994.7	2429.1	3169	0.38343	29103	71739	2.7622	0.99713	0.0028708	0.0057415	0.098093	True	2197.77	2429.13	2497.54	3810.88	3168.96	2994.72	CTACCTCTCTTGACTGTGAA
chr1:32250493-32250900(.)::npk3::pkscore330_000::CTACAGGACACAGAAGGACT__AGATGTCTGAGTGTG-MEIS1_M07111-4.8	chr1:32250493-32250900(.)::npk3::pkscore330	1705.3/1373.6/1955.6	1100.2/1002.3/1766.6	1705.3	1100.2	-0.63175	86336	48029	2.7609	0.0028819	0.99712	0.0057638	0.098093	False	1705.31	1373.57	1955.55	1100.24	1002.27	1766.64	CTACAGGACACAGAAGGACT
chr21:36247065-36247353(.)::npk2::pkscore95_018::TCAACCCCTTCCTTGCCAGC:RUNX1_19	chr21:36247065-36247353(.)::npk2::pkscore95:RUNX1	2436.7/3271.6/3282.6	2396/1842.4/2648.9	3271.6	2396	-0.44917	348580	100560	2.7609	0.0028821	0.99712	0.0057641	0.098093	False	2436.68	3271.57	3282.55	2396.04	1842.4	2648.89	TCAACCCCTTCCTTGCCAGC
chr8:34810669-34810948(.)::npk2::pkscore58_013::CATGGCTGGCACTTGAGATG	chr8:34810669-34810948(.)::npk2::pkscore58	5386/5435.1/4346.6	3923.1/4263.4/4224.9	5386	4224.9	-0.3502	541390	177040	2.7593	0.0028962	0.9971	0.0057923	0.098281	False	5385.96	5435.14	4346.56	3923.12	4263.43	4224.94	CATGGCTGGCACTTGAGATG
chr9:76484269-76484555(.)::npk2::pkscore133_012::CCTCTTTGTAAGGAAACCGC__TGCTGTCAGTCCTGC-MEIS1_M07111-15.9	chr9:76484269-76484555(.)::npk2::pkscore133	785.38/786.65/779.69	1253.3/1174.7/943.28	785.38	1174.7	0.58029	16.98	19940	2.7574	0.99709	0.0029133	0.0058266	0.098569	True	785.377	786.65	779.69	1253.29	1174.75	943.277	CCTCTTTGTAAGGAAACCGC
chr9:110022655-110022998(.)::npk2::pkscore53_010::GGCCTTTAACACATGGTAAA__GTTAAAGGCC-HOXA9_M07457-8.0	chr9:110022655-110022998(.)::npk2::pkscore53	2041.2/1592.3/2199.9	3601.7/2709.6/2503.3	2041.2	2709.6	0.40843	113380	58893	2.7539	0.99706	0.0029448	0.0058895	0.098943	True	2041.25	1592.27	2199.91	3601.72	2709.55	2503.27	GGCCTTTAACACATGGTAAA
chr6:109144608-109144875(.)::npk3::pkscore65_006::GCTAGATCCTTGGCCTTTGA__GTCATCCATCA-HOXA9_M07404-11.2:Z95118.2_7	chr6:109144608-109144875(.)::npk3::pkscore65:Z95118.2	904.37/1270.9/1355.6	760.14/998.3/739.85	1270.9	760.14	-0.74077	70765	34412	2.7534	0.0029486	0.99705	0.0058973	0.098943	False	904.373	1270.91	1355.64	760.136	998.298	739.846	GCTAGATCCTTGGCCTTTGA
chr20:39554596-39555053(.)::npk2::pkscore84_006::CATGATTTCTTCCCCCACCC__CAGTCCACAAAATTCAT-HOXA9_M01351-7.5	chr20:39554596-39555053(.)::npk2::pkscore84	2422/2431.4/1910.3	1981.1/1685.8/1499	2422	1685.8	-0.52251	130990	71502	2.7533	0.0029503	0.99705	0.0059006	0.098943	False	2422.04	2431.36	1910.27	1981.12	1685.82	1498.97	CATGATTTCTTCCCCCACCC
chr1:94174756-94175079(.)::npk2::pkscore184_029::TCAAGACCCACTTCACTGAA:BCAR3_30	chr1:94174756-94175079(.)::npk2::pkscore184:BCAR3	1500.3/1737.3/2053.4	2139.3/2346.3/2370.5	1737.3	2346.3	0.43332	78058	49052	2.7497	0.99702	0.0029826	0.0059653	0.099735	True	1500.27	1737.32	2053.43	2139.27	2346.32	2370.51	TCAAGACCCACTTCACTGAA
chr5:98265254-98265557(.)::npk2::pkscore98_003::GAGGTGGCGAGAGGCCACCA:LINC02062_4	chr5:98265254-98265557(.)::npk2::pkscore98:LINC02062	2933.7/2961.4/3489.6	3783.7/3301.7/3959.4	2961.4	3783.7	0.35342	139910	89817	2.7438	0.99696	0.0030366	0.0060732	0.10106	True	2933.72	2961.37	3489.63	3783.68	3301.7	3959.41	GAGGTGGCGAGAGGCCACCA
chr14:65140575-65140920(.)::npk3::pkscore110_008::GTCACCGTCACTGGGAGTTG__ATTTGTCACCGTCAC-MEIS1_M07111-6.9	chr14:65140575-65140920(.)::npk3::pkscore110	3171.7/2393.4/2409	2152.9/3212.7/3140.3	2409	3140.3	0.38235	291000	71065	2.7435	0.99696	0.0030398	0.0060797	0.10106	True	3171.71	2393.42	2408.98	2152.87	3212.68	3140.33	GTCACCGTCACTGGGAGTTG
chrM:2957-3621(.)::npk3::pkscore140_023::CCGTAGGGGCCTACAACGTT	chrM:2957-3621(.)::npk3::pkscore140	1951.5/1373.6/2156.6	1272/1332.9/1303	1951.5	1303	-0.58238	188060	55966	2.7413	0.0030599	0.99694	0.0061199	0.10123	False	1951.54	1373.57	2156.63	1272	1332.92	1303.03	CCGTAGGGGCCTACAACGTT
chr11:27948557-27949004(.)::npk3::pkscore79_008::AGTCAGCACAGAAGGCAATA	chr11:27948557-27949004(.)::npk3::pkscore79	3367.6/4130.7/3688	3843.2/4617.9/4894.1	3688	4617.9	0.32431	149340	115210	2.7396	0.99692	0.0030756	0.0061512	0.10123	True	3367.6	4130.75	3688.05	3843.19	4617.92	4894.12	AGTCAGCACAGAAGGCAATA
chrM:2957-3621(.)::npk3::pkscore140_022::CGTAGGGGCCTACAACGTTG	chrM:2957-3621(.)::npk3::pkscore140	1949.7/1372.5/2151.3	1261.8/1329.7/1302	1949.7	1302	-0.58221	186930	55907	2.7395	0.0030763	0.99692	0.0061526	0.10123	False	1949.71	1372.45	2151.31	1261.79	1329.74	1301.96	CGTAGGGGCCTACAACGTTG
chr2:168870164-168870440(.)::npk2::pkscore148_004::TCTGAAGCACAGATGAAATA:STK39_5	chr2:168870164-168870440(.)::npk2::pkscore148:STK39	1177.1/1405.9/1280.4	1790.7/2175.4/1506.5	1280.4	1790.7	0.48358	13209	34703	2.7391	0.99692	0.0030805	0.0061611	0.10123	True	1177.15	1405.93	1280.4	1790.66	2175.43	1506.46	TCTGAAGCACAGATGAAATA
chr20:39554596-39555053(.)::npk2::pkscore84_003::CTTTGCCTACATTTGATTGA__ACAGCCATCAATCAAAT-HOXA9_M01351-9.6	chr20:39554596-39555053(.)::npk2::pkscore84	1231.2/1572.2/1275.7	1925/1784.4/1594.3	1275.7	1784.4	0.48377	44935	34560	2.7361	0.99689	0.003109	0.0062181	0.10188	True	1231.16	1572.18	1275.74	1925	1784.38	1594.26	CTTTGCCTACATTTGATTGA
chr12:105964833-105965204(.)::npk2::pkscore63_046::AAGATTACTGTCACCATCAA__TACTGTCACCATCAA-MEIS1_M07111-8.0	chr12:105964833-105965204(.)::npk2::pkscore63	984.92/1333.4/979.44	1522/1423.5/630.64	984.92	1423.5	0.53094	60732	25775	2.732	0.99685	0.0031478	0.0062957	0.10285	True	984.925	1333.4	979.44	1521.97	1423.53	630.636	AAGATTACTGTCACCATCAA
chr16:29690951-29691311(.)::npk3::pkscore147_020::CTTTAGCAACTGGCCCCCTG:QPRT_21	chr16:29690951-29691311(.)::npk3::pkscore147:QPRT	2918.2/3124.3/3413.7	2715.7/4287.3/3966.9	3124.3	3966.9	0.34439	63131	95442	2.7275	0.99681	0.003191	0.0063819	0.10397	True	2918.16	3124.28	3413.72	2715.74	4287.28	3966.9	CTTTAGCAACTGGCCCCCTG
chr13:54049073-54049467(.)::npk2::pkscore102_011::ATATATGTTCCATCTTAGCT:AL356295.1_12	chr13:54049073-54049467(.)::npk2::pkscore102:AL356295.1	446.69/502.12/303.62	537.37/901.33/725.93	446.69	725.93	0.6993	11771	10520	2.7225	0.99676	0.0032398	0.0064797	0.10494	True	446.694	502.117	303.62	537.367	901.33	725.927	ATATATGTTCCATCTTAGCT
chrM:15876-16458(.)::npk3::pkscore449_035::GTACTATGTACTGTTAAGGG	chrM:15876-16458(.)::npk3::pkscore449	609.63/816.78/666.5	316.3/406.95/298.72	666.5	316.3	-1.0729	12909	16556	2.7217	0.0032471	0.99675	0.0064941	0.10494	False	609.628	816.777	666.498	316.298	406.95	298.722	GTACTATGTACTGTTAAGGG
chr12:65886990-65887379(.)::npk3::pkscore166_001::GAGAGTAATTTGCTGAATGT:AC025419.1_2	chr12:65886990-65887379(.)::npk3::pkscore166:AC025419.1	1309.9/1274.3/933.5	768.64/1224.8/756.98	1274.3	768.64	-0.72854	58694	34515	2.7216	0.0032485	0.99675	0.0064969	0.10494	False	1309.88	1274.26	933.497	768.639	1224.82	756.977	GAGAGTAATTTGCTGAATGT
chr6:134609862-134610232(.)::npk3::pkscore182_011::GTATCTGTGGAAAAAATCTG:SGK1_11	chr6:134609862-134610232(.)::npk3::pkscore182:SGK1	1187.2/1258.6/1303.7	1760/1197.8/1912.3	1258.6	1760	0.48342	3565.7	34036	2.7178	0.99671	0.0032855	0.006571	0.10569	True	1187.22	1258.64	1303.7	1760.05	1197.8	1912.25	GTATCTGTGGAAAAAATCTG
chr2:54631309-54631661(.)::npk2::pkscore132_007::CTTGAGGTTGTTTAATGACT__CGAGTCATTAAACAACC-HOXA9_M01351-7.6	chr2:54631309-54631661(.)::npk2::pkscore132	1432.5/1295.5/1213.1	1608.7/1805/1925.1	1295.5	1805	0.47825	12782	35167	2.7174	0.99671	0.0032902	0.0065804	0.10569	True	1432.53	1295.46	1213.15	1608.7	1805.04	1925.1	CTTGAGGTTGTTTAATGACT
chr5:73622762-73623120(.)::npk2::pkscore60_020::TACCACAACAATGAGTCACT:LINC01333_21	chr5:73622762-73623120(.)::npk2::pkscore60:LINC01333	2417.5/2367.8/1659.3	1622.3/2162.7/1652.1	2367.8	1652.1	-0.51898	252230	69687	2.7111	0.003353	0.99665	0.0067059	0.10686	False	2417.46	2367.76	1659.25	1622.3	2162.71	1652.07	TACCACAACAATGAGTCACT
chr2:176098902-176099281(.)::npk3::pkscore110_006::AAATGCTGTGTGAATACCTC__GTTAATTCCCTG-HOXA9_M03874-4.9	chr2:176098902-176099281(.)::npk3::pkscore110	1374/1220.7/1542.7	1292.4/2001.4/1899.4	1374	1899.4	0.46692	25986	37592	2.7101	0.99664	0.0033633	0.0067266	0.10686	True	1373.95	1220.7	1542.73	1292.4	2001.37	1899.4	AAATGCTGTGTGAATACCTC
chr8:121869571-121869882(.)::npk2::pkscore66_016::CCTAACCTTCTAGAGCTCTA__CAGGCCATGAAATCCTA-HOXA9_M01351-8.5	chr8:121869571-121869882(.)::npk2::pkscore66	1456.3/1114.7/958.8	1647.8/918.82/1581.4	1114.7	1581.4	0.50417	70509	29658	2.7101	0.99664	0.0033636	0.0067272	0.10686	True	1456.33	1114.7	958.799	1647.81	918.816	1581.41	CCTAACCTTCTAGAGCTCTA
chr1:101728308-101728621(.)::npk3::pkscore93_018::TCTCTTCTAAAAGAAGCTCC	chr1:101728308-101728621(.)::npk3::pkscore93	579.42/470.87/902.87	1066.2/757.47/901.52	579.42	901.52	0.63686	58200	14127	2.71	0.99664	0.003364	0.006728	0.10686	True	579.421	470.874	902.869	1066.23	757.467	901.52	TCTCTTCTAAAAGAAGCTCC
chrX:131614759-131615090(.)::npk2::pkscore58_018::ACACGTGCAGCTTTGTGGTC:MBNL3_20	chrX:131614759-131615090(.)::npk2::pkscore58:MBNL3	3179/4370.6/3719.3	4819.3/3556/4642.5	3719.3	4642.5	0.31978	358070	116320	2.7068	0.9966	0.0033963	0.0067927	0.10759	True	3179.04	4370.65	3719.34	4819.3	3556.04	4642.51	ACACGTGCAGCTTTGTGGTC
chr12:65886990-65887379(.)::npk3::pkscore166_003::TTCAGCAAATTACTCTCTGT:AC025419.1_4	chr12:65886990-65887379(.)::npk3::pkscore166:AC025419.1	1600/1216.2/2122.7	2171.6/2553.8/2020.4	1600	2171.6	0.44039	210220	44681	2.7038	0.99657	0.0034273	0.0068547	0.10827	True	1600.04	1216.24	2122.67	2171.58	2553.77	2020.39	TTCAGCAAATTACTCTCTGT
chr15:49999127-49999403(.)::npk2::pkscore51_008::GTCTGTAAAGCATACCCATG__ATGCTTTACAGA-MEIS1_M07452--1.0	chr15:49999127-49999403(.)::npk2::pkscore51	1785.9/1710.5/1341	1117.2/1023.7/1460.4	1710.5	1117.2	-0.61406	71123	48196	2.7025	0.0034409	0.99656	0.0068818	0.1084	False	1785.86	1710.55	1340.99	1117.25	1023.73	1460.42	GTCTGTAAAGCATACCCATG
chr5:106724838-106725163(.)::npk2::pkscore49_025::AGTGTGAAAAAAGTGACACA__AAGTGACACATG-MEIS1_M00419-10.3:EFNA5_26	chr5:106724838-106725163(.)::npk2::pkscore49:EFNA5	1332.8/1074.5/1164.5	1557.7/1663.6/1641.4	1164.5	1641.4	0.49478	18200	31165	2.701	0.99654	0.0034567	0.0069133	0.1086	True	1332.76	1074.53	1164.54	1557.68	1663.57	1641.37	AGTGTGAAAAAAGTGACACA
chr15:49999127-49999403(.)::npk2::pkscore51_002::ACCAAGGCAACTTCCAACCC	chr15:49999127-49999403(.)::npk2::pkscore51	3882/3536/3198	3358.5/2361.4/2641.4	3536	2641.4	-0.42069	116990	109830	2.6995	0.0034726	0.99653	0.0069453	0.10862	False	3882.03	3536.02	3197.99	3358.54	2361.42	2641.39	ACCAAGGCAACTTCCAACCC
chr9:73109135-73109503(.)::npk3::pkscore194_021::GGAAGTAATCTGAGCAGAAG	chr9:73109135-73109503(.)::npk3::pkscore194	1211/1266.5/1154.6	1858.7/1331.3/1698.1	1211	1698.1	0.48737	3130.5	32579	2.6986	0.99652	0.0034813	0.0069626	0.10862	True	1211.02	1266.45	1154.55	1858.68	1331.33	1698.11	GGAAGTAATCTGAGCAGAAG
chr14:102342540-102343171(.)::npk2::pkscore64_028::AGACGGTCCTGGCACAGATG:PPP2R5C_29	chr14:102342540-102343171(.)::npk2::pkscore64:PPP2R5C	9689.1/10152/8828.9	9074/8104.8/7379.2	9689.1	8104.8	-0.25755	476920	344750	2.6982	0.0034859	0.99651	0.0069717	0.10862	False	9689.06	10151.7	8828.94	9074.02	8104.81	7379.19	AGACGGTCCTGGCACAGATG
chr8:9321159-9321566(.)::npk2::pkscore109_014::TTCAAAGGGCTTGACCACAA	chr8:9321159-9321566(.)::npk2::pkscore109	3035.3/2766.1/2603.4	3237.8/3543.3/4083.6	2766.1	3543.3	0.35713	49475	83129	2.6957	0.99649	0.0035124	0.0070249	0.10915	True	3035.33	2766.11	2603.41	3237.81	3543.32	4083.61	TTCAAAGGGCTTGACCACAA
chr19:16477848-16478351(.)::npk3::pkscore133_025::GTGTGCTGACTGCCTACCGC__TGCTGACTGCCTACC-MEIS1_M07111-6.9:EPS15L1_26	chr19:16477848-16478351(.)::npk3::pkscore133:EPS15L1	5157.1/4138.6/4366.5	3361.9/2770.8/3414.4	4366.5	3361.9	-0.37709	338500	139530	2.6893	0.0035797	0.99642	0.0071593	0.11094	False	5157.12	4138.56	4366.53	3361.95	2770.75	3414.43	GTGTGCTGACTGCCTACCGC
chr16:77443356-77443635(.)::npk2::pkscore84_007::AAAACCATGTGCTCTGTTCG__ATGGTTTTTGAT-MEIS1_M07452--5.1:ADAMTS18_8	chr16:77443356-77443635(.)::npk2::pkscore84:ADAMTS18	4319.6/5406.1/4077.6	5188.3/5373.8/5317	4319.6	5317	0.29967	619580	137830	2.6867	0.99639	0.0036078	0.0072156	0.11151	True	4319.57	5406.13	4077.56	5188.31	5373.8	5317.04	AAAACCATGTGCTCTGTTCG
chr15:101374006-101374439(.)::npk2::pkscore94_018::GTGCTGAGTGTGATATAAGA__AGGGCCATTAAATCAGG-HOXA9_M01351-14.4	chr15:101374006-101374439(.)::npk2::pkscore94	1577.2/1911.4/1682.6	1086.6/1729.5/1098.5	1682.6	1098.5	-0.61463	31737	47303	2.6853	0.0036232	0.99638	0.0072464	0.11162	False	1577.16	1911.39	1682.56	1086.64	1729.54	1098.53	GTGCTGAGTGTGATATAAGA
chr3:67948317-67948661(.)::npk2::pkscore89_006::AGTTATTCATAGATTGCTTC:SUCLG2-AS1_7	chr3:67948317-67948661(.)::npk2::pkscore89:SUCLG2-AS1	1070.1/640.48/770.37	1173.4/1145.3/749.48	770.37	1145.3	0.57154	53341	19509	2.6846	0.99637	0.0036308	0.0072616	0.11162	True	1070.05	640.478	770.368	1173.36	1145.34	749.483	AGTTATTCATAGATTGCTTC
chr7:92384146-92384756(.)::npk3::pkscore178_012::GTTGGTAATTTACTGCCACA__GCAGTAAATTA-HOXA9_M07404-7.7:CDK6_13	chr7:92384146-92384756(.)::npk3::pkscore178:CDK6	2316.8/2330.9/2028.1	1462.5/2839.9/1617.8	2316.8	1617.8	-0.5178	41758	67988	2.6806	0.0036742	0.99633	0.0073484	0.11265	False	2316.77	2330.94	2028.13	1462.45	2839.9	1617.81	GTTGGTAATTTACTGCCACA
chr6:109242720-109243053(.)::npk2::pkscore71_002::ATATATGATTTGTACAGTTC__ATGATTTGTACA-HOXA9_PBX1_COM_M07453-0.6:ARMC2_3	chr6:109242720-109243053(.)::npk2::pkscore71:ARMC2	840.3/805.62/737.08	382.62/623.94/421.85	805.62	421.85	-0.93174	2950.3	20524	2.6788	0.0036946	0.99631	0.0073891	0.11297	False	840.298	805.619	737.077	382.619	623.936	421.852	ATATATGATTTGTACAGTTC
chr16:12214006-12214615(.)::npk3::pkscore148_004::CTTTAAAGACAGAGCTCATG__TTTAAAGACA-HOXA9_M07457-8.4:SNX29_4	chr16:12214006-12214615(.)::npk3::pkscore148:SNX29	1136.9/1351.3/1188.5	1666.5/1848.8/1335.1	1188.5	1666.5	0.48733	14576	31894	2.6766	0.99628	0.0037188	0.0074376	0.11329	True	1136.87	1351.25	1188.51	1666.52	1848.76	1335.15	CTTTAAAGACAGAGCTCATG
chr8:68691403-68691738(.)::npk2::pkscore85_017::GCCTGGTGTGTAGGTGGTGA	chr8:68691403-68691738(.)::npk2::pkscore85	1826.1/1224/1766.5	1168.3/1101.6/1887.6	1766.5	1168.3	-0.59607	148880	49986	2.6756	0.0037302	0.99627	0.0074605	0.11329	False	1826.14	1224.05	1766.45	1168.26	1101.63	1887.63	GCCTGGTGTGTAGGTGGTGA
chr22:40831914-40832397(.)::npk3::pkscore96_035::CTTACTTCCTCAACCTCACG:MRTFA_35	chr22:40831914-40832397(.)::npk3::pkscore96:MRTFA	2563/2796.2/3218.6	3691.8/3048.9/3571.8	2796.2	3571.8	0.35306	116410	84157	2.6735	0.99625	0.0037529	0.0075057	0.11329	True	2563	2796.23	3218.63	3691.85	3048.94	3571.82	CTTACTTCCTCAACCTCACG
chr11:122542274-122542642(.)::npk3::pkscore92_042::CCGAATGGGATGACTCCCAG:UBASH3B_41	chr11:122542274-122542642(.)::npk3::pkscore92:UBASH3B	9430/9400.7/8781.7	7943.2/7056.4/7857.8	9400.7	7857.8	-0.25862	192060	333130	2.6733	0.0037553	0.99624	0.0075106	0.11329	False	9430.01	9400.75	8781.67	7943.17	7056.44	7857.79	CCGAATGGGATGACTCCCAG
chr6:158185275-158186159(.)::npk5::pkscore84_059::GCACCAAAATAATACATCAC__GTGATGTATTAT-HOXA9_M07450-3.4:SNX9_60	chr6:158185275-158186159(.)::npk5::pkscore84:SNX9	2080.6/2063.1/2253.8	2736.2/2518/2942.3	2080.6	2736.2	0.39498	15158	60183	2.6722	0.99623	0.003768	0.007536	0.11329	True	2080.61	2063.14	2253.84	2736.15	2518	2942.25	GCACCAAAATAATACATCAC
chr8:57458260-57458611(.)::npk2::pkscore90_024::TTTCCACAAATCACTCCCTG__GTGATTTGTGGA-HOXA9_M07450-4.3:LINC00968_25	chr8:57458260-57458611(.)::npk2::pkscore90:LINC00968	1377.6/1750.7/1759.1	2345/2440.1/1861.9	1750.7	2345	0.42145	69638	49481	2.6717	0.99623	0.0037729	0.0075458	0.11329	True	1377.61	1750.71	1759.13	2345.03	2440.11	1861.93	TTTCCACAAATCACTCCCTG
chr9:6133755-6134075(.)::npk2::pkscore103_008::GCGGGGAGGAGAAACTGGTA	chr9:6133755-6134075(.)::npk2::pkscore103	1806/2483.8/2505.5	2004.9/1604.7/1759.1	2483.8	1759.1	-0.49744	229950	73574	2.6716	0.0037743	0.99623	0.0075486	0.11329	False	1806	2483.81	2505.53	2004.92	1604.75	1759.14	GCGGGGAGGAGAAACTGGTA
chr3:26278578-26278918(.)::npk3::pkscore61_021::CTTCGCCTAACAATGCCAAC	chr3:26278578-26278918(.)::npk3::pkscore61	2033/2299.7/2501.5	1976/2992.5/3223.8	2299.7	2992.5	0.37977	55930	67419	2.6682	0.99619	0.0038125	0.0076251	0.11392	True	2033.01	2299.7	2501.53	1976.01	2992.51	3223.85	CTTCGCCTAACAATGCCAAC
chrM:2957-3621(.)::npk3::pkscore140_009::ATGGGTATGTTGTTAAGAAG	chrM:2957-3621(.)::npk3::pkscore140	968.45/1109.1/1143.2	659.81/650.96/572.82	1109.1	650.96	-0.76786	10476	29489	2.668	0.0038153	0.99618	0.0076305	0.11392	False	968.448	1109.12	1143.23	659.805	650.96	572.819	ATGGGTATGTTGTTAAGAAG
chr6:73434228-73434593(.)::npk2::pkscore128_014::GCCACTGTGCATGAGTGCCA:KCNQ5_14	chr6:73434228-73434593(.)::npk2::pkscore128:KCNQ5	2383.6/3640.9/2341.1	3613.6/3090.3/2408	2383.6	3090.3	0.37446	791320	70216	2.6669	0.99617	0.0038277	0.0076555	0.11399	True	2383.59	3640.91	2341.07	3613.62	3090.27	2407.98	GCCACTGTGCATGAGTGCCA
chr9:110022655-110022998(.)::npk2::pkscore53_018::TTGTTGTTCTCACCAAATAA	chr9:110022655-110022998(.)::npk2::pkscore53	1988.2/1894.7/1711.2	2152.9/2534.7/2514	1894.7	2514	0.40785	21201	54120	2.6622	0.99612	0.0038817	0.0077634	0.1153	True	1988.16	1894.65	1711.19	2152.87	2534.69	2513.98	TTGTTGTTCTCACCAAATAA
chr8:121869571-121869882(.)::npk2::pkscore66_024::AAGTAAGGAAATGGTCTGCA__AGTAAGGAAATG-HOXA9_M03874-4.6	chr8:121869571-121869882(.)::npk2::pkscore66	3274.2/2926.8/3259.9	3751.4/4198.3/4101.8	3259.9	4101.8	0.33134	55591	100160	2.6602	0.9961	0.0039044	0.0078087	0.11567	True	3274.23	2926.78	3259.92	3751.37	4198.26	4101.81	AAGTAAGGAAATGGTCTGCA
chr19:10870028-10870304(.)::npk2::pkscore74_001::ACACAATGCCACATGTATAT__TTTAAATCAA-HOXA9_M07457-8.7:DNM2_2	chr19:10870028-10870304(.)::npk2::pkscore74:DNM2	1566.2/1568.8/1777.1	950.6/1013.4/1345.9	1568.8	1013.4	-0.62999	21692	43694	2.6572	0.0039396	0.99606	0.0078793	0.11642	False	1566.18	1568.84	1777.11	950.596	1013.4	1345.86	ACACAATGCCACATGTATAT
chr6:158185275-158186159(.)::npk5::pkscore84_041::GCAAGCTCTGTGCAGGAATG:SNX9_42	chr6:158185275-158186159(.)::npk5::pkscore84:SNX9	2866.9/2940.2/3925.1	3732.7/3829.5/2832	2940.2	3732.7	0.3442	487710	89088	2.6551	0.99604	0.0039641	0.0079282	0.11684	True	2866.9	2940.17	3925.08	3732.66	3829.46	2831.97	GCAAGCTCTGTGCAGGAATG
chr2:62356496-62356968(.)::npk3::pkscore129_001::GGGCCAGTGGTTCCTTAGGA__GCCCCAATTAAAATTTT-HOXA9_M01351-10.6:AC018462.1_2	chr2:62356496-62356968(.)::npk3::pkscore129:AC018462.1	1560.7/1573.3/1877.6	2671.5/2128.5/1551.4	1573.3	2128.5	0.43583	46393	43835	2.652	0.996	0.0040012	0.0080023	0.11723	True	1560.68	1573.3	1877.65	2671.53	2128.54	1551.43	GGGCCAGTGGTTCCTTAGGA
chr3:177552886-177553191(.)::npk3::pkscore90_003::CCTCCCAGTAGGATTAAGCC:LINC02015_4	chr3:177552886-177553191(.)::npk3::pkscore90:LINC02015	3023.4/2249.5/2413.6	3465.7/3121.3/2613.6	2413.6	3121.3	0.37079	199390	71221	2.6516	0.99599	0.004006	0.0080121	0.11723	True	3023.43	2249.48	2413.64	3465.68	3121.27	2613.55	CCTCCCAGTAGGATTAAGCC
chr16:30382258-30382542(.)::npk2::pkscore104_022::GGTGCCAGCCCAGGGATAGT__TGCTGCCAGCAGGCG-MEIS1_M07111-4.9:MYLPF_23	chr16:30382258-30382542(.)::npk2::pkscore104:MYLPF	1089.3/1662.6/1584	821.36/1245.5/1026.8	1584	1026.8	-0.62495	125470	44174	2.6512	0.0040099	0.99599	0.0080197	0.11723	False	1089.28	1662.57	1584.02	821.355	1245.49	1026.79	GGTGCCAGCCCAGGGATAGT
chr6:159527808-159528056(.)::npk2::pkscore94_007::CATAGCGGGTAACCAATTGG__CCCATCCATCA-HOXA9_M07404-12.2:AL356417.1_8	chr6:159527808-159528056(.)::npk2::pkscore94:AL356417.1	1347.4/1324.5/1521.4	1754.9/2035.5/1855.5	1347.4	1855.5	0.46133	15405	36770	2.6497	0.99597	0.0040278	0.0080556	0.11723	True	1347.41	1324.47	1521.43	1754.95	2035.54	1855.5	CATAGCGGGTAACCAATTGG
chr3:26278578-26278918(.)::npk3::pkscore61_010::ACTGAGCCATTTAGGTTAGC	chr3:26278578-26278918(.)::npk3::pkscore61	1641.2/1872.3/2211.9	2516.8/2484.6/1525.7	1872.3	2484.6	0.40799	84354	53398	2.6497	0.99597	0.0040287	0.0080574	0.11723	True	1641.24	1872.34	2211.9	2516.78	2484.62	1525.73	ACTGAGCCATTTAGGTTAGC
chr15:70964497-70964803(.)::npk3::pkscore95_000::CAACACTTAGAGAGATCAGC:UACA_1	chr15:70964497-70964803(.)::npk3::pkscore95:UACA	3358.4/3948.9/3233.9	4249.6/4210.2/3504.4	3358.4	4210.2	0.326	182050	103600	2.6462	0.99593	0.0040696	0.0081391	0.11812	True	3358.45	3948.87	3233.95	4249.62	4210.18	3504.37	CAACACTTAGAGAGATCAGC
chrM:2957-3621(.)::npk3::pkscore140_046::GCCTAGGTTGAGGTTGACCA	chrM:2957-3621(.)::npk3::pkscore140	2267.3/2714.8/2132.7	1171.7/1907.6/1586.8	2267.3	1586.8	-0.51464	109170	66345	2.6423	0.0041177	0.99588	0.0082355	0.11922	False	2267.34	2714.78	2132.66	1171.66	1907.58	1586.76	GCCTAGGTTGAGGTTGACCA
chr12:8731922-8732270(.)::npk3::pkscore191_019::GTCTGAAGTCACATGTCATC__AGTCACATGTCATCAG-MEIS1_M01419-8.9	chr12:8731922-8732270(.)::npk3::pkscore191	2649/2817.4/2971.6	2479.4/1843.2/2048.2	2817.4	2048.2	-0.45981	26063	84881	2.6402	0.0041428	0.99586	0.0082857	0.11964	False	2649.04	2817.43	2971.61	2479.37	1843.2	2048.23	GTCTGAAGTCACATGTCATC
chr20:10040908-10041229(.)::npk2::pkscore91_033::AAGTCTGCAAAGGTCATGGT:SNAP25-AS1_34	chr20:10040908-10041229(.)::npk2::pkscore91:SNAP25-AS1	1298.9/1481.8/1173.9	1794.1/1859.9/1232.4	1298.9	1794.1	0.46564	24544	35272	2.6365	0.99581	0.004188	0.0083759	0.12019	True	1298.89	1481.8	1173.86	1794.06	1859.89	1232.36	AAGTCTGCAAAGGTCATGGT
chr9:128408981-128409432(.)::npk3::pkscore219_005::GGTGCAGCGACTCTGAGGCT:MAPKAP1_6	chr9:128408981-128409432(.)::npk3::pkscore219:MAPKAP1	4053.2/4367.3/4064.2	2875.6/3118.9/3205.6	4064.2	3118.9	-0.38185	45983	128630	2.6359	0.0041957	0.9958	0.0083914	0.12019	False	4053.2	4367.3	4064.24	2875.59	3118.89	3205.64	GGTGCAGCGACTCTGAGGCT
chr22:43285238-43285488(.)::npk2::pkscore84_006::TATTTGCCGATCCTGCGGCC:PACSIN2_7	chr22:43285238-43285488(.)::npk2::pkscore84:PACSIN2	2186.8/2289.7/2068.1	2851.8/2971.1/2312.7	2186.8	2851.8	0.3829	12337	63678	2.6353	0.9958	0.0042034	0.0084069	0.12019	True	2186.79	2289.65	2068.08	2851.79	2971.05	2312.69	TATTTGCCGATCCTGCGGCC
chr16:15684825-15685166(.)::npk3::pkscore137_016::CTAACAACCCCTGGGACCGT__CTCTGTCACTAACAA-MEIS1_M07111-8.0:BMERB1_16	chr16:15684825-15685166(.)::npk3::pkscore137:BMERB1	2465.1/1920.3/2573.4	2448.8/1753.4/1434.7	2465.1	1753.4	-0.49124	154240	72944	2.635	0.0042063	0.99579	0.0084126	0.12019	False	2465.06	1920.32	2573.44	2448.76	1753.38	1434.72	CTAACAACCCCTGGGACCGT
chr20:8380580-8380969(.)::npk3::pkscore118_016::CCTCAGATAAAAATCCAATC:PLCB1_17	chr20:8380580-8380969(.)::npk3::pkscore118:PLCB1	182.16/220.93/179.77	200.66/461/344.76	182.16	344.76	0.91671	754.6	3808.5	2.6349	0.99579	0.0042149	0.0084299	0.12019	True	182.156	220.931	179.775	200.662	460.998	344.762	CCTCAGATAAAAATCCAATC
chr4:119248940-119249397(.)::npk3::pkscore153_008::GCATGATGTAGTTTCCCTGT__GGAAACTACATC-HOXA9_M03874-5.3:PRSS12_9	chr4:119248940-119249397(.)::npk3::pkscore153:PRSS12	1091.1/1270.9/1116.6	1703.9/1570.6/808.37	1116.6	1570.6	0.4918	12231	29715	2.6335	0.99578	0.004225	0.00845	0.12019	True	1091.11	1270.91	1116.6	1703.93	1570.57	808.37	GCATGATGTAGTTTCCCTGT
chr2:44980658-44980953(.)::npk2::pkscore96_029::GTCCCTGTAACATTAACACA__TGTGTTAATGTT-HOXA9_M07450-4.0:CAMKMT_30	chr2:44980658-44980953(.)::npk2::pkscore96:CAMKMT	1616.5/2327.6/1205.2	962.5/1057.1/1311.6	1616.5	1057.1	-0.61229	337420	45203	2.6311	0.004255	0.99575	0.0085099	0.12074	False	1616.52	2327.59	1205.16	962.499	1057.12	1311.59	GTCCCTGTAACATTAACACA
chr5:98265254-98265557(.)::npk2::pkscore98_015::AGCTGATGTCCCGCACGGGC:LINC02062_16	chr5:98265254-98265557(.)::npk2::pkscore98:LINC02062	6869.8/6824.3/6686.3	5905.9/5376.2/5559	6824.3	5559	-0.29581	10559	231600	2.6292	0.0042789	0.99572	0.0085577	0.12112	False	6869.76	6824.33	6686.29	5905.94	5376.19	5559.02	AGCTGATGTCCCGCACGGGC
chr8:22832812-22833132(.)::npk2::pkscore134_010::TGACTCCCTCCCACCAGAGC:PEBP4_10	chr8:22832812-22833132(.)::npk2::pkscore134:PEBP4	3208.3/2666.8/2777.2	2669.8/2018.1/1973.3	2777.2	2018.1	-0.46046	99034	83507	2.627	0.0043074	0.99569	0.0086148	0.12163	False	3208.33	2666.8	2777.19	2669.83	2018.06	1973.28	TGACTCCCTCCCACCAGAGC
chr20:43996925-43997235(.)::npk2::pkscore93_000::GCAGGGGACGCTGCAAGTGA:SYS1_1	chr20:43996925-43997235(.)::npk2::pkscore93:SYS1	6896.3/6775.2/6403.3	5147.5/5516.9/6909.2	6775.2	5516.9	-0.29637	76491	229710	2.6255	0.0043256	0.99567	0.0086512	0.12184	False	6896.3	6775.23	6403.31	5147.5	5516.87	6909.16	GCAGGGGACGCTGCAAGTGA
chr9:98846318-98846933(.)::npk3::pkscore145_041::AACTTAATGGCCAGCAATTG__CTGGCCATTAAGTTCCT-HOXA9_M01351-8.3:ERCC6L2_42	chr9:98846318-98846933(.)::npk3::pkscore145:ERCC6L2	2343.3/1459.5/2412.3	1654.6/1745.4/1591	2343.3	1654.6	-0.5018	392960	68872	2.6243	0.0043416	0.99566	0.0086832	0.12187	False	2343.32	1459.49	2412.31	1654.61	1745.43	1591.04	AACTTAATGGCCAGCAATTG
chr22:43285238-43285488(.)::npk2::pkscore84_003::GGAAGACCATGCCAGGCCGC:PACSIN2_4	chr22:43285238-43285488(.)::npk2::pkscore84:PACSIN2	5721.9/5848/4565.6	5111.8/3935.2/4579.3	5721.9	4579.3	-0.32129	676450	189630	2.6238	0.0043478	0.99565	0.0086955	0.12187	False	5721.9	5847.99	4565.61	5111.79	3935.17	4579.34	GGAAGACCATGCCAGGCCGC
chr8:68691403-68691738(.)::npk2::pkscore85_005::TGCCTAAATGTGCATGTCCT	chr8:68691403-68691738(.)::npk2::pkscore85	1710.8/2007.4/2480.2	1377.4/1108/1824.5	2007.4	1377.4	-0.54299	155780	57785	2.6205	0.0043904	0.99561	0.0087807	0.12272	False	1710.8	2007.35	2480.23	1377.43	1107.98	1824.45	TGCCTAAATGTGCATGTCCT
chr4:124981738-124982118(.)::npk3::pkscore97_017::TTAATTTAGCAGAGGACGTA__AGTATTAATTTA-HOXA9_M07450-4.8	chr4:124981738-124982118(.)::npk3::pkscore97	481.48/389.42/789.68	761.84/506.3/762.33	481.48	761.84	0.66091	51731	11453	2.6198	0.9956	0.0043997	0.0087994	0.12272	True	481.478	389.42	789.677	761.837	506.303	762.331	TTAATTTAGCAGAGGACGTA
chr15:64722550-64722828(.)::npk2::pkscore92_002::AACAGCATGGGCTCCTTCCA:TRIP4_3	chr15:64722550-64722828(.)::npk2::pkscore92:TRIP4	2997.8/3330.7/2800.5	2688.5/2123/2207.8	2997.8	2207.8	-0.44115	74880	91071	2.6179	0.0044234	0.99558	0.0088468	0.12293	False	2997.8	3330.71	2800.49	2688.54	2122.97	2207.76	AACAGCATGGGCTCCTTCCA
chr4:173241842-173242115(.)::npk2::pkscore87_012::CTCCAGCGTTGCTCCTCAGG:GALNTL6_13	chr4:173241842-173242115(.)::npk2::pkscore87:GALNTL6	8325.2/7739.3/6103	7613.3/6386.4/5778.5	7739.3	6386.4	-0.27716	1510300	267140	2.6175	0.0044286	0.99557	0.0088572	0.12293	False	8325.18	7739.3	6103.02	7613.27	6386.41	5778.51	CTCCAGCGTTGCTCCTCAGG
chr1:202252458-202252810(.)::npk2::pkscore50_015::CTCTCATCTCCGGCAGCAGA:LGR6_16	chr1:202252458-202252810(.)::npk2::pkscore50:LGR6	4347.9/3128.7/4080.9	4268.3/3048.9/3140.3	4080.9	3140.3	-0.37786	488950	129220	2.6164	0.0044425	0.99556	0.008885	0.12301	False	4347.95	3128.75	4080.89	4268.33	3048.94	3140.33	CTCTCATCTCCGGCAGCAGA
chr1:32250493-32250900(.)::npk3::pkscore330_012::TTTACACCCCAGCCTACTTC	chr1:32250493-32250900(.)::npk3::pkscore330	1310.8/1023.2/892.88	2142.7/1248.7/1451.9	1023.2	1451.9	0.50439	49846	26913	2.6129	0.99551	0.0044889	0.0089779	0.124	True	1310.79	1023.2	892.882	2142.67	1248.67	1451.85	TTTACACCCCAGCCTACTTC
chr16:22200786-22201103(.)::npk2::pkscore123_019::GCAGAACTGATTGCTCTCCA:SDR42E2_20	chr16:22200786-22201103(.)::npk2::pkscore123:SDR42E2	2101.7/1960.5/2167.3	1661.4/1457.7/1370.5	2101.7	1457.7	-0.52753	12118	60874	2.61	0.0045271	0.99547	0.0090542	0.12475	False	2101.66	1960.49	2167.29	1661.42	1457.71	1370.48	GCAGAACTGATTGCTCTCCA
chr5:59544805-59545066(.)::npk2::pkscore64_025::TAAGGGAGGTACAATGCTTT__ATGCTTTAGGGA-MEIS1_M07452--5.9:PDE4D_26	chr5:59544805-59545066(.)::npk2::pkscore64:PDE4D	996.82/1577.8/996.75	1418.2/959.35/1497.9	996.82	1418.2	0.50826	168740	26128	2.6071	0.99543	0.0045656	0.0091311	0.12551	True	996.824	1577.76	996.751	1418.24	959.352	1497.89	TAAGGGAGGTACAATGCTTT
chr12:8179168-8179470(.)::npk3::pkscore129_016::CACAGGATGACGCACGCGAG__GTAATCTATCA-HOXA9_M07404-9.6	chr12:8179168-8179470(.)::npk3::pkscore129	8266.6/9760/8111.8	9664.1/9705.6/9414.6	8266.6	9664.1	0.22532	1127200	287900	2.6046	0.9954	0.0045993	0.0091986	0.12575	True	8266.59	9760.04	8111.84	9664.1	9705.59	9414.57	CACAGGATGACGCACGCGAG
chr2:12647508-12647835(.)::npk3::pkscore127_016::TTTGTGGTTAGCAGATGCAT__CCAATGCATCT-HOXA9_M07404-5.3:MIR3681HG_17	chr2:12647508-12647835(.)::npk3::pkscore127:MIR3681HG	977.6/975.22/761.05	1391/1620.6/1312.7	975.22	1391	0.51191	22939	25487	2.6046	0.9954	0.0045996	0.0091992	0.12575	True	977.602	975.223	761.047	1391.03	1620.64	1312.67	TTTGTGGTTAGCAGATGCAT
chrM:2957-3621(.)::npk3::pkscore140_040::GTTGACCAGGGGGTTGGGTA	chrM:2957-3621(.)::npk3::pkscore140	2693/3133.2/2642	1727.7/1953.7/2177.8	2693	1953.7	-0.46281	98199	80641	2.6034	0.0046147	0.99539	0.0092294	0.12575	False	2692.98	3133.21	2642.02	1727.74	1953.68	2177.78	GTTGACCAGGGGGTTGGGTA
chr13:23025165-23025837(.)::npk2::pkscore69_006::GCCCATCAGTCAATCAAATA__ATAACTTACAGG-HOXA9_M03874-5.3	chr13:23025165-23025837(.)::npk2::pkscore69	803.68/984.15/859.59	1246.5/1379.8/789.1	859.59	1246.5	0.53563	9320.3	22089	2.6032	0.99538	0.0046182	0.0092364	0.12575	True	803.684	984.149	859.59	1246.49	1379.81	789.098	GCCCATCAGTCAATCAAATA
chr5:59582245-59582570(.)::npk2::pkscore75_011::GGTAATTCAGTTTACAGCTG:PDE4D_41	chr5:59582245-59582570(.)::npk2::pkscore75:PDE4D	1123.1/954.02/1162.5	1765.1/1468.8/1572.8	1123.1	1572.8	0.48546	15077	29912	2.6001	0.99534	0.0046593	0.0093186	0.12656	True	1123.14	954.022	1162.54	1765.15	1468.83	1572.84	GGTAATTCAGTTTACAGCTG
chr6:158185275-158186159(.)::npk5::pkscore84_009::TGAGGGCAGAGAGCCAGTTT:SNX9_10	chr6:158185275-158186159(.)::npk5::pkscore84:SNX9	2343.3/2505/3326.5	1646.1/2243/1796.6	2505	1796.6	-0.4793	350500	74286	2.5991	0.0046739	0.99533	0.0093478	0.12666	False	2343.32	2505.01	3326.5	1646.11	2242.99	1796.62	TGAGGGCAGAGAGCCAGTTT
chr18:37176879-37177247(.)::npk3::pkscore99_019::CCCCAACTTGGTCGGCAGAA:MIR924HG_21	chr18:37176879-37177247(.)::npk3::pkscore99:MIR924HG	3014.3/2795.1/3508.3	4016.6/3535.4/3799.9	3014.3	3799.9	0.33404	146030	91639	2.5952	0.99527	0.0047274	0.0094547	0.12775	True	3014.27	2795.12	3508.27	4016.65	3535.37	3799.88	CCCCAACTTGGTCGGCAGAA
chr8:34810669-34810948(.)::npk2::pkscore58_020::GTACTGAGCAGGGACCCCCT	chr8:34810669-34810948(.)::npk2::pkscore58	3827.1/3124.3/4060.9	2928.3/2363/3677.8	3827.1	2928.3	-0.38607	274310	120150	2.593	0.0047567	0.99524	0.0095134	0.12775	False	3827.11	3124.28	4060.91	2928.31	2363.01	3677.82	GTACTGAGCAGGGACCCCCT
chr8:61532290-61532639(.)::npk2::pkscore79_006::ATTAGGCCAAATAAATAGCA:RAB2A_7	chr8:61532290-61532639(.)::npk2::pkscore79:RAB2A	489.72/470.87/1229.8	607.09/832.18/769.83	489.72	769.83	0.65152	274030	11675	2.5924	0.99523	0.0047657	0.0095313	0.12775	True	489.716	470.874	1229.79	607.089	832.18	769.826	ATTAGGCCAAATAAATAGCA
chr13:23025165-23025837(.)::npk2::pkscore69_023::GATTGGCCTGCATTTCTCAC	chr13:23025165-23025837(.)::npk2::pkscore69	1789.5/2285.2/1788.4	1205.7/1199.4/1583.5	1789.5	1205.7	-0.56934	122840	50727	2.5923	0.0047672	0.99523	0.0095345	0.12775	False	1789.52	2285.19	1788.43	1205.67	1199.39	1583.55	GATTGGCCTGCATTTCTCAC
chr12:65886990-65887379(.)::npk3::pkscore166_017::CATCATTCAATCTCTGAGTC__TTGAATGATGGT-HOXA9_M07450-2.8:AC025419.1_18	chr12:65886990-65887379(.)::npk3::pkscore166:AC025419.1	1465.5/1553.2/2247.9	2203.9/2092/1414.4	1553.2	2092	0.42937	245110	43201	2.5921	0.99523	0.0047698	0.0095396	0.12775	True	1465.49	1553.22	2247.85	2203.89	2091.98	1414.38	CATCATTCAATCTCTGAGTC
chr14:88711723-88712096(.)::npk2::pkscore181_017::TGTAGCTGGCGTTGCCTGAT__TACATGAATCA-HOXA9_M07404-6.3:KCNK10_17	chr14:88711723-88712096(.)::npk2::pkscore181:KCNK10	3596.4/4645.1/2923	2305.9/3894.6/2730.3	3596.4	2730.3	-0.3974	776640	111960	2.5886	0.004818	0.99518	0.009636	0.12874	False	3596.44	4645.14	2923.01	2305.92	3894.63	2730.26	TGTAGCTGGCGTTGCCTGAT
chr10:12279884-12280246(.)::npk3::pkscore138_004::ACGGGCATCAATCACTGATC__GTGATTGATGCC-HOXA9_M07450-3.4:CDC123_5	chr10:12279884-12280246(.)::npk3::pkscore138:CDC123	3238.5/2425.8/2162.6	2819.5/3445.6/3117.8	2425.8	3117.8	0.36197	364910	71627	2.5859	0.99514	0.0048566	0.0097133	0.12946	True	3238.53	2425.78	2162.62	2819.48	3445.56	3117.85	ACGGGCATCAATCACTGATC
chr4:38914368-38914941(.)::npk3::pkscore175_002::CACCTCCGAATGTGGGCTTC:FAM114A1_4	chr4:38914368-38914941(.)::npk3::pkscore175:FAM114A1	4609.7/4828.1/3919.8	3802.4/3358.1/3614.6	4609.7	3614.6	-0.35074	261890	148390	2.5833	0.0048936	0.99511	0.0097871	0.13015	False	4609.74	4828.13	3919.76	3802.38	3358.13	3614.65	CACCTCCGAATGTGGGCTTC
chrM:2957-3621(.)::npk3::pkscore140_036::AAGAGCGATGGTGAGAGCTA	chrM:2957-3621(.)::npk3::pkscore140	1632.1/1784.2/1737.8	1008.4/1166/1506.5	1737.8	1166	-0.5753	6665.4	49068	2.5814	0.00492	0.99508	0.0098399	0.13034	False	1632.08	1784.19	1737.82	1008.41	1166.01	1506.46	AAGAGCGATGGTGAGAGCTA
chr16:22200786-22201103(.)::npk2::pkscore123_030::GGGGCCCTCCTGGTCACAGT__TCACAGTTGGTCTG-HOXA7_HOXA9_MEIS1_COM_M00420-0.8:SDR42E2_31	chr16:22200786-22201103(.)::npk2::pkscore123:SDR42E2	5630.4/4347.2/4266.7	4860.1/3379.6/3385.5	4347.2	3385.5	-0.36062	826480	138830	2.581	0.0049256	0.99507	0.0098512	0.13034	False	5630.36	4347.22	4266.66	4860.11	3379.59	3385.52	GGGGCCCTCCTGGTCACAGT
chr16:12214006-12214615(.)::npk3::pkscore148_040::CACACAAATGATTACGGCCT__ATCATTTGTGTG-MEIS1_M07452--6.9:SNX29_40	chr16:12214006-12214615(.)::npk3::pkscore148:SNX29	3077.4/2859.8/3259.3	3627.2/3867.6/4210	3077.4	3867.6	0.32962	40203	93820	2.5797	0.99506	0.0049436	0.0098872	0.13034	True	3077.43	2859.84	3259.25	3627.23	3867.61	4209.95	CACACAAATGATTACGGCCT
chr7:143200389-143200672(.)::npk2::pkscore82_019::GGAAGGCTTGCAATGTGGTG__GTGATTTTTAGG-HOXA9_M07450-1.7:EPHA1-AS1_20	chr7:143200389-143200672(.)::npk2::pkscore82:EPHA1-AS1	2698.5/2788.4/3036.9	3535.4/3509.9/3610.4	2788.4	3535.4	0.34231	34907	83890	2.579	0.99505	0.0049544	0.0099087	0.13034	True	2698.47	2788.42	3036.86	3535.4	3509.94	3610.36	GGAAGGCTTGCAATGTGGTG
chr2:2167912-2168281(.)::npk3::pkscore110_006::CCAAACAGGATGCATAAAAC__AAACAGGTGTTAGA-HOXA7_HOXA9_MEIS1_COM_M00420-1.2:MYT1L_7	chr2:2167912-2168281(.)::npk3::pkscore110:MYT1L	2042.2/1933.7/2197.2	2668.1/2479.1/2817	2042.2	2668.1	0.38557	17907	58923	2.5787	0.99504	0.0049579	0.0099159	0.13034	True	2042.16	1933.71	2197.25	2668.13	2479.05	2816.98	CCAAACAGGATGCATAAAAC
chr16:77443356-77443635(.)::npk2::pkscore84_004::CAAGGCTGACAGATTTACAA__ATTGTAAATCT-HOXA9_M07404-5.4:ADAMTS18_4	chr16:77443356-77443635(.)::npk2::pkscore84:ADAMTS18	1896.6/1432.7/1610	2156.3/2134.9/2388.7	1610	2156.3	0.42127	56794	44996	2.5753	0.99499	0.005007	0.010014	0.13098	True	1896.62	1432.71	1609.98	2156.27	2134.9	2388.71	CAAGGCTGACAGATTTACAA
chr14:22539218-22539599(.)::npk3::pkscore152_035::GATGTGGTTGTTACTGGTAG	chr14:22539218-22539599(.)::npk3::pkscore152:TRAV22	1016/1196.2/1712.5	734.63/1180.3/595.3	1196.2	734.63	-0.70256	149540	32126	2.5749	0.005013	0.99499	0.010026	0.13098	False	1016.05	1196.15	1712.52	734.628	1180.31	595.303	GATGTGGTTGTTACTGGTAG
chr18:42747043-42747362(.)::npk2::pkscore55_015::TGCTTGGTTTGCCTTCCTTT:AC090376.1_16	chr18:42747043-42747362(.)::npk2::pkscore55:AC090376.1	2563.9/1968.3/1918.3	2610.3/2308.2/2580.4	1968.3	2580.4	0.39045	178630	56512	2.5747	0.99498	0.0050164	0.010033	0.13098	True	2563.92	1968.3	1918.26	2610.31	2308.17	2580.36	TGCTTGGTTTGCCTTCCTTT
chr11:36641175-36641469(.)::npk3::pkscore56_005::CTGACCAGCTTTATGCTTCC:C11orf74_6	chr11:36641175-36641469(.)::npk3::pkscore56:C11orf74	1979/2218.2/1996.8	2613.7/3107.8/1814.8	1996.8	2613.7	0.38822	24670	57442	2.5739	0.99497	0.0050284	0.010057	0.13099	True	1979	2218.24	1996.83	2613.71	3107.76	1814.82	CTGACCAGCTTTATGCTTCC
chr1:9135127-9135458(.)::npk2::pkscore105_007::TGAGGTGTTTGATGTGAAAC__CACATCAAACA-HOXA9_M07404-8.1:SLC2A5_8	chr1:9135127-9135458(.)::npk2::pkscore105:SLC2A5	1621.1/1613.5/1396.9	1067.9/1328.1/825.5	1613.5	1067.9	-0.59489	23477	45106	2.5687	0.0051047	0.9949	0.010209	0.13267	False	1621.1	1613.47	1396.92	1067.93	1328.15	825.501	TGAGGTGTTTGATGTGAAAC
chr1:202252458-202252810(.)::npk2::pkscore50_019::AACCGCAGCTTGGGCCGCAG:LGR6_21	chr1:202252458-202252810(.)::npk2::pkscore50:LGR6	17514/17412/14818	15312/14274/15789	17412	15312	-0.18547	3370100	670640	2.5652	0.0051554	0.99484	0.010311	0.13369	False	17514.5	17412.3	14818.1	15311.6	14274.2	15789.5	AACCGCAGCTTGGGCCGCAG
chr12:8731922-8732270(.)::npk3::pkscore191_011::TAACATCAAATCTGCCCCTA__GCTAATAACATC-HOXA9_M03874-9.1	chr12:8731922-8732270(.)::npk3::pkscore191	1971.7/2476/2639.4	1901.2/1622.2/1782.7	2476	1782.7	-0.47372	140510	73311	2.5606	0.0052253	0.99477	0.010451	0.1352	False	1971.68	2475.99	2639.36	1901.19	1622.23	1782.7	TAACATCAAATCTGCCCCTA
chr16:12214006-12214615(.)::npk3::pkscore148_041::GCCGTAATCATTTGTGTGAA__ATCATTTGTGTG-MEIS1_M07452--6.9:SNX29_41	chr16:12214006-12214615(.)::npk3::pkscore148:SNX29	1167.1/1919.2/1554.7	1641/2169.9/2086.8	1554.7	2086.8	0.42438	141560	43248	2.5584	0.99474	0.0052575	0.010515	0.13572	True	1167.08	1919.2	1554.72	1641.01	2169.87	2086.77	GCCGTAATCATTTGTGTGAA
chr19:10870028-10870304(.)::npk2::pkscore74_011::ATGCCAGGGAATGGGCCCCC:DNM2_12	chr19:10870028-10870304(.)::npk2::pkscore74:DNM2	3065.5/2361.1/2588.1	1532.2/1957.7/1878	2588.1	1878	-0.46249	139750	77087	2.5576	0.0052702	0.99473	0.01054	0.13574	False	3065.53	2361.07	2588.09	1532.18	1957.65	1877.99	ATGCCAGGGAATGGGCCCCC
chr3:18264888-18265351(.)::npk2::pkscore85_021::GTTGACAGTAACTGTTCTGG__CAGTTACTGTCAACAC-MEIS1_M01419-7.9:TBC1D5_22	chr3:18264888-18265351(.)::npk2::pkscore85:TBC1D5	4103.5/4129.6/3941.1	3773.5/3181.7/3061.1	4103.5	3181.7	-0.36698	13541	130040	2.5564	0.0052877	0.99471	0.010575	0.13589	False	4103.55	4129.63	3941.06	3773.47	3181.68	3061.1	GTTGACAGTAACTGTTCTGG
chrM:2957-3621(.)::npk3::pkscore140_020::CTTACCGAACGAAAAATTCT	chrM:2957-3621(.)::npk3::pkscore140	983.09/1231.9/972.12	1720.9/1391.7/1204.5	983.09	1391.7	0.50105	31003	25720	2.548	0.99458	0.0054167	0.010833	0.13889	True	983.094	1231.86	972.116	1720.94	1391.74	1204.53	CTTACCGAACGAAAAATTCT
chr16:15684825-15685166(.)::npk3::pkscore137_020::CAATTGGGGCTACAGTGGTG:BMERB1_20	chr16:15684825-15685166(.)::npk3::pkscore137:BMERB1	3509.5/3418.9/3069.5	3047.3/2541.8/2592.1	3418.9	2592.1	-0.39924	65136	105710	2.5427	0.0055002	0.9945	0.011	0.14072	False	3509.48	3418.86	3069.49	3047.35	2541.85	2592.14	CAATTGGGGCTACAGTGGTG
chr17:12289309-12289787(.)::npk3::pkscore139_028::GCTGGTTATGTCCTTCTAAT	chr17:12289309-12289787(.)::npk3::pkscore139	2542.9/1894.7/1925.6	2521.9/2510.1/2689.6	1925.6	2521.9	0.38903	190990	55123	2.5398	0.99445	0.0055462	0.011092	0.14158	True	2542.86	1894.65	1925.59	2521.88	2510.05	2689.57	GCTGGTTATGTCCTTCTAAT
chr14:88711723-88712096(.)::npk2::pkscore181_028::AGACAGTTAGTGGTCCCCTG__AACTGTCTGTGGCTT-MEIS1_M07111-6.7:KCNK10_28	chr14:88711723-88712096(.)::npk2::pkscore181:KCNK10	3540.6/4210/3735.3	4603.3/4667.2/4178.9	3735.3	4603.3	0.30137	131600	116880	2.5389	0.99444	0.0055596	0.011119	0.1416	True	3540.6	4209.97	3735.32	4603.33	4667.2	4178.9	AGACAGTTAGTGGTCCCCTG
chr9:37324704-37325208(.)::npk3::pkscore465_009::CAACTGGCCAAGGGGAGCTG__AGTTGTCTGCCTTGT-MEIS1_M07111-6.8:ZCCHC7_30	chr9:37324704-37325208(.)::npk3::pkscore465:ZCCHC7	2670.1/2502.8/2506.2	2057.6/1689.8/1814.8	2506.2	1814.8	-0.46545	13438	74326	2.536	0.005607	0.99439	0.011214	0.14221	False	2670.1	2502.77	2506.19	2057.64	1689.79	1814.82	CAACTGGCCAAGGGGAGCTG
chr12:8731922-8732270(.)::npk3::pkscore191_009::ATGACAACTTTAAAACCCTA__TGGTCCATGAAATTTGG-HOXA9_M01351-7.1	chr12:8731922-8732270(.)::npk3::pkscore191	514.43/554.56/802.99	848.56/1065.9/844.77	554.56	848.56	0.61278	31665	13442	2.5359	0.99439	0.0056085	0.011217	0.14221	True	514.431	554.56	802.994	848.564	1065.86	844.774	ATGACAACTTTAAAACCCTA
chrM:2957-3621(.)::npk3::pkscore140_012::GAGGAGTAGGAGGTTGGCCA	chrM:2957-3621(.)::npk3::pkscore140	2214.2/2507.2/2175.3	1430.1/1571.4/1611.4	2214.2	1571.4	-0.49453	43680	64585	2.5297	0.0057084	0.99429	0.011417	0.14378	False	2214.25	2507.24	2175.28	1430.14	1571.37	1611.39	GAGGAGTAGGAGGTTGGCCA
chr13:44817259-44817587(.)::npk2::pkscore142_026::ATGTCAGCTTGACAAATGAC__TGTCAGCTTGACAA-HOXA7_HOXA9_MEIS1_COM_M00420-6.4:AL589745.1_27	chr13:44817259-44817587(.)::npk2::pkscore142:AL589745.1	1383.1/1620.2/1515.4	2033.8/2175.4/1807.3	1515.4	2033.8	0.42423	14240	42011	2.5292	0.99428	0.0057165	0.011433	0.14378	True	1383.11	1620.16	1515.44	2033.83	2175.43	1807.32	ATGTCAGCTTGACAAATGAC
chr16:12214006-12214615(.)::npk3::pkscore148_001::AGAATGTTCCTCTACAGGGA	chr16:12214006-12214615(.)::npk3::pkscore148:SNX29	928.17/842.44/875.57	493.15/551.61/495.73	875.57	495.73	-0.81941	1932.3	22555	2.5292	0.0057169	0.99428	0.011434	0.14378	False	928.173	842.441	875.57	493.153	551.607	495.729	AGAATGTTCCTCTACAGGGA
chr7:103073163-103073463(.)::npk2::pkscore37_016::CTGTGCCTCATTCAGAAATT:SLC26A5_18	chr7:103073163-103073463(.)::npk2::pkscore37:SLC26A5	1576.2/1278.7/1823	1884.2/2106.3/2466.9	1576.2	2106.3	0.41798	74716	43928	2.5289	0.99428	0.0057207	0.011441	0.14378	True	1576.25	1278.72	1823.05	1884.19	2106.28	2466.87	CTGTGCCTCATTCAGAAATT
chr5:123985532-123986050(.)::npk3::pkscore84_023::TTGTGAGACAGTAATCAGCC__TACTGTCTCACAAAG-MEIS1_M07111-5.9:ZNF608_23	chr5:123985532-123986050(.)::npk3::pkscore84:ZNF608	807.35/1034.4/1084	617.29/590.55/1235.6	1034.4	617.29	-0.74377	26999	27246	2.5267	0.0057568	0.99424	0.011514	0.14438	False	807.345	1034.36	1083.98	617.292	590.554	1235.58	TTGTGAGACAGTAATCAGCC
chr6:158185275-158186159(.)::npk5::pkscore84_016::TTGTTATCATACAATTGAGG:SNX9_18	chr6:158185275-158186159(.)::npk5::pkscore84:SNX9	263.62/290.11/330.25	620.69/492.79/250.54	290.11	492.79	0.76232	1156.5	6451.4	2.5234	0.99419	0.0058127	0.011625	0.14535	True	263.623	290.112	330.253	620.693	492.791	250.541	TTGTTATCATACAATTGAGG
chr7:92384146-92384756(.)::npk3::pkscore178_061::TGTGACAAGCAGAAATTAAT__CCCATTAATTT-HOXA9_M07404-6.6:CDK6_62	chr7:92384146-92384756(.)::npk3::pkscore178:CDK6	405.5/430.7/653.85	469.35/770.18/684.17	430.7	684.17	0.66642	25214	10094	2.5228	0.99418	0.0058212	0.011642	0.14535	True	405.503	430.705	653.848	469.346	770.184	684.171	TGTGACAAGCAGAAATTAAT
chr1:170683272-170683576(.)::npk3::pkscore83_007::ATGCCCATAAAATGATCAGC__ATGCCCATAAAATGATC-HOXA9_M01351-11.4:PRRX1_8	chr1:170683272-170683576(.)::npk3::pkscore83:PRRX1	915.36/1201.7/973.45	571.38/859.2/524.64	973.45	571.38	-0.76762	27744	25434	2.5211	0.0058494	0.99415	0.011699	0.14572	False	915.358	1201.73	973.447	571.378	859.204	524.638	ATGCCCATAAAATGATCAGC
chr6:33675644-33675973(.)::npk3::pkscore58_043::GGCTGGGGCAAAGAATAGGT:UQCC2_44	chr6:33675644-33675973(.)::npk3::pkscore58:UQCC2	2165.7/2386.7/1873.7	1578.1/1533.2/1506.5	2165.7	1533.2	-0.49802	67075	62983	2.5204	0.0058616	0.99414	0.011723	0.14572	False	2165.74	2386.73	1873.65	1578.09	1533.21	1506.46	GGCTGGGGCAAAGAATAGGT
chr13:28842907-28843340(.)::npk3::pkscore157_008::CCAGGCCCTTCAGTCAGAAG:PAN3_27	chr13:28842907-28843340(.)::npk3::pkscore157:PAN3	263.62/409.5/183.1	18.706/73.124/139.19	263.62	73.124	-1.8359	13882	5788.4	2.5194	0.0058782	0.99412	0.011756	0.14582	False	263.623	409.504	183.104	18.7058	73.1238	139.19	CCAGGCCCTTCAGTCAGAAG
chr2:127621241-127621595(.)::npk3::pkscore208_014::GCAGGCCATCCATCACTCTA__GTGATGGATGGC-HOXA9_M07450-2.8	chr2:127621241-127621595(.)::npk3::pkscore208	3408.8/3220.2/3094.8	4241.1/3770.6/4010.8	3220.2	4010.8	0.31663	25644	98774	2.5154	0.99406	0.0059444	0.011889	0.14714	True	3408.79	3220.24	3094.79	4241.12	3770.64	4010.8	GCAGGCCATCCATCACTCTA
chr14:102342540-102343171(.)::npk2::pkscore64_008::TTCTCTGTTCAAAACCACAA__ATTATTTACAGT-HOXA9_M03874-6.6:PPP2R5C_9	chr14:102342540-102343171(.)::npk2::pkscore64:PPP2R5C	585.83/1086.8/638.53	1317.9/804.36/953.98	638.53	953.98	0.57846	101860	15771	2.5119	0.994	0.0060037	0.012007	0.14779	True	585.829	1086.8	638.533	1317.91	804.361	953.984	TTCTCTGTTCAAAACCACAA
chr14:56879560-56879888(.)::npk2::pkscore67_014::TGATTAAAGTCTCTAATCTC__ATGATTAAAGTC-HOXA9_M07450-2.4:LINC02284_15	chr14:56879560-56879888(.)::npk2::pkscore67:LINC02284	203.21/114.93/155.8	112.23/414.9/297.65	155.8	297.65	0.92949	1959	3190.9	2.5111	0.99396	0.0060353	0.012071	0.14779	True	203.209	114.929	155.805	112.235	414.898	297.652	TGATTAAAGTCTCTAATCTC
chr6:33675644-33675973(.)::npk3::pkscore58_018::TCCACCTCAAATTGCCCTCT:UQCC2_19	chr6:33675644-33675973(.)::npk3::pkscore58:UQCC2	4446.8/4538/4349.9	5690/5394.5/5182.1	4446.8	5394.5	0.27865	8857	142450	2.5109	0.99398	0.0060218	0.012044	0.14779	True	4446.81	4538.02	4349.88	5689.97	5394.47	5182.14	TCCACCTCAAATTGCCCTCT
chr14:22539218-22539599(.)::npk3::pkscore152_015::AGGTTGATGAGCTGTCCCCA__GGACAGCTCATCAA-HOXA7_HOXA9_MEIS1_COM_M00420-2.5:TRAV22_16	chr14:22539218-22539599(.)::npk3::pkscore152:TRAV22	3224.8/3786/3979	3108.6/2921/2903.7	3786	2921	-0.3741	176080	118680	2.5108	0.0060224	0.99398	0.012045	0.14779	False	3224.8	3785.96	3979.02	3108.57	2920.98	2903.71	AGGTTGATGAGCTGTCCCCA
chr9:123654971-123655291(.)::npk3::pkscore98_006::TGGCTAAGGTCCCAGTCGCT:PHF19_7	chr9:123654971-123655291(.)::npk3::pkscore98:PHF19	2217.9/1873.5/2275.2	1993/1360.7/1579.3	2217.9	1579.3	-0.48968	60963	64707	2.5106	0.0060256	0.99397	0.012051	0.14779	False	2217.91	1873.45	2275.15	1993.02	1360.74	1579.27	TGGCTAAGGTCCCAGTCGCT
chr1:183517225-183517584(.)::npk3::pkscore67_002::GGAACTTCAAGTGCCAGGGA__CTTAAGGGAA-HOXA9_M07457-8.2:SMG7_2	chr1:183517225-183517584(.)::npk3::pkscore67:SMG7	936.41/929.47/1238.4	382.62/827.41/544.98	936.41	544.98	-0.77983	45638	24340	2.5089	0.0060546	0.99395	0.012109	0.14795	False	936.411	929.474	1238.45	382.619	827.411	544.981	GGAACTTCAAGTGCCAGGGA
chr8:57458260-57458611(.)::npk2::pkscore90_025::GTTTCCACAAATCACTCCCT__GTGATTTGTGGA-HOXA9_M07450-4.3:LINC00968_26	chr8:57458260-57458611(.)::npk2::pkscore90:LINC00968	1083.8/1105.8/1216.5	1535.6/1840.8/1067.5	1105.8	1535.6	0.47336	6369.4	29388	2.5072	0.99391	0.0060852	0.01217	0.14828	True	1083.78	1105.77	1216.48	1535.58	1840.81	1067.48	GTTTCCACAAATCACTCCCT
chr16:29690951-29691311(.)::npk3::pkscore147_009::CAACCCCCAACCATGAAGTC:QPRT_8	chr16:29690951-29691311(.)::npk3::pkscore147:QPRT	2523.6/2744.9/3064.8	2025.3/2642.8/1850.2	2744.9	2025.3	-0.43841	75654	82407	2.5067	0.0060939	0.99391	0.012188	0.14828	False	2523.64	2744.91	3064.83	2025.33	2642.79	1850.15	CAACCCCCAACCATGAAGTC
chr17:73450274-73450613(.)::npk3::pkscore197_017::TGAAAAACCAGTGTGGCCAG__GTGGAGCTGAAAAACC-MEIS1_M01419-6.6:TMEM94_18	chr17:73450274-73450613(.)::npk3::pkscore197:TMEM94	2190.5/2828.6/1337	2467.5/1557.9/1454	2190.5	1557.9	-0.4914	567810	63799	2.5045	0.0061312	0.99387	0.012262	0.14887	False	2190.45	2828.59	1336.99	2467.47	1557.85	1454	TGAAAAACCAGTGTGGCCAG
chr9:98846318-98846933(.)::npk3::pkscore145_030::TAGGAGTGGTGCTCCTGTCC__TGTGTTTATAGG-HOXA9_M07450-2.9:ERCC6L2_31	chr9:98846318-98846933(.)::npk3::pkscore145:ERCC6L2	3226.6/4959.8/3664.1	4292.1/4510.6/5244.2	3664.1	4510.6	0.2998	935130	114360	2.5033	0.99385	0.0061513	0.012303	0.14904	True	3226.64	4959.8	3664.08	4292.13	4510.62	5244.24	TAGGAGTGGTGCTCCTGTCC
chr22:46080173-46080473(.)::npk2::pkscore109_011::GGCTCTAATGAAACTGTTTG:ATXN10_12	chr22:46080173-46080473(.)::npk2::pkscore109:ATXN10	543.72/567.95/663.17	884.27/502.33/861.9	567.95	861.9	0.6009	4826.8	13810	2.5014	0.99381	0.0061851	0.01237	0.14924	True	543.722	567.95	663.169	884.275	502.328	861.905	GGCTCTAATGAAACTGTTTG
chr12:66319519-66319851(.)::npk2::pkscore61_010::GGGAACGCTTCCTTTGAGAG__CCAATACAACA-HOXA9_M07404-5.8:HMGA2_11	chr12:66319519-66319851(.)::npk2::pkscore61:HMGA2	2422/2651.2/2743.2	3355.1/2902.7/3406.9	2651.2	3355.1	0.33963	30490	79222	2.5011	0.99381	0.0061907	0.012381	0.14924	True	2422.04	2651.18	2743.23	3355.14	2902.7	3406.93	GGGAACGCTTCCTTTGAGAG
chr8:28048663-28048975(.)::npk2::pkscore152_023::AAGTCCCTAAACGACACTCA	chr8:28048663-28048975(.)::npk2::pkscore152	1507.6/1737.3/1933.6	1652.9/1183.5/1153.1	1737.3	1183.5	-0.55343	45646	49052	2.5006	0.0061988	0.9938	0.012398	0.14924	False	1507.59	1737.32	1933.58	1652.91	1183.49	1153.13	AAGTCCCTAAACGACACTCA
chr10:122728713-122728955(.)::npk2::pkscore70_002::CCCAGAATAGGTAAGCCCAG__ATTAAATGCC-HOXA9_M07457-8.6:AC010998.1_3	chr10:122728713-122728955(.)::npk2::pkscore70:AC010998.1	6916.4/7518.4/6092.4	5200.2/5705.2/5907	6916.4	5705.2	-0.2777	520700	235150	2.4977	0.0062497	0.99375	0.012499	0.15015	False	6916.44	7518.36	6092.37	5200.22	5705.24	5906.99	CCCAGAATAGGTAAGCCCAG
chrM:15876-16458(.)::npk3::pkscore449_044::ATCTGAGGGGGGTCATCCAT	chrM:15876-16458(.)::npk3::pkscore449	2419.3/3181.2/2785.2	2304.2/2003/2063.2	2785.2	2063.2	-0.43269	145350	83779	2.4943	0.0063108	0.99369	0.012622	0.1513	False	2419.29	3181.19	2785.18	2304.22	2002.96	2063.22	ATCTGAGGGGGGTCATCCAT
chr20:52525711-52525991(.)::npk2::pkscore54_006::TTTCTGCTATTGCAACTGAA	chr20:52525711-52525991(.)::npk2::pkscore54	932.75/948.44/944.15	1334.9/1455.3/1009.7	944.15	1334.9	0.49921	74.208	24568	2.493	0.99367	0.0063331	0.012666	0.15152	True	932.749	948.443	944.151	1334.91	1455.32	1009.66	TTTCTGCTATTGCAACTGAA
chr9:87324625-87324970(.)::npk2::pkscore61_005::TGGACTCCTGTGGCCTGCAA:NTRK2_7	chr9:87324625-87324970(.)::npk2::pkscore61:NTRK2	2200.5/2030.8/1422.9	1428.4/1462.5/1417.6	2030.8	1428.4	-0.50729	199180	58551	2.4893	0.0063999	0.9936	0.0128	0.15254	False	2200.52	2030.78	1422.88	1428.44	1462.48	1417.59	TGGACTCCTGTGGCCTGCAA
chrX:131614759-131615090(.)::npk2::pkscore58_029::GGCCACAATAAATCTGTCAC__ACAATAAATCT-HOXA9_M07404-12.2:MBNL3_29	chrX:131614759-131615090(.)::npk2::pkscore58:MBNL3	1339.2/1610.1/1203.8	2248.1/1701.7/1814.8	1339.2	1814.8	0.43821	45867	36515	2.4892	0.9936	0.0064024	0.012805	0.15254	True	1339.17	1610.12	1203.83	2248.1	1701.72	1814.82	GGCCACAATAAATCTGTCAC
chr5:4817879-4818398(.)::npk2::pkscore142_018::TAGTGAAGCTTGAAGGGGAA:AC106799.2_19	chr5:4817879-4818398(.)::npk2::pkscore142:AC106799.2	1393.2/1756.3/1832.4	1202.3/1681.8/1055.7	1756.3	1202.3	-0.54639	68822	49660	2.4861	0.0064574	0.99354	0.012915	0.15346	False	1393.17	1756.29	1832.37	1202.27	1681.85	1055.7	TAGTGAAGCTTGAAGGGGAA
chrM:2957-3621(.)::npk3::pkscore140_042::GTTGAGGTTGACCAGGGGGT	chrM:2957-3621(.)::npk3::pkscore140	3606.5/3347.4/2855.1	2821.2/2549/2505.4	3347.4	2549	-0.393	154760	103210	2.4853	0.0064719	0.99353	0.012944	0.15346	False	3606.51	3347.45	2855.09	2821.18	2549	2505.41	GTTGAGGTTGACCAGGGGGT
chr10:34663945-34664357(.)::npk3::pkscore114_005::CCTTAGTGGTTCCCAGATCA:PARD3_7	chr10:34663945-34664357(.)::npk3::pkscore114:PARD3	2387.3/2124.5/2090.7	2413.1/2741.3/2824.5	2124.5	2741.3	0.3676	35087	61625	2.4848	0.99352	0.0064814	0.012963	0.15346	True	2387.25	2124.51	2090.71	2413.05	2741.35	2824.48	CCTTAGTGGTTCCCAGATCA
chr10:1166923-1167369(.)::npk2::pkscore89_019::GAACATTCTGCTAAATTAAT:WDR37_18	chr10:1166923-1167369(.)::npk2::pkscore89:WDR37	1160.7/1265.3/1169.9	1720.9/1602.4/1609.2	1169.9	1609.2	0.4597	4599.2	31327	2.4824	0.99348	0.0065243	0.013049	0.15397	True	1160.67	1265.33	1169.87	1720.94	1602.36	1609.25	GAACATTCTGCTAAATTAAT
chrM:15876-16458(.)::npk3::pkscore449_053::GGTCAAGGGACCCCTATCTG	chrM:15876-16458(.)::npk3::pkscore449	3567.1/2210.4/2776.5	2059.3/2284.3/2022.5	2776.5	2059.3	-0.43092	472770	83484	2.4821	0.0065297	0.99347	0.013059	0.15397	False	3567.15	2210.43	2776.52	2059.34	2284.32	2022.53	GGTCAAGGGACCCCTATCTG
chr13:28842907-28843340(.)::npk3::pkscore157_014::TGGCATTACAATAGGGGTAG:PAN3_32	chr13:28842907-28843340(.)::npk3::pkscore157:PAN3	708.49/672.84/659.17	352.01/439.54/246.26	672.84	352.01	-0.93269	728.79	16734	2.4801	0.0065672	0.99343	0.013134	0.15451	False	708.487	672.837	659.174	352.009	439.537	246.259	TGGCATTACAATAGGGGTAG
chr8:34810669-34810948(.)::npk2::pkscore58_000::TTTCTACTTCCCAGGACCTT	chr8:34810669-34810948(.)::npk2::pkscore58	1514/1963.8/1506.1	2021.9/1911.6/2200.3	1514	2021.9	0.41713	101210	41966	2.4794	0.99342	0.0065796	0.013159	0.15451	True	1514	1963.84	1506.11	2021.93	1911.55	2200.27	TTTCTACTTCCCAGGACCTT
chr13:61412698-61413051(.)::npk3::pkscore110_022::TTCCCTGCTCTGTTGATGTC__TGACATCAACAGAG-HOXA7_HOXA9_MEIS1_COM_M00421-4.0:LINC00378_23	chr13:61412698-61413051(.)::npk3::pkscore110:LINC00378	3576.3/4262.4/3386.4	4601.6/4402.5/4040.8	3576.3	4402.5	0.29979	253400	111250	2.4771	0.99338	0.0066229	0.013246	0.15499	True	3576.3	4262.42	3386.42	4601.63	4402.53	4040.78	TTCCCTGCTCTGTTGATGTC
chr8:38508068-38508348(.)::npk2::pkscore137_007::TGCAGCTGTCACGCTTCAAG__TGACAGCTGCAATG-HOXA7_HOXA9_MEIS1_COM_M00420-1.1	chr8:38508068-38508348(.)::npk2::pkscore137	8810.3/7888.8/6924.7	6240.9/6594.7/8620.1	7888.8	6594.7	-0.25848	889380	273010	2.4769	0.0066273	0.99337	0.013255	0.15499	False	8810.32	7888.82	6924.66	6240.94	6594.65	8620.12	TGCAGCTGTCACGCTTCAAG
chr5:59544805-59545066(.)::npk2::pkscore64_027::AGAAACTGACCACAGCTTAA__CCACAGCTTAATGG-HOXA7_HOXA9_MEIS1_COM_M00421-1.0:PDE4D_28	chr5:59544805-59545066(.)::npk2::pkscore64:PDE4D	1160.7/923.9/1099.3	1522/1115.9/1632.8	1099.3	1522	0.46901	17266	29193	2.4739	0.99332	0.0066831	0.013366	0.15553	True	1160.67	923.895	1099.29	1521.97	1115.93	1632.8	AGAAACTGACCACAGCTTAA
chr1:32250493-32250900(.)::npk3::pkscore330_025::GCGGTGATGGAGAGCTCCCT__AGGGAGCTCTCCATCA-MEIS1_M01419-6.2	chr1:32250493-32250900(.)::npk3::pkscore330	3518.6/2864.3/2797.2	4052.4/3591.8/3160.7	2864.3	3591.8	0.32643	216330	86484	2.4738	0.99332	0.0066837	0.013367	0.15553	True	3518.63	2864.3	2797.16	4052.36	3591.81	3160.67	GCGGTGATGGAGAGCTCCCT
chr8:98796071-98796589(.)::npk3::pkscore135_011::ACTCTACAAATACAGGATGT__GTGATTGATAGC-HOXA9_M07450-12.6:LAPTM4B_12	chr8:98796071-98796589(.)::npk3::pkscore135:LAPTM4B	1635.7/1283.2/732.42	892.78/821.85/637.06	1283.2	821.85	-0.64216	213820	34789	2.4734	0.0066913	0.99331	0.013383	0.15553	False	1635.74	1283.19	732.416	892.778	821.847	637.06	ACTCTACAAATACAGGATGT
chr9:81871531-81872117(.)::npk3::pkscore164_005::TATTCCAAGAATGCAGTGAG	chr9:81871531-81872117(.)::npk3::pkscore164	1899.4/2848.7/2076.1	2049.1/2681.7/2950.8	2076.1	2681.7	0.36916	314080	60034	2.4719	0.99328	0.0067191	0.013438	0.15586	True	1899.37	2848.68	2076.07	2049.14	2681.73	2950.82	TATTCCAAGAATGCAGTGAG
chr4:123499640-123500009(.)::npk3::pkscore103_015::ACATACGCACTTCTTTCATG	chr4:123499640-123500009(.)::npk3::pkscore103	1949.7/1678.2/1897.6	976.1/2033.2/1322.3	1897.6	1322.3	-0.52081	25433	54216	2.4709	0.0067396	0.99326	0.013479	0.15596	False	1949.71	1678.19	1897.62	976.103	2033.16	1322.3	ACATACGCACTTCTTTCATG
chr7:92384146-92384756(.)::npk3::pkscore178_028::CAAAGGGACCAGTAAATTAA__GTAAATTAAGGG-HOXA9_M03874-3.6:CDK6_29	chr7:92384146-92384756(.)::npk3::pkscore178:CDK6	979.43/894.88/1556.1	1033.9/1449/1374.8	979.43	1374.8	0.48874	169820	25612	2.4703	0.99325	0.0067508	0.013502	0.15596	True	979.433	894.884	1556.05	1033.92	1448.96	1374.77	CAAAGGGACCAGTAAATTAA
chr14:24583753-24584104(.)::npk3::pkscore221_047::GCGGTTGGCCAACGCAGTGG:DCAF11_48	chr14:24583753-24584104(.)::npk3::pkscore221:DCAF11	3064.6/3817.2/3094.8	3222.5/2336/2274.1	3094.8	2336	-0.40566	261400	94421	2.4694	0.0067665	0.99323	0.013533	0.15601	False	3064.62	3817.2	3094.79	3222.5	2335.99	2274.14	GCGGTTGGCCAACGCAGTGG
chr9:87992681-87992934(.)::npk2::pkscore85_009::CTTTAATGTGGCAGGATATG__TTGATTGACCCC-HOXA9_PBX1_COM_M07453-7.1:AL583827.1_10	chr9:87992681-87992934(.)::npk2::pkscore85:AL583827.1	3881.1/3598.5/4095.5	5241/4684.7/4743.2	3881.1	4743.2	0.28931	62923	122070	2.4673	0.99319	0.0068071	0.013614	0.15662	True	3881.12	3598.5	4095.54	5241.03	4684.69	4743.15	CTTTAATGTGGCAGGATATG
chr13:44817259-44817587(.)::npk2::pkscore142_007::ATTACTCTTCTGTCCCTGAT__TTCATCAATTA-HOXA9_M07404-7.0:AL589745.1_8	chr13:44817259-44817587(.)::npk2::pkscore142:AL589745.1	854.03/1057.8/805.66	1219.3/1218.5/1651	854.03	1219.3	0.51317	21930	21927	2.4666	0.99318	0.0068204	0.013641	0.15662	True	854.029	1057.79	805.657	1219.28	1218.46	1651	ATTACTCTTCTGTCCCTGAT
chr14:102342540-102343171(.)::npk2::pkscore64_015::GAATGATAACACATACAGAA__GGTAATGAAT-HOXA9_M07457-7.9:PPP2R5C_16	chr14:102342540-102343171(.)::npk2::pkscore64:PPP2R5C	1038.9/891.54/1313	1583.2/1305.9/1446.5	1038.9	1446.5	0.47708	48425	27383	2.463	0.99311	0.0068889	0.013778	0.15763	True	1038.93	891.537	1313.02	1583.19	1305.89	1446.5	GAATGATAACACATACAGAA
chr8:6669714-6669970(.)::npk2::pkscore63_004::CAGAGAGAAGAGATTCTCCC__GAGGTGATAAAACAGAG-HOXA9_M01351-7.6:XKR5_5	chr8:6669714-6669970(.)::npk2::pkscore63:XKR5	2264.6/3118.7/2163.3	2175/1595.2/1630.7	2264.6	1630.7	-0.47355	369880	66254	2.4629	0.0068917	0.99311	0.013783	0.15763	False	2264.59	3118.7	2163.29	2174.98	1595.21	1630.66	CAGAGAGAAGAGATTCTCCC
chr7:104537570-104538134(.)::npk3::pkscore251_027::TACCACAAATGTAATAGTCC:LHFPL3-AS2_28	chr7:104537570-104538134(.)::npk3::pkscore251:LHFPL3-AS2	873.25/685.11/1211.1	1564.5/931.53/1242	873.25	1242	0.50771	74786	22488	2.459	0.99303	0.0069664	0.013933	0.15869	True	873.251	685.111	1211.15	1564.49	931.533	1242	TACCACAAATGTAATAGTCC
chr16:22200786-22201103(.)::npk2::pkscore123_041::AGGCGTTCACCTTCTCCTAG__GCCTGCCAGAAACAT-MEIS1_M07111-5.0:SDR42E2_42	chr16:22200786-22201103(.)::npk2::pkscore123:SDR42E2	1720/1416/2185.9	1178.5/945.05/1221.7	1720	1178.5	-0.54508	154770	48497	2.4589	0.0069689	0.99303	0.013938	0.15869	False	1719.96	1415.97	2185.93	1178.47	945.045	1221.66	AGGCGTTCACCTTCTCCTAG
chr4:16198161-16198606(.)::npk2::pkscore93_014::TCGTAAATCAGACCGAAGGG__CTCGTAAATCA-HOXA9_M07404-11.5:TAPT1_15	chr4:16198161-16198606(.)::npk2::pkscore93:TAPT1	1704.4/1838.9/2199.2	2401.1/1956.9/2538.6	1838.9	2401.1	0.38473	73978	52316	2.4583	0.99302	0.0069797	0.013959	0.15869	True	1704.4	1838.86	2199.25	2401.15	1956.86	2538.6	TCGTAAATCAGACCGAAGGG
chr13:30945870-30946121(.)::npk3::pkscore65_009::CTTCTGCAATTACAGTCCCC__TGTAATTGCA-HOXA9_M07457-8.1:LINC00426_10	chr13:30945870-30946121(.)::npk3::pkscore65:LINC00426	2761.6/2939.1/2406.3	3287.1/3570.3/3469	2761.6	3469	0.32891	78864	82977	2.4558	0.99297	0.0070292	0.014058	0.1595	True	2761.63	2939.06	2406.32	3287.12	3570.35	3469.03	CTTCTGCAATTACAGTCCCC
chr2:62356496-62356968(.)::npk3::pkscore129_021::TTTAACCACAGCGGAAGGAG__GTGTTTAACCAC-HOXA9_PBX1_COM_M07453-5.5:AC018462.1_22	chr2:62356496-62356968(.)::npk3::pkscore129:AC018462.1	3679.7/3526/4021.6	4712.2/3946.3/4511.9	3679.7	4511.9	0.29406	70266	114910	2.4548	0.99295	0.0070478	0.014096	0.1596	True	3679.74	3525.98	4021.63	4712.16	3946.3	4511.88	TTTAACCACAGCGGAAGGAG
chr20:43996925-43997235(.)::npk2::pkscore93_024::GCATCAACTCCCTACTCTGT__TCCTGTCAGCATCAA-MEIS1_M07111-10.4:SYS1_25	chr20:43996925-43997235(.)::npk2::pkscore93:SYS1	3697.1/3152.2/3744	2484.5/2864.5/3052.5	3697.1	2864.5	-0.36799	149580	115530	2.4495	0.0071517	0.99285	0.014303	0.16105	False	3697.13	3152.18	3743.98	2484.47	2864.54	3052.54	GCATCAACTCCCTACTCTGT
chr8:104039296-104039627(.)::npk2::pkscore52_006::TGATTGCATTTCAGAGACCA__AATCACCTTTCACAGT-MEIS1_M01419-7.2:ATP6V1C1_7	chr8:104039296-104039627(.)::npk2::pkscore52:ATP6V1C1	1504.8/950.67/830.29	1304.3/1336.1/1547.1	950.67	1336.1	0.49056	160800	24761	2.4494	0.99284	0.0071554	0.014311	0.16105	True	1504.85	950.675	830.293	1304.31	1336.1	1547.15	TGATTGCATTTCAGAGACCA
chr9:73109135-73109503(.)::npk3::pkscore194_003::AGATCATGATACACAATCAC	chr9:73109135-73109503(.)::npk3::pkscore194	1521.3/920.55/1751.1	1879.1/2024.4/2326.6	1521.3	2024.4	0.41194	206870	42196	2.4491	0.99284	0.0071604	0.014321	0.16105	True	1521.32	920.548	1751.14	1879.08	2024.42	2326.61	AGATCATGATACACAATCAC
chr5:135372806-135373208(.)::npk3::pkscore169_001::CAATGCGTCAAGCTGACATA__TGTCAGCTTGACGC-HOXA7_HOXA9_MEIS1_COM_M00420-0.5:TGFBI_2	chr5:135372806-135373208(.)::npk3::pkscore169:TGFBI	3476.5/2517.3/3114.1	2459/3869.2/4294.5	3114.1	3869.2	0.31313	243770	95089	2.4487	0.99283	0.0071682	0.014336	0.16105	True	3476.53	2517.28	3114.1	2458.96	3869.2	4294.54	CAATGCGTCAAGCTGACATA
chr8:104039296-104039627(.)::npk2::pkscore52_008::CTTTCAAGAAAACCAAACCG__AGCATTGAAATC-HOXA9_M03874-6.3:ATP6V1C1_9	chr8:104039296-104039627(.)::npk2::pkscore52:ATP6V1C1	706.66/1063.4/795.67	1414.8/925.17/1143.5	795.67	1143.5	0.52266	39794	20237	2.4451	0.99276	0.0072414	0.014483	0.16238	True	706.656	1063.37	795.67	1414.84	925.174	1143.5	CTTTCAAGAAAACCAAACCG
chr8:59234239-59234716(.)::npk3::pkscore77_013::AGAGGCCCTGCAAAGATAAA	chr8:59234239-59234716(.)::npk3::pkscore77	1741/1769.7/1416.9	2377.3/2282.7/1705.6	1741	2282.7	0.39064	52937	49170	2.443	0.99272	0.0072827	0.014565	0.16298	True	1741.01	1769.68	1416.89	2377.34	2282.73	1705.61	AGAGGCCCTGCAAAGATAAA
chr14:88711723-88712096(.)::npk2::pkscore181_010::ACTGGTGGGGAAAACGTGGT:KCNK10_11	chr14:88711723-88712096(.)::npk2::pkscore181:KCNK10	2287.5/1977.2/1949.6	2564.4/2061.8/2558.9	1977.2	2558.9	0.37191	48511	56803	2.4408	0.99267	0.0073274	0.014655	0.16333	True	2287.48	1977.23	1949.56	2564.4	2061.77	2558.95	ACTGGTGGGGAAAACGTGGT
chr5:32726150-32726546(.)::npk2::pkscore73_006::TCTTGCTGATGAGATATAGT:NPR3_6	chr5:32726150-32726546(.)::npk2::pkscore73:NPR3	1712.6/1923.7/1875.7	2260/2440.1/2478.6	1875.7	2440.1	0.37938	14440	53505	2.4403	0.99266	0.0073384	0.014677	0.16333	True	1712.63	1923.67	1875.65	2260	2440.11	2478.65	TCTTGCTGATGAGATATAGT
chr6:158185275-158186159(.)::npk5::pkscore84_057::TCAACCTAAAATAGTAACAA__TTGAATTATTTC-HOXA9_M07450-2.9:SNX9_58	chr6:158185275-158186159(.)::npk5::pkscore84:SNX9	899.8/1016.5/793.01	945.49/1334.5/1272	899.8	1272	0.49894	12513	23264	2.4401	0.99266	0.0073412	0.014682	0.16333	True	899.796	1016.51	793.007	945.494	1334.51	1271.98	TCAACCTAAAATAGTAACAA
chr5:73622762-73623120(.)::npk2::pkscore60_025::GTCTCTCACATCTGTTGTCT:LINC01333_26	chr5:73622762-73623120(.)::npk2::pkscore60:LINC01333	2156.6/2106.7/2452.3	2231.1/2766.8/2799.9	2156.6	2766.8	0.35931	44959	62681	2.4373	0.9926	0.0073994	0.014799	0.16388	True	2156.58	2106.66	2452.26	2231.09	2766.78	2799.85	GTCTCTCACATCTGTTGTCT
chr16:12214006-12214615(.)::npk3::pkscore148_051::TCAAAAACAACAGTGGAGCA:SNX29_51	chr16:12214006-12214615(.)::npk3::pkscore148:SNX29	1762.1/1741.8/2093.4	2305.9/2082.4/2399.4	1762.1	2305.9	0.38788	55090	49845	2.436	0.99257	0.0074262	0.014852	0.16388	True	1762.06	1741.79	2093.38	2305.92	2082.44	2399.41	TCAAAAACAACAGTGGAGCA
chr1:192595791-192596019(.)::npk2::pkscore70_007::CCTGGGGAGAGATAAGAAAC__AGGGACCTCTTATAAC-MEIS1_M01419-6.0:AL390957.1_7	chr1:192595791-192596019(.)::npk2::pkscore70:AL390957.1	471.41/480.92/555.97	741.43/759.85/656.33	480.92	741.43	0.62347	2861.7	11438	2.4359	0.99257	0.0074268	0.014854	0.16388	True	471.409	480.916	555.97	741.43	759.851	656.333	CCTGGGGAGAGATAAGAAAC
chr8:6669714-6669970(.)::npk2::pkscore63_010::ACATCTGGCAGGGCTGCCTA__ATCTGGCAGGGC-MEIS1_M00419-8.6:XKR5_11	chr8:6669714-6669970(.)::npk2::pkscore63:XKR5	3533.3/2818.5/3431	2637.5/3384.4/2068.6	3431	2637.5	-0.37934	192800	106140	2.4356	0.0074326	0.99257	0.014865	0.16388	False	3533.28	2818.55	3431.04	2637.52	3384.36	2068.57	ACATCTGGCAGGGCTGCCTA
chr13:61412698-61413051(.)::npk3::pkscore110_019::TGCTCTGTTGATGTCAGGCT__TGACATCAACAGAG-HOXA7_HOXA9_MEIS1_COM_M00421-4.0:LINC00378_21	chr13:61412698-61413051(.)::npk3::pkscore110:LINC00378	4116.4/3794.9/3508.9	4951.9/3378.8/4635	3794.9	4635	0.28845	92557	119000	2.4354	0.99256	0.0074374	0.014875	0.16388	True	4116.36	3794.89	3508.94	4951.94	3378.79	4635.01	TGCTCTGTTGATGTCAGGCT
chr14:65140575-65140920(.)::npk3::pkscore110_022::TGGCAAATGAGATCACGAGA	chr14:65140575-65140920(.)::npk3::pkscore110	1597.3/1692.7/1421.6	1083.2/940.28/1175.6	1597.3	1083.2	-0.55986	19993	44594	2.4343	0.0074599	0.99254	0.01492	0.16406	False	1597.3	1692.69	1421.55	1083.24	940.276	1175.62	TGGCAAATGAGATCACGAGA
chr8:37259416-37259797(.)::npk2::pkscore169_019::ATGGGGCCCTTGGGGACCGC__CCCATCTCTCA-HOXA9_M07404-5.4	chr8:37259416-37259797(.)::npk2::pkscore169	3818/4318.2/3595.5	2975.9/3169/2817	3818	2975.9	-0.35936	149870	119820	2.4326	0.0074963	0.9925	0.014993	0.16454	False	3817.96	4318.21	3595.5	2975.93	3168.96	2816.98	ATGGGGCCCTTGGGGACCGC
chrM:2957-3621(.)::npk3::pkscore140_025::CCCGTAGGGGCCTACAACGT	chrM:2957-3621(.)::npk3::pkscore140	3793.2/3546.1/4053.6	3361.9/2955.2/2719.6	3793.2	2955.2	-0.36009	64439	118940	2.4301	0.0075473	0.99245	0.015095	0.16525	False	3793.24	3546.06	4053.59	3361.95	2955.15	2719.55	CCCGTAGGGGCCTACAACGT
chr6:151872427-151872763(.)::npk3::pkscore89_007::TGCTTGAAAACCACCACAGA:CCDC170_8	chr6:151872427-151872763(.)::npk3::pkscore89:CCDC170	1954.3/1719.5/2185.9	1328.1/1708.9/1379	1954.3	1379	-0.50266	54398	56056	2.4296	0.0075573	0.99244	0.015115	0.16525	False	1954.29	1719.47	2185.93	1328.11	1708.87	1379.05	TGCTTGAAAACCACCACAGA
chr16:29690951-29691311(.)::npk3::pkscore147_024::ATTTGAAAGATGTATAGCCG__GCTATACATCT-HOXA9_M07404-8.1:QPRT_25	chr16:29690951-29691311(.)::npk3::pkscore147:QPRT	604.14/413.97/884.89	766.94/899.74/963.62	604.14	899.74	0.57385	57494	14811	2.4289	0.99243	0.0075719	0.015144	0.16525	True	604.136	413.968	884.892	766.938	899.74	963.62	ATTTGAAAGATGTATAGCCG
chr18:75303655-75304009(.)::npk2::pkscore86_017::TTATGTGACACAGAAGCTTT__TGTCACATAAAATTATG-HOXA9_M01351-8.5	chr18:75303655-75304009(.)::npk2::pkscore86	1183.6/945.1/1030.7	1020.3/1430.7/1471.1	1030.7	1430.7	0.47268	15346	27137	2.428	0.99241	0.0075911	0.015182	0.16536	True	1183.56	945.096	1030.71	1020.32	1430.68	1471.13	TTATGTGACACAGAAGCTTT
chr13:61412698-61413051(.)::npk3::pkscore110_006::CTCATGTTACATGTCAGTTG__AACTGACATGTA-MEIS1_M00419-6.9:LINC00378_7	chr13:61412698-61413051(.)::npk3::pkscore110:LINC00378	4063.3/5382.7/4069.6	4775.1/4940.6/5087.9	4069.6	4940.6	0.27975	862170	128820	2.4269	0.99239	0.0076137	0.015227	0.16553	True	4063.27	5382.69	4069.57	4775.08	4940.62	5087.92	CTCATGTTACATGTCAGTTG
chr1:157565116-157565480(.)::npk3::pkscore195_006::TTAGGCAATAGGTCTTCTAC:FCRL4_7	chr1:157565116-157565480(.)::npk3::pkscore195:FCRL4	1015.1/989.73/951.47	1389.3/1112/1380.1	989.73	1380.1	0.47928	1054.3	25917	2.425	0.99234	0.007655	0.01531	0.16612	True	1015.13	989.728	951.475	1389.33	1111.96	1380.12	TTAGGCAATAGGTCTTCTAC
chr20:52525711-52525991(.)::npk2::pkscore54_007::TATTGCAACTGAAAGGCTCC	chr20:52525711-52525991(.)::npk2::pkscore54	1138.7/1052.2/607.91	1515.2/1348/1456.1	1052.2	1456.1	0.46834	102450	27780	2.4234	0.99231	0.007687	0.015374	0.16624	True	1138.7	1052.21	607.905	1515.17	1348.02	1456.14	TATTGCAACTGAAAGGCTCC
chr1:157565116-157565480(.)::npk3::pkscore195_013::GGGCCACCTGCACATAGCAG:FCRL4_14	chr1:157565116-157565480(.)::npk3::pkscore195:FCRL4	6606.1/6986.1/6601.1	5303.9/5461.2/5748.5	6606.1	5461.2	-0.27453	72207	223210	2.4233	0.0076898	0.99231	0.01538	0.16624	False	6606.14	6986.12	6601.06	5303.95	5461.23	5748.53	GGGCCACCTGCACATAGCAG
chr8:98796071-98796589(.)::npk3::pkscore135_000::TTACGTGCACACGCATACGT:LAPTM4B_1	chr8:98796071-98796589(.)::npk3::pkscore135:LAPTM4B	3120.5/2926.8/3329.8	2290.6/2373.3/2778.4	3120.5	2373.3	-0.39469	40673	95309	2.42	0.00776	0.99224	0.01552	0.16744	False	3120.45	2926.78	3329.83	2290.61	2373.34	2778.44	TTACGTGCACACGCATACGT
chr2:216545480-216546026(.)::npk3::pkscore88_019::TCCTGGTTTGGTGCTTGGCC:AC012668.3_19	chr2:216545480-216546026(.)::npk3::pkscore88:AC012668.3	4649.1/4258/4286.6	5179.8/4793.6/5980.9	4286.6	5179.8	0.273	66104	136640	2.4163	0.99216	0.0078399	0.01568	0.16885	True	4649.1	4257.95	4286.63	5179.81	4793.58	5980.87	TCCTGGTTTGGTGCTTGGCC
chr15:50427473-50427767(.)::npk2::pkscore79_013::TATGACAGGTCAGATGCTCT__AGATATGACAGG-HOXA9_M03874-3.6:ATP8B4_14	chr15:50427473-50427767(.)::npk2::pkscore79:ATP8B4	2948.4/3028.3/2590.8	2671.5/2226.3/2155.3	2948.4	2226.3	-0.40511	67140	89369	2.4154	0.0078597	0.99214	0.015719	0.16895	False	2948.37	3028.32	2590.75	2671.53	2226.3	2155.3	TATGACAGGTCAGATGCTCT
chr5:32726150-32726546(.)::npk2::pkscore73_014::TCCAGTAAGCCAGGATATCA:NPR3_14	chr5:32726150-32726546(.)::npk2::pkscore73:NPR3	1444.4/2039.7/1499.5	1991.3/2017.3/1857.6	1499.5	1991.3	0.40905	147450	41509	2.4142	0.99212	0.007885	0.01577	0.16918	True	1444.43	2039.71	1499.46	1991.32	2017.26	1857.65	TCCAGTAAGCCAGGATATCA
chr9:37337524-37337830(.)::npk3::pkscore77_005::TTTATATTTCCTGGTGCAAA:ZCCHC7_53	chr9:37337524-37337830(.)::npk3::pkscore77:ZCCHC7	1514.9/1554.3/1790.4	2055.9/1433.1/2118.9	1554.3	2055.9	0.40328	28647	43236	2.4124	0.99208	0.0079249	0.01585	0.16954	True	1514.92	1554.33	1790.42	2055.94	1433.07	2118.89	TTTATATTTCCTGGTGCAAA
chr16:15684825-15685166(.)::npk3::pkscore137_010::GTAAAGTGAGAAGTGATAAC__AGTGATAACAGG-HOXA9_M03874-4.9:BMERB1_10	chr16:15684825-15685166(.)::npk3::pkscore137:BMERB1	1916.8/2084.3/2259.2	2676.6/2829.6/2469	2084.3	2676.6	0.36067	29325	60305	2.4119	0.99206	0.0079352	0.01587	0.16954	True	1916.76	2084.34	2259.17	2676.63	2829.57	2469.01	GTAAAGTGAGAAGTGATAAC
chrM:15876-16458(.)::npk3::pkscore449_047::TGGATGACCCCCCTCAGATA	chrM:15876-16458(.)::npk3::pkscore449	2797.3/2643.4/2136	1292.4/2255.7/1965.8	2643.4	1965.8	-0.42708	140570	78958	2.4114	0.0079463	0.99205	0.015893	0.16954	False	2797.33	2643.37	2135.99	1292.4	2255.71	1965.79	TGGATGACCCCCCTCAGATA
chr5:135372806-135373208(.)::npk3::pkscore169_014::CAATGGCTAATCAAACAAAG__CTAATCAAACA-HOXA9_M07404-8.1:TGFBI_15	chr5:135372806-135373208(.)::npk3::pkscore169:TGFBI	1407.8/869.22/1096	1661.4/1180.3/1506.5	1096	1506.5	0.45861	74334	29093	2.4067	0.99195	0.0080491	0.016098	0.17085	True	1407.82	869.22	1095.96	1661.42	1180.31	1506.46	CAATGGCTAATCAAACAAAG
chr1:26097697-26098053(.)::npk2::pkscore114_013::CTGCCGTCCCCAGCCTGCTA:MAN1C1_11	chr1:26097697-26098053(.)::npk2::pkscore114:MAN1C1	5916/6979.4/6794.2	5639/5743.4/4914.5	6794.2	5639	-0.26882	402780	230440	2.4065	0.0080534	0.99195	0.016107	0.17085	False	5915.96	6979.43	6794.16	5638.95	5743.39	4914.46	CTGCCGTCCCCAGCCTGCTA
chr6:159527808-159528056(.)::npk2::pkscore94_009::GGCCTCTAAAGGGAATCTAG:AL356417.1_10	chr6:159527808-159528056(.)::npk2::pkscore94:AL356417.1	1987.2/2047.5/1869	1896.1/1234.4/1412.2	1987.2	1412.2	-0.49249	8808.3	57129	2.4057	0.0080708	0.99193	0.016142	0.17085	False	1987.24	2047.52	1868.99	1896.09	1234.36	1412.24	GGCCTCTAAAGGGAATCTAG
chr1:238640053-238640570(.)::npk3::pkscore78_011::GCAACTGCGGTCTAAAGTGG:LINC01139_12	chr1:238640053-238640570(.)::npk3::pkscore78:LINC01139	4679.3/5111.6/4810	6329.4/3980.5/5759.2	4810	5759.2	0.2598	54011	155720	2.4056	0.99193	0.008074	0.016148	0.17085	True	4679.31	5111.55	4809.97	6329.37	3980.48	5759.24	GCAACTGCGGTCTAAAGTGG
chr6:158185275-158186159(.)::npk5::pkscore84_011::CCTCTGTACATTTATAGCAA:SNX9_12	chr6:158185275-158186159(.)::npk5::pkscore84:SNX9	1018.8/854.71/1096	1139.4/1412.4/1447.6	1018.8	1412.4	0.47089	16438	26782	2.4052	0.99192	0.0080826	0.016165	0.17085	True	1018.79	854.715	1095.96	1139.35	1412.4	1447.57	CCTCTGTACATTTATAGCAA
chr7:92384146-92384756(.)::npk3::pkscore178_027::AAAGGGACCAGTAAATTAAG__GTAAATTAAGGG-HOXA9_M03874-3.6:CDK6_28	chr7:92384146-92384756(.)::npk3::pkscore178:CDK6	958.38/875.92/1537.4	1008.4/1434.7/1338.4	958.38	1338.4	0.48137	171040	24989	2.4038	0.99189	0.0081136	0.016227	0.17103	True	958.379	875.915	1537.41	1008.41	1434.66	1338.36	AAAGGGACCAGTAAATTAAG
chr11:122542274-122542642(.)::npk3::pkscore92_013::TCCATCAGGCCTTGGCAGGG__CCTTGGCAGGGA-MEIS1_M00419-7.2:UBASH3B_14	chr11:122542274-122542642(.)::npk3::pkscore92:UBASH3B	1768.5/2642.3/1693.2	2305.9/2308.2/1773.1	1768.5	2305.9	0.38265	384580	50051	2.4023	0.99185	0.008146	0.016292	0.17103	True	1768.47	2642.25	1693.21	2305.92	2308.17	1773.06	TCCATCAGGCCTTGGCAGGG
chr11:122542274-122542642(.)::npk3::pkscore92_041::CCCCTGGGAGTCATCCCATT:UBASH3B_43	chr11:122542274-122542642(.)::npk3::pkscore92:UBASH3B	3144.3/3214.7/2803.2	3300.7/3889.1/3905.9	3144.3	3889.1	0.30662	60653	96134	2.4022	0.99185	0.0081482	0.016296	0.17103	True	3144.25	3214.66	2803.16	3300.73	3889.07	3905.87	CCCCTGGGAGTCATCCCATT
chr19:10870028-10870304(.)::npk2::pkscore74_013::CTCCCAGGGGGCCCATTCCC:DNM2_14	chr19:10870028-10870304(.)::npk2::pkscore74:DNM2	5702.7/4636.2/4788.7	5734.2/5470/6771	4788.7	5734.2	0.25991	429330	154940	2.4021	0.99185	0.0081507	0.016301	0.17103	True	5702.68	4636.21	4788.67	5734.18	5469.97	6771.04	CTCCCAGGGGGCCCATTCCC
chr11:122542274-122542642(.)::npk3::pkscore92_005::CTCAGACACCACAGATCTCC__TGCTGTCTGGCCGCC-MEIS1_M07111-11.1:UBASH3B_5	chr11:122542274-122542642(.)::npk3::pkscore92:UBASH3B	1839.9/2607.7/1920.3	2482.8/2073.7/2714.2	1920.3	2482.8	0.37048	239490	54950	2.3996	0.99179	0.0082056	0.016411	0.17158	True	1839.87	2607.66	1920.26	2482.77	2073.69	2714.2	CTCAGACACCACAGATCTCC
chr12:102028520-102028944(.)::npk3::pkscore164_013::TCATTTCATTGGTTAAGTCA__ACCAATGAAATG-HOXA9_M03874-6.6:MYBPC1_14	chr12:102028520-102028944(.)::npk3::pkscore164:MYBPC1	881.49/1178.3/1277.1	1761.7/1604.7/1192.7	1178.3	1604.7	0.44531	48926	31583	2.3996	0.99179	0.0082067	0.016413	0.17158	True	881.489	1178.3	1277.07	1761.75	1604.75	1192.75	TCATTTCATTGGTTAAGTCA
chr9:73109135-73109503(.)::npk3::pkscore194_022::CAAAGGCTAAGTAACAGGAG	chr9:73109135-73109503(.)::npk3::pkscore194	269.12/189.69/191.76	659.81/344.16/246.26	191.76	344.16	0.84046	2994.1	4036.6	2.3987	0.99176	0.0082374	0.016475	0.17185	True	269.115	189.689	191.76	659.805	344.159	246.259	CAAAGGCTAAGTAACAGGAG
chr8:9321159-9321566(.)::npk2::pkscore109_005::CTCCCCTCAATGTGATTTCC__GGAAATCACATT-HOXA9_M03874-4.6	chr8:9321159-9321566(.)::npk2::pkscore109	3193.7/3017.2/4106.9	4982.5/3913.7/3943.3	3193.7	3943.3	0.30411	432520	97851	2.3965	0.99172	0.0082751	0.01655	0.17185	True	3193.68	3017.17	4106.86	4982.55	3913.71	3943.35	CTCCCCTCAATGTGATTTCC
chr1:26097697-26098053(.)::npk2::pkscore114_009::TACAAAGATAATCTGGTGGC__TGTAAAGAAA-HOXA9_M07457-8.0:MAN1C1_9	chr1:26097697-26098053(.)::npk2::pkscore114:MAN1C1	1550.6/1877.9/1471.5	2532.1/1627.8/2048.2	1550.6	2048.2	0.40131	56694	43119	2.3964	0.99172	0.0082787	0.016557	0.17185	True	1550.62	1877.92	1471.49	2532.09	1627.8	2048.23	TACAAAGATAATCTGGTGGC
chr8:38502244-38502800(.)::npk3::pkscore149_008::GCGCTGAAAGAGGGAAGGTT	chr8:38502244-38502800(.)::npk3::pkscore149	360.65/64.717/378.19	309.5/143.07/132.77	360.65	143.07	-1.3278	43942	8255.2	2.3963	0.0082801	0.99172	0.01656	0.17185	False	360.651	64.7173	378.193	309.496	143.068	132.765	GCGCTGAAAGAGGGAAGGTT
chrM:2957-3621(.)::npk3::pkscore140_045::CCCCTGGTCAACCTCAACCT	chrM:2957-3621(.)::npk3::pkscore140	4434/4389.6/5134.2	3532/3977.3/3379.1	4434	3532	-0.32804	246150	141980	2.3938	0.0083377	0.99166	0.016675	0.17214	False	4433.99	4389.62	5134.24	3532	3977.3	3379.1	CCCCTGGTCAACCTCAACCT
chr5:59544805-59545066(.)::npk2::pkscore64_014::GGGGTCCAGCTGCAGGGATA:PDE4D_15	chr5:59544805-59545066(.)::npk2::pkscore64:PDE4D	2646.3/2277.4/3151.4	2010/1718.4/1973.3	2646.3	1973.3	-0.42319	195610	79057	2.3936	0.0083413	0.99166	0.016683	0.17214	False	2646.3	2277.38	3151.39	2010.02	1718.41	1973.28	GGGGTCCAGCTGCAGGGATA
chr20:43996925-43997235(.)::npk2::pkscore93_010::TGATTTCTGAACATGTTCAA__GTGATTTCTGAA-HOXA9_M07450-2.7:SYS1_11	chr20:43996925-43997235(.)::npk2::pkscore93:SYS1	3514.1/3077.4/3482.3	4159.5/2696/2631.8	3482.3	2696	-0.36908	82470	107940	2.3932	0.0083518	0.99165	0.016704	0.17214	False	3514.06	3077.42	3482.3	4159.49	2696.04	2631.75	TGATTTCTGAACATGTTCAA
chrX:131614759-131615090(.)::npk2::pkscore58_022::CACAAAGCTGCACGTGTGGT:MBNL3_22	chrX:131614759-131615090(.)::npk2::pkscore58:MBNL3	6740.7/5178.5/5372.6	6436.5/5567.7/6378.1	5372.6	6378.1	0.24746	954670	176550	2.393	0.99165	0.0083546	0.016709	0.17214	True	6740.69	5178.5	5372.6	6436.5	5567.74	6378.1	CACAAAGCTGCACGTGTGGT
chr11:43890498-43890792(.)::npk3::pkscore90_003::TAGTAAACGTTAATTCACAT__GTTAATTCAC-HOXA9_M07457-9.5:AC087521.2_4	chr11:43890498-43890792(.)::npk3::pkscore90:AC087521.2	669.13/608.12/807.65	1064.5/977.63/713.08	669.13	977.63	0.54633	11456	16630	2.3923	0.99163	0.0083707	0.016741	0.17214	True	669.126	608.119	807.655	1064.53	977.633	713.079	TAGTAAACGTTAATTCACAT
chr13:77343428-77343876(.)::npk3::pkscore104_029::AGCTATAAAATGTAGCTGCT__TTAGCTATAAAATGTAG-HOXA9_M01351-7.9:AL136441.1_30	chr13:77343428-77343876(.)::npk3::pkscore104:AL136441.1	1413.3/1109.1/1523.4	1783.9/1884.5/2050.4	1413.3	1884.5	0.41487	52329	38816	2.3917	0.99162	0.0083843	0.016769	0.17214	True	1413.31	1109.12	1523.43	1783.85	1884.53	2050.37	AGCTATAAAATGTAGCTGCT
chr8:17021030-17021307(.)::npk3::pkscore91_001::TCCAGGAAGTGGTGTATTCA__CCCATGAATAC-HOXA9_M07404-5.7:ZDHHC2_2	chr8:17021030-17021307(.)::npk3::pkscore91:ZDHHC2	1622/1756.3/2288.5	2020.2/2392.4/2289.1	1756.3	2289.1	0.38208	150620	49660	2.3911	0.9916	0.0083996	0.016799	0.17215	True	1622.01	1756.29	2288.47	2020.23	2392.42	2289.13	TCCAGGAAGTGGTGTATTCA
chr16:79123855-79124205(.)::npk2::pkscore124_004::AGCCAGTTCCTTAACCGCTT__GTTAAGGAAC-HOXA9_M07457-8.5:WWOX_5	chr16:79123855-79124205(.)::npk2::pkscore124:AC009145.1	1685.2/2717/2992.9	2237.9/2035.5/1973.3	2717	2035.5	-0.41643	570410	81457	2.3877	0.008477	0.99152	0.016954	0.17342	False	1685.17	2717.01	2992.92	2237.9	2035.54	1973.28	AGCCAGTTCCTTAACCGCTT
chr5:136108194-136108514(.)::npk2::pkscore78_011::GCCCCCTGGGGCCTCTTTCA__CTAATCCATCA-HOXA9_M07404-8.7	chr5:136108194-136108514(.)::npk2::pkscore78	2133.7/2421.3/2199.2	3108.6/2595.9/2803.1	2199.2	2803.1	0.34986	26807	64089	2.3851	0.99146	0.0085362	0.017072	0.17386	True	2133.7	2421.32	2199.25	3108.57	2595.89	2803.06	GCCCCCTGGGGCCTCTTTCA
chr13:23025165-23025837(.)::npk2::pkscore69_044::GGCTTGTGCTCTGAGACGCT__GCCATAAAGCT-HOXA9_M07404-8.6	chr13:23025165-23025837(.)::npk2::pkscore69	1735.5/1514.2/1655.3	755.03/1174/1141.4	1655.3	1141.4	-0.53592	13175	46433	2.3849	0.0085422	0.99146	0.017084	0.17386	False	1735.52	1514.16	1655.26	755.035	1173.95	1141.35	GGCTTGTGCTCTGAGACGCT
chr14:22539218-22539599(.)::npk3::pkscore152_030::CTGTACACAAACCCTCATCC	chr14:22539218-22539599(.)::npk3::pkscore152:TRAV22	2701.2/2701.4/2676.6	1921.6/2022.8/2989.4	2701.2	2022.8	-0.41706	301.93	80921	2.3848	0.0085441	0.99146	0.017088	0.17386	False	2701.22	2701.39	2676.65	1921.6	2022.83	2989.36	CTGTACACAAACCCTCATCC
chr5:59582245-59582570(.)::npk2::pkscore75_006::ATAATGGTAGTCGGTGTAAT:PDE4D_36	chr5:59582245-59582570(.)::npk2::pkscore75:PDE4D	886.07/1198.4/1144.6	727.83/988.76/627.42	1144.6	727.83	-0.65241	34859	30560	2.3839	0.0085651	0.99143	0.01713	0.17398	False	886.066	1198.39	1144.57	727.826	988.76	627.424	ATAATGGTAGTCGGTGTAAT
chr12:54752883-54753369(.)::npk3::pkscore781_012::GGCCAAGGTGGTTTGGCCAA__TGAGCCATAAATCAGGG-HOXA9_M01351-8.3:AC079313.2_13	chr12:54752883-54753369(.)::npk3::pkscore781:AC079313.2	4796.5/4858.3/5690.9	6846.3/5803.8/5684.3	4858.3	5803.8	0.25651	348530	157490	2.3826	0.9914	0.0085959	0.017192	0.1743	True	4796.47	4858.26	5690.87	6846.33	5803.8	5684.29	GGCCAAGGTGGTTTGGCCAA
chr8:61532290-61532639(.)::npk2::pkscore79_009::AGCAACTTCTTGAGGAGTCA__TGACTCCTTGACTC-HOXA7_HOXA9_MEIS1_COM_M00421-3.3:RAB2A_10	chr8:61532290-61532639(.)::npk2::pkscore79:RAB2A	1326.4/1446.1/1013.4	800.95/874.31/1052.5	1326.4	874.31	-0.60069	56140	36119	2.3786	0.0086901	0.99131	0.01738	0.17495	False	1326.35	1446.1	1013.4	800.949	874.306	1052.49	AGCAACTTCTTGAGGAGTCA
chrX:131614759-131615090(.)::npk2::pkscore58_023::ACAAAGCTGCACGTGTGGTG:MBNL3_23	chrX:131614759-131615090(.)::npk2::pkscore58:MBNL3	6739.8/5177.4/5373.3	6445/5566.9/6372.7	5373.3	6372.7	0.24607	952860	176570	2.3786	0.99131	0.0086904	0.017381	0.17495	True	6739.78	5177.38	5373.27	6445	5566.94	6372.74	ACAAAGCTGCACGTGTGGTG
chr16:29690951-29691311(.)::npk3::pkscore147_012::GCCACCGGACTTCATGGTTG:QPRT_13	chr16:29690951-29691311(.)::npk3::pkscore147:QPRT	9231.4/8171.1/10374	7708.5/7872.7/7909.2	9231.4	7872.7	-0.22966	1215300	326320	2.3784	0.0086938	0.99131	0.017388	0.17495	False	9231.38	8171.12	10374.3	7708.5	7872.73	7909.18	GCCACCGGACTTCATGGTTG
chr2:101726748-101727125(.)::npk3::pkscore92_014::CTTCTGGGCCCAAAGCTGTT__TAACAGCTTTGGGC-HOXA7_HOXA9_MEIS1_COM_M00421-3.1:TBC1D8_14	chr2:101726748-101727125(.)::npk3::pkscore92:TBC1D8	6164/5293.4/5964.5	6786.8/7090.6/7024.8	5964.5	7024.8	0.23601	245090	198780	2.3781	0.9913	0.0087008	0.017402	0.17495	True	6164.02	5293.43	5964.53	6786.81	7090.62	7024.79	CTTCTGGGCCCAAAGCTGTT
chr13:77343428-77343876(.)::npk3::pkscore104_009::AAACAGCCAGTTGTGGTAAA__TAACCGTTTACCAC-HOXA7_HOXA9_MEIS1_COM_M00420-1.9:AL136441.1_10	chr13:77343428-77343876(.)::npk3::pkscore104:AL136441.1	1943.3/1654.8/1355	2089.9/2610.2/2167.1	1654.8	2167.1	0.38893	86566	46417	2.3779	0.9913	0.0087046	0.017409	0.17495	True	1943.3	1654.75	1354.97	2089.95	2610.2	2167.08	AAACAGCCAGTTGTGGTAAA
chr16:22200786-22201103(.)::npk2::pkscore123_011::CCAGTGGGCCCCAAGCCATC__TACTACCCTTCAAACC-MEIS1_M01419-7.6:SDR42E2_11	chr16:22200786-22201103(.)::npk2::pkscore123:SDR42E2	4344.3/3758.1/4015.6	2926.6/3169/3758.1	4015.6	3169	-0.34152	87177	126880	2.3769	0.0087288	0.99127	0.017458	0.17513	False	4344.29	3758.07	4015.64	2926.61	3168.96	3758.12	CCAGTGGGCCCCAAGCCATC
chr9:81871531-81872117(.)::npk3::pkscore164_004::ATTCCAAGAATGCAGTGAGG	chr9:81871531-81872117(.)::npk3::pkscore164	4088.9/4837.1/4451.8	4792.1/5349.2/5444.5	4451.8	5349.2	0.26488	140060	142630	2.3762	0.99125	0.0087457	0.017491	0.17513	True	4088.9	4837.06	4451.76	4792.09	5349.16	5444.46	ATTCCAAGAATGCAGTGAGG
chr14:22539218-22539599(.)::npk3::pkscore152_002::TCCAGACCTGATTCTCCAGG:TRAV22_2	chr14:22539218-22539599(.)::npk3::pkscore152:TRAV22	1666.9/1603.4/1159.2	1450.6/924.38/1100.7	1603.4	1100.7	-0.54237	100670	44788	2.3756	0.0087595	0.99124	0.017519	0.17513	False	1666.87	1603.43	1159.21	1450.55	924.38	1100.67	TCCAGACCTGATTCTCCAGG
chr1:161187227-161187594(.)::npk3::pkscore175_022::CTCACACGGACTAATAATTG:FCER1G_23	chr1:161187227-161187594(.)::npk3::pkscore175:FCER1G	1798.7/2111.1/1398.9	1659.7/1128.6/1262.3	1798.7	1262.3	-0.51049	128720	51022	2.3744	0.0087881	0.99121	0.017576	0.1752	False	1798.68	2111.12	1398.91	1659.72	1128.65	1262.34	CTCACACGGACTAATAATTG
chr10:122728713-122728955(.)::npk2::pkscore70_007::AGATCTACTTTCTATCCCCC:AC010998.1_8	chr10:122728713-122728955(.)::npk2::pkscore70:AC010998.1	806.43/914.97/1492.1	947.19/1754.2/1280.5	914.97	1280.5	0.48451	172450	23709	2.3742	0.99121	0.0087936	0.017587	0.1752	True	806.43	914.969	1492.13	947.194	1754.18	1280.54	AGATCTACTTTCTATCCCCC
chr9:37324704-37325208(.)::npk3::pkscore465_022::AACTCTCAATTCATCTGGTG__TGAGAGTTTATATT-HOXA7_HOXA9_MEIS1_COM_M00420-1.0:ZCCHC7_43	chr9:37324704-37325208(.)::npk3::pkscore465:ZCCHC7	2144.7/2324.2/1836.4	1746.4/1425.1/1552.5	2144.7	1552.5	-0.46591	63651	62289	2.3727	0.0088283	0.99117	0.017657	0.17558	False	2144.68	2324.24	1836.37	1746.44	1425.12	1552.5	AACTCTCAATTCATCTGGTG
chr6:6331641-6332071(.)::npk2::pkscore121_008::TGCTCTTTGTTGCTGGGCCT	chr6:6331641-6332071(.)::npk2::pkscore121	1827.1/2492.7/2011.5	2657.9/2581.6/2380.1	2011.5	2581.6	0.35984	132810	57920	2.3689	0.99108	0.0089212	0.017842	0.17693	True	1827.05	2492.73	2011.48	2657.93	2581.59	2380.14	TGCTCTTTGTTGCTGGGCCT
chr6:158185275-158186159(.)::npk5::pkscore84_023::TGATTCATCGTCAGCTCCAG__GTGATTCATCGT-HOXA9_M07450-3.8:SNX9_24	chr6:158185275-158186159(.)::npk5::pkscore84:SNX9	5769.5/4930.8/4134.2	5878.7/6037.5/4966.9	4930.8	5878.7	0.25364	669030	160170	2.3686	0.99107	0.0089272	0.017854	0.17693	True	5769.5	4930.79	4134.15	5878.73	6037.48	4966.93	TGATTCATCGTCAGCTCCAG
chr9:87324625-87324970(.)::npk2::pkscore61_004::GGACTCCTGTGGCCTGCAAT:NTRK2_5	chr9:87324625-87324970(.)::npk2::pkscore61:NTRK2	3044.5/4121.8/3182	4169.7/3920.9/3212.1	3182	3920.9	0.30115	451080	97445	2.3669	0.99103	0.0089694	0.017939	0.17746	True	3044.48	4121.82	3182.01	4169.7	3920.86	3212.07	GGACTCCTGTGGCCTGCAAT
chr9:98486599-98487166(.)::npk3::pkscore66_034::AGTGAACGCTTCTTTCACTC	chr9:98486599-98487166(.)::npk3::pkscore66	3170.8/2920.1/3022.9	2586.5/1972/2306.3	3022.9	2306.3	-0.39022	16223	91936	2.3634	0.0090532	0.99095	0.018106	0.17881	False	3170.8	2920.09	3022.88	2586.5	1971.96	2306.26	AGTGAACGCTTCTTTCACTC
chr10:64412994-64413283(.)::npk2::pkscore103_010::TGTCTTAGCCATTACTGGGA__AAGGCAATAGAAACCAA-HOXA9_M01351-7.7:AC067752.1_11	chr10:64412994-64413283(.)::npk2::pkscore103:AC067752.1	289.25/688.46/520.02	231.27/324.29/255.89	520.02	255.89	-1.0201	40812	12497	2.3627	0.0090704	0.99093	0.018141	0.17884	False	289.253	688.458	520.015	231.272	324.288	255.895	TGTCTTAGCCATTACTGGGA
chr14:24583753-24584104(.)::npk3::pkscore221_036::GGGCTGCAAACGTCACACGA:DCAF11_37	chr14:24583753-24584104(.)::npk3::pkscore221:DCAF11	7317.4/6487.4/5832	7591.2/6763.9/7758.2	6487.4	7591.2	0.22666	559190	218660	2.3605	0.99088	0.0091249	0.01825	0.17961	True	7317.37	6487.35	5832.03	7591.16	6763.95	7758.22	GGGCTGCAAACGTCACACGA
chr12:63696173-63696447(.)::npk2::pkscore66_002::AAGCTGGTGAACTGCTTTGA:AC026116.1_3	chr12:63696173-63696447(.)::npk2::pkscore66:AC026116.1	4216.1/5135/4689.5	3453.8/4019.4/3772	4689.5	3772	-0.314	211260	151300	2.3586	0.0091728	0.99083	0.018346	0.18016	False	4216.14	5134.98	4689.46	3453.77	4019.42	3772.04	AAGCTGGTGAACTGCTTTGA
hg38chrM:15876-16458(.)::npk3::pkscore449_021::CTGTACTTGCTTGTAAGCAT__AGCAAGTACAGC-HOXA9_M03874-6.5	hg38chrM:15876-16458(.)::npk3::pkscore449	1992.7/2385.6/2090	1510.1/1592.8/1270.9	2090	1510.1	-0.46866	48414	60492	2.3581	0.0091844	0.99082	0.018369	0.18016	False	1992.73	2385.61	2090.05	1510.07	1592.83	1270.91	CTGTACTTGCTTGTAAGCAT
chr8:66922210-66922545(.)::npk2::pkscore82_019::GGGCAAACATTCTGCTGGAT__CCCATCCAGCA-HOXA9_M07404-5.1	chr8:66922210-66922545(.)::npk2::pkscore82	2493.4/2410.2/1934.9	2477.7/1778.8/1781.6	2410.2	1781.6	-0.43572	116400	71104	2.3571	0.0092088	0.99079	0.018418	0.18029	False	2493.43	2410.16	1934.91	2477.67	1778.81	1781.63	GGGCAAACATTCTGCTGGAT
hg38chrM:15876-16458(.)::npk3::pkscore449_019::ACTTGCTTGTAAGCATGGGG__AGCAAGTACAGC-HOXA9_M03874-6.5	hg38chrM:15876-16458(.)::npk3::pkscore449	724.96/729.74/577.94	370.72/406.95/563.18	724.96	406.95	-0.83151	10819	18211	2.3566	0.0092225	0.99078	0.018445	0.18029	False	724.963	729.743	577.943	370.715	406.95	563.183	ACTTGCTTGTAAGCATGGGG
hg38chrM:15876-16458(.)::npk3::pkscore449_020::TGTACTTGCTTGTAAGCATG__AGCAAGTACAGC-HOXA9_M03874-6.5	hg38chrM:15876-16458(.)::npk3::pkscore449	1986.3/2339.9/2087.4	1508.4/1590.4/1267.7	2087.4	1508.4	-0.46844	36980	60405	2.3559	0.0092393	0.99076	0.018479	0.18031	False	1986.33	2339.87	2087.39	1508.37	1590.44	1267.7	TGTACTTGCTTGTAAGCATG
chr14:81397309-81397658(.)::npk2::pkscore65_003::GCCTTATCGTCAACATTGAC__TGACAGGCTCATCA-HOXA7_HOXA9_MEIS1_COM_M00421-0.0:CEP128_4	chr14:81397309-81397658(.)::npk2::pkscore65:CEP128	1482.9/1725.1/1404.9	1959/1339.3/2066.4	1482.9	1959	0.40149	32363	40989	2.3517	0.99066	0.0093428	0.018686	0.18177	True	1482.88	1725.05	1404.91	1959.01	1339.28	2066.43	GCCTTATCGTCAACATTGAC
chr9:73109135-73109503(.)::npk3::pkscore194_009::GCCTCAGTTAGCATCCTGGC__TCCTGGCAGGAA-MEIS1_M00419-7.1	chr9:73109135-73109503(.)::npk3::pkscore194	3163.5/3245.9/3373.8	4338/3495.6/3988.3	3245.9	3988.3	0.29708	11572	99668	2.3516	0.99065	0.009346	0.018692	0.18177	True	3163.48	3245.91	3373.77	4338.05	3495.63	3988.32	GCCTCAGTTAGCATCCTGGC
hg38chr7:78582532-78582790(.)::npk2::pkscore68_006::AATAGGGAGGAAGTCAAACA__ATGATTTCCTTG-HOXA9_PBX1_COM_M07453-0.5	hg38chr7:78582532-78582790(.)::npk2::pkscore68:MAGI2	2150.2/2030.8/2579.4	2151.2/3234.1/2737.8	2150.2	2737.8	0.34839	99259	62470	2.3509	0.99064	0.0093646	0.018729	0.18182	True	2150.17	2030.78	2579.44	2151.17	3234.14	2737.75	AATAGGGAGGAAGTCAAACA
chr13:28819406-28820051(.)::npk3::pkscore264_008::GACTATCAATCAAATGTGGG__ATCAATCAAATG-HOXA9_M03874-7.6:PAN3_8	chr13:28819406-28820051(.)::npk3::pkscore264:PAN3	738.69/636.01/455.43	447.24/237.65/341.55	636.01	341.55	-0.89501	21577	15700	2.3501	0.0093846	0.99062	0.018769	0.1819	False	738.694	636.015	455.43	447.239	237.652	341.55	GACTATCAATCAAATGTGGG
chr10:44460879-44461286(.)::npk2::pkscore85_026::GTGAAGTTCCTGAATTACTG:LINC00841_27	chr10:44460879-44461286(.)::npk2::pkscore85:LINC00841	1308/1420.4/1634.6	1884.2/1565.8/1912.3	1420.4	1884.2	0.40736	29253	39038	2.3472	0.99054	0.0094583	0.018917	0.18274	True	1308.05	1420.43	1634.62	1884.19	1565.8	1912.25	GTGAAGTTCCTGAATTACTG
chr14:65140575-65140920(.)::npk3::pkscore110_006::TCAGAATTTGTCACCGTCAC__ATTTGTCACCGTCAC-MEIS1_M07111-6.9	chr14:65140575-65140920(.)::npk3::pkscore110	5074.7/5054.6/5625	6232.4/6029.5/5740	5074.7	6029.5	0.24867	151570	165480	2.3471	0.99054	0.0094599	0.01892	0.18274	True	5074.74	5054.64	5624.95	6232.44	6029.53	5739.97	TCAGAATTTGTCACCGTCAC
chr14:65140575-65140920(.)::npk3::pkscore110_033::CCCCAGGGAATCCATGCACA	chr14:65140575-65140920(.)::npk3::pkscore110	6055.1/5278.9/6093	7109.9/6728.2/7544.1	6055.1	7109.9	0.23165	301940	202200	2.3458	0.99051	0.0094943	0.018989	0.18285	True	6055.09	5278.92	6093.03	7109.91	6728.18	7544.08	CCCCAGGGAATCCATGCACA
chr9:27441774-27442064(.)::npk2::pkscore83_005::CACTGAGAACACTGCTGGGG:MOB3B_6	chr9:27441774-27442064(.)::npk2::pkscore83:MOB3B	5265.1/5759.8/6690.3	5042.1/4525.7/4734.6	5759.8	4734.6	-0.28274	555230	191050	2.3456	0.0094984	0.9905	0.018997	0.18285	False	5265.14	5759.84	6690.29	5042.07	4525.72	4734.59	CACTGAGAACACTGCTGGGG
chr13:20647950-20648216(.)::npk2::pkscore93_001::AAGTAGAAAAGTGGCTTACA:ZMYM2_2	chr13:20647950-20648216(.)::npk2::pkscore93:ZMYM2	713.98/1138.1/538.66	1037.3/1027.7/931.5	713.98	1027.7	0.52486	105320	17899	2.345	0.99049	0.0095134	0.019027	0.18285	True	713.979	1138.13	538.659	1037.32	1027.71	931.5	AAGTAGAAAAGTGGCTTACA
chr14:102342540-102343171(.)::npk2::pkscore64_009::GTTCTCTGTTCAAAACCACA__ATTATTTACAGT-HOXA9_M03874-6.6:PPP2R5C_10	chr14:102342540-102343171(.)::npk2::pkscore64:PPP2R5C	1086.5/566.83/727.09	1287.3/798.8/1043.9	727.09	1043.9	0.52121	77439	18272	2.3439	0.99046	0.0095412	0.019082	0.18308	True	1086.53	566.834	727.089	1287.3	798.798	1043.92	GTTCTCTGTTCAAAACCACA
chr13:28842907-28843340(.)::npk3::pkscore157_009::CCTCTTCTGACTGAAGGGCC:PAN3_26	chr13:28842907-28843340(.)::npk3::pkscore157:PAN3	1561.6/1402.6/1396.3	943.79/871.92/1051.4	1402.6	943.79	-0.57104	12664	38482	2.3387	0.0096743	0.99033	0.019349	0.18515	False	1561.6	1402.58	1396.25	943.793	871.921	1051.42	CCTCTTCTGACTGAAGGGCC
chr15:50427473-50427767(.)::npk2::pkscore79_006::AGTGTGACACCGTCAAGTGA__TGACGGTGTCACAC-HOXA7_HOXA9_MEIS1_COM_M00421-3.6:ATP8B4_7	chr15:50427473-50427767(.)::npk2::pkscore79:ATP8B4	4046.8/3278.3/3549.6	4402.7/4326.2/4169.3	3549.6	4326.2	0.2854	160420	110310	2.3385	0.99032	0.0096818	0.019364	0.18515	True	4046.8	3278.27	3549.55	4402.67	4326.22	4169.26	AGTGTGACACCGTCAAGTGA
chr7:130873412-130873724(.)::npk2::pkscore67_004::ATGATTCATATCTGTGGGTG__GATATGAATCA-HOXA9_M07404-7.8:MKLN1_4	chr7:130873412-130873724(.)::npk2::pkscore67:MKLN1	1224.7/1402.6/1087.3	1224.4/1649.3/1873.7	1224.7	1649.3	0.42903	25257	32998	2.3369	0.99028	0.009722	0.019444	0.18559	True	1224.75	1402.58	1087.3	1224.38	1649.26	1873.71	ATGATTCATATCTGTGGGTG
chr9:98846318-98846933(.)::npk3::pkscore145_034::AGAGGAAGTCCAGACCACTG__TGTGTTTATAGG-HOXA9_M07450-2.9:ERCC6L2_35	chr9:98846318-98846933(.)::npk3::pkscore145:ERCC6L2	1482/1951.6/1738.5	1246.5/1220.8/1031.1	1738.5	1220.8	-0.5096	55602	49090	2.3363	0.0097373	0.99026	0.019475	0.18559	False	1481.96	1951.56	1738.49	1246.49	1220.85	1031.07	AGAGGAAGTCCAGACCACTG
chr14:24583753-24584104(.)::npk3::pkscore221_037::GTGTGACGTTTGCAGCCCGC:DCAF11_38	chr14:24583753-24584104(.)::npk3::pkscore221:DCAF11	5811.6/6320/5542.4	4787/4416.8/5516.2	5811.6	4787	-0.27977	165460	193000	2.3323	0.0098432	0.99016	0.019686	0.1873	False	5811.6	6319.98	5542.39	4786.99	4416.83	5516.19	GTGTGACGTTTGCAGCCCGC
chr4:55554226-55554625(.)::npk3::pkscore104_006::CTGGAAATAGCATGCAGATG:KIT_7	chr4:55554226-55554625(.)::npk3::pkscore104:KIT	4881.6/4627.3/5429.2	5213.8/5809.4/6250.7	4881.6	5809.4	0.25098	182270	158350	2.3314	0.99013	0.0098652	0.01973	0.18741	True	4881.6	4627.29	5429.2	5213.82	5809.36	6250.68	CTGGAAATAGCATGCAGATG
chr12:65886990-65887379(.)::npk3::pkscore166_021::GTGGTATCAGAAAGGTTTAA__CCAGCCATTAAACCTTT-HOXA9_M01351-11.7:AC025419.1_21	chr12:65886990-65887379(.)::npk3::pkscore166:AC025419.1	1187.2/874.8/880.9	1130.9/1232/1437.9	880.9	1232	0.48346	46935	22711	2.3296	0.99009	0.0099129	0.019826	0.18778	True	1187.22	874.799	880.897	1130.85	1231.98	1437.94	GTGGTATCAGAAAGGTTTAA
chr3:18264888-18265351(.)::npk2::pkscore85_020::TGTTCTGGGGGATGAGGCGA__CAGTTACTGTCAACAC-MEIS1_M01419-7.9:TBC1D5_21	chr3:18264888-18265351(.)::npk2::pkscore85:TBC1D5	1749.2/1863.4/1916.3	1493.1/1279.7/1326.6	1863.4	1326.6	-0.48992	7913.5	53109	2.3294	0.009918	0.99008	0.019836	0.18778	False	1749.25	1863.41	1916.27	1493.06	1279.67	1326.58	TGTTCTGGGGGATGAGGCGA
chrM:15876-16458(.)::npk3::pkscore449_037::TTATGTACTATGTACTGTTA	chrM:15876-16458(.)::npk3::pkscore449	1381.3/1530.9/1250.4	1773.7/1913.9/1834.1	1381.3	1834.1	0.40881	19753	37820	2.3284	0.99006	0.0099446	0.019889	0.18779	True	1381.27	1530.9	1250.43	1773.65	1913.93	1834.09	TTATGTACTATGTACTGTTA
chr16:29690951-29691311(.)::npk3::pkscore147_005::GGAGCTGTATGCAAACTGTT:QPRT_6	chr16:29690951-29691311(.)::npk3::pkscore147:QPRT	1653.1/1179.4/1005.4	1593.4/1358.4/1631.7	1179.4	1593.4	0.43371	127340	31617	2.3282	0.99005	0.0099513	0.019903	0.18779	True	1653.14	1179.42	1005.41	1593.4	1358.35	1631.73	GGAGCTGTATGCAAACTGTT
chr1:32250493-32250900(.)::npk3::pkscore330_035::CCAGAGGGGTATCCTGCGAC__GGGGACCTGTCGCAGG-MEIS1_M01419-5.9	chr1:32250493-32250900(.)::npk3::pkscore330	1866.4/2023/1331	1329.8/1503/1232.4	1866.4	1329.8	-0.48873	155590	53206	2.3263	0.010001	0.99	0.020001	0.18811	False	1866.41	2022.97	1331	1329.81	1503.01	1232.36	CCAGAGGGGTATCCTGCGAC
chr14:65140575-65140920(.)::npk3::pkscore110_004::GTGACAAATTCTGAGGCTCC__ATTTGTCACCGTCAC-MEIS1_M07111-6.9	chr14:65140575-65140920(.)::npk3::pkscore110	2337.8/1542.1/1241.1	2222.6/1918.7/2023.6	1542.1	2023.6	0.39185	361910	42849	2.3263	0.99	0.010001	0.020002	0.18811	True	2337.82	1542.06	1241.11	2222.59	1918.7	2023.6	GTGACAAATTCTGAGGCTCC
chr9:81871531-81872117(.)::npk3::pkscore164_043::TGGCTCTGTAGAAAGTGGGG	chr9:81871531-81872117(.)::npk3::pkscore164	2015.6/2204.9/2152.6	1571.3/1219.3/2088.9	2152.6	1571.3	-0.45391	10750	62551	2.3244	0.010051	0.98995	0.020102	0.18852	False	2015.62	2204.85	2152.64	1571.29	1219.26	2088.91	TGGCTCTGTAGAAAGTGGGG
chr6:135601986-135602494(.)::npk3::pkscore74_000::ACAGTCTGTCGCAAGTGTAT	chr6:135601986-135602494(.)::npk3::pkscore74	3121.4/3163.3/2934.3	2396/3731.7/2403.7	3121.4	2403.7	-0.37679	18374	95341	2.3243	0.010056	0.98994	0.020111	0.18852	False	3121.37	3163.34	2934.32	2396.04	3731.7	2403.7	ACAGTCTGTCGCAAGTGTAT
chr10:12279884-12280246(.)::npk3::pkscore138_015::ACCAGTTCCCCGTTATAGAC:CDC123_16	chr10:12279884-12280246(.)::npk3::pkscore138:CDC123	762.49/910.51/737.74	1084.9/921.2/1433.7	762.49	1084.9	0.50825	11260	19283	2.322	0.98988	0.010116	0.020232	0.18921	True	762.493	910.505	737.743	1084.94	921.2	1433.65	ACCAGTTCCCCGTTATAGAC
chr9:37294114-37294420(.)::npk2::pkscore109_010::AGAAGTGAGAAAGATCCCAA:ZCCHC7_11	chr9:37294114-37294420(.)::npk2::pkscore109:ZCCHC7	958.38/872.57/842.94	516.96/710.57/524.64	872.57	524.64	-0.73285	4120.6	22468	2.3212	0.010138	0.98986	0.020276	0.18921	False	958.379	872.568	842.944	516.961	710.572	524.638	AGAAGTGAGAAAGATCCCAA
hg38chrM:2957-3621(.)::npk3::pkscore140_030::AGGGTGATGGTAGATGTGGC__TGGCGGGTTTTAGG-HOXA7_HOXA9_MEIS1_COM_M00420-3.7	hg38chrM:2957-3621(.)::npk3::pkscore140	2430.3/3676.6/2976.3	2006.6/2278.8/2308.4	2976.3	2278.8	-0.38511	394290	90329	2.3208	0.010149	0.98985	0.020298	0.18921	False	2430.27	3676.61	2976.27	2006.62	2278.76	2308.41	AGGGTGATGGTAGATGTGGC
chr9:87324625-87324970(.)::npk2::pkscore61_002::TGCTTATTTGTAATACTCAG__TAAGCATTTAAAGA-HOXA7_HOXA9_MEIS1_COM_M00420-0.2:NTRK2_3	chr9:87324625-87324970(.)::npk2::pkscore61:NTRK2	1043.5/1225.2/783.02	1428.4/1423.5/1457.2	1043.5	1428.4	0.45263	50427	27519	2.3204	0.98984	0.010159	0.020317	0.18921	True	1043.51	1225.17	783.019	1428.44	1423.53	1457.21	TGCTTATTTGTAATACTCAG
chr22:46080173-46080473(.)::npk2::pkscore109_014::CCAGCCATGTTCACTTGTTT:ATXN10_13	chr22:46080173-46080473(.)::npk2::pkscore109:ATXN10	4756.2/5335.8/6232.9	4338/4701.4/4365.2	5335.8	4365.2	-0.2896	570320	175170	2.3191	0.010195	0.9898	0.02039	0.18958	False	4756.2	5335.83	6232.86	4338.05	4701.38	4365.2	CCAGCCATGTTCACTTGTTT
chr16:12214006-12214615(.)::npk3::pkscore148_045::CACACAGCCAGATGACGCAC:SNX29_45	chr16:12214006-12214615(.)::npk3::pkscore148:SNX29	6578.7/6501.9/4872.6	5060.8/5416.7/6135.1	6501.9	5416.7	-0.26339	1330200	219220	2.3176	0.010234	0.98977	0.020469	0.19	False	6578.67	6501.86	4872.56	5060.77	5416.72	6135.05	CACACAGCCAGATGACGCAC
chr2:176098902-176099281(.)::npk3::pkscore110_016::TCATTGCCAAAGGAGCTTAA	chr2:176098902-176099281(.)::npk3::pkscore110	857.69/682.88/610.57	1039/779.72/985.03	682.88	985.03	0.5279	17894	17018	2.3162	0.98973	0.010273	0.020546	0.19041	True	857.69	682.879	610.568	1039.02	779.722	985.034	TCATTGCCAAAGGAGCTTAA
chr5:98265254-98265557(.)::npk2::pkscore98_021::CCACCCACACATGAATCAAG__TTGATTCATGTG-HOXA9_M07450-2.4:LINC02062_23	chr5:98265254-98265557(.)::npk2::pkscore98:LINC02062	1784.9/1316.7/1282.4	2030.4/1692.2/1754.9	1316.7	1754.9	0.4142	110230	35820	2.3153	0.9897	0.010298	0.020597	0.19057	True	1784.95	1316.66	1282.39	2030.43	1692.18	1754.86	CCACCCACACATGAATCAAG
chr1:108559106-108559468(.)::npk3::pkscore64_032::TCTGAATCTTATACCACTGC	chr1:108559106-108559468(.)::npk3::pkscore64	1170.7/1774.1/952.14	1471/1658/1580.3	1170.7	1580.3	0.43249	205940	31354	2.3132	0.98964	0.010356	0.020712	0.19115	True	1170.74	1774.15	952.141	1470.96	1658	1580.34	TCTGAATCTTATACCACTGC
chr8:6669714-6669970(.)::npk2::pkscore63_006::AAGTCCTGTGGCATTGCAGG__GAGGTGATAAAACAGAG-HOXA9_M01351-7.6:XKR5_7	chr8:6669714-6669970(.)::npk2::pkscore63:XKR5	1822.5/1159.3/1770.4	1241.4/1427.5/1252.7	1770.4	1252.7	-0.49873	188090	50114	2.3128	0.010368	0.98963	0.020735	0.19115	False	1822.48	1159.33	1770.45	1241.39	1427.5	1252.71	AAGTCCTGTGGCATTGCAGG
chr1:9135127-9135458(.)::npk2::pkscore105_011::CCTGCCTTCTTCTGTCAACC	chr1:9135127-9135458(.)::npk2::pkscore105:SLC2A5	3334.6/3175.6/3235.3	3963.9/3934.4/4246.4	3235.3	3963.9	0.29296	6717.1	99298	2.3123	0.98962	0.01038	0.020759	0.19115	True	3334.65	3175.61	3235.28	3963.93	3934.38	4246.35	CCTGCCTTCTTCTGTCAACC
chr2:62356496-62356968(.)::npk3::pkscore129_028::GTTGCAGAGTTGTGGGTCAA:AC018462.1_29	chr2:62356496-62356968(.)::npk3::pkscore129:AC018462.1	3529.6/3723.5/3345.8	4023.5/4294.4/4298.8	3529.6	4294.4	0.28288	35683	109610	2.3101	0.98956	0.010441	0.020881	0.19172	True	3529.62	3723.48	3345.81	4023.45	4294.43	4298.82	GTTGCAGAGTTGTGGGTCAA
chr3:26278578-26278918(.)::npk3::pkscore61_016::TTTCCCAAGGTACAGCTCAG	chr3:26278578-26278918(.)::npk3::pkscore61	1358.4/1135.9/777.03	1559.4/1538/1380.1	1135.9	1538	0.43687	89146	30298	2.31	0.98956	0.010444	0.020889	0.19172	True	1358.39	1135.9	777.027	1559.38	1537.98	1380.12	TTTCCCAAGGTACAGCTCAG
chr2:101726748-101727125(.)::npk3::pkscore92_013::TTCTGGGCCCAAAGCTGTTA__TAACAGCTTTGGGC-HOXA7_HOXA9_MEIS1_COM_M00421-3.1:TBC1D8_13	chr2:101726748-101727125(.)::npk3::pkscore92:TBC1D8	2904.4/2626.6/3198.7	3588.1/3331.1/3884.5	2904.4	3588.1	0.30488	81872	87860	2.3065	0.98946	0.01054	0.021081	0.19314	True	2904.43	2626.63	3198.66	3588.12	3331.11	3884.46	TTCTGGGCCCAAAGCTGTTA
chr12:54752883-54753369(.)::npk3::pkscore781_026::GGCAGATTTATGGTCAGCCC__ACCATAAATCT-HOXA9_M07404-14.1:AC079313.2_26	chr12:54752883-54753369(.)::npk3::pkscore781:AC079313.2	2921.8/2863.2/2387.7	2185.2/2297/1827.7	2863.2	2185.2	-0.38971	114770	86446	2.306	0.010555	0.98944	0.021111	0.19314	False	2921.82	2863.18	2387.68	2185.18	2297.04	1827.67	GGCAGATTTATGGTCAGCCC
chr6:134609862-134610232(.)::npk3::pkscore182_009::ACATTTAAAAGAGCCTTTGT__TGACATTTAAAAGA-HOXA7_HOXA9_MEIS1_COM_M00420-1.1:SGK1_9	chr6:134609862-134610232(.)::npk3::pkscore182:SGK1	583.08/488.73/589.93	959.1/857.61/723.79	583.08	857.61	0.55584	4474.9	14228	2.3016	0.98932	0.01068	0.021359	0.1951	True	583.083	488.727	589.928	959.098	857.614	723.786	ACATTTAAAAGAGCCTTTGT
chr6:109242720-109243053(.)::npk2::pkscore71_001::GTCTAGCAGCATCTTGTCAT__ACATGTCTAGCAGCA-MEIS1_M07111-4.3:ARMC2_2	chr6:109242720-109243053(.)::npk2::pkscore71:ARMC2	4117.3/2480.5/3527.6	3125.6/2618.1/2766.7	3527.6	2766.7	-0.35042	722100	109540	2.2991	0.010749	0.98925	0.021498	0.19548	False	4117.28	2480.46	3527.58	3125.57	2618.15	2766.66	GTCTAGCAGCATCTTGTCAT
chr9:108167831-108168109(.)::npk3::pkscore76_002::AGCAGCATCTGTGAAAGTGG__CAGCATCTGTGAAAGT-MEIS1_M01419-6.7:SLC44A1_3	chr9:108167831-108168109(.)::npk3::pkscore76:SLC44A1	2109/1293.2/1492.1	1709/1959.2/2214.2	1492.1	1959.2	0.39269	210030	41279	2.2991	0.98925	0.010751	0.021501	0.19548	True	2108.98	1293.23	1492.13	1709.03	1959.24	2214.19	AGCAGCATCTGTGAAAGTGG
chr5:98265254-98265557(.)::npk2::pkscore98_004::CAAGCGTAAGAGGTGGCGAG:LINC02062_7	chr5:98265254-98265557(.)::npk2::pkscore98:LINC02062	3818/4073.8/3870.5	3634/5028.1/4672.5	3870.5	4672.5	0.27161	22057	121690	2.299	0.98925	0.010752	0.021503	0.19548	True	3817.96	4073.84	3870.48	3634.03	5028.05	4672.49	CAAGCGTAAGAGGTGGCGAG
chr12:54752883-54753369(.)::npk3::pkscore781_029::GCGAACGAGCAAGAACAGCC__AGCAAGAACAGC-HOXA9_M03874-6.5:AC079313.2_29	chr12:54752883-54753369(.)::npk3::pkscore781:AC079313.2	1103.9/948.44/919.51	1455.7/823.44/1309.5	948.44	1309.5	0.46491	12505	24695	2.2973	0.9892	0.010801	0.021603	0.19607	True	1103.92	948.443	919.515	1455.65	823.437	1309.45	GCGAACGAGCAAGAACAGCC
chr22:40831914-40832397(.)::npk3::pkscore96_003::TCTACCAAAACTGTTTGAAT:MRTFA_4	chr22:40831914-40832397(.)::npk3::pkscore96:MRTFA	1340.1/1768.6/1638.6	2180.1/1676.3/2130.7	1638.6	2130.7	0.37863	53004	45904	2.2966	0.98918	0.01082	0.02164	0.1961	True	1340.08	1768.57	1638.61	2180.08	1676.28	2130.67	TCTACCAAAACTGTTTGAAT
chr4:38086726-38087151(.)::npk2::pkscore174_027::CGGCAAAGCCACCAAACCAA:TBC1D1_28	chr4:38086726-38087151(.)::npk2::pkscore174:TBC1D1	6636.3/6980.5/7401.4	8099.6/7572.3/8447.7	6980.5	8099.6	0.21449	147800	237620	2.2957	0.98915	0.010846	0.021693	0.19627	True	6636.34	6980.54	7401.4	8099.62	7572.28	8447.74	CGGCAAAGCCACCAAACCAA
chr5:98265254-98265557(.)::npk2::pkscore98_013::TGGGAGCTGATGTCCCGCAC:LINC02062_13	chr5:98265254-98265557(.)::npk2::pkscore98:LINC02062	6654.6/5595.8/5075	4462.2/4610/5358.8	5595.8	4610	-0.27953	696200	184890	2.2927	0.010933	0.98907	0.021865	0.19751	False	6654.65	5595.81	5074.98	4462.19	4609.98	5358.8	TGGGAGCTGATGTCCCGCAC
chr13:28842907-28843340(.)::npk3::pkscore157_015::TATTTCTGGCATTACAATAG:PAN3_33	chr13:28842907-28843340(.)::npk3::pkscore157:PAN3	477.82/322.47/496.05	110.53/233.68/305.15	477.82	233.68	-1.0288	12232	11354	2.2913	0.010973	0.98903	0.021945	0.19762	False	477.817	322.471	496.045	110.534	233.678	305.146	TATTTCTGGCATTACAATAG
chr7:27205198-27205564(.)::npk2::pkscore110_006::TTTACGCGTTATTGTTCTGC__CGCGTAAATCA-HOXA9_M07404-8.6:HOXA9_7	chr7:27205198-27205564(.)::npk2::pkscore110:HOXA9	2160.2/2183.7/1629.3	2734.5/1930.6/2817	2160.2	2734.5	0.33992	141230	62802	2.2913	0.98903	0.010973	0.021946	0.19762	True	2160.24	2183.65	1629.29	2734.45	1930.63	2816.98	TTTACGCGTTATTGTTCTGC
chr9:73109135-73109503(.)::npk3::pkscore194_006::AAAAGGGTTGAATTTAATGA__CCCTTCATTAAATTCAA-HOXA9_M01351-9.3	chr9:73109135-73109503(.)::npk3::pkscore194	79.636/89.265/310.94	183.66/273.42/133.84	89.265	183.66	1.0326	24617	1698.6	2.2903	0.98883	0.011173	0.022346	0.19865	True	79.6361	89.2652	310.944	183.657	273.419	133.836	AAAAGGGTTGAATTTAATGA
chr1:26097697-26098053(.)::npk2::pkscore114_021::AAGTGCACGGGCTCATCCGG:MAN1C1_21	chr1:26097697-26098053(.)::npk2::pkscore114:MAN1C1	3442.7/3515.9/2489.5	2695.3/2451.2/2760.2	3442.7	2695.3	-0.35294	456900	106550	2.2895	0.011026	0.98897	0.022053	0.19812	False	3442.66	3515.93	2489.55	2695.34	2451.24	2760.24	AAGTGCACGGGCTCATCCGG
chr6:158185275-158186159(.)::npk5::pkscore84_002::TTTCCTTGGTAAAACTGAGG__GGGGAAATATAAATTGA-HOXA9_M01351-8.4:SNX9_3	chr6:158185275-158186159(.)::npk5::pkscore84:SNX9	862.27/742.02/844.94	1181.9/1325.8/896.17	844.94	1181.9	0.48366	5446.8	21663	2.2891	0.98896	0.011036	0.022071	0.19812	True	862.267	742.017	844.942	1181.87	1325.77	896.167	TTTCCTTGGTAAAACTGAGG
chr19:10870028-10870304(.)::npk2::pkscore74_031::CAAGACCAGAGCATTCCCCA:DNM2_31	chr19:10870028-10870304(.)::npk2::pkscore74:DNM2	5462.9/4865/4594.9	5064.2/3956.6/3951.9	4865	3956.6	-0.29809	215200	157740	2.287	0.011098	0.9889	0.022195	0.19865	False	5462.85	4864.96	4594.91	5064.17	3956.63	3951.91	CAAGACCAGAGCATTCCCCA
chr9:98486599-98487166(.)::npk3::pkscore66_032::TTGCTTTGATCCTCCTGTCC__AGATGCCACTTCCTG-MEIS1_M07111-5.1	chr9:98486599-98487166(.)::npk3::pkscore66	2081.5/1672.6/1661.9	1312.8/2168.3/2185.3	1672.6	2168.3	0.37425	83663	46986	2.2867	0.98889	0.011106	0.022213	0.19865	True	2081.52	1672.61	1661.92	1312.81	2168.28	2185.28	TTGCTTTGATCCTCCTGTCC
chr14:22539218-22539599(.)::npk3::pkscore152_029::CCTGTACACAAACCCTCATC	chr14:22539218-22539599(.)::npk3::pkscore152:TRAV22	4081.6/4960.9/4012.3	3259.9/3052.9/4571.8	4081.6	3259.9	-0.3242	389020	129250	2.2855	0.011142	0.98886	0.022284	0.19865	False	4081.58	4960.92	4012.31	3259.91	3052.92	4571.84	CCTGTACACAAACCCTCATC
chr3:18264888-18265351(.)::npk2::pkscore85_034::AGCATCCCCAGACTTCCTGT__ATGCTTTTTGAT-MEIS1_M07452--5.1:TBC1D5_35	chr3:18264888-18265351(.)::npk2::pkscore85:TBC1D5	3506.7/3285/3680.7	2753.2/3019.5/2434.7	3506.7	2753.2	-0.34893	39728	108800	2.2846	0.011168	0.98883	0.022336	0.19865	False	3506.73	3284.96	3680.72	2753.16	3019.53	2434.75	AGCATCCCCAGACTTCCTGT
chr9:76484269-76484555(.)::npk2::pkscore133_002::AGGAGGCGTCAAGCTCCACT__CTCCTACATCA-HOXA9_M07404-5.7	chr9:76484269-76484555(.)::npk2::pkscore133	2985/3060.7/4266	2554.2/3781.8/3758.1	3060.7	3758.1	0.29607	729250	93241	2.284	0.98882	0.011185	0.02237	0.19865	True	2984.98	3060.68	4265.99	2554.19	3781.77	3758.12	AGGAGGCGTCAAGCTCCACT
chr5:73622762-73623120(.)::npk2::pkscore60_026::TCTCTCACATCTGTTGTCTA:LINC01333_27	chr5:73622762-73623120(.)::npk2::pkscore60:LINC01333	3076.5/2238.3/2223.2	2838.2/2449.6/2822.3	2238.3	2822.3	0.33434	351400	65383	2.284	0.98881	0.011187	0.022373	0.19865	True	3076.52	2238.33	2223.22	2838.18	2449.65	2822.34	TCTCTCACATCTGTTGTCTA
chr5:37214720-37215058(.)::npk2::pkscore80_002::AGAACTACACAAGAATTGTG:CPLANE1_3	chr5:37214720-37215058(.)::npk2::pkscore80:CPLANE1	1292.5/1176.1/1231.8	1647.8/1064.3/1731.3	1231.8	1647.8	0.4195	3394.3	33214	2.2827	0.98878	0.011223	0.022445	0.19896	True	1292.48	1176.07	1231.79	1647.81	1064.27	1731.3	AGAACTACACAAGAATTGTG
chr18:75303655-75304009(.)::npk2::pkscore86_013::AGAGCCAGCTGTGTAGAAGT	chr18:75303655-75304009(.)::npk2::pkscore86	3182.7/2925.7/2268.5	2246.4/2546.6/1579.3	2925.7	2246.4	-0.381	248970	88589	2.2822	0.011239	0.98876	0.022478	0.19896	False	3182.7	2925.67	2268.49	2246.4	2546.61	1579.27	AGAGCCAGCTGTGTAGAAGT
chr7:92384146-92384756(.)::npk3::pkscore178_063::GTCAGCAATTCAGGAGGAAT__CAGTGTCAGCAA-MEIS1_M00419-8.2:CDK6_64	chr7:92384146-92384756(.)::npk3::pkscore178:CDK6	540.98/888.19/615.23	687.01/895.77/1380.1	615.23	895.77	0.54126	40010	15120	2.2815	0.98874	0.01126	0.022521	0.19903	True	540.976	888.189	615.229	687.014	895.766	1380.12	GTCAGCAATTCAGGAGGAAT
chr4:118904950-118905333(.)::npk2::pkscore68_020::GCCACTGTGTTCTAAGCTAC__CAGTGGCTGTTAAAGC-MEIS1_M01419-6.9	chr4:118904950-118905333(.)::npk2::pkscore68	846.71/678.42/1107.3	280.59/627.91/510.72	846.71	510.72	-0.72821	48110	21714	2.2801	0.011302	0.9887	0.022604	0.19936	False	846.706	678.416	1107.28	280.587	627.911	510.719	GCCACTGTGTTCTAAGCTAC
chr16:22200786-22201103(.)::npk2::pkscore123_037::ACATCTGCAGGAAACGACCT__GCCTGCCAGAAACAT-MEIS1_M07111-5.0:SDR42E2_38	chr16:22200786-22201103(.)::npk2::pkscore123:SDR42E2	1382.2/1251.9/1466.8	938.69/1237.5/855.48	1382.2	938.69	-0.55774	12064	37848	2.2797	0.011314	0.98869	0.022628	0.19936	False	1382.19	1251.94	1466.83	938.692	1237.54	855.481	ACATCTGCAGGAAACGACCT
chr4:173241842-173242115(.)::npk2::pkscore87_008::CATTCAGCCTGAGATGACAG__TGACAGTGGTATTC-HOXA7_HOXA9_MEIS1_COM_M00421-0.1:GALNTL6_9	chr4:173241842-173242115(.)::npk2::pkscore87:GALNTL6	482.39/453.02/423.47	348.61/746.34/688.45	453.02	688.45	0.60269	868.01	10689	2.2772	0.98861	0.011387	0.022774	0.20023	True	482.393	453.021	423.47	348.608	746.339	688.453	CATTCAGCCTGAGATGACAG
chr2:62356496-62356968(.)::npk3::pkscore129_002::CTTCCTTCCTAAGGAACCAC:AC018462.1_3	chr2:62356496-62356968(.)::npk3::pkscore129:AC018462.1	1511.3/1919.2/1763.8	2510/2272.4/2125.3	1763.8	2272.4	0.36535	43963	49901	2.2768	0.9886	0.011398	0.022796	0.20023	True	1511.26	1919.2	1763.79	2509.98	2272.4	2125.32	CTTCCTTCCTAAGGAACCAC
chr16:22200786-22201103(.)::npk2::pkscore123_004::AGGAACACACACCCTGCATT__GTTAAGGAAC-HOXA9_M07457-8.5:SDR42E2_5	chr16:22200786-22201103(.)::npk2::pkscore123:SDR42E2	1904.9/2528.4/2587.4	2615.4/1899.6/1904.8	2528.4	1904.8	-0.40845	196170	75075	2.2762	0.011416	0.98858	0.022833	0.20024	False	1904.86	2528.44	2587.43	2615.41	1899.63	1904.76	AGGAACACACACCCTGCATT
chr1:108559106-108559468(.)::npk3::pkscore64_025::TCCACTTGGCTTCCTCCATC	chr1:108559106-108559468(.)::npk3::pkscore64	3499.4/4024.7/4104.9	4060.9/5054.3/4836.3	4024.7	4836.3	0.26495	141200	127210	2.2754	0.98856	0.011441	0.022881	0.20025	True	3499.41	4024.75	4104.86	4060.86	5054.28	4836.3	TCCACTTGGCTTCCTCCATC
chr5:73622762-73623120(.)::npk2::pkscore60_012::CTTCTTCCTTTGAAGTATCA:LINC01333_13	chr5:73622762-73623120(.)::npk2::pkscore60:LINC01333	762.49/737.55/734.41	804.35/1047.6/1353.4	737.55	1047.6	0.50566	315.9	18570	2.275	0.98855	0.011452	0.022903	0.20025	True	762.493	737.554	734.413	804.35	1047.58	1353.35	CTTCTTCCTTTGAAGTATCA
chr16:30382258-30382542(.)::npk2::pkscore104_029::CCGGAGACAAGCCTTATGGG__GGTTGTCACCGACTA-MEIS1_M07111-8.3:MYLPF_30	chr16:30382258-30382542(.)::npk2::pkscore104:MYLPF	2523.6/2377.8/2110.7	1530.5/1776.4/2138.2	2377.8	1776.4	-0.42044	46309	70023	2.2726	0.011525	0.98848	0.02305	0.20103	False	2523.64	2377.8	2110.69	1530.48	1776.43	2138.17	CCGGAGACAAGCCTTATGGG
chr7:92384146-92384756(.)::npk3::pkscore178_055::GGAGGGGACCCAGTGCCACA:CDK6_56	chr7:92384146-92384756(.)::npk3::pkscore178:CDK6	7265.2/6093.5/6257.5	5363.5/5216.4/4628.6	6257.5	5216.4	-0.26248	521180	209890	2.2724	0.011532	0.98847	0.023063	0.20103	False	7265.19	6093.47	6257.49	5363.47	5216.43	4628.59	GGAGGGGACCCAGTGCCACA
chr1:192595791-192596019(.)::npk2::pkscore70_002::GACCTCTTATAACGAGAAAT__AGGGACCTCTTATAAC-MEIS1_M01419-6.0:AL390957.1_3	chr1:192595791-192596019(.)::npk2::pkscore70:AL390957.1	392.69/480.92/209.07	195.56/674.01/609.22	392.69	609.22	0.63228	20750	9090.8	2.271	0.98843	0.011572	0.023145	0.20107	True	392.688	480.916	209.071	195.561	674.01	609.222	GACCTCTTATAACGAGAAAT
chr10:125297076-125297318(.)::npk2::pkscore38_000::ACAGCTTTCAAAAAACCAGA__AAACAGCTTTCAAAAA-MEIS1_M01419-12.0:LINC02641_1	chr10:125297076-125297318(.)::npk2::pkscore38:LINC02641	843.96/538.94/434.12	892.78/798/489.31	538.94	798	0.5654	52012	13013	2.271	0.98843	0.011574	0.023149	0.20107	True	843.96	538.939	434.123	892.778	798.003	489.305	ACAGCTTTCAAAAAACCAGA
chr19:16477848-16478351(.)::npk3::pkscore133_026::TGTGCTGACTGCCTACCGCA__TGCTGACTGCCTACC-MEIS1_M07111-6.9:EPS15L1_27	chr19:16477848-16478351(.)::npk3::pkscore133:EPS15L1	8722.4/7956.9/6677	6764.7/6634.4/8179	7956.9	6764.7	-0.23414	1112100	275680	2.2706	0.011587	0.98841	0.023173	0.20107	False	8722.44	7956.88	6676.97	6764.7	6634.39	8179	TGTGCTGACTGCCTACCGCA
chr21:36247065-36247353(.)::npk2::pkscore95_004::GCAGGGTTGCAGCCGTTGGC:RUNX1_5	chr21:36247065-36247353(.)::npk2::pkscore95:RUNX1	3034.4/3489.2/3403.1	2418.2/2668.2/2713.1	3403.1	2668.2	-0.35084	71660	105160	2.2661	0.011724	0.98828	0.023447	0.20314	False	3034.41	3489.15	3403.07	2418.15	2668.22	2713.13	GCAGGGTTGCAGCCGTTGGC
chr7:104537570-104538134(.)::npk3::pkscore251_003::CTGGTTAGCCACAAATGACG__GTCATTTGTGGC-MEIS1_M07452--5.9:LHFPL3-AS2_4	chr7:104537570-104538134(.)::npk3::pkscore251:LHFPL3-AS2	1357.5/1251.9/1263.1	2249.8/1681.8/1245.2	1263.1	1681.8	0.41281	4516.9	34172	2.2653	0.98825	0.011746	0.023492	0.20322	True	1357.48	1251.94	1263.08	2249.8	1681.85	1245.21	CTGGTTAGCCACAAATGACG
chr14:24583753-24584104(.)::npk3::pkscore221_006::GACAGCCGAACTAGGCGTAA__CAGAGACAGCCG-MEIS1_M00419-7.1:DCAF11_7	chr14:24583753-24584104(.)::npk3::pkscore221:DCAF11	3710.9/3878.6/3765.3	2987.8/2986.9/3010.8	3765.3	2987.8	-0.33356	7898.4	117950	2.2638	0.011794	0.98821	0.023588	0.20348	False	3710.86	3878.57	3765.28	2987.83	2986.95	3010.78	GACAGCCGAACTAGGCGTAA
chr9:81871531-81872117(.)::npk3::pkscore164_039::AGGAGAGCCTGCTGGCTGAC__GGCTGACAGGGTGAT-MEIS1_M07111-7.6	chr9:81871531-81872117(.)::npk3::pkscore164	6104.5/5711.9/5395.2	5669.6/4551.2/4727.1	5711.9	4727.1	-0.27295	127210	189250	2.2637	0.011797	0.9882	0.023593	0.20348	False	6104.52	5711.86	5395.24	5669.56	4551.16	4727.09	AGGAGAGCCTGCTGGCTGAC
chr1:26097697-26098053(.)::npk2::pkscore114_004::CAAACATGATAATTAATGCT__ATTAATTATC-HOXA9_M07457-8.5:MAN1C1_5	chr1:26097697-26098053(.)::npk2::pkscore114:MAN1C1	490.63/399.46/733.75	800.95/735.21/728.07	490.63	735.21	0.58254	33709	11700	2.2612	0.98813	0.011874	0.023749	0.20451	True	490.632	399.462	733.748	800.949	735.212	728.069	CAAACATGATAATTAATGCT
chr15:50427473-50427767(.)::npk2::pkscore79_010::GCCGCAATGATAATGATTCA__TCCATGAATCA-HOXA9_M07404-9.8:ATP8B4_11	chr15:50427473-50427767(.)::npk2::pkscore79:ATP8B4	1142.4/837.98/1096.6	556.07/1166.8/710.94	1096.6	710.94	-0.62456	34496	29113	2.2604	0.011897	0.9881	0.023794	0.20459	False	1142.37	837.977	1096.63	556.073	1166.8	710.938	GCCGCAATGATAATGATTCA
chr4:38086726-38087151(.)::npk2::pkscore174_015::AAATTCTTAGAACCCATTGG__TGACTGGTTTTAAA-HOXA7_HOXA9_MEIS1_COM_M00420-5.9:TBC1D1_16	chr4:38086726-38087151(.)::npk2::pkscore174:TBC1D1	1000.5/1110.2/1225.8	722.72/963.33/538.56	1110.2	722.72	-0.61865	12700	29523	2.2553	0.012057	0.98794	0.024114	0.20703	False	1000.49	1110.24	1225.8	722.725	963.326	538.557	AAATTCTTAGAACCCATTGG
chr20:39554596-39555053(.)::npk2::pkscore84_020::GGTCCTAGTCCAGTGGCAGT__CAGTGGCAGTTG-MEIS1_M00419-8.5	chr20:39554596-39555053(.)::npk2::pkscore84	3582.7/3035/3438.4	3686.7/2703.2/2504.3	3438.4	2703.2	-0.34694	91761	106400	2.2538	0.012104	0.9879	0.024208	0.20749	False	3582.71	3035.02	3438.36	3686.75	2703.19	2504.34	GGTCCTAGTCCAGTGGCAGT
chr1:9135127-9135458(.)::npk2::pkscore105_012::ACCTGCCTTCTTCTGTCAAC__TGACAGAAGAAGGC-HOXA7_HOXA9_MEIS1_COM_M00421-1.0:SLC2A5_12	chr1:9135127-9135458(.)::npk2::pkscore105:SLC2A5	2915.4/3967.8/3521.6	4266.6/4001.1/4701.4	3521.6	4266.6	0.2768	283290	109320	2.2533	0.98788	0.01212	0.02424	0.20749	True	2915.41	3967.84	3521.59	4266.63	4001.14	4701.4	ACCTGCCTTCTTCTGTCAAC
chr16:79123855-79124205(.)::npk2::pkscore124_011::TCACCACAGCACTTTCCAGC:AC009145.1_4	chr16:79123855-79124205(.)::npk2::pkscore124:AC009145.1	4758.9/3723.5/3869.8	5963.8/3896.2/4655.4	3869.8	4655.4	0.26656	405980	121670	2.2521	0.98784	0.01216	0.024319	0.2078	True	4758.94	3723.48	3869.82	5963.75	3896.22	4655.36	TCACCACAGCACTTTCCAGC
chr10:1166923-1167369(.)::npk2::pkscore89_033::CAATGAGGCTTAGAGGACTT:WDR37_32	chr10:1166923-1167369(.)::npk2::pkscore89:WDR37	955.63/923.9/966.12	600.29/468.15/639.2	955.63	600.29	-0.66991	558.67	24907	2.2516	0.012174	0.98783	0.024349	0.2078	False	955.633	923.895	966.123	600.287	468.151	639.202	CAATGAGGCTTAGAGGACTT
chr9:126400335-126400652(.)::npk2::pkscore139_012::AGAAAAAGGCAGGGTTACAT:DENND1A_13	chr9:126400335-126400652(.)::npk2::pkscore139:DENND1A	1231.2/1840/2053.4	2066.1/1325/1248.4	1840	1325	-0.47342	208110	52352	2.2509	0.012197	0.9878	0.024395	0.2078	False	1231.16	1839.98	2053.43	2066.14	1324.97	1248.42	AGAAAAAGGCAGGGTTACAT
chr6:158185275-158186159(.)::npk5::pkscore84_037::GGAGCTCGCCTGGAGGAGCG:SNX9_38	chr6:158185275-158186159(.)::npk5::pkscore84:SNX9	5261.5/3921/4613.6	3756.5/3404.2/3746.3	4613.6	3746.3	-0.30032	449730	148520	2.2502	0.012217	0.98778	0.024435	0.2078	False	5261.48	3920.98	4613.55	3756.47	3404.23	3746.34	GGAGCTCGCCTGGAGGAGCG
chr16:79123855-79124205(.)::npk2::pkscore124_010::CACCACAGCACTTTCCAGCT:AC009145.1_3	chr16:79123855-79124205(.)::npk2::pkscore124:AC009145.1	4359.8/3722.4/3775.3	3001.4/3949.5/2868.4	3775.3	3001.4	-0.33083	172260	118300	2.2499	0.012229	0.98777	0.024458	0.2078	False	4359.85	3722.36	3775.27	3001.43	3949.48	2868.38	CACCACAGCACTTTCCAGCT
chr8:129641729-129642048(.)::npk2::pkscore106_000::ACAAGCCACCAAGAAGTAGG	chr8:129641729-129642048(.)::npk2::pkscore106	1473.7/706.31/1595.3	850.26/1144.5/1020.4	1473.7	1020.4	-0.52995	301860	40703	2.2471	0.012315	0.98768	0.024631	0.20896	False	1473.73	706.311	1595.33	850.264	1144.55	1020.37	ACAAGCCACCAAGAAGTAGG
chr8:97175548-97176041(.)::npk3::pkscore208_017::ATAGAGTTGCCTCTGCAGGC	chr8:97175548-97176041(.)::npk3::pkscore208	1552.4/1681.5/1803.1	2169.9/1859.1/2669.2	1681.5	2169.9	0.36764	15718	47270	2.2461	0.98765	0.012349	0.024697	0.20903	True	1552.45	1681.53	1803.07	2169.87	1859.09	2669.23	ATAGAGTTGCCTCTGCAGGC
chr13:30945870-30946121(.)::npk3::pkscore65_023::AGCATTCCTGTTGATCACGC__CGCTGGCTGTCACCAT-MEIS1_M01419-6.1:LINC00426_24	chr13:30945870-30946121(.)::npk3::pkscore65:LINC00426	2927.3/2195.9/2592.1	2197.1/1968/1621	2592.1	1968	-0.39722	134660	77222	2.2459	0.012356	0.98764	0.024712	0.20903	False	2927.31	2195.92	2592.09	2197.08	1967.98	1621.02	AGCATTCCTGTTGATCACGC
chr1:32250493-32250900(.)::npk3::pkscore330_045::CTCAGAGAGTGATGGGCAAG__CCCATCACTCT-HOXA9_M07404-7.4	chr1:32250493-32250900(.)::npk3::pkscore330	2743.3/2720.4/1792.4	2265.1/2080.1/1870.5	2720.4	2080.1	-0.38701	430800	81571	2.2419	0.012484	0.98752	0.024967	0.21087	False	2743.33	2720.36	1792.42	2265.1	2080.05	1870.49	CTCAGAGAGTGATGGGCAAG
chr11:35099364-35099945(.)::npk3::pkscore69_000::CGTCAAACTGTCCGTCCACC__GGACAGTTTGACGA-HOXA7_HOXA9_MEIS1_COM_M00420-11.4	chr11:35099364-35099945(.)::npk3::pkscore69	4113.6/3767/3109.4	3594.9/2998.1/2945.5	3767	2998.1	-0.32928	276260	118010	2.2383	0.012599	0.9874	0.025199	0.21252	False	4113.62	3766.99	3109.44	3594.92	2998.07	2945.47	CGTCAAACTGTCCGTCCACC
chr14:102342540-102343171(.)::npk2::pkscore64_033::TCAAACAGTCAGAAACGTTT:PPP2R5C_34	chr14:102342540-102343171(.)::npk2::pkscore64:PPP2R5C	962.96/1353.5/1576.7	923.39/1003.9/901.52	1353.5	923.39	-0.55117	101170	36958	2.2372	0.012635	0.98736	0.025271	0.21281	False	962.956	1353.48	1576.69	923.387	1003.86	901.52	TCAAACAGTCAGAAACGTTT
CTRL00049::GGAATAAGGTTCTCGCGAGA	negative_control	2207.8/2164.7/2401	2720.8/2774.7/2811.6	2207.8	2774.7	0.32958	19585	64374	2.2343	0.98727	0.012732	0.025463	0.21411	True	2207.84	2164.68	2400.99	2720.85	2774.73	2811.63	GGAATAAGGTTCTCGCGAGA
chr19:10870028-10870304(.)::npk2::pkscore74_025::TCCTGAGGCCTGAAGAGCTC:DNM2_26	chr19:10870028-10870304(.)::npk2::pkscore74:DNM2	1752.9/2129/2275.2	1607/1297.9/1573.9	2129	1573.9	-0.43556	81396	61772	2.2333	0.012765	0.98724	0.025529	0.21436	False	1752.91	2128.98	2275.15	1607	1297.95	1573.91	TCCTGAGGCCTGAAGAGCTC
chrM:15876-16458(.)::npk3::pkscore449_049::AAGGGACCCCTATCTGAGGG	chrM:15876-16458(.)::npk3::pkscore449	3122.3/2775/2659.3	1957.3/2560.1/2130.7	2775	2130.7	-0.38104	66985	83433	2.2308	0.012847	0.98715	0.025695	0.21528	False	3122.28	2775.03	2659.34	1957.31	2560.13	2130.67	AAGGGACCCCTATCTGAGGG
chr5:37214720-37215058(.)::npk2::pkscore80_007::CAGAACACTTCCAGGATCTC:CPLANE1_8	chr5:37214720-37215058(.)::npk2::pkscore80:CPLANE1	746.02/825.7/755.72	834.96/375.95/447.55	755.72	447.55	-0.7545	2495.9	19089	2.2305	0.012858	0.98714	0.025715	0.21528	False	746.016	825.703	755.72	834.96	375.951	447.548	CAGAACACTTCCAGGATCTC
chr6:134028588-134028976(.)::npk3::pkscore80_003::GTTCAGAGCCTGAGAACAAG:TARID_4	chr6:134028588-134028976(.)::npk3::pkscore80:TARID	1443.5/1161.6/1059.3	1181.9/1624.6/1554.6	1161.6	1554.6	0.4202	44974	31075	2.2298	0.98712	0.012879	0.025759	0.21533	True	1443.52	1161.56	1059.34	1181.87	1624.62	1554.64	GTTCAGAGCCTGAGAACAAG
chr10:100109414-100109792(.)::npk3::pkscore165_015::GCTCTTAAACATCACTGCCT	chr10:100109414-100109792(.)::npk3::pkscore165	1957.9/1981.7/1774.4	2254.9/2486.2/2681	1957.9	2486.2	0.34445	17119	56175	2.2288	0.98709	0.012913	0.025826	0.21558	True	1957.95	1981.69	1774.44	2254.9	2486.21	2681.01	GCTCTTAAACATCACTGCCT
chr10:44460879-44461286(.)::npk2::pkscore85_025::TTACTCTTCCGCAGTAATTC:LINC00841_26	chr10:44460879-44461286(.)::npk2::pkscore85:LINC00841	1345.6/1115.8/1297.7	1715.8/1749.4/1426.2	1297.7	1715.8	0.40267	17688	35236	2.2275	0.98704	0.012958	0.025915	0.21601	True	1345.58	1115.82	1297.71	1715.83	1749.41	1426.16	TTACTCTTCCGCAGTAATTC
chr6:158185275-158186159(.)::npk5::pkscore84_039::TGCCTCAACCTCGCTCCTCC:SNX9_40	chr6:158185275-158186159(.)::npk5::pkscore84:SNX9	6736.1/6650.3/5338	5594.7/5154.4/6187.5	6650.3	5594.7	-0.2493	864730	224910	2.2257	0.013017	0.98698	0.026034	0.21641	False	6736.12	6650.26	5337.98	5594.74	5154.43	6187.51	TGCCTCAACCTCGCTCCTCC
chr13:28819406-28820051(.)::npk3::pkscore264_004::TCAAATGTGGGAGGGGTGTT__ATCAATCAAATG-HOXA9_M03874-7.6:PAN3_5	chr13:28819406-28820051(.)::npk3::pkscore264:PAN3	1978.1/2134.6/2433	2688.5/2239.8/2794.5	2134.6	2688.5	0.33275	56762	61955	2.2256	0.98698	0.013019	0.026038	0.21641	True	1978.09	2134.55	2432.95	2688.54	2239.81	2794.5	TCAAATGTGGGAGGGGTGTT
chr14:22539218-22539599(.)::npk3::pkscore152_039::TGTGCAAAATGCTGCTGCGG	chr14:22539218-22539599(.)::npk3::pkscore152:TRAV22	4445.9/3442.3/3218	5732.5/3287.4/4168.2	3442.3	4168.2	0.27598	528770	106540	2.224	0.98693	0.013075	0.02615	0.21683	True	4445.89	3442.29	3217.97	5732.48	3287.39	4168.19	TGTGCAAAATGCTGCTGCGG
chr11:122542274-122542642(.)::npk3::pkscore92_033::TGCAGGCCATCTCACCGAGG:UBASH3B_33	chr11:122542274-122542642(.)::npk3::pkscore92:UBASH3B	5617.5/5617/6036.4	4659.4/4587.7/5192.8	5617.5	4659.4	-0.26973	87734	185710	2.2233	0.013098	0.9869	0.026196	0.21683	False	5617.55	5617.02	6036.44	4659.45	4587.72	5192.84	TGCAGGCCATCTCACCGAGG
chr5:106724838-106725163(.)::npk2::pkscore49_002::CTGCTTGTCAGAGCAACCAG__GCTTGTCAGAGCAAC-MEIS1_M07111-5.2:EFNA5_3	chr5:106724838-106725163(.)::npk2::pkscore49:EFNA5	3606.5/4295.9/4425.1	5118.6/5512.1/4236.7	4295.9	5118.6	0.25274	245970	136980	2.2229	0.98689	0.013111	0.026223	0.21683	True	3606.51	4295.89	4425.12	5118.59	5512.1	4236.72	CTGCTTGTCAGAGCAACCAG
chr13:23025165-23025837(.)::npk2::pkscore69_043::TGTGCTCTGAGACGCTTGGA	chr13:23025165-23025837(.)::npk2::pkscore69	985.84/1599/1278.4	1197.2/864.77/849.06	1278.4	864.77	-0.56341	94176	34642	2.2223	0.01313	0.98687	0.02626	0.21683	False	985.84	1598.96	1278.4	1197.17	864.768	849.057	TGTGCTCTGAGACGCTTGGA
chr13:28842907-28843340(.)::npk3::pkscore157_012::GCATTACAATAGGGGTAGAG:PAN3_30	chr13:28842907-28843340(.)::npk3::pkscore157:PAN3	858.61/914.97/1056	533.97/607.25/572.82	914.97	572.82	-0.6747	11535	23709	2.2221	0.01314	0.98686	0.026279	0.21683	False	858.605	914.969	1056.01	533.966	607.245	572.819	GCATTACAATAGGGGTAGAG
chr6:33675644-33675973(.)::npk3::pkscore58_031::ATGGGAAGAAAGATGGTCCT:UQCC2_32	chr6:33675644-33675973(.)::npk3::pkscore58:UQCC2	606.88/1103.5/1076.7	624.09/701.83/944.35	1076.7	701.83	-0.61664	110700	28512	2.2198	0.013217	0.98678	0.026434	0.2178	False	606.882	1103.54	1076.65	624.094	701.829	944.348	ATGGGAAGAAAGATGGTCCT
chr1:61623320-61623610(.)::npk3::pkscore78_006::CTGTTGGGTTAAGAGACAGT__AAGAGACAGTGG-MEIS1_M00419-6.8:NFIA_7	chr1:61623320-61623610(.)::npk3::pkscore78:NFIA	1066.4/941.75/1555.4	693.82/661.29/835.14	1066.4	693.82	-0.61939	127330	28205	2.2185	0.013261	0.98674	0.026523	0.21821	False	1066.39	941.748	1555.38	693.816	661.293	835.138	CTGTTGGGTTAAGAGACAGT
chr14:102342540-102343171(.)::npk2::pkscore64_000::GAACCTAACAGTTCCATCAC:PPP2R5C_1	chr14:102342540-102343171(.)::npk2::pkscore64:PPP2R5C	1837.1/1529.8/1801.7	2421.6/1300.3/1007.5	1801.7	1300.3	-0.47021	37607	51120	2.2177	0.013288	0.98671	0.026577	0.21834	False	1837.12	1529.78	1801.74	2421.55	1300.33	1007.52	GAACCTAACAGTTCCATCAC
hg38chrM:15876-16458(.)::npk3::pkscore449_015::ATGGTACCGTACAATATTCA__ACCATGAATAT-HOXA9_M07404-6.0	hg38chrM:15876-16458(.)::npk3::pkscore449	664.55/833.51/703.79	409.83/391.05/632.78	703.79	409.83	-0.77865	9184.5	17609	2.2152	0.013373	0.98663	0.026746	0.21941	False	664.55	833.514	703.785	409.827	391.053	632.777	ATGGTACCGTACAATATTCA
chrM:15876-16458(.)::npk3::pkscore449_051::TCAAGGGACCCCTATCTGAG	chrM:15876-16458(.)::npk3::pkscore449	2507.2/2527.3/3176.7	1909.7/2121.4/1920.8	2527.3	1920.8	-0.39571	211040	75038	2.2141	0.013411	0.98659	0.026823	0.21964	False	2507.16	2527.32	3176.69	1909.69	2121.38	1920.82	TCAAGGGACCCCTATCTGAG
chr21:36247065-36247353(.)::npk2::pkscore95_014::CAAACACAAGCCGGCTGGCA:RUNX1_14	chr21:36247065-36247353(.)::npk2::pkscore95:RUNX1	6017.6/6456.1/5192.2	5788.6/5025.7/4984.1	6017.6	5025.7	-0.25982	436800	200780	2.2136	0.013428	0.98657	0.026856	0.21964	False	6017.56	6456.11	5192.16	5788.6	5025.67	4984.06	CAAACACAAGCCGGCTGGCA
chr10:44460879-44461286(.)::npk2::pkscore85_024::CGGAAGAGTAATTAGTCCCT:LINC00841_25	chr10:44460879-44461286(.)::npk2::pkscore85:LINC00841	2369.9/1548.8/1742.5	2251.5/2233.5/1576.1	1742.5	2233.5	0.35795	215570	49218	2.2131	0.98655	0.013447	0.026893	0.21964	True	2369.86	1548.75	1742.48	2251.5	2233.45	1576.05	CGGAAGAGTAATTAGTCCCT
chr5:169720404-169720705(.)::npk2::pkscore122_011::GGGTAGTGAAAGCGAGGCTG__GGTAGTGAAAGC-HOXA9_M03874-5.1:LCP2_12	chr5:169720404-169720705(.)::npk2::pkscore122:LCP2	2961.2/1895.8/2180.6	1962.4/1522.9/1623.2	2180.6	1623.2	-0.42569	345220	63473	2.2126	0.013463	0.98654	0.026926	0.21964	False	2961.18	1895.77	2180.6	1962.41	1522.88	1623.17	GGGTAGTGAAAGCGAGGCTG
chr9:87992681-87992934(.)::npk2::pkscore85_016::AAAACTGACCCTTGGGGTCT:AL583827.1_17	chr9:87992681-87992934(.)::npk2::pkscore85:AL583827.1	986.76/1003.1/1187.8	1204/1475.2/1361.9	1003.1	1361.9	0.44077	17196	26315	2.2118	0.98651	0.01349	0.02698	0.21976	True	986.755	1003.12	1187.85	1203.97	1475.19	1361.92	AAAACTGACCCTTGGGGTCT
chr8:9321159-9321566(.)::npk2::pkscore109_017::TTCTTCTACCACGGATCATT	chr8:9321159-9321566(.)::npk2::pkscore109	1901.2/1978.3/1651.3	2790.6/2175.4/2416.5	1901.2	2416.5	0.34588	34209	54332	2.2109	0.98648	0.013521	0.027041	0.21995	True	1901.2	1978.34	1651.26	2790.57	2175.43	2416.55	TTCTTCTACCACGGATCATT
chr5:32726150-32726546(.)::npk2::pkscore73_008::AAACCTTAAAACATACTCCC__ATGTTTTAAGGT-MEIS1_M07452--5.0:NPR3_8	chr5:32726150-32726546(.)::npk2::pkscore73:NPR3	1882/1915.9/1815.1	2072.9/2753.3/2394.1	1882	2394.1	0.34705	2812.8	53709	2.2096	0.98643	0.013566	0.027131	0.22021	True	1881.98	1915.86	1815.06	2072.94	2753.27	2394.06	AAACCTTAAAACATACTCCC
chr12:105144907-105145236(.)::npk3::pkscore119_027::ACCCTAAGAGAAGCATTCAT:CHST11_27	chr12:105144907-105145236(.)::npk3::pkscore119:CHST11	1505.8/1044.4/1113.9	1312.8/1494.3/2309.5	1113.9	1494.3	0.42344	79181	29635	2.2093	0.98642	0.013576	0.027151	0.22021	True	1505.76	1044.4	1113.94	1312.81	1494.27	2309.48	ACCCTAAGAGAAGCATTCAT
chr17:73450274-73450613(.)::npk3::pkscore197_009::GTGGGCACATTGGCATGTTC:TMEM94_10	chr17:73450274-73450613(.)::npk3::pkscore197:TMEM94	3255.9/2405.7/3074.8	2290.6/2398.8/2785.9	3074.8	2398.8	-0.35807	240260	93730	2.2082	0.013616	0.98638	0.027232	0.22023	False	3255.93	2405.7	3074.81	2290.61	2398.78	2785.93	GTGGGCACATTGGCATGTTC
chr7:92384146-92384756(.)::npk3::pkscore178_033::AGCCGACACTCCTTGCTAAC:CDK6_34	chr7:92384146-92384756(.)::npk3::pkscore178:CDK6	6562.2/6495.2/5980.5	5385.6/5462/5851.3	6495.2	5462	-0.24989	134680	218960	2.2079	0.013627	0.98637	0.027254	0.22023	False	6562.2	6495.16	5980.51	5385.57	5462.03	5851.32	AGCCGACACTCCTTGCTAAC
chr2:146169102-146169375(.)::npk2::pkscore89_008::TTCTTAAATGCAATGAATGG__CTTAAATGCA-HOXA9_M07457-10.0	chr2:146169102-146169375(.)::npk2::pkscore89	145.54/100.42/181.77	377.52/187.58/265.53	145.54	265.53	0.86299	1674.2	2954	2.2077	0.98632	0.013684	0.027367	0.22071	True	145.542	100.423	181.772	377.517	187.578	265.531	TTCTTAAATGCAATGAATGG
chr8:57458260-57458611(.)::npk2::pkscore90_004::ACAGGAGCCTGTGAGCGGCA:LINC00968_5	chr8:57458260-57458611(.)::npk2::pkscore90:LINC00968	3460.1/3787.1/3377.8	4414.6/2737.4/2683.1	3460.1	2737.4	-0.33789	56858	107160	2.2076	0.013634	0.98637	0.027269	0.22023	False	3460.05	3787.08	3377.77	4414.57	2737.37	2683.15	ACAGGAGCCTGTGAGCGGCA
chr8:38502244-38502800(.)::npk3::pkscore149_013::AACCAGAGCGGTGCAGACAG	chr8:38502244-38502800(.)::npk3::pkscore149	5181.8/6085.7/3811.2	6220.5/4274.6/3944.4	5181.8	4274.6	-0.27763	1347700	169450	2.204	0.013761	0.98624	0.027521	0.22136	False	5181.84	6085.66	3811.23	6220.53	4274.56	3944.42	AACCAGAGCGGTGCAGACAG
chr3:26278578-26278918(.)::npk3::pkscore61_019::AGAGGAGTTTGCATGCCTGT	chr3:26278578-26278918(.)::npk3::pkscore61	2712.2/2126.7/2542.8	2538.9/1937/1669.2	2542.8	1937	-0.39244	100900	75559	2.204	0.013763	0.98624	0.027526	0.22136	False	2712.2	2126.74	2542.81	2538.89	1936.98	1669.2	AGAGGAGTTTGCATGCCTGT
chr12:105144907-105145236(.)::npk3::pkscore119_003::TGCCAGTTAATACTGCATTC__AGTATTAACTGG-HOXA9_M07450-3.4:CHST11_4	chr12:105144907-105145236(.)::npk3::pkscore119:CHST11	1343.7/1103.5/1073.3	1147.9/1480.8/1595.3	1103.5	1480.8	0.42386	29305	29321	2.2029	0.9862	0.0138	0.027601	0.22136	True	1343.74	1103.54	1073.32	1147.86	1480.76	1595.33	TGCCAGTTAATACTGCATTC
chr1:157565116-157565480(.)::npk3::pkscore195_018::AGGTGGCCCTATGGCCAGGA:FCRL4_19	chr1:157565116-157565480(.)::npk3::pkscore195:FCRL4	1771.2/1605.7/957.47	1151.3/848.87/1139.2	1605.7	1139.2	-0.49476	223780	44859	2.2023	0.013822	0.98618	0.027644	0.22136	False	1771.22	1605.66	957.467	1151.26	848.871	1139.21	AGGTGGCCCTATGGCCAGGA
chrM:2957-3621(.)::npk3::pkscore140_047::GGCCTAGGTTGAGGTTGACC	chrM:2957-3621(.)::npk3::pkscore140	4360.8/4082.8/4491.7	3538.8/4389/3325.6	4360.8	3538.8	-0.30124	47214	139330	2.2021	0.013829	0.98617	0.027658	0.22136	False	4360.76	4082.77	4491.71	3538.8	4389.02	3325.56	GGCCTAGGTTGAGGTTGACC
chr8:36360446-36360822(.)::npk3::pkscore158_044::TATGACAGACTTCTCGATTG__AGAAGTCTGTCATAAC-MEIS1_M01419-7.3:AC090809.1_45	chr8:36360446-36360822(.)::npk3::pkscore158:AC090809.1	2465.1/1631.3/3441.7	2067.8/1798.7/1870.5	2465.1	1870.5	-0.39802	824460	72944	2.2014	0.013853	0.98615	0.027706	0.22136	False	2465.06	1631.32	3441.69	2067.84	1798.69	1870.49	TATGACAGACTTCTCGATTG
chr8:61532290-61532639(.)::npk2::pkscore79_018::AGTATTGACAGCAGCTGATG__AGTATTGACAGC-HOXA9_M03874-7.1:RAB2A_19	chr8:61532290-61532639(.)::npk2::pkscore79:RAB2A	2364.4/2052/2360.4	1780.5/2320.1/1570.7	2360.4	1780.5	-0.40657	47561	69441	2.2007	0.013878	0.98612	0.027756	0.22136	False	2364.37	2051.98	2360.38	1780.45	2320.09	1570.7	AGTATTGACAGCAGCTGATG
chr16:30382258-30382542(.)::npk2::pkscore104_024::GGTTGTCACCGACTATCCCT__GGTTGTCACCGACTA-MEIS1_M07111-8.3:MYLPF_26	chr16:30382258-30382542(.)::npk2::pkscore104:MYLPF	2888/3153.3/2409	2209/3423.3/2237.7	2888	2237.7	-0.36786	149910	87295	2.2007	0.013879	0.98612	0.027757	0.22136	False	2887.95	3153.29	2408.98	2208.99	3423.3	2237.74	GGTTGTCACCGACTATCCCT
chr9:87992681-87992934(.)::npk2::pkscore85_006::CTTGATCACTTTAATGTGGC__TCCTGCCACATTAAA-MEIS1_M07111-4.6:AL583827.1_7	chr9:87992681-87992934(.)::npk2::pkscore85:AL583827.1	1181.7/1368/1633.3	2258.3/1793.1/1602.8	1368	1793.1	0.39017	52538	37407	2.1981	0.98603	0.013972	0.027943	0.22185	True	1181.73	1367.99	1633.29	2258.3	1793.12	1602.82	CTTGATCACTTTAATGTGGC
chr9:110022655-110022998(.)::npk2::pkscore53_008::TTGTGAGTGAACTGGAACAG	chr9:110022655-110022998(.)::npk2::pkscore53	2035.8/1746.3/1606.7	2234.5/2240.6/1778.4	1746.3	2234.5	0.35551	51650	49338	2.1981	0.98603	0.013972	0.027943	0.22185	True	2035.76	1746.25	1606.65	2234.49	2240.61	1778.42	TTGTGAGTGAACTGGAACAG
chrM:15876-16458(.)::npk3::pkscore449_004::CTTTCATGGGGAAGCAGATT	chrM:15876-16458(.)::npk3::pkscore449	2493.4/2243.9/2306.4	2671.5/2878.1/3143.5	2306.4	2878.1	0.3193	19438	67644	2.1978	0.98602	0.013982	0.027964	0.22185	True	2493.43	2243.9	2306.44	2671.53	2878.06	3143.54	CTTTCATGGGGAAGCAGATT
chr12:94661093-94661509(.)::npk3::pkscore95_011::GCTGGGCCAGGCCCCATAAG:PLXNC1_12	chr12:94661093-94661509(.)::npk3::pkscore95:PLXNC1	1503/2076.5/2052.1	1452.3/1801.1/1517.2	2052.1	1517.2	-0.43547	151040	59248	2.1977	0.013987	0.98601	0.027974	0.22185	False	1503.02	2076.53	2052.1	1452.25	1801.07	1517.17	GCTGGGCCAGGCCCCATAAG
chr1:108559106-108559468(.)::npk3::pkscore64_017::GACAAACCCAAGTGTCATCC__ATGACAC-MEIS1_M04027-9.2	chr1:108559106-108559468(.)::npk3::pkscore64	2494.3/2490.5/3220	3091.6/3288.2/2945.5	2494.3	3091.6	0.30956	263270	73928	2.1965	0.98597	0.014029	0.028059	0.22222	True	2494.35	2490.5	3219.97	3091.56	3288.18	2945.47	GACAAACCCAAGTGTCATCC
chr8:37259416-37259797(.)::npk2::pkscore169_013::GGGGCTGTCCCTGTCTCAAC__CAGGGACAGCCC-MEIS1_M00419-8.0	chr8:37259416-37259797(.)::npk2::pkscore169	2320.4/2661.2/3259.3	2042.3/2562.5/1733.4	2661.2	2042.3	-0.3817	236890	79563	2.1941	0.014114	0.98589	0.028229	0.22324	False	2320.43	2661.22	3259.25	2042.33	2562.51	1733.45	GGGGCTGTCCCTGTCTCAAC
chr1:94174756-94175079(.)::npk2::pkscore184_023::GCTCAAAACCACTTCCCAAT:BCAR3_24	chr1:94174756-94175079(.)::npk2::pkscore184:BCAR3	2994.1/2527.3/2831.1	2190.3/2393.2/2171.4	2831.1	2190.3	-0.37011	59433	85349	2.1936	0.014133	0.98587	0.028267	0.22324	False	2994.13	2527.32	2831.12	2190.28	2393.21	2171.36	GCTCAAAACCACTTCCCAAT
chr14:88711723-88712096(.)::npk2::pkscore181_013::CTGATGGGAGGAAACTGGTG:KCNK10_14	chr14:88711723-88712096(.)::npk2::pkscore181:KCNK10	1676.9/2036.4/1474.8	1224.4/1136.6/1201.3	1676.9	1201.3	-0.48087	85020	47123	2.191	0.014226	0.98577	0.028452	0.2242	False	1676.93	2036.36	1474.82	1224.38	1136.6	1201.31	CTGATGGGAGGAAACTGGTG
chr20:10040908-10041229(.)::npk2::pkscore91_030::GCTCGAGGGCAAGTCTGCAA:SNAP25-AS1_31	chr20:10040908-10041229(.)::npk2::pkscore91:SNAP25-AS1	4234.4/4196.6/4413.8	5038.7/5152/4940.2	4234.4	5038.7	0.25082	16802	134760	2.1908	0.98577	0.014233	0.028466	0.2242	True	4234.44	4196.58	4413.8	5038.67	5152.05	4940.16	GCTCGAGGGCAAGTCTGCAA
chr16:77713713-77714007(.)::npk3::pkscore99_007::AGAGGATTAGGGGTTACTGG	chr16:77713713-77714007(.)::npk3::pkscore99	1121.3/1315.5/1431.5	1062.8/901.33/709.87	1315.5	901.33	-0.54503	25591	35786	2.1896	0.014275	0.98572	0.02855	0.22455	False	1121.31	1315.55	1431.54	1062.83	901.33	709.867	AGAGGATTAGGGGTTACTGG
chr20:35603369-35603734(.)::npk2::pkscore93_000::TTTATTGCATGTAATAAAGC__GTAATAAAGCT-HOXA9_M07404-5.1	chr20:35603369-35603734(.)::npk2::pkscore93	60.414/126.09/56.596	76.524/132.74/143.47	60.414	132.74	1.1228	2163.8	1092.1	2.1885	0.98518	0.014819	0.029637	0.22936	True	60.4136	126.087	56.5958	76.5238	132.736	143.472	TTTATTGCATGTAATAAAGC
chr9:128408981-128409432(.)::npk3::pkscore219_006::ATTGTGGTGCAGCGACTCTG__AGTAATCAAATT-HOXA9_M03874-5.6:MAPKAP1_7	chr9:128408981-128409432(.)::npk3::pkscore219:MAPKAP1	1663.2/1977.2/2014.8	1455.7/1403.7/1897.3	1977.2	1455.7	-0.44155	50011	56803	2.1884	0.014319	0.98568	0.028639	0.22494	False	1663.2	1977.23	2014.81	1455.65	1403.66	1897.26	ATTGTGGTGCAGCGACTCTG
chr2:216545480-216546026(.)::npk3::pkscore88_014::GCCCTTCAACCCTGGAACCC:AC012668.3_14	chr2:216545480-216546026(.)::npk3::pkscore88:AC012668.3	1689.7/967.41/1012.1	1736.2/1368.7/980.75	1012.1	1368.7	0.43512	230630	26581	2.1873	0.98564	0.014359	0.028717	0.22525	True	1689.75	967.412	1012.07	1736.24	1368.69	980.751	GCCCTTCAACCCTGGAACCC
chr8:22832812-22833132(.)::npk2::pkscore134_017::AAGTGGAGAGGTGAGGCCCT:PEBP4_17	chr8:22832812-22833132(.)::npk2::pkscore134:PEBP4	3291.6/2631.1/2694	2072.9/2290.7/1601.8	2694	2072.9	-0.37789	180580	80674	2.1864	0.014392	0.98561	0.028784	0.22546	False	3291.63	2631.09	2693.96	2072.94	2290.68	1601.75	AAGTGGAGAGGTGAGGCCCT
chr13:111074056-111074384(.)::npk3::pkscore106_025::CCAAACAAGCAGCAGTGACC	chr13:111074056-111074384(.)::npk3::pkscore106:COL4A2	11136/10736/8834.9	11596/9376.5/9020.6	10736	9376.5	-0.19536	1887700	387340	2.1849	0.014446	0.98555	0.028893	0.226	False	11136.2	10736.4	8834.93	11595.9	9376.53	9020.56	CCAAACAAGCAGCAGTGACC
chr8:34810669-34810948(.)::npk2::pkscore58_002::AAAACATTTACCAAAGGTCC	chr8:34810669-34810948(.)::npk2::pkscore58	1192.7/1382.5/579.27	1561.1/1672.3/1583.5	1192.7	1583.5	0.40862	206160	32021	2.1841	0.98552	0.014477	0.028953	0.22617	True	1192.71	1382.5	579.274	1561.09	1672.31	1583.55	AAAACATTTACCAAAGGTCC
chr10:134177903-134178157(.)::npk2::pkscore54_012::GTGTGGGTGGGTGTTAAGTG:LRRC27_11	chr10:134177903-134178157(.)::npk2::pkscore54:LRRC27	1940.6/1682.6/1626.6	1098.5/1574.5/1207.7	1682.6	1207.7	-0.47809	34827	47306	2.1835	0.014499	0.9855	0.028998	0.2262	False	1940.56	1682.65	1626.63	1098.54	1574.55	1207.74	GTGTGGGTGGGTGTTAAGTG
chr6:6331641-6332071(.)::npk2::pkscore121_010::ACAGCTGGCAAACATGTGCA__CTACAGCTGGCAAACA-MEIS1_M01419-8.9	chr6:6331641-6332071(.)::npk2::pkscore121	3190.9/3723.5/3455.7	4169.7/3977.3/5738.9	3455.7	4169.7	0.2709	70902	107010	2.1828	0.98547	0.014526	0.029052	0.22628	True	3190.94	3723.48	3455.67	4169.7	3977.3	5738.89	ACAGCTGGCAAACATGTGCA
chr12:54752883-54753369(.)::npk3::pkscore781_009::GCCATAAATCAGGGCCAAGG__TGAGCCATAAATCAGGG-HOXA9_M01351-8.3:AC079313.2_10	chr12:54752883-54753369(.)::npk3::pkscore781:AC079313.2	1958.9/2534/2427.6	1843.4/2231.9/1803	2427.6	1843.4	-0.39701	115530	71689	2.1821	0.014551	0.98545	0.029102	0.22628	False	1958.87	2534.02	2427.63	1843.37	2231.86	1803.04	GCCATAAATCAGGGCCAAGG
chr13:28842907-28843340(.)::npk3::pkscore157_013::GGCATTACAATAGGGGTAGA:PAN3_31	chr13:28842907-28843340(.)::npk3::pkscore157:PAN3	549.21/460.83/750.39	399.62/279.78/297.65	549.21	297.65	-0.88153	24142	13295	2.1818	0.014563	0.98544	0.029127	0.22628	False	549.215	460.832	750.393	399.624	279.778	297.652	GGCATTACAATAGGGGTAGA
chr9:37294114-37294420(.)::npk2::pkscore109_014::ACTACACCAGATAAACCCCT__GGGGTTTATCTG-HOXA9_M07450-4.9:ZCCHC7_16	chr9:37294114-37294420(.)::npk2::pkscore109:ZCCHC7	1016/1421.5/1062	1654.6/1426.7/1323.4	1062	1426.7	0.42556	65693	28073	2.1767	0.98525	0.014752	0.029504	0.2289	True	1016.05	1421.55	1062	1654.61	1426.71	1323.37	ACTACACCAGATAAACCCCT
chr19:16477848-16478351(.)::npk3::pkscore133_028::CTGTTAATGAAGTCTCCCTG__GTTAATGAAGTC-HOXA9_M03874-8.1:EPS15L1_31	chr19:16477848-16478351(.)::npk3::pkscore133:EPS15L1	2525.5/1941.5/2373.7	1436.9/2254.1/1798.8	2373.7	1798.8	-0.39994	104910	69885	2.1748	0.014821	0.98518	0.029643	0.22936	False	2525.47	1941.52	2373.69	1436.95	2254.12	1798.76	CTGTTAATGAAGTCTCCCTG
chr3:71998608-71998926(.)::npk3::pkscore103_015::GAGTCCCTGGGGAACTGTGA__CCAATCCATCA-HOXA9_M07404-10.3:LINC00877_15	chr3:71998608-71998926(.)::npk3::pkscore103:LINC00877	1791.4/1561/1681.9	2154.6/2239/1674.6	1681.9	2154.6	0.35713	13295	47281	2.1738	0.98514	0.01486	0.02972	0.22938	True	1791.35	1561.03	1681.89	2154.57	2239.02	1674.56	GAGTCCCTGGGGAACTGTGA
chr1:108559106-108559468(.)::npk3::pkscore64_020::AGCACTCCCAGGATGACACT__ATGACAC-MEIS1_M04027-9.2	chr1:108559106-108559468(.)::npk3::pkscore64	3976.3/3190.1/3282.6	2562.7/2591.9/3271	3282.6	2591.9	-0.34068	244920	100950	2.1737	0.014863	0.98514	0.029725	0.22938	False	3976.31	3190.12	3282.55	2562.7	2591.92	3270.96	AGCACTCCCAGGATGACACT
chr8:97175548-97176041(.)::npk3::pkscore208_003::CTGCCTCTCAAGTGTCATCC__GTATGTCTGCCTCTC-MEIS1_M07111-4.3	chr8:97175548-97176041(.)::npk3::pkscore208	3029.8/3734.6/3192	4083/3871.6/3607.2	3192	3871.6	0.27838	160370	97792	2.1732	0.98512	0.014884	0.029769	0.2294	True	3029.83	3734.63	3192	4082.97	3871.58	3607.15	CTGCCTCTCAAGTGTCATCC
chr8:17021030-17021307(.)::npk3::pkscore91_006::ATAAGCAGTGCTGGAATCTC	chr8:17021030-17021307(.)::npk3::pkscore91:ZDHHC2	1820.6/2230.5/1631.3	1488/1326.6/1262.3	1820.6	1326.6	-0.45647	101920	51729	2.1724	0.014913	0.98509	0.029827	0.22954	False	1820.65	2230.52	1631.29	1487.96	1326.56	1262.34	ATAAGCAGTGCTGGAATCTC
chr13:44817259-44817587(.)::npk2::pkscore142_016::TGCCGCAGGAAGCACCTGCA:AL589745.1_18	chr13:44817259-44817587(.)::npk2::pkscore142:AL589745.1	5803.4/6017.6/6561.1	6298.8/7547.6/6990.5	6017.6	6990.5	0.21618	170650	200780	2.1713	0.98505	0.014954	0.029908	0.22986	True	5803.37	6017.59	6561.11	6298.76	7547.64	6990.53	TGCCGCAGGAAGCACCTGCA
chr4:118904950-118905333(.)::npk2::pkscore68_019::AACACAGTGGCTGTTAAAGC__CAGTGGCTGTTAAAGC-MEIS1_M01419-6.9	chr4:118904950-118905333(.)::npk2::pkscore68	2054.1/1882.4/1626.6	2202.2/2767.6/2385.5	1882.4	2385.5	0.34157	47442	53722	2.1706	0.98502	0.014979	0.029958	0.22993	True	2054.06	1882.38	1626.63	2202.18	2767.58	2385.5	AACACAGTGGCTGTTAAAGC
chr7:104537570-104538134(.)::npk3::pkscore251_013::GTGTGTGTTCATTAGATCTT:LHFPL3-AS2_14	chr7:104537570-104538134(.)::npk3::pkscore251:LHFPL3-AS2	959.29/1875.7/1147.9	1436.9/1528.4/1527.9	1147.9	1527.9	0.41222	282620	30661	2.17	0.985	0.015002	0.030004	0.22998	True	959.295	1875.69	1147.9	1436.95	1528.45	1527.87	GTGTGTGTTCATTAGATCTT
chr9:126400335-126400652(.)::npk2::pkscore139_009::TTCCTCACTCATGGTGCTGT__AAAGAGCTTTCTTTCC-MEIS1_M01419-6.4:DENND1A_10	chr9:126400335-126400652(.)::npk2::pkscore139:DENND1A	4122.8/4090.6/4046.9	5815.8/4871.5/4357.7	4090.6	4871.5	0.252	1470.7	129570	2.1694	0.98497	0.015027	0.030054	0.23005	True	4122.77	4090.58	4046.93	5815.81	4871.47	4357.71	TTCCTCACTCATGGTGCTGT
chr4:118904950-118905333(.)::npk2::pkscore68_009::ACTGATTTAGTTGGGCATTT__CAACTAAATCA-HOXA9_M07404-6.3	chr4:118904950-118905333(.)::npk2::pkscore68	1842.6/1683.8/1865	1962.4/2339.2/2434.7	1842.6	2339.2	0.34407	12867	52437	2.1684	0.98494	0.015063	0.030127	0.2303	True	1842.61	1683.77	1865	1962.41	2339.17	2434.75	ACTGATTTAGTTGGGCATTT
chr2:216545480-216546026(.)::npk3::pkscore88_035::ATGACACAGGCAGTACCACA__AGATGACACAGG-MEIS1_M00419-7.3:AC012668.3_35	chr2:216545480-216546026(.)::npk3::pkscore88:AC012668.3	3039.9/3200.2/3363.8	3877.2/3596.6/3882.3	3200.2	3877.2	0.27679	26228	98076	2.1619	0.98469	0.015313	0.030625	0.2338	True	3039.9	3200.16	3363.79	3877.21	3596.58	3882.32	ATGACACAGGCAGTACCACA
chr18:37176879-37177247(.)::npk3::pkscore99_016::AACAAATGAACGTTTAATGT__TGAACGTTTAATGT-HOXA7_HOXA9_MEIS1_COM_M00420-1.5:MIR924HG_17	chr18:37176879-37177247(.)::npk3::pkscore99:MIR924HG	1356.6/1796.5/1105.3	1515.2/1772.5/1820.2	1356.6	1772.5	0.38555	128330	37053	2.1606	0.98464	0.015364	0.030727	0.23426	True	1356.56	1796.46	1105.28	1515.17	1772.46	1820.17	AACAAATGAACGTTTAATGT
chr16:79123855-79124205(.)::npk2::pkscore124_023::CTAGCATCTTAACCCGACCC:AC009145.1_15	chr16:79123855-79124205(.)::npk2::pkscore124:AC009145.1	2042.2/2059.8/2120.7	2586.5/2307.4/2629.6	2059.8	2586.5	0.32836	2008.7	59500	2.1593	0.98459	0.015414	0.030828	0.23468	True	2042.16	2059.8	2120.68	2586.5	2307.37	2629.61	CTAGCATCTTAACCCGACCC
chr3:67948317-67948661(.)::npk2::pkscore89_003::CCTGCTGAGCAGCGAGCCCA:SUCLG2-AS1_5	chr3:67948317-67948661(.)::npk2::pkscore89:SUCLG2-AS1	5639.5/4358.4/3903.1	5334.6/4720.5/5163.9	4358.4	5163.9	0.24463	924300	139240	2.1588	0.98457	0.015432	0.030864	0.23468	True	5639.52	4358.38	3903.11	5334.56	4720.46	5163.93	CCTGCTGAGCAGCGAGCCCA
chr5:106724838-106725163(.)::npk2::pkscore49_015::TGCAGTTGAGGTCCACAGGA:EFNA5_16	chr5:106724838-106725163(.)::npk2::pkscore49:EFNA5	4037.6/5020.1/3619.5	5093.1/4808.7/3673.5	4037.6	4808.7	0.25207	570000	127670	2.1579	0.98453	0.015468	0.030937	0.2348	True	4037.64	5020.05	3619.47	5093.08	4808.68	3673.54	TGCAGTTGAGGTCCACAGGA
chr3:128717369-128717644(.)::npk2::pkscore73_001::ATCTTGAGTGATTTATTACT__GTAATAAATCA-HOXA9_M07404-14.3:KIAA1257_2	chr3:128717369-128717644(.)::npk2::pkscore73:KIAA1257	735.03/360.41/392.84	598.59/791.64/400.44	392.84	598.59	0.60635	59073	9094.8	2.1574	0.98451	0.015487	0.030974	0.2348	True	735.032	360.408	392.841	598.586	791.644	400.438	ATCTTGAGTGATTTATTACT
chr13:44817259-44817587(.)::npk2::pkscore142_032::GATTCATCCAAGGCTGTGCT__GTGATTCATCCA-MEIS1_M07452-0.3:AL589745.1_33	chr13:44817259-44817587(.)::npk2::pkscore142:AL589745.1	2725/2541.8/2837.8	3341.5/2948.8/3759.2	2725	3341.5	0.29415	23137	81730	2.1565	0.98448	0.015521	0.031042	0.2348	True	2725.02	2541.83	2837.78	3341.54	2948.79	3759.19	GATTCATCCAAGGCTGTGCT
chr6:73434228-73434593(.)::npk2::pkscore128_022::GGTCTCTCTCAGTTAAAAAG:KCNQ5_22	chr6:73434228-73434593(.)::npk2::pkscore128:KCNQ5	196.8/261.1/226.38	316.3/421.26/376.88	226.38	376.88	0.73281	1040.2	4871.3	2.1563	0.98446	0.015539	0.031078	0.2348	True	196.802	261.101	226.383	316.298	421.256	376.883	GGTCTCTCTCAGTTAAAAAG
chr9:37337524-37337830(.)::npk3::pkscore77_002::ATTCAAATCCGCCTGGAAAC__TGTAATTCAA-HOXA9_M07457-8.0:ZCCHC7_50	chr9:37337524-37337830(.)::npk3::pkscore77:ZCCHC7	2353.4/2907.8/3386.4	2268.5/2424.2/2029	2907.8	2268.5	-0.35805	268230	87976	2.1554	0.015565	0.98443	0.03113	0.2348	False	2353.38	2907.82	3386.42	2268.51	2424.21	2028.96	ATTCAAATCCGCCTGGAAAC
chr14:88711723-88712096(.)::npk2::pkscore181_011::AACTGGTGGGGAAAACGTGG:KCNK10_12	chr14:88711723-88712096(.)::npk2::pkscore181:KCNK10	2497.1/2615.5/1816.4	1634.2/1910.8/2099.6	2497.1	1910.8	-0.38593	238690	74020	2.1551	0.015576	0.98442	0.031152	0.2348	False	2497.1	2615.47	1816.39	1634.21	1910.76	2099.62	AACTGGTGGGGAAAACGTGG
chrM:15876-16458(.)::npk3::pkscore449_031::TAGGTTTGTTGGTATCCTAG	chrM:15876-16458(.)::npk3::pkscore449	428.39/351.48/610.57	212.57/251.96/187.37	428.39	212.57	-1.0076	19552	10033	2.1549	0.015583	0.98442	0.031167	0.2348	False	428.387	351.482	610.568	212.566	251.959	187.371	TAGGTTTGTTGGTATCCTAG
chr11:67797980-67798220(.)::npk2::pkscore68_025::CAAGGTGGGTGTTCACGTTT:NDUFS8_22	chr11:67797980-67798220(.)::npk2::pkscore68:NDUFS8	2170.3/2420.2/2642	1952.2/1844.8/1224.9	2420.2	1844.8	-0.39149	55825	71441	2.1528	0.015666	0.98433	0.031331	0.23573	False	2170.31	2420.2	2642.02	1952.21	1844.79	1224.87	CAAGGTGGGTGTTCACGTTT
chr18:75303655-75304009(.)::npk2::pkscore86_010::GAAGTGGGCTGGGACAAAAG	chr18:75303655-75304009(.)::npk2::pkscore86	670.96/521.09/625.88	358.81/315.54/570.68	625.88	358.81	-0.80095	6507	15417	2.1509	0.01574	0.98426	0.031481	0.23648	False	670.957	521.086	625.883	358.812	315.545	570.677	GAAGTGGGCTGGGACAAAAG
chr15:49999127-49999403(.)::npk2::pkscore51_009::CTGAGATGCAGAAACTGACA__CCATGTCAGTTTCTG-MEIS1_M07111-6.7	chr15:49999127-49999403(.)::npk2::pkscore51	1629.3/1529.8/1183.9	1086.6/1085.7/1766.6	1529.8	1086.6	-0.49307	64790	42463	2.1505	0.015757	0.98424	0.031514	0.23648	False	1629.34	1529.78	1183.85	1086.64	1085.73	1766.64	CTGAGATGCAGAAACTGACA
chrM:176-598(.)::npk3::pkscore244_001::CTGTGGCCAGAAGCGGGGGA	chrM:176-598(.)::npk3::pkscore244	3221.1/3055.1/3504.9	2545.7/2712.7/2220.6	3221.1	2545.7	-0.3394	54056	98806	2.1488	0.015824	0.98418	0.031647	0.23717	False	3221.14	3055.1	3504.94	2545.69	2712.73	2220.61	CTGTGGCCAGAAGCGGGGGA
chrM:15876-16458(.)::npk3::pkscore449_005::TTTCATGGGGAAGCAGATTT	chrM:15876-16458(.)::npk3::pkscore449	1550.6/1299.9/1342.3	1753.2/1690.6/1904.8	1342.3	1753.2	0.38505	22592	36613	2.1476	0.98413	0.015874	0.031747	0.23761	True	1550.62	1299.93	1342.32	1753.25	1690.59	1904.76	TTTCATGGGGAAGCAGATTT
chr20:8380580-8380969(.)::npk3::pkscore118_006::CAGCATTAATCTGTTCCCAC__ATAGCCATAAAGCCTGT-HOXA9_M01351-7.9:PLCB1_7	chr20:8380580-8380969(.)::npk3::pkscore118:PLCB1	2046.7/2738.2/2602.1	2183.5/2004.5/1947.6	2602.1	2004.5	-0.37622	163460	77560	2.1456	0.015954	0.98405	0.031908	0.23824	False	2046.74	2738.21	2602.07	2183.48	2004.54	1947.58	CAGCATTAATCTGTTCCCAC
chr22:40831914-40832397(.)::npk3::pkscore96_014::TTTGTTAAAGTTACATTCCA:MRTFA_15	chr22:40831914-40832397(.)::npk3::pkscore96:MRTFA	513.52/848.02/404.83	751.63/666.86/880.11	513.52	751.63	0.54873	61853	12320	2.1453	0.98404	0.015965	0.031929	0.23824	True	513.516	848.02	404.826	751.634	666.857	880.107	TTTGTTAAAGTTACATTCCA
chr7:92384146-92384756(.)::npk3::pkscore178_016::GGTAGGGCCAAGAGGGTGAA:CDK6_17	chr7:92384146-92384756(.)::npk3::pkscore178:CDK6	951.06/1234.1/1391.6	1894.4/1625.4/1219.5	1234.1	1625.4	0.39708	52457	33284	2.1449	0.98402	0.015979	0.031957	0.23824	True	951.056	1234.09	1391.59	1894.39	1625.41	1219.52	GGTAGGGCCAAGAGGGTGAA
chr8:37259416-37259797(.)::npk2::pkscore169_012::AGCATGAACATGGATCACAG	chr8:37259416-37259797(.)::npk2::pkscore169	4630.8/4779/4156.8	3804.1/3583.9/4195	4630.8	3804.1	-0.28364	123330	149150	2.1406	0.016153	0.98385	0.032306	0.24053	False	4630.79	4779.04	4156.79	3804.08	3583.86	4194.96	AGCATGAACATGGATCACAG
chr8:37259416-37259797(.)::npk2::pkscore169_011::CAGCATGAACATGGATCACA	chr8:37259416-37259797(.)::npk2::pkscore169	4643.6/4788/4154.1	3816/3591.8/4205.7	4643.6	3816	-0.28312	130210	149620	2.1396	0.016193	0.98381	0.032387	0.24082	False	4643.61	4787.96	4154.13	3815.99	3591.81	4205.67	CAGCATGAACATGGATCACA
chr14:102342540-102343171(.)::npk2::pkscore64_021::TGAAAGTGGAAGTGTCAGGG__AGTACTTACATC-HOXA9_M03874-7.5:PPP2R5C_22	chr14:102342540-102343171(.)::npk2::pkscore64:PPP2R5C	1146/1279.8/1293.7	1234.6/881.46/750.55	1279.8	881.46	-0.53749	9049.1	34686	2.139	0.016216	0.98378	0.032432	0.24084	False	1146.03	1279.84	1293.71	1234.58	881.459	750.553	TGAAAGTGGAAGTGTCAGGG
chr4:38086726-38087151(.)::npk2::pkscore174_022::AGAATAGTAAAATCTAATCC__TAGGAGATGTCAGA-HOXA7_HOXA9_MEIS1_COM_M00420-0.3:TBC1D1_23	chr4:38086726-38087151(.)::npk2::pkscore174:TBC1D1	854.03/803.39/500.04	1127.5/749.52/1109.2	803.39	1109.2	0.4649	47292	20460	2.1382	0.98375	0.016249	0.032498	0.24101	True	854.029	803.387	500.04	1127.45	749.519	1109.23	AGAATAGTAAAATCTAATCC
chr8:66922210-66922545(.)::npk2::pkscore82_020::TGGGCAAACATTCTGCTGGA	chr8:66922210-66922545(.)::npk2::pkscore82	6567.7/6130.3/6392.7	6315.8/7435.6/7383.5	6392.7	7383.5	0.20785	49737	215040	2.1366	0.98369	0.016314	0.032629	0.24167	True	6567.69	6130.29	6392.66	6315.76	7435.57	7383.47	TGGGCAAACATTCTGCTGGA
chr3:101952644-101953043(.)::npk2::pkscore172_023::GAGACCCATGTTACTATATC:ZPLD1_24	chr3:101952644-101953043(.)::npk2::pkscore172:ZPLD1	973.03/959.6/400.83	1297.5/1414.8/925.08	959.6	1297.5	0.43484	156200	25025	2.136	0.98366	0.016339	0.032677	0.24172	True	973.025	959.601	400.831	1297.5	1414.79	925.076	GAGACCCATGTTACTATATC
chrM:176-598(.)::npk3::pkscore244_026::TAAACTGTGGGGGGTGTCTT	chrM:176-598(.)::npk3::pkscore244	2542.9/2207.1/2083.4	3810.9/2363/2748.5	2207.1	2748.5	0.31635	64024	64348	2.1342	0.98359	0.016414	0.032828	0.24237	True	2542.86	2207.08	2083.39	3810.88	2363.01	2748.46	TAAACTGTGGGGGGTGTCTT
chr8:129641729-129642048(.)::npk2::pkscore106_011::AAGTCTCATTGCCTTTACAG__TGAGACTTTACTGA-HOXA7_HOXA9_MEIS1_COM_M00420-5.5	chr8:129641729-129642048(.)::npk2::pkscore106	1098.4/1265.3/1288.4	1011.8/672.42/870.47	1265.3	870.47	-0.53914	14194	34241	2.1339	0.016425	0.98357	0.032851	0.24237	False	1098.43	1265.33	1288.39	1011.81	672.421	870.47	AAGTCTCATTGCCTTTACAG
chr17:12289309-12289787(.)::npk3::pkscore139_029::CCAGCAAAATGCCAATTAGA__TGGCATTTTGCTGG-HOXA7_HOXA9_MEIS1_COM_M00420-2.6	chr17:12289309-12289787(.)::npk3::pkscore139	940.99/1140.4/960.8	765.24/623.14/613.51	960.8	623.14	-0.62386	16318	25060	2.133	0.016464	0.98354	0.032928	0.24248	False	940.988	1140.36	960.796	765.238	623.142	613.505	CCAGCAAAATGCCAATTAGA
chr2:12647508-12647835(.)::npk3::pkscore127_014::GCTAACCACAAAGACATGGT:MIR3681HG_15	chr2:12647508-12647835(.)::npk3::pkscore127:MIR3681HG	1754.7/1181.6/1312.4	1841.7/1605.5/1715.2	1312.4	1715.2	0.386	106390	35687	2.1327	0.98352	0.016475	0.03295	0.24248	True	1754.74	1181.65	1312.36	1841.67	1605.54	1715.24	GCTAACCACAAAGACATGGT
chr20:10040908-10041229(.)::npk2::pkscore91_016::TGTGCGCTACAGCTCCCCAC:SNAP25-AS1_18	chr20:10040908-10041229(.)::npk2::pkscore91:SNAP25-AS1	4683/3638.7/3608.8	4647.5/4086.2/4356.6	3638.7	4356.6	0.25974	545720	113460	2.1315	0.98348	0.016524	0.033048	0.24289	True	4682.97	3638.67	3608.81	4647.54	4086.19	4356.64	TGTGCGCTACAGCTCCCCAC
chr20:50575648-50576097(.)::npk2::pkscore85_011::CAAAATGATTACTTCAATTG	chr20:50575648-50576097(.)::npk2::pkscore85	2801/2674.6/2275.2	3292.2/3277.1/3109.3	2674.6	3277.1	0.29297	87771	80017	2.1297	0.9834	0.016596	0.033192	0.24332	True	2800.99	2674.61	2275.15	3292.22	3277.06	3109.28	CAAAATGATTACTTCAATTG
chr1:247598770-247599094(.)::npk3::pkscore153_009::ACAACAATGTGAAGTGCTTA__ATTAATGGCCTT-HOXA9_M03874-5.6:NLRP3_10	chr1:247598770-247599094(.)::npk3::pkscore153:NLRP3	1087.4/1046.6/906.2	1161.5/1411.6/1400.5	1046.6	1400.5	0.4198	10694	27613	2.1293	0.98338	0.016615	0.033231	0.24332	True	1087.44	1046.63	906.198	1161.46	1411.61	1400.46	ACAACAATGTGAAGTGCTTA
chr8:38502244-38502800(.)::npk3::pkscore149_002::TTTCACTTCCAAAGGGGCTG	chr8:38502244-38502800(.)::npk3::pkscore149	2139.2/1593.4/2749.9	2669.8/2884.4/2470.1	2139.2	2669.8	0.31955	335430	62108	2.1292	0.98338	0.016617	0.033234	0.24332	True	2139.19	1593.38	2749.89	2669.83	2884.41	2470.08	TTTCACTTCCAAAGGGGCTG
chr20:10040908-10041229(.)::npk2::pkscore91_027::CGAGGCTGTTCCAGTGCTCG:SNAP25-AS1_28	chr20:10040908-10041229(.)::npk2::pkscore91:SNAP25-AS1	6723.3/6182.7/5865.3	6531.7/7232.9/7151.1	6182.7	7151.1	0.2099	196480	207050	2.1282	0.98334	0.016659	0.033318	0.24362	True	6723.3	6182.73	5865.32	6531.73	7232.89	7151.13	CGAGGCTGTTCCAGTGCTCG
chr9:37294114-37294420(.)::npk2::pkscore109_017::GGTGTAGTGGAGTTAGGCTC__GGGGTTTATCTG-HOXA9_M07450-4.9:ZCCHC7_18	chr9:37294114-37294420(.)::npk2::pkscore109:ZCCHC7	1580.8/1776.4/1980.2	1166.6/1501.4/1299.8	1776.4	1299.8	-0.45033	39890	50305	2.1248	0.016802	0.9832	0.033605	0.24541	False	1580.82	1776.38	1980.19	1166.56	1501.42	1299.82	GGTGTAGTGGAGTTAGGCTC
chr9:98846318-98846933(.)::npk3::pkscore145_018::TTTACATTCCCATGCCCATA:ERCC6L2_19	chr9:98846318-98846933(.)::npk3::pkscore145:ERCC6L2	79.636/364.87/25.967	210.87/113.66/161.67	79.636	161.67	1.0125	42120	1492.8	2.1233	0.9828	0.017202	0.034404	0.24758	True	79.6361	364.872	25.9675	210.866	113.66	161.674	TTTACATTCCCATGCCCATA
chr5:135372806-135373208(.)::npk3::pkscore169_007::GCCACTAAATAGGGACCCAC__ACAGCCACTAAATAGGG-HOXA9_M01351-7.7:TGFBI_8	chr5:135372806-135373208(.)::npk3::pkscore169:TGFBI	1870.1/1332.3/2463.6	2360.3/2567.3/1473.3	1870.1	2360.3	0.33573	320730	53324	2.1231	0.98313	0.016874	0.033749	0.24614	True	1870.08	1332.28	2463.58	2360.33	2567.28	1473.27	GCCACTAAATAGGGACCCAC
hg38chrM:176-598(.)::npk3::pkscore244_019::TATTGATGAGATTAGTAGTA__CTCATCAATAC-HOXA9_M07404-7.0	hg38chrM:176-598(.)::npk3::pkscore244	431.13/301.27/410.82	498.25/618.37/650.98	410.82	618.37	0.5888	6206.8	9567.8	2.1219	0.98308	0.016923	0.033846	0.24654	True	431.133	301.27	410.819	498.255	618.373	650.979	TATTGATGAGATTAGTAGTA
chr7:78582532-78582790(.)::npk2::pkscore68_007::TTGACTTCCTCCCTATTTCA__TTGTTTGACTTC-HOXA9_PBX1_COM_M07453-3.8:MAGI2_7	chr7:78582532-78582790(.)::npk2::pkscore68:MAGI2	1920.4/1321.1/1168.5	1579.8/1723.2/1778.4	1321.1	1723.2	0.38305	191220	35958	2.1202	0.98301	0.016993	0.033986	0.24695	True	1920.42	1321.13	1168.54	1579.79	1723.18	1778.42	TTGACTTCCTCCCTATTTCA
chr5:59544805-59545066(.)::npk2::pkscore64_013::TTTAACCATATCCCTGCAGC:PDE4D_14	chr5:59544805-59545066(.)::npk2::pkscore64:PDE4D	1498.4/1474/2202.6	1930.1/2133.3/1673.5	1498.4	1930.1	0.365	248200	41477	2.1195	0.98298	0.017024	0.034047	0.24695	True	1498.44	1473.99	2202.57	1930.1	2133.31	1673.49	TTTAACCATATCCCTGCAGC
chr16:22200786-22201103(.)::npk2::pkscore123_039::TTCCTGCAGATGTTTCTGGC__GCCTGCCAGAAACAT-MEIS1_M07111-5.0:SDR42E2_40	chr16:22200786-22201103(.)::npk2::pkscore123:SDR42E2	492.46/744.25/510.69	999.91/652.55/745.2	510.69	745.2	0.54428	27440	12243	2.1194	0.98297	0.01703	0.03406	0.24695	True	492.462	744.249	510.694	999.911	652.55	745.2	TTCCTGCAGATGTTTCTGGC
chr14:24583753-24584104(.)::npk3::pkscore221_040::TCACGCATCTCGCGGCTTCC:DCAF11_41	chr14:24583753-24584104(.)::npk3::pkscore221:DCAF11	6998.8/7110/5031	8603/7247.2/8033.4	6998.8	8033.4	0.19887	1942300	238330	2.1192	0.98296	0.017038	0.034076	0.24695	True	6998.82	7109.98	5031.03	8602.97	7247.2	8033.38	TCACGCATCTCGCGGCTTCC
chr8:98796071-98796589(.)::npk3::pkscore135_019::CACCTATCATGCGTGACCCA__CACCACCTATCATGCG-MEIS1_M01419-7.7:LAPTM4B_21	chr8:98796071-98796589(.)::npk3::pkscore135:LAPTM4B	3657.8/3343/3815.2	2909.6/2942.4/2961.5	3657.8	2942.4	-0.31386	61941	114130	2.1174	0.017113	0.98289	0.034226	0.24697	False	3657.77	3342.98	3815.22	2909.6	2942.44	2961.53	CACCTATCATGCGTGACCCA
chr16:79123855-79124205(.)::npk2::pkscore124_013::CTTCCAGTAACATTAATTGT__TTGGTCATAAAACTTCA-HOXA9_M01351-10.6:AC009145.1_7	chr16:79123855-79124205(.)::npk2::pkscore124:AC009145.1	355.16/233.21/414.15	545.87/411.72/596.37	355.16	545.87	0.61868	9176.2	8112.9	2.1173	0.98288	0.017117	0.034234	0.24697	True	355.159	233.205	414.148	545.87	411.719	596.374	CTTCCAGTAACATTAATTGT
chr16:48351568-48351874(.)::npk3::pkscore138_012::GCCAAAGCTTTGTGGTCAGC:LONP2_13	chr16:48351568-48351874(.)::npk3::pkscore138:LONP2	3134.2/3035/2748.6	4032/3678.4/2914.4	3035	3678.4	0.27731	45947	92355	2.1172	0.98288	0.01712	0.03424	0.24697	True	3134.18	3035.02	2748.56	4031.95	3678.44	2914.42	GCCAAAGCTTTGTGGTCAGC
chr12:102028520-102028944(.)::npk3::pkscore164_010::AAGCATTACTTTCCACCAAA__ATGCTTTAAGGA-MEIS1_M07452--5.9:MYBPC1_11	chr12:102028520-102028944(.)::npk3::pkscore164:MYBPC1	1530.5/1812.1/1982.8	2292.3/2306.6/2197.1	1812.1	2292.3	0.33899	54231	51453	2.1171	0.98287	0.017125	0.034251	0.24697	True	1530.48	1812.08	1982.85	2292.31	2306.58	2197.05	AAGCATTACTTTCCACCAAA
chr1:94174756-94175079(.)::npk2::pkscore184_018::GACCAATGAATCTGCCCAAT__CCAATGAATCT-HOXA9_M07404-9.7:BCAR3_19	chr1:94174756-94175079(.)::npk2::pkscore184:BCAR3	4555.7/4089.5/4804.6	5897.4/5365.1/4556.9	4555.7	5365.1	0.23586	139680	146410	2.1151	0.98279	0.017211	0.034422	0.24758	True	4555.73	4089.46	4804.65	5897.43	5365.06	4556.85	GACCAATGAATCTGCCCAAT
chr16:48351568-48351874(.)::npk3::pkscore138_002::TTGGAGAAAAGGCTAGTGGT:LONP2_3	chr16:48351568-48351874(.)::npk3::pkscore138:LONP2	1665/1635.8/1834.4	2460.7/2122.2/2079.3	1665	2122.2	0.34981	14765	46744	2.1144	0.98276	0.01724	0.034481	0.24766	True	1665.04	1635.79	1834.37	2460.66	2122.18	2079.28	TTGGAGAAAAGGCTAGTGGT
chr20:39554596-39555053(.)::npk2::pkscore84_017::AGCATCTTCCCAACTGCCAC__CAGTGGCAGTTG-MEIS1_M00419-8.5	chr20:39554596-39555053(.)::npk2::pkscore84	3693.5/4737.8/3720.7	4441.8/4660.8/3479.7	3720.7	4441.8	0.25551	517600	116360	2.1139	0.98274	0.01726	0.03452	0.24766	True	3693.47	4737.75	3720.67	4441.78	4660.84	3479.74	AGCATCTTCCCAACTGCCAC
chr8:54180661-54181062(.)::npk3::pkscore120_000::GGGTACTCTGTCAAAGTAAA__CTTTGACAGAGT-MEIS1_M00419-10.5	chr8:54180661-54181062(.)::npk3::pkscore120	1395/2047.5/1374.3	1624/1808.2/1817	1395	1808.2	0.37407	213100	38246	2.1129	0.9827	0.017303	0.034607	0.24777	True	1395	2047.52	1374.28	1624	1808.22	1816.96	GGGTACTCTGTCAAAGTAAA
chr12:8179168-8179470(.)::npk3::pkscore129_015::AGGATGACGCACGCGAGGGG__TCACAGGATGACGC-HOXA7_HOXA9_MEIS1_COM_M00421-3.0	chr12:8179168-8179470(.)::npk3::pkscore129	2741.5/2722.6/1863	2535.5/1967.2/2118.9	2722.6	2118.9	-0.36152	369630	81647	2.1127	0.017311	0.98269	0.034622	0.24777	False	2741.5	2722.59	1863	2535.49	1967.19	2118.89	AGGATGACGCACGCGAGGGG
chr16:23526204-23526489(.)::npk2::pkscore68_005::CCATCTGACATTGATGCTGA__TGACATTGATGCTG-HOXA7_HOXA9_MEIS1_COM_M00421-1.1:GGA2_5	chr16:23526204-23526489(.)::npk2::pkscore68:GGA2	1088.4/988.61/1374.3	1447.1/1285.2/1595.3	1088.4	1447.1	0.41073	45849	28864	2.1118	0.98265	0.01735	0.034701	0.24802	True	1088.36	988.613	1374.28	1447.15	1285.23	1595.33	CCATCTGACATTGATGCTGA
chr18:75303655-75304009(.)::npk2::pkscore86_007::AGCCTATTACTCCTAGATGC	chr18:75303655-75304009(.)::npk2::pkscore86	745.1/811.2/689.14	505.06/1079.4/1034.3	745.1	1034.3	0.47259	3750.4	18785	2.1099	0.98257	0.017433	0.034866	0.2488	True	745.101	811.198	689.137	505.057	1079.37	1034.29	AGCCTATTACTCCTAGATGC
chr7:103073163-103073463(.)::npk2::pkscore37_011::CAACAGTAGTGAAAATGTCC__GGACATTTTCACTA-HOXA7_HOXA9_MEIS1_COM_M00421-4.6:SLC26A5_12	chr7:103073163-103073463(.)::npk2::pkscore37:SLC26A5	1480.1/1434.9/1487.5	1664.8/1906.8/2002.2	1480.1	1906.8	0.36519	1048.2	40903	2.1096	0.98255	0.017448	0.034897	0.2488	True	1480.13	1434.94	1487.47	1664.82	1906.78	2002.19	CAACAGTAGTGAAAATGTCC
chr12:105964833-105965204(.)::npk2::pkscore63_036::AACTGGGTCTGCTGTGATGA__TTGCAGCTTTCCTG-HOXA7_HOXA9_MEIS1_COM_M00420-0.1	chr12:105964833-105965204(.)::npk2::pkscore63	3711.8/3523.7/3455.7	4264.9/4220.5/3926.2	3523.7	4220.5	0.26024	19995	109400	2.1066	0.98242	0.017577	0.035154	0.24947	True	3711.77	3523.75	3455.67	4264.93	4220.51	3926.22	AACTGGGTCTGCTGTGATGA
hg38chr13:61412698-61413051(.)::npk3::pkscore110_021::AGCCTGACATCAACAGAGCA__TGACATCAACAGAG-HOXA7_HOXA9_MEIS1_COM_M00421-4.0:LINC00378_22	hg38chr13:61412698-61413051(.)::npk3::pkscore110:LINC00378	3208.3/3206.9/3006.9	4118.7/3312/3867.3	3206.9	3867.3	0.2701	19992	98309	2.1065	0.98242	0.01758	0.035161	0.24947	True	3208.33	3206.85	3006.9	4118.68	3312.03	3867.33	AGCCTGACATCAACAGAGCA
chr10:1166923-1167369(.)::npk2::pkscore89_012::AGCCCACAGGTCCCATGGGG	chr10:1166923-1167369(.)::npk2::pkscore89:WDR37	2263.7/2786.2/1898.3	1926.7/1605.5/1721.7	2263.7	1721.7	-0.39466	203260	66223	2.1062	0.017593	0.98241	0.035186	0.24947	False	2263.68	2786.19	1898.29	1926.7	1605.54	1721.67	AGCCCACAGGTCCCATGGGG
chr5:135372806-135373208(.)::npk3::pkscore169_028::GGCACTTTGAGCAAAGGTGC:TGFBI_29	chr5:135372806-135373208(.)::npk3::pkscore169:TGFBI	3289.8/2412.4/2321.8	2967.4/2974.2/3940.1	2412.4	2974.2	0.30194	389020	71179	2.1059	0.98239	0.017607	0.035215	0.24947	True	3289.79	2412.39	2321.76	2967.42	2974.23	3940.14	GGCACTTTGAGCAAAGGTGC
chr21:36247065-36247353(.)::npk2::pkscore95_016::ACAAGCCGGCTGGCAAGGAA:RUNX1_17	chr21:36247065-36247353(.)::npk2::pkscore95:RUNX1	3045.4/2086.6/1997.5	3009.9/2603.8/2370.5	2086.6	2603.8	0.31937	463630	60378	2.1051	0.98236	0.017641	0.035282	0.24947	True	3045.39	2086.57	1997.5	3009.94	2603.84	2370.51	ACAAGCCGGCTGGCAAGGAA
chr5:4817879-4818398(.)::npk2::pkscore142_002::ACCAAGGCAGCCGGAACAAT__GGTGTTTACATT-HOXA9_M07450-1.7:AC106799.2_3	chr5:4817879-4818398(.)::npk2::pkscore142:AC106799.2	2433.9/2419.1/1673.9	1741.3/2263.7/1856.6	2419.1	1856.6	-0.38164	277760	71403	2.1051	0.017641	0.98236	0.035282	0.24947	False	2433.94	2419.09	1673.9	1741.34	2263.66	1856.58	ACCAAGGCAGCCGGAACAAT
chr7:104537570-104538134(.)::npk3::pkscore251_016::CTCTGCAGTCCGCTTCCCTT:LHFPL3-AS2_17	chr7:104537570-104538134(.)::npk3::pkscore251:LHFPL3-AS2	6579.6/7115.6/6818.1	6909.2/7830.6/8271.1	6818.1	7830.6	0.19972	72682	231360	2.1049	0.98235	0.017648	0.035296	0.24947	True	6579.59	7115.56	6818.13	6909.25	7830.6	8271.08	CTCTGCAGTCCGCTTCCCTT
chr1:26097697-26098053(.)::npk2::pkscore114_034::AGTACCCATTCCAGGTTCGG:MAN1C1_34	chr1:26097697-26098053(.)::npk2::pkscore114:MAN1C1	2305.8/1932.6/1765.1	2933.4/2427.4/1743.1	1932.6	2427.4	0.32872	83660	55351	2.1031	0.98227	0.017727	0.035454	0.25028	True	2305.79	1932.59	1765.12	2933.41	2427.39	1743.08	AGTACCCATTCCAGGTTCGG
chr15:101374006-101374439(.)::npk2::pkscore94_028::CAATAACACTGCAGGGTTTC	chr15:101374006-101374439(.)::npk2::pkscore94	3039.9/2940.2/2465.6	3865.3/2952.8/3567.5	2940.2	3567.5	0.27894	117590	89088	2.1019	0.98222	0.017781	0.035563	0.25074	True	3039.9	2940.17	2465.58	3865.3	2952.77	3567.54	CAATAACACTGCAGGGTTTC
chr9:75295967-75296337(.)::npk2::pkscore68_007::CATTGCAATTACCACCATAA__GGTAATTGCA-HOXA9_M07457-9.3:TMC1_8	chr9:75295967-75296337(.)::npk2::pkscore68:TMC1	4540.2/4041.5/3908.4	5127.1/4701.4/4792.4	4041.5	4792.4	0.24581	133200	127810	2.1005	0.98216	0.017845	0.035689	0.25132	True	4540.17	4041.48	3908.44	5127.09	4701.38	4792.41	CATTGCAATTACCACCATAA
chr12:8731922-8732270(.)::npk3::pkscore191_023::CTGTAGTGAGGGGGCCACCT	chr12:8731922-8732270(.)::npk3::pkscore191	8915.6/9567/10328	7739.1/8343.3/9462.8	9567	8343.3	-0.19743	501530	339820	2.0993	0.017897	0.9821	0.035795	0.25175	False	8915.58	9567	10327.7	7739.11	8343.26	9462.75	CTGTAGTGAGGGGGCCACCT
chr8:98796071-98796589(.)::npk3::pkscore135_015::AGTGATTGATAGCTTTCGGT__GTGATTGATAGC-HOXA9_M07450-12.6:LAPTM4B_16	chr8:98796071-98796589(.)::npk3::pkscore135:LAPTM4B	1883.8/2557.4/1552.1	1192.1/1445/1397.2	1883.8	1397.2	-0.43079	281930	53769	2.0983	0.017939	0.98206	0.035878	0.25203	False	1883.81	2557.45	1552.06	1192.07	1444.99	1397.25	AGTGATTGATAGCTTTCGGT
chr9:75295967-75296337(.)::npk2::pkscore68_009::CATTTAGATTGTTTGAGGGA:TMC1_10	chr9:75295967-75296337(.)::npk2::pkscore68:TMC1	1038.9/1024.3/1078.6	1385.9/1710.5/1091	1038.9	1385.9	0.41541	895.52	27383	2.097	0.982	0.017998	0.035996	0.25255	True	1038.93	1024.32	1078.65	1385.93	1710.46	1091.03	CATTTAGATTGTTTGAGGGA
chr6:135601986-135602494(.)::npk3::pkscore74_004::ATTACAGGATGTTGCAGAAA__TTAATTTATCAT-HOXA9_M07450-1.3	chr6:135601986-135602494(.)::npk3::pkscore74	757/769.91/507.36	418.33/467.36/845.84	757	467.36	-0.69459	31242	19126	2.0944	0.018113	0.98189	0.036226	0.25385	False	757.001	769.913	507.364	418.33	467.356	845.845	ATTACAGGATGTTGCAGAAA
chr4:38914368-38914941(.)::npk3::pkscore175_008::CTGATCTCAGGACTTGGTGG__GTGGTGGTAAAATAAAA-HOXA9_M01351-7.7:FAM114A1_9	chr4:38914368-38914941(.)::npk3::pkscore175:FAM114A1	1114/956.25/1556.7	1113.8/1805.8/1474.3	1114	1474.3	0.40402	110440	29636	2.0932	0.98183	0.018165	0.03633	0.25386	True	1113.99	956.254	1556.72	1113.85	1805.84	1474.34	CTGATCTCAGGACTTGGTGG
chr1:161187227-161187594(.)::npk3::pkscore175_026::GGCTAGGATAGGAAGCTTGA__TGAGGGTTCTATTG-HOXA7_HOXA9_MEIS1_COM_M00420-1.8:FCER1G_27	chr1:161187227-161187594(.)::npk3::pkscore175:FCER1G	956.55/1315.5/1557.4	882.57/919.61/1071.8	1315.5	919.61	-0.5161	93682	35786	2.093	0.018174	0.98183	0.036349	0.25386	False	956.549	1315.55	1557.38	882.574	919.611	1071.76	GGCTAGGATAGGAAGCTTGA
chr6:134609862-134610232(.)::npk3::pkscore182_003::AAGAGGATGAAACCAACACC:SGK1_3	chr6:134609862-134610232(.)::npk3::pkscore182:SGK1	2556.6/2990.4/2747.9	2588.2/2062.6/2146.7	2747.9	2146.7	-0.35604	47699	82508	2.0929	0.018181	0.98182	0.036362	0.25386	False	2556.59	2990.39	2747.89	2588.2	2062.57	2146.73	AAGAGGATGAAACCAACACC
chr9:108167831-108168109(.)::npk3::pkscore76_008::GCTCCCTGAATGATCAACTC__AGCCACCAGACAATTC-MEIS1_M01419-7.7:SLC44A1_9	chr9:108167831-108168109(.)::npk3::pkscore76:SLC44A1	2123.6/2372.2/1723.8	2761.7/2642.8/1875.8	2123.6	2642.8	0.3154	110820	61596	2.0918	0.98177	0.018227	0.036455	0.25421	True	2123.63	2372.22	1723.84	2761.66	2642.79	1875.85	GCTCCCTGAATGATCAACTC
chr1:202252458-202252810(.)::npk2::pkscore50_009::CTAAGTGGCAGAGATTTATG__GGCCCCATAAATCTCTG-HOXA9_M01351-7.3:LGR6_10	chr1:202252458-202252810(.)::npk2::pkscore50:LGR6	2596.9/2704.7/2789.8	3299/3555.2/3099.6	2704.7	3299	0.28646	9438.9	81040	2.0876	0.98158	0.018417	0.036834	0.25654	True	2596.87	2704.74	2789.84	3299.03	3555.25	3099.65	CTAAGTGGCAGAGATTTATG
chr12:8179168-8179470(.)::npk3::pkscore129_026::TAATTGGCTGGGGTTCGGGT	chr12:8179168-8179470(.)::npk3::pkscore129	2663.7/2145.7/2054.8	1979.4/2666.6/2748.5	2145.7	2666.6	0.31343	138290	62323	2.0866	0.98154	0.018461	0.036921	0.25683	True	2663.69	2145.71	2054.76	1979.42	2666.63	2748.46	TAATTGGCTGGGGTTCGGGT
chr8:9321159-9321566(.)::npk2::pkscore109_027::TAAACTGCCACATAACCACA__TGGCAGTTTATCAA-HOXA7_HOXA9_MEIS1_COM_M00420-13.8	chr8:9321159-9321566(.)::npk2::pkscore109	958.38/932.82/757.72	532.27/1528.4/608.15	932.82	608.15	-0.61635	15657	24235	2.0856	0.018509	0.98149	0.037018	0.25719	False	958.379	932.822	757.718	532.265	1528.45	608.152	TAAACTGCCACATAACCACA
chr16:30382258-30382542(.)::npk2::pkscore104_008::GAACACGATCATTGGCTGAC:MYLPF_9	chr16:30382258-30382542(.)::npk2::pkscore104:MYLPF	5050.9/4997.7/3979.7	3836.4/4156.9/5200.3	4997.7	4156.9	-0.2657	519630	162630	2.0849	0.018538	0.98146	0.037076	0.25728	False	5050.94	4997.74	3979.68	3836.39	4156.93	5200.34	GAACACGATCATTGGCTGAC
chr18:74840235-74840612(.)::npk2::pkscore90_006::GGACAGGAGAGTTTCATCAC:MBP_7	chr18:74840235-74840612(.)::npk2::pkscore90:MBP	1424.3/2159.1/1339	1836.6/1987.1/1233.4	1424.3	1836.6	0.36654	273610	39158	2.0834	0.98139	0.018607	0.037213	0.25792	True	1424.3	2159.1	1338.99	1836.57	1987.06	1233.43	GGACAGGAGAGTTTCATCAC
chr10:125297076-125297318(.)::npk2::pkscore38_005::TTCTTCCCAAGCGCAGATCC:LINC02641_6	chr10:125297076-125297318(.)::npk2::pkscore38:LINC02641	2808.3/3484.7/2534.8	3836.4/3413.8/3092.2	2808.3	3413.8	0.28157	266140	84569	2.082	0.98133	0.018673	0.037347	0.25797	True	2808.32	3484.69	2534.82	3836.39	3413.77	3092.15	TTCTTCCCAAGCGCAGATCC
chr8:104039296-104039627(.)::npk2::pkscore52_007::GCATTTCAGAGACCACGGTT:ATP6V1C1_8	chr8:104039296-104039627(.)::npk2::pkscore52:ATP6V1C1	2346.1/1457.3/2032.8	1528.8/1055.5/1716.3	2032.8	1528.8	-0.41085	214690	58616	2.0818	0.018682	0.98132	0.037364	0.25797	False	2346.06	1457.25	2032.79	1528.78	1055.53	1716.32	GCATTTCAGAGACCACGGTT
chr4:177533110-177533349(.)::npk2::pkscore80_007::TTTCAGAGACTTCCCAAATC	chr4:177533110-177533349(.)::npk2::pkscore80	983.09/1017.6/910.86	1387.6/1270.1/1316.9	983.09	1316.9	0.42143	3205.1	25720	2.0817	0.98131	0.018685	0.03737	0.25797	True	983.094	1017.62	910.859	1387.63	1270.13	1316.95	TTTCAGAGACTTCCCAAATC
chr8:125774147-125774412(.)::npk2::pkscore103_010::ACTTTGAGAATTAGTCAAGA	chr8:125774147-125774412(.)::npk2::pkscore103	147.37/70.296/44.611	1.7005/8.7431/79.231	70.296	8.7431	-2.8714	3300.2	1296.3	2.0813	0.018702	0.9813	0.037404	0.25797	False	147.373	70.2964	44.6108	1.70053	8.74306	79.231	ACTTTGAGAATTAGTCAAGA
chr6:151872427-151872763(.)::npk3::pkscore89_019::CCTAGACCTACCTCACACCA:CCDC170_22	chr6:151872427-151872763(.)::npk3::pkscore89:CCDC170	1734.6/1645.8/1416.9	2265.1/2092.8/1533.2	1645.8	2092.8	0.34641	30146	46133	2.0809	0.98128	0.018723	0.037446	0.25797	True	1734.6	1645.83	1416.89	2265.1	2092.77	1533.23	CCTAGACCTACCTCACACCA
chr20:39554596-39555053(.)::npk2::pkscore84_022::GACTAGGACCGAACAGCTTG__GTGGTTAATTTG-HOXA9_M07450-8.2	chr20:39554596-39555053(.)::npk2::pkscore84	2141.9/1206.2/1773.8	1627.4/1308.3/1133.9	1773.8	1308.3	-0.43887	228840	50221	2.0772	0.018892	0.98111	0.037785	0.25999	False	2141.94	1206.2	1773.78	1627.41	1308.28	1133.86	GACTAGGACCGAACAGCTTG
chr16:30382258-30382542(.)::npk2::pkscore104_025::CGGTTGTCACCGACTATCCC__GGTTGTCACCGACTA-MEIS1_M07111-8.3:MYLPF_27	chr16:30382258-30382542(.)::npk2::pkscore104:MYLPF	6643.7/7898.9/6365.4	5518.2/7174.9/5659.7	6643.7	5659.7	-0.23123	826480	224650	2.0761	0.018944	0.98106	0.037888	0.26006	False	6643.66	7898.86	6365.36	5518.22	7174.87	5659.66	CGGTTGTCACCGACTATCCC
chr14:102342540-102343171(.)::npk2::pkscore64_011::CGCTGACAGTCTAACTTTAG__TGACAGTCTAACTT-HOXA7_HOXA9_MEIS1_COM_M00420-1.0:PPP2R5C_13	chr14:102342540-102343171(.)::npk2::pkscore64:PPP2R5C	1080.1/1084.6/828.96	901.28/606.45/729.14	1080.1	729.14	-0.56629	31551	28617	2.0748	0.019003	0.981	0.038005	0.26006	False	1080.12	1084.57	828.962	901.28	606.45	729.139	CGCTGACAGTCTAACTTTAG
chr15:50427473-50427767(.)::npk2::pkscore79_016::AGGTCACATAAAGTGATCTC:ATP8B4_17	chr15:50427473-50427767(.)::npk2::pkscore79:ATP8B4	1211.9/1352.4/578.61	687.01/1414/837.28	1211.9	837.28	-0.533	210410	32607	2.0748	0.019003	0.981	0.038006	0.26006	False	1211.93	1352.37	578.609	687.014	1413.99	837.279	AGGTCACATAAAGTGATCTC
chr8:121869571-121869882(.)::npk2::pkscore66_007::GACAAGGCTACACTACACCT__TGGGTCATTACATTCAT-HOXA9_M01351-9.1	chr8:121869571-121869882(.)::npk2::pkscore66	2716.8/2362.2/2329.1	2962.3/2596.7/2909.1	2362.2	2909.1	0.30032	63418	69501	2.0744	0.98098	0.01902	0.03804	0.26006	True	2716.78	2362.18	2329.08	2962.32	2596.69	2909.06	GACAAGGCTACACTACACCT
chr13:23025165-23025837(.)::npk2::pkscore69_014::CTGCAGCCCTCCTTAGGGCT	chr13:23025165-23025837(.)::npk2::pkscore69	2212.4/1729.5/1932.2	2647.7/2420.2/1945.4	1932.2	2420.2	0.32472	59799	55339	2.0744	0.98098	0.019021	0.038041	0.26006	True	2212.42	1729.51	1932.25	2647.72	2420.24	1945.44	CTGCAGCCCTCCTTAGGGCT
chr14:24583753-24584104(.)::npk3::pkscore221_033::GTCCAGTTGGCTGGCCAAGG:DCAF11_34	chr14:24583753-24584104(.)::npk3::pkscore221:DCAF11	8049.7/9586/7617.8	10472/8311.5/9145.8	8049.7	9145.8	0.18417	1273400	279340	2.074	0.98096	0.019038	0.038076	0.26006	True	8049.65	9585.97	7617.79	10471.9	8311.47	9145.83	GTCCAGTTGGCTGGCCAAGG
chr16:22200786-22201103(.)::npk2::pkscore123_027::GAGGGCATGAAGGCTGCGAC:SDR42E2_28	chr16:22200786-22201103(.)::npk2::pkscore123:SDR42E2	7216.7/6314.4/6081	6120.2/5359.5/4589	6314.4	5359.5	-0.23651	434280	212060	2.0736	0.019057	0.98094	0.038114	0.26006	False	7216.68	6314.4	6081.05	6120.2	5359.49	4588.97	GAGGGCATGAAGGCTGCGAC
chr8:28048663-28048975(.)::npk2::pkscore152_014::TGCTATGAGGCAAATGGCAG__TAGCAGTTTAATGA-HOXA7_HOXA9_MEIS1_COM_M00420-14.1	chr8:28048663-28048975(.)::npk2::pkscore152	1074.6/1327.8/1343	933.59/885.43/1070.7	1327.8	933.59	-0.50774	32168	36164	2.073	0.019084	0.98092	0.038168	0.26013	False	1074.63	1327.82	1342.98	933.59	885.433	1070.69	TGCTATGAGGCAAATGGCAG
chr6:73434228-73434593(.)::npk2::pkscore128_008::TCTCATATTAAATTCACATG:KCNQ5_8	chr6:73434228-73434593(.)::npk2::pkscore128:KCNQ5	1201.9/1013.2/992.76	982.91/1351.2/1412.2	1013.2	1351.2	0.41502	18013	26614	2.0721	0.98087	0.019128	0.038255	0.26041	True	1201.86	1013.16	992.756	982.906	1351.2	1412.24	TCTCATATTAAATTCACATG
chr12:8179168-8179470(.)::npk3::pkscore129_035::CAAATCATTTCCAAAAGAGG	chr12:8179168-8179470(.)::npk3::pkscore129	364.31/611.47/380.86	574.78/584.2/529.99	380.86	574.78	0.59248	26727	8781.1	2.0694	0.98075	0.019253	0.038505	0.26166	True	364.312	611.467	380.856	574.779	584.195	529.991	CAAATCATTTCCAAAAGAGG
chr8:36360446-36360822(.)::npk3::pkscore158_002::GGGACCTAGGGTTAAGAGAG:AC090809.1_3	chr8:36360446-36360822(.)::npk3::pkscore158:AC090809.1	1253.1/1084.6/1263.1	872.37/690.7/890.81	1253.1	872.37	-0.52201	14254	33867	2.069	0.019274	0.98073	0.038547	0.26166	False	1253.12	1084.57	1263.08	872.371	690.702	890.814	GGGACCTAGGGTTAAGAGAG
chr5:135372806-135373208(.)::npk3::pkscore169_041::TTAAATAGGCCTCCTCTCCC:TGFBI_42	chr5:135372806-135373208(.)::npk3::pkscore169:TGFBI	1756.6/1231.9/1781.1	1746.4/1079.4/1295.5	1756.6	1295.5	-0.43892	137960	49669	2.0687	0.019288	0.98071	0.038577	0.26166	False	1756.57	1231.86	1781.1	1746.44	1079.37	1295.53	TTAAATAGGCCTCCTCTCCC
chr9:37337524-37337830(.)::npk3::pkscore77_001::CAGAGCTGCCAGTTTCCAGG__TGGCAGCTCTGAAA-HOXA7_HOXA9_MEIS1_COM_M00420--0.1:ZCCHC7_49	chr9:37337524-37337830(.)::npk3::pkscore77:ZCCHC7	2968.5/2440.3/3148.7	2253.2/2347.9/2678.9	2968.5	2347.9	-0.33823	155750	90062	2.0679	0.019323	0.98068	0.038646	0.2617	False	2968.5	2440.29	3148.72	2253.2	2347.91	2678.86	CAGAGCTGCCAGTTTCCAGG
chr4:16198161-16198606(.)::npk2::pkscore93_026::CCCTGGTAAAAGGAAGTAAA:TAPT1_27	chr4:16198161-16198606(.)::npk2::pkscore93:TAPT1	1125/1806.5/2050.8	1338.3/1256.6/1538.6	1806.5	1338.3	-0.4325	262070	51273	2.0676	0.019337	0.98066	0.038674	0.2617	False	1124.97	1806.51	2050.76	1338.32	1256.62	1538.58	CCCTGGTAAAAGGAAGTAAA
chr8:28048663-28048975(.)::npk2::pkscore152_021::GCTTTCCATGAGTGTCGTTT	chr8:28048663-28048975(.)::npk2::pkscore152	1585.4/1417.1/1416.9	1824.7/1825.7/1526.8	1417.1	1824.7	0.36448	14165	38933	2.0656	0.98057	0.019431	0.038863	0.26229	True	1585.4	1417.09	1416.89	1824.67	1825.71	1526.8	GCTTTCCATGAGTGTCGTTT
chr16:29690951-29691311(.)::npk3::pkscore147_013::TGCCACCGGACTTCATGGTT:QPRT_14	chr16:29690951-29691311(.)::npk3::pkscore147:QPRT	4312.2/3879.7/4502.4	4168/3546.5/3397.3	4312.2	3546.5	-0.28197	111620	137570	2.0646	0.019483	0.98052	0.038965	0.26229	False	4312.25	3879.69	4502.36	4168	3546.5	3397.3	TGCCACCGGACTTCATGGTT
chr6:151872427-151872763(.)::npk3::pkscore89_010::AAGTCCAGACCGTGCTCAAG:CCDC170_11	chr6:151872427-151872763(.)::npk3::pkscore89:CCDC170	5425.3/5871.4/5708.8	4841.4/4811.1/4303.1	5708.8	4811.1	-0.2468	53408	189140	2.0644	0.019492	0.98051	0.038984	0.26229	False	5425.32	5871.42	5708.85	4841.41	4811.07	4303.1	AAGTCCAGACCGTGCTCAAG
chr16:22200786-22201103(.)::npk2::pkscore123_007::TTACTACCCTTCAAACCAGT__AGTAATGATAGC-HOXA9_M03874-7.4:SDR42E2_8	chr16:22200786-22201103(.)::npk2::pkscore123:SDR42E2	1269.6/1623.5/1654.6	1183.6/1469.6/1167.1	1623.5	1183.6	-0.45565	63109	45425	2.0642	0.0195	0.9805	0.038999	0.26229	False	1269.6	1623.51	1654.59	1183.57	1469.63	1167.05	TTACTACCCTTCAAACCAGT
chr3:124741079-124741453(.)::npk3::pkscore142_005::CTCACAACTGCACATAGGAC:HEG1_6	chr3:124741079-124741453(.)::npk3::pkscore142:HEG1	3733.7/3829.5/3084.1	4480.9/4439.1/3858.8	3733.7	4439.1	0.24958	215580	116830	2.0636	0.98047	0.019526	0.039053	0.26229	True	3733.74	3829.48	3084.14	4480.89	4439.09	3858.76	CTCACAACTGCACATAGGAC
chr22:43285238-43285488(.)::npk2::pkscore84_011::TATGGTCCTCTCTCTCATGC:PACSIN2_12	chr22:43285238-43285488(.)::npk2::pkscore84:PACSIN2	1684.3/1293.2/1459.5	2086.5/1873.4/1534.3	1459.5	1873.4	0.35996	39081	40257	2.0628	0.98044	0.019564	0.039128	0.26229	True	1684.26	1293.23	1459.51	2086.55	1873.4	1534.3	TATGGTCCTCTCTCTCATGC
chr1:69786537-69786823(.)::npk2::pkscore91_000::TGTGAGAATATGACTTAAAG__TGACAGATGTGAGA-HOXA7_HOXA9_MEIS1_COM_M00420-5.5	chr1:69786537-69786823(.)::npk2::pkscore91	708.49/351.48/653.18	222.77/447.49/390.8	653.18	390.8	-0.73957	47041	16181	2.0626	0.019573	0.98043	0.039146	0.26229	False	708.487	351.482	653.182	222.769	447.486	390.802	TGTGAGAATATGACTTAAAG
chr10:1166923-1167369(.)::npk2::pkscore89_018::CATTTCATTAACATGGAGTT__GTTAATGAAATG-HOXA9_M03874-13.7:WDR37_17	chr10:1166923-1167369(.)::npk2::pkscore89:WDR37	1038.9/565.72/557.3	685.31/807.54/869.4	565.72	807.54	0.51269	112000	13749	2.0624	0.98041	0.019586	0.039172	0.26229	True	1038.93	565.718	557.302	685.313	807.541	869.4	CATTTCATTAACATGGAGTT
chr11:67797980-67798220(.)::npk2::pkscore68_004::GCTTCATGGTGTGGTCTGAT__ACCATGAAGCA-HOXA9_M07404-5.8:NDUFS8_1	chr11:67797980-67798220(.)::npk2::pkscore68:NDUFS8	3172.6/2525.1/3030.9	2275.3/2728.6/2404.8	3030.9	2404.8	-0.33371	137950	92211	2.0618	0.019612	0.98039	0.039224	0.26229	False	3172.63	2525.09	3030.87	2275.31	2728.63	2404.77	GCTTCATGGTGTGGTCTGAT
chrM:2957-3621(.)::npk3::pkscore140_048::TAAATAGGAGGCCTAGGTTG	chrM:2957-3621(.)::npk3::pkscore140	1041.7/1303.3/1386.3	870.67/1007/915.44	1303.3	915.44	-0.50913	37660	35407	2.0611	0.019647	0.98035	0.039294	0.26229	False	1041.68	1303.27	1386.26	870.671	1007.04	915.439	TAAATAGGAGGCCTAGGTTG
chr12:65886990-65887379(.)::npk3::pkscore166_006::AGCAAATTACTCTCTGTTGG:AC025419.1_7	chr12:65886990-65887379(.)::npk3::pkscore166:AC025419.1	2481.5/2962.5/2703.9	3351.7/3290.6/3159.6	2703.9	3290.6	0.28318	58156	81013	2.061	0.98035	0.019651	0.039302	0.26229	True	2481.53	2962.49	2703.95	3351.74	3290.57	3159.6	AGCAAATTACTCTCTGTTGG
chr1:247598770-247599094(.)::npk3::pkscore153_012::CCACAATAAAGCTGAATGTA__ACAATAAAGCT-HOXA9_M07404-5.1:NLRP3_12	chr1:247598770-247599094(.)::npk3::pkscore153:NLRP3	1638.5/1819.9/1789.1	2253.2/1646.1/2400.5	1789.1	2253.2	0.33258	11815	50713	2.0609	0.98034	0.019656	0.039312	0.26229	True	1638.49	1819.9	1789.09	2253.2	1646.08	2400.49	CCACAATAAAGCTGAATGTA
chr17:10075637-10075952(.)::npk2::pkscore62_022::TCTGACTTTATAGCTTAGGA__TAAGCTATAAAGTCAGA-HOXA9_M01351-7.5:AC005747.1_23	chr17:10075637-10075952(.)::npk2::pkscore62:AC005747.1	505.28/865.87/627.21	1178.5/770.18/883.32	627.21	883.32	0.49331	35913	15454	2.0601	0.98031	0.019693	0.039386	0.26248	True	505.277	865.873	627.214	1178.47	770.184	883.319	TCTGACTTTATAGCTTAGGA
chr4:16198161-16198606(.)::npk2::pkscore93_015::CTCTCGTAAATCAGACCGAA__CTCGTAAATCA-HOXA9_M07404-11.5:TAPT1_16	chr4:16198161-16198606(.)::npk2::pkscore93:TAPT1	1227.5/1547.6/1173.2	1601.9/929.94/1642.4	1227.5	1601.9	0.38379	52719	33082	2.0585	0.98023	0.019773	0.039546	0.26316	True	1227.49	1547.64	1173.2	1601.9	929.943	1642.44	CTCTCGTAAATCAGACCGAA
chr16:12214006-12214615(.)::npk3::pkscore148_036::CAATGAAACAGTGACACCAA__GCAATGAAACA-HOXA9_M07404-7.4:SNX29_36	chr16:12214006-12214615(.)::npk3::pkscore148:SNX29	1685.2/2654.5/2041.4	1232.9/1542/1722.7	2041.4	1542	-0.4046	251400	58899	2.0581	0.01979	0.98021	0.03958	0.26316	False	1685.17	2654.52	2041.44	1232.88	1541.96	1722.74	CAATGAAACAGTGACACCAA
chr2:54631309-54631661(.)::npk2::pkscore132_000::TACAGAAACCACAAAGCAAC	chr2:54631309-54631661(.)::npk2::pkscore132	2232.6/2559.7/2532.8	2950.4/3398.7/3096.4	2532.8	3096.4	0.28976	45442	75223	2.0549	0.98006	0.019942	0.039884	0.26444	True	2232.56	2559.68	2532.83	2950.42	3398.67	3096.43	TACAGAAACCACAAAGCAAC
chr11:35099364-35099945(.)::npk3::pkscore69_001::TGGACGGACAGTTTGACGAT__GGACAGTTTGACGA-HOXA7_HOXA9_MEIS1_COM_M00420-11.4	chr11:35099364-35099945(.)::npk3::pkscore69	2060.5/1761.9/1669.2	2838.2/2153.2/2220.6	1761.9	2220.6	0.33368	48870	49839	2.0548	0.98005	0.019947	0.039894	0.26444	True	2060.47	1761.87	1669.24	2838.18	2153.18	2220.61	TGGACGGACAGTTTGACGAT
chr5:32726150-32726546(.)::npk2::pkscore73_005::TATATCTCATCAGCAAGAAC:NPR3_5	chr5:32726150-32726546(.)::npk2::pkscore73:NPR3	614.2/615.93/840.95	1020.3/868.74/730.21	615.93	868.74	0.49548	25318	15139	2.0547	0.98004	0.019955	0.039911	0.26444	True	614.205	615.93	840.947	1020.32	868.742	730.21	TATATCTCATCAGCAAGAAC
chr13:36568797-36569133(.)::npk2::pkscore183_009::GCCCATAATAGCTTTAGGTC__AAGCCCATAATAGCTTT-HOXA9_M01351-7.1:DCLK1_10	chr13:36568797-36569133(.)::npk2::pkscore183:DCLK1	923.6/1207.3/1068	722.72/588.17/747.34	1068	722.72	-0.56274	20130	28253	2.0541	0.019981	0.98002	0.039962	0.26447	False	923.596	1207.31	1068	722.725	588.169	747.341	GCCCATAATAGCTTTAGGTC
chr11:35099364-35099945(.)::npk3::pkscore69_025::ACCTGCAGTGAAGAGGATGT	chr11:35099364-35099945(.)::npk3::pkscore69	2117.2/2778.4/1947.6	1608.7/1371.1/1789.1	2117.2	1608.7	-0.39606	232960	61385	2.0525	0.020062	0.97994	0.040124	0.26523	False	2117.22	2778.38	1947.56	1608.7	1371.07	1789.12	ACCTGCAGTGAAGAGGATGT
chr8:121869571-121869882(.)::npk2::pkscore66_010::GTAGCCTTGTCTGAAAGCGG	chr8:121869571-121869882(.)::npk2::pkscore66	2609.7/2657.9/2782.5	2406.2/1809.8/2080.3	2657.9	2080.3	-0.3533	8928.9	79449	2.0489	0.020235	0.97976	0.04047	0.26691	False	2609.68	2657.87	2782.51	2406.25	1809.81	2080.35	GTAGCCTTGTCTGAAAGCGG
chr10:100109414-100109792(.)::npk3::pkscore165_024::TAACTGCTGTTTAGTGAGAT	chr10:100109414-100109792(.)::npk3::pkscore165	1016/823.47/573.28	1120.6/1147.7/982.89	823.47	1120.6	0.44408	49840	21040	2.0487	0.97976	0.020243	0.040487	0.26691	True	1016.05	823.472	573.282	1120.65	1147.73	982.893	TAACTGCTGTTTAGTGAGAT
chr7:104537570-104538134(.)::npk3::pkscore251_005::CATCACCAGCTGGCTGACAC__GTGATGTATTGC-HOXA9_M07450-4.7:LHFPL3-AS2_6	chr7:104537570-104538134(.)::npk3::pkscore251:LHFPL3-AS2	5323.7/5072.5/4120.8	4239.4/3784.2/4983	5072.5	4239.4	-0.25877	484380	165400	2.0484	0.020259	0.97974	0.040518	0.26691	False	5323.72	5072.5	4120.84	4239.42	3784.15	4982.99	CATCACCAGCTGGCTGACAC
chr11:27948557-27949004(.)::npk3::pkscore79_015::TTTACAGTCACTTCCCTATA	chr11:27948557-27949004(.)::npk3::pkscore79	1159.8/1084.6/1229.8	1248.2/1559.4/1520.4	1159.8	1520.4	0.39031	5278.9	31020	2.0475	0.9797	0.020304	0.040607	0.26716	True	1159.76	1084.57	1229.79	1248.19	1559.44	1520.38	TTTACAGTCACTTCCCTATA
chr16:77443356-77443635(.)::npk2::pkscore84_003::CATTGTAAATCTGTCAGCCT__ATTGTAAATCT-HOXA9_M07404-5.4:ADAMTS18_5	chr16:77443356-77443635(.)::npk2::pkscore84:ADAMTS18	1222/1158.2/1760.5	1593.4/1686.6/1472.2	1222	1593.4	0.38258	147000	32915	2.0471	0.97968	0.020324	0.040648	0.26716	True	1222	1158.22	1760.46	1593.4	1686.62	1472.2	CATTGTAAATCTGTCAGCCT
chr5:73622762-73623120(.)::npk2::pkscore60_005::TTTCACAGTATATTGGGGCT__AAATAGCTGTCTTAGG-MEIS1_M01419-9.7:LINC01333_6	chr5:73622762-73623120(.)::npk2::pkscore60:LINC01333	1087.4/938.4/870.24	1207.4/1677.1/1258.1	938.4	1258.1	0.42253	13430	24399	2.0465	0.97964	0.020356	0.040712	0.26727	True	1087.44	938.401	870.243	1207.38	1677.08	1258.06	TTTCACAGTATATTGGGGCT
chr2:127621241-127621595(.)::npk3::pkscore208_033::GTTGGGCAAAGATGCAGGGT__AACCTGCTCTCAAATG-MEIS1_M01419-6.9	chr2:127621241-127621595(.)::npk3::pkscore208	637.09/881.49/908.2	511.86/573.07/751.62	881.49	573.07	-0.62037	30223	22729	2.0458	0.020387	0.97961	0.040775	0.26737	False	637.089	881.494	908.196	511.859	573.068	751.624	GTTGGGCAAAGATGCAGGGT
chr1:20426092-20426437(.)::npk2::pkscore92_025::TTCAAACATTAGATCAGAAC	chr1:20426092-20426437(.)::npk2::pkscore92	915.36/630.44/1071.3	1309.4/541.27/1230.2	915.36	1230.2	0.42611	52753	23721	2.0444	0.97954	0.020459	0.040917	0.26796	True	915.358	630.436	1071.32	1309.41	541.275	1230.22	TTCAAACATTAGATCAGAAC
hg38chr7:143200389-143200672(.)::npk2::pkscore82_022::GTAATGGGGAAAGGGATTTC__AGTCAGCTGTAATGGG-MEIS1_M01419-7.3	hg38chr7:143200389-143200672(.)::npk2::pkscore82:EPHA1-AS1	1438/1559.9/1494.1	1909.7/2134.1/1583.5	1494.1	1909.7	0.35383	3737.3	41342	2.0438	0.97951	0.020486	0.040971	0.26796	True	1438.03	1559.91	1494.13	1909.69	2134.1	1583.55	GTAATGGGGAAAGGGATTTC
chr5:135372806-135373208(.)::npk3::pkscore169_024::ACCAGGGCCTGAAATCACAG__CTAATCAAACC-HOXA9_M07404-4.8:TGFBI_25	chr5:135372806-135373208(.)::npk3::pkscore169:TGFBI	2162.1/1994/1673.2	1799.2/1504.6/1428.3	1994	1504.6	-0.40602	65563	57348	2.0435	0.020503	0.9795	0.041005	0.26796	False	2162.07	1993.96	1673.24	1799.16	1504.6	1428.3	ACCAGGGCCTGAAATCACAG
chr13:23025165-23025837(.)::npk2::pkscore69_010::TTGTTGTGACTGAGATATTT	chr13:23025165-23025837(.)::npk2::pkscore69	1126.8/1731.7/1218.5	1588.3/1595.2/1072.8	1218.5	1588.3	0.38213	135930	32807	2.0418	0.97941	0.020587	0.041174	0.2684	True	1126.81	1731.75	1218.47	1588.29	1595.21	1072.83	TTGTTGTGACTGAGATATTT
chr10:125297076-125297318(.)::npk2::pkscore38_015::AGACAACGCTTTCCTGTTCT	chr10:125297076-125297318(.)::npk2::pkscore38:LINC02641	5369.5/5575.7/5671.6	6451.8/6551.7/6107.2	5575.7	6451.8	0.21051	25860	184140	2.0416	0.9794	0.020596	0.041192	0.2684	True	5369.49	5575.73	5671.56	6451.81	6551.73	6107.21	AGACAACGCTTTCCTGTTCT
chr13:28819406-28820051(.)::npk3::pkscore264_011::CAAATCACTGCTTGGGGGTA:PAN3_11	chr13:28819406-28820051(.)::npk3::pkscore264:PAN3	2394.6/2195.9/2240.5	1612.1/1718.4/1780.6	2240.5	1718.4	-0.38257	12860	65455	2.0408	0.020636	0.97936	0.041273	0.2684	False	2394.58	2195.92	2240.53	1612.1	1718.41	1780.56	CAAATCACTGCTTGGGGGTA
chr10:100109414-100109792(.)::npk3::pkscore165_001::AGAGAATGTGGGCTTGTCTG	chr10:100109414-100109792(.)::npk3::pkscore165	2722.3/2789.5/2482.2	2690.2/1867.8/2139.2	2722.3	2139.2	-0.34757	31074	81636	2.0406	0.020646	0.97935	0.041293	0.2684	False	2722.27	2789.54	2482.22	2690.24	1867.84	2139.24	AGAGAATGTGGGCTTGTCTG
hg38chrM:15876-16458(.)::npk3::pkscore449_055::TTCACGGAGGATGGTGGTCA__GAAATCAATAT-HOXA9_M07404-5.0	hg38chrM:15876-16458(.)::npk3::pkscore449	5230.4/5984.1/5262.1	6052.2/6765.5/6109.4	5262.1	6109.4	0.21535	261180	172430	2.0404	0.97935	0.020654	0.041308	0.2684	True	5230.35	5984.12	5262.08	6052.18	6765.54	6109.35	TTCACGGAGGATGGTGGTCA
chr1:9135127-9135458(.)::npk2::pkscore105_008::TTGAGGTGTTTGATGTGAAA__CACATCAAACA-HOXA9_M07404-8.1:SLC2A5_9	chr1:9135127-9135458(.)::npk2::pkscore105:SLC2A5	735.03/788.88/738.41	664.91/1016.6/1092.1	738.41	1016.6	0.4607	1279.5	18594	2.04	0.97932	0.020677	0.041354	0.2684	True	735.032	788.882	738.408	664.907	1016.58	1092.1	TTGAGGTGTTTGATGTGAAA
chrX:131614759-131615090(.)::npk2::pkscore58_000::AATGAATGGTCCTCTCTCCG__ATTCATTAAATG-HOXA9_M03874-6.3:MBNL3_1	chrX:131614759-131615090(.)::npk2::pkscore58:MBNL3	3169/2507.2/2700	3804.1/2739.8/3279.5	2700	3279.5	0.28046	128560	80877	2.0379	0.97922	0.020778	0.041555	0.2694	True	3168.97	2507.24	2699.95	3804.08	2739.76	3279.52	AATGAATGGTCCTCTCTCCG
chr9:6133755-6134075(.)::npk2::pkscore103_011::TGTGGTCAAGAATAGTCAAT	chr9:6133755-6134075(.)::npk2::pkscore103	2364.4/1567.7/1479.5	1817.9/1993.4/2131.7	1567.7	1993.4	0.34638	321220	43659	2.0373	0.97919	0.020808	0.041615	0.26949	True	2364.37	1567.72	1479.48	1817.87	1993.42	2131.74	TGTGGTCAAGAATAGTCAAT
chr16:77713713-77714007(.)::npk3::pkscore99_001::ACATTTCCGTTAGCCCAAGG	chr16:77713713-77714007(.)::npk3::pkscore99	1219.3/1099.1/1043.4	1321.3/1446.6/1465.8	1099.1	1446.6	0.39604	8773.7	29187	2.0341	0.97903	0.020973	0.041946	0.27096	True	1219.26	1099.08	1043.36	1321.31	1446.58	1465.77	ACATTTCCGTTAGCCCAAGG
chr8:36360446-36360822(.)::npk3::pkscore158_031::ATCTCACCACATTCAGTGCT__TCTTGTCAGGACCCA-MEIS1_M07111-5.0:AC090809.1_33	chr8:36360446-36360822(.)::npk3::pkscore158:AC090809.1	2835.8/2378.9/2559.5	3120.5/3021.9/3878	2559.5	3120.5	0.28582	54473	76121	2.0334	0.97899	0.021007	0.042014	0.27096	True	2835.78	2378.92	2559.46	3120.47	3021.92	3878.04	ATCTCACCACATTCAGTGCT
chr14:81397309-81397658(.)::npk2::pkscore65_001::CATTGACAGGCTCATCAACC__TGACAGGCTCATCA-HOXA7_HOXA9_MEIS1_COM_M00421-0.0:CEP128_2	chr14:81397309-81397658(.)::npk2::pkscore65:CEP128	2033/1393.7/1671.9	1987.9/2379.7/2112.5	1671.9	2112.5	0.33726	103910	46963	2.033	0.97897	0.021028	0.042056	0.27096	True	2033.01	1393.65	1671.91	1987.92	2379.7	2112.47	CATTGACAGGCTCATCAACC
chr6:135601986-135602494(.)::npk3::pkscore74_007::ACCACAAATACATTGAAATG	chr6:135601986-135602494(.)::npk3::pkscore74	811.01/760.99/954.8	518.66/441.92/1108.2	811.01	518.66	-0.64392	11590	20680	2.0329	0.021029	0.97897	0.042059	0.27096	False	811.007	760.986	954.804	518.661	441.922	1108.16	ACCACAAATACATTGAAATG
chr8:6669714-6669970(.)::npk2::pkscore63_015::CTTCAAAGAACATAACCTTG:XKR5_16	chr8:6669714-6669970(.)::npk2::pkscore63:XKR5	640.75/545.63/565.96	559.47/804.36/819.08	565.96	804.36	0.5064	3003.5	13755	2.0327	0.97896	0.02104	0.04208	0.27096	True	640.75	545.634	565.958	559.474	804.361	819.077	CTTCAAAGAACATAACCTTG
chr10:8175018-8175510(.)::npk3::pkscore156_025::ACCGACATGACCGACATTTA__GACATTTATGGT-MEIS1_M07452--6.7	chr10:8175018-8175510(.)::npk3::pkscore156	2738.7/2833.1/2100	3731/3320.8/2881.2	2738.7	3320.8	0.27791	208420	82197	2.0301	0.97883	0.021175	0.042349	0.27141	True	2738.75	2833.06	2100.04	3730.96	3320.77	2881.23	ACCGACATGACCGACATTTA
chrM:15876-16458(.)::npk3::pkscore449_056::ATTGATTTCACGGAGGATGG	chrM:15876-16458(.)::npk3::pkscore449	1103/1265.3/1498.8	732.93/962.53/889.74	1265.3	889.74	-0.50758	40426	34241	2.0298	0.021191	0.97881	0.042382	0.27141	False	1103.01	1265.33	1498.79	732.928	962.531	889.743	ATTGATTTCACGGAGGATGG
chr8:38508068-38508348(.)::npk2::pkscore137_008::TTGCAGCTGTCACGCTTCAA__TGACAGCTGCAATG-HOXA7_HOXA9_MEIS1_COM_M00420-1.1	chr8:38508068-38508348(.)::npk2::pkscore137	5663.3/5054.6/4576.9	4062.6/4230.8/5326.7	5054.6	4230.8	-0.25661	299350	164740	2.0297	0.021195	0.9788	0.042391	0.27141	False	5663.32	5054.64	4576.93	4062.56	4230.85	5326.68	TTGCAGCTGTCACGCTTCAA
chr5:136108194-136108514(.)::npk2::pkscore78_031::ATGCACATTTCAGATGCTTG	chr5:136108194-136108514(.)::npk2::pkscore78	1509.4/980.8/1274.4	1023.7/897.36/891.88	1274.4	897.36	-0.5056	70718	34519	2.0294	0.021209	0.97879	0.042419	0.27141	False	1509.42	980.802	1274.4	1023.72	897.356	891.884	ATGCACATTTCAGATGCTTG
chr4:124981738-124982118(.)::npk3::pkscore97_010::AGGCAAACAGGATGTTCATC	chr4:124981738-124982118(.)::npk3::pkscore97	3506.7/3578.4/3212.6	4159.5/4176/4440.1	3506.7	4176	0.25193	45815	108800	2.029	0.97877	0.021229	0.042458	0.27141	True	3506.73	3578.42	3212.64	4159.49	4176	4440.15	AGGCAAACAGGATGTTCATC
chr7:103073163-103073463(.)::npk2::pkscore37_009::TGTCTACTCTGCTAGGGTTA__AGACACTTTCATGT-HOXA7_HOXA9_MEIS1_COM_M00421-1.0:SLC26A5_10	chr7:103073163-103073463(.)::npk2::pkscore37:SLC26A5	2012.9/2462.6/2053.4	2547.4/2076.1/2837.3	2053.4	2547.4	0.31085	84535	59292	2.0286	0.97875	0.021249	0.042498	0.27141	True	2012.87	2462.6	2053.43	2547.39	2076.08	2837.33	TGTCTACTCTGCTAGGGTTA
chr9:98486599-98487166(.)::npk3::pkscore66_024::GTGAGAAATAGAGTAAGTCT	chr9:98486599-98487166(.)::npk3::pkscore66	1159.8/1372.5/676.49	1516.9/1307.5/1690.6	1159.8	1516.9	0.38698	139400	31020	2.0276	0.9787	0.0213	0.042601	0.27141	True	1159.76	1372.45	676.486	1516.87	1307.48	1690.62	GTGAGAAATAGAGTAAGTCT
chr6:134028588-134028976(.)::npk3::pkscore80_015::CAGATGGTGCAGTTCTGTTG__ATCTGTCAAAGCCAC-MEIS1_M07111-8.5:TARID_16	chr6:134028588-134028976(.)::npk3::pkscore80:TARID	2198.7/3096.4/2454.9	3120.5/3001.3/2974.4	2454.9	3001.3	0.28978	238570	72604	2.0276	0.9787	0.021303	0.042605	0.27141	True	2198.69	3096.39	2454.92	3120.47	3001.25	2974.38	CAGATGGTGCAGTTCTGTTG
chr2:62356496-62356968(.)::npk3::pkscore129_007::GCTACAGAGAAGCTATTTCT:AC018462.1_8	chr2:62356496-62356968(.)::npk3::pkscore129:AC018462.1	738.69/752.06/633.87	1015.2/946.63/1076	738.69	1015.2	0.45821	5583	18602	2.0274	0.97869	0.021309	0.042619	0.27141	True	738.694	752.06	633.873	1015.22	946.635	1076.04	GCTACAGAGAAGCTATTTCT
chr16:48351568-48351874(.)::npk3::pkscore138_007::TGTGGTCAGCAGGGGGCTCA:LONP2_8	chr16:48351568-48351874(.)::npk3::pkscore138:LONP2	3420.7/3129.9/3034.9	2969.1/2502.9/2432.6	3129.9	2502.9	-0.32238	46803	95635	2.0274	0.021312	0.97869	0.042625	0.27141	False	3420.69	3129.86	3034.87	2969.12	2502.9	2432.61	TGTGGTCAGCAGGGGGCTCA
chr2:127621241-127621595(.)::npk3::pkscore208_000::CAGAGTGTGACACTTTGAGC__TGACACTTTGAGCA-HOXA7_HOXA9_MEIS1_COM_M00421-6.4	chr2:127621241-127621595(.)::npk3::pkscore208	1708.1/1433.8/1578	1153/1108.8/2381.2	1578	1153	-0.45244	18851	43984	2.0268	0.021342	0.97866	0.042685	0.27147	False	1708.06	1433.82	1578.02	1152.96	1108.78	2381.21	CAGAGTGTGACACTTTGAGC
chr5:56057265-56057555(.)::npk2::pkscore83_006::GTGTCGATAAACAACCAAAA__GTTGTTTATCGA-HOXA9_M07450-6.5	chr5:56057265-56057555(.)::npk2::pkscore83	504.36/497.65/560.63	785.64/321.9/727	504.36	727	0.52662	1605.6	12071	2.0264	0.97864	0.021364	0.042728	0.27147	True	504.362	497.654	560.631	785.644	321.903	726.998	GTGTCGATAAACAACCAAAA
chr19:16477848-16478351(.)::npk3::pkscore133_039::GGTGTACCGAAACCACACAC:EPS15L1_40	chr19:16477848-16478351(.)::npk3::pkscore133:EPS15L1	2666.4/4040.4/2414.3	2690.2/3238.1/4268.8	2666.4	3238.1	0.28014	975630	79740	2.0245	0.97854	0.021461	0.042922	0.27239	True	2666.44	4040.37	2414.31	2690.24	3238.11	4268.84	GGTGTACCGAAACCACACAC
chr6:134609862-134610232(.)::npk3::pkscore182_010::GTGGAAAAAATCTGAGGTTA:SGK1_10	chr6:134609862-134610232(.)::npk3::pkscore182:SGK1	1202.8/1548.8/925.51	1566.2/1597.6/804.09	1202.8	1566.2	0.38061	98288	32328	2.0212	0.97837	0.021631	0.043262	0.27425	True	1202.78	1548.75	925.507	1566.19	1597.6	804.088	GTGGAAAAAATCTGAGGTTA
chr7:143200389-143200672(.)::npk2::pkscore82_017::TCAATTACCCGTCATTGCAC__ATCAATTACCCG-HOXA9_M03874-5.9:EPHA1-AS1_18	chr7:143200389-143200672(.)::npk2::pkscore82:EPHA1-AS1	3408.8/3599.6/2941.6	3322.8/4550.4/4064.3	3408.8	4064.3	0.25369	127320	105360	2.0196	0.97829	0.021713	0.043426	0.27498	True	3408.79	3599.62	2941.65	3322.83	4550.36	4064.34	TCAATTACCCGTCATTGCAC
chr13:30945870-30946121(.)::npk3::pkscore65_024::TCAACAGGAATGCTGCAGTT:LINC00426_25	chr13:30945870-30946121(.)::npk3::pkscore65:LINC00426	3646.8/2557.4/2715.3	2777/3599/3291.3	2715.3	3291.3	0.27747	446320	81398	2.019	0.97826	0.021742	0.043485	0.27505	True	3646.78	2557.45	2715.27	2776.96	3598.96	3291.3	TCAACAGGAATGCTGCAGTT
chr8:37259416-37259797(.)::npk2::pkscore169_010::TCAGCATGAACATGGATCAC	chr8:37259416-37259797(.)::npk2::pkscore169	2253.6/2054.2/1959.5	2545.7/1718.4/2658.5	2054.2	2545.7	0.30933	24360	59318	2.0179	0.9782	0.021798	0.043597	0.27545	True	2253.61	2054.22	1959.55	2545.69	1718.41	2658.52	TCAGCATGAACATGGATCAC
chr5:106724838-106725163(.)::npk2::pkscore49_005::CTAACAGCTGGCTTTGCTGT__AGCCAGCTGTTAGCAC-MEIS1_M01419-7.0:EFNA5_6	chr5:106724838-106725163(.)::npk2::pkscore49:EFNA5	3461.9/4172/3602.8	5307.3/3924.8/4278.5	3602.8	4278.5	0.24791	171930	112190	2.0172	0.97816	0.021838	0.043675	0.27565	True	3461.88	4172.03	3602.82	5307.35	3924.84	4278.47	CTAACAGCTGGCTTTGCTGT
chr19:10870028-10870304(.)::npk2::pkscore74_028::GGGGAATGCTCTGGTCTTGG:DNM2_29	chr19:10870028-10870304(.)::npk2::pkscore74:DNM2	1512.2/1684.9/1197.2	1925/1937.8/1199.2	1512.2	1925	0.34803	64528	41909	2.0166	0.97813	0.021869	0.043739	0.27574	True	1512.17	1684.88	1197.17	1925	1937.78	1199.17	GGGGAATGCTCTGGTCTTGG
chr1:61623320-61623610(.)::npk3::pkscore78_005::GACAGTGGGTATTAATCCTA__GAAGCCATAGGATTAAT-HOXA9_M01351-7.0:NFIA_6	chr1:61623320-61623610(.)::npk3::pkscore78:NFIA	1932.3/1962.7/2057.4	2792.3/2394/2441.2	1962.7	2441.2	0.31458	4946.4	56330	2.0159	0.97809	0.021905	0.043811	0.27589	True	1932.32	1962.72	2057.42	2792.27	2394.01	2441.17	GACAGTGGGTATTAATCCTA
chr13:23025165-23025837(.)::npk2::pkscore69_028::GCTCCCTGGACAATTGTGGC__TGGCAGGCTAAAAA-HOXA7_HOXA9_MEIS1_COM_M00420-3.6	chr13:23025165-23025837(.)::npk2::pkscore69	1623.8/2370/1657.3	2091.7/1620.6/2095.3	1657.3	2091.7	0.33566	254550	46497	2.0145	0.97802	0.021978	0.043955	0.2765	True	1623.84	2369.99	1657.26	2091.65	1620.64	2095.34	GCTCCCTGGACAATTGTGGC
chr9:108167831-108168109(.)::npk3::pkscore76_012::CATGCCTCAGAAGCTTCTTA__ATGTGACACAAA-MEIS1_M00419-8.1:SLC44A1_13	chr9:108167831-108168109(.)::npk3::pkscore76:SLC44A1	551.96/822.36/717.77	438.74/513.46/447.55	717.77	447.55	-0.68026	19215	18006	2.0137	0.022018	0.97798	0.044036	0.2767	False	551.961	822.356	717.768	438.736	513.456	447.548	CATGCCTCAGAAGCTTCTTA
chr4:118904950-118905333(.)::npk2::pkscore68_014::TATAGTTGCTGTTCATGGTG__GCAACTATAAAAGTTTA-HOXA9_M01351-8.7	chr4:118904950-118905333(.)::npk2::pkscore68	1376.7/1477.3/1311.7	1807.7/1766.9/1506.5	1376.7	1766.9	0.35977	7177.4	37678	2.0102	0.9778	0.022205	0.04441	0.27874	True	1376.7	1477.34	1311.69	1807.66	1766.89	1506.46	TATAGTTGCTGTTCATGGTG
chr16:29690951-29691311(.)::npk3::pkscore147_006::GAGCTGTATGCAAACTGTTG:QPRT_7	chr16:29690951-29691311(.)::npk3::pkscore147:QPRT	3985.5/3189/2826.5	3878.9/3014.8/3817	3189	3817	0.25926	382900	97688	2.0093	0.97775	0.022253	0.044506	0.27885	True	3985.47	3189	2826.46	3878.91	3014.77	3817.01	GAGCTGTATGCAAACTGTTG
chr14:22539218-22539599(.)::npk3::pkscore152_024::GTACAGGCCGCAGGTGCCTG	chr14:22539218-22539599(.)::npk3::pkscore152:TRAV22	7709.1/7405.7/6302.1	6627/5931.8/6393.1	7405.7	6393.1	-0.21209	654970	254110	2.0087	0.022284	0.97772	0.044568	0.27885	False	7709.14	7405.67	6302.11	6626.96	5931.77	6393.09	GTACAGGCCGCAGGTGCCTG
chr4:38914368-38914941(.)::npk3::pkscore175_032::AGACACTGGCCACCACCACA:FAM114A1_33	chr4:38914368-38914941(.)::npk3::pkscore175:FAM114A1	5606.6/5417.3/4690.1	4569.3/4290.5/4826.7	5417.3	4569.3	-0.24554	282290	178210	2.0087	0.022286	0.97771	0.044572	0.27885	False	5606.56	5417.28	4690.12	4569.32	4290.46	4826.67	AGACACTGGCCACCACCACA
chr1:26097697-26098053(.)::npk2::pkscore114_037::ATTCCAGGTTCGGTGGCTGC:MAN1C1_36	chr1:26097697-26098053(.)::npk2::pkscore114:MAN1C1	5660.6/6616.8/6878.7	7339.5/4917.6/5667.2	6616.8	5667.2	-0.22347	491480	223620	2.0082	0.022313	0.97769	0.044627	0.27888	False	5660.57	6616.79	6878.72	7339.48	4917.57	5667.16	ATTCCAGGTTCGGTGGCTGC
chr4:177533110-177533349(.)::npk2::pkscore80_003::TTATGTTGTTGTTCTCCCAA	chr4:177533110-177533349(.)::npk2::pkscore80	2514.5/2412.4/2267.2	1613.8/2239.8/1876.9	2412.4	1876.9	-0.36193	15758	71179	2.0071	0.022371	0.97763	0.044742	0.27901	False	2514.49	2412.39	2267.16	1613.8	2239.81	1876.92	TTATGTTGTTGTTCTCCCAA
chr3:67948317-67948661(.)::npk2::pkscore89_005::GTTATTCATAGATTGCTTCA:SUCLG2-AS1_6	chr3:67948317-67948661(.)::npk2::pkscore89:SUCLG2-AS1	582.17/562.37/637.87	821.36/856.02/478.6	582.17	821.36	0.49585	1747.2	14202	2.007	0.97763	0.022372	0.044745	0.27901	True	582.167	562.371	637.868	821.355	856.025	478.598	GTTATTCATAGATTGCTTCA
chr1:238640053-238640570(.)::npk3::pkscore78_013::TTGCAACTGCGGTCTAAAGT:LINC01139_14	chr1:238640053-238640570(.)::npk3::pkscore78:LINC01139	3583.6/4368.4/3772.6	3861.9/3083.1/3030.1	3772.6	3083.1	-0.29109	195350	118210	2.0054	0.022459	0.97754	0.044918	0.27942	False	3583.62	4368.42	3772.61	3861.9	3083.12	3030.05	TTGCAACTGCGGTCTAAAGT
chr16:48351568-48351874(.)::npk3::pkscore138_011::CCCTGCTGACCACAAAGCTT:LONP2_9	chr16:48351568-48351874(.)::npk3::pkscore138:LONP2	2184/1292.1/846.27	1702.2/1667.5/1666	1292.1	1667.5	0.36774	497160	35064	2.0049	0.97751	0.022487	0.044973	0.27942	True	2184.04	1292.11	846.273	1702.23	1667.54	1665.99	CCCTGCTGACCACAAAGCTT
chr8:98796071-98796589(.)::npk3::pkscore135_032::AAATAGTAGGCTAAAGAGTT:LAPTM4B_33	chr8:98796071-98796589(.)::npk3::pkscore135:LAPTM4B	519.92/353.71/730.42	295.89/497.56/277.31	519.92	295.89	-0.81113	35967	12494	2.0043	0.02252	0.97748	0.04504	0.27942	False	519.923	353.714	730.418	295.892	497.559	277.309	AAATAGTAGGCTAAAGAGTT
chr5:73622762-73623120(.)::npk2::pkscore60_016::TCAAGATGAAGTGTGTGCGG:LINC01333_18	chr5:73622762-73623120(.)::npk2::pkscore60:LINC01333	3005.1/2773.9/3012.2	2399.4/2733.4/2153.2	3005.1	2399.4	-0.3246	26752	91323	2.0042	0.022523	0.97748	0.045045	0.27942	False	3005.12	2773.92	3012.23	2399.45	2733.4	2153.16	TCAAGATGAAGTGTGTGCGG
chr6:6331641-6332071(.)::npk2::pkscore121_011::TACAGCTGGCAAACATGTGC__CTACAGCTGGCAAACA-MEIS1_M01419-8.9	chr6:6331641-6332071(.)::npk2::pkscore121	1929.6/1847.8/1882.3	2346.7/2336/2381.2	1882.3	2346.7	0.318	1712.7	53720	2.0037	0.97745	0.022549	0.045097	0.27942	True	1929.57	1847.79	1882.31	2346.73	2335.99	2381.21	TACAGCTGGCAAACATGTGC
chr5:98265254-98265557(.)::npk2::pkscore98_024::GGGTGGTACATTTCTAAACC:LINC02062_25	chr5:98265254-98265557(.)::npk2::pkscore98:LINC02062	949.23/1095.7/490.72	464.24/634.27/1446.5	949.23	634.27	-0.5809	115850	24718	2.0033	0.022574	0.97743	0.045147	0.27942	False	949.226	1095.73	490.719	464.244	634.269	1446.5	GGGTGGTACATTTCTAAACC
chr7:27205198-27205564(.)::npk2::pkscore110_009::TCCCTTTACATAAAAACATA:HOXA9_10	chr7:27205198-27205564(.)::npk2::pkscore110:HOXA9	605.05/843.56/542.65	770.34/868.74/849.06	605.05	849.06	0.48812	30389	14837	2.0032	0.97742	0.022577	0.045153	0.27942	True	605.051	843.556	542.654	770.339	868.742	849.057	TCCCTTTACATAAAAACATA
chr8:54180661-54181062(.)::npk3::pkscore120_003::ATTCCCTAGGGGATGCGTGG	chr8:54180661-54181062(.)::npk3::pkscore120	2099.8/1818.8/2376.4	2661.3/2307.4/2593.2	2099.8	2593.2	0.30434	77728	60814	2.0007	0.97729	0.022713	0.045425	0.28018	True	2099.83	1818.78	2376.36	2661.33	2307.37	2593.21	ATTCCCTAGGGGATGCGTGG
chr7:143200389-143200672(.)::npk2::pkscore82_002::AGGCTAGGGAAGGAAGTCTA:EPHA1-AS1_3	chr7:143200389-143200672(.)::npk2::pkscore82:EPHA1-AS1	2088.8/2240.6/2765.9	1515.2/1728.7/2250.6	2240.6	1728.7	-0.37395	149480	65456	2.0005	0.022723	0.97728	0.045447	0.28018	False	2088.85	2240.56	2765.87	1515.17	1728.74	2250.59	AGGCTAGGGAAGGAAGTCTA
chr9:76484269-76484555(.)::npk2::pkscore133_014::CAGCTTGTCAGCATGTTGTT__TGCCAGCTTGTCAG-HOXA7_HOXA9_MEIS1_COM_M00420-2.7	chr9:76484269-76484555(.)::npk2::pkscore133	1915.8/1811/2701.3	2384.1/2354.3/2459.4	1915.8	2384.1	0.31534	313960	54807	2.0003	0.97727	0.022732	0.045463	0.28018	True	1915.84	1810.97	2701.28	2384.14	2354.27	2459.37	CAGCTTGTCAGCATGTTGTT
chr1:101728308-101728621(.)::npk3::pkscore93_005::ACTGCTTGCTGTCAGAAAGA__AAGGCAATAAATGCCTC-HOXA9_M01351-6.9	chr1:101728308-101728621(.)::npk3::pkscore93	1264.1/1399.2/707.78	756.74/894.18/997.88	1264.1	894.18	-0.49902	163880	34203	2.0003	0.022736	0.97726	0.045472	0.28018	False	1264.11	1399.23	707.78	756.735	894.176	997.882	ACTGCTTGCTGTCAGAAAGA
chr1:157565116-157565480(.)::npk3::pkscore195_020::TATGTCCCTTCCTGGCCATA__AAGGCCATGAAAAGTTA-HOXA9_M01351-10.0:FCRL4_21	chr1:157565116-157565480(.)::npk3::pkscore195:FCRL4	1689.7/2692.5/1914.9	3071.2/2183.4/2382.3	1914.9	2382.3	0.3149	327630	54777	1.9968	0.97708	0.022922	0.045844	0.28161	True	1689.75	2692.46	1914.93	3071.15	2183.38	2382.28	TATGTCCCTTCCTGGCCATA
chr20:10040908-10041229(.)::npk2::pkscore91_020::GTAGCGCACAGGCAAGGAGC:SNAP25-AS1_21	chr20:10040908-10041229(.)::npk2::pkscore91:SNAP25-AS1	4648.2/4800.2/4003.7	3875.5/3819.1/4258.1	4648.2	3875.5	-0.26222	219270	149790	1.9964	0.022942	0.97706	0.045885	0.28161	False	4648.19	4800.24	4003.65	3875.5	3819.13	4258.13	GTAGCGCACAGGCAAGGAGC
chr20:36417976-36418331(.)::npk2::pkscore55_014::CTTCTCTTTCTAACTGGAAC:CTNNBL1_15	chr20:36417976-36418331(.)::npk2::pkscore55:CTNNBL1	2565.7/2532.9/3093.5	3253.1/3117.3/3052.5	2565.7	3117.3	0.28082	139780	76333	1.9963	0.97705	0.02295	0.0459	0.28161	True	2565.75	2532.9	3093.46	3253.11	3117.3	3052.54	CTTCTCTTTCTAACTGGAAC
chr8:36360446-36360822(.)::npk3::pkscore158_028::ATGCAAAAAACGGAAGGATG:AC090809.1_29	chr8:36360446-36360822(.)::npk3::pkscore158:AC090809.1	2450.4/1718.4/2185.9	2356.9/2702.4/2689.6	2185.9	2689.6	0.29901	144290	63649	1.9963	0.97705	0.022951	0.045901	0.28161	True	2450.41	1718.36	2185.93	2356.93	2702.4	2689.57	ATGCAAAAAACGGAAGGATG
chr7:130873412-130873724(.)::npk2::pkscore67_009::CATCAGTGTCTTCAGCTAAG__GATATGAATCA-HOXA9_M07404-7.8:MKLN1_9	chr7:130873412-130873724(.)::npk2::pkscore67:MKLN1	1613.8/1315.5/1910.3	1471/2077.7/2037.5	1613.8	2037.5	0.33619	88426	45116	1.995	0.97698	0.023022	0.046044	0.28218	True	1613.78	1315.55	1910.27	1470.96	2077.67	2037.52	CATCAGTGTCTTCAGCTAAG
chr16:15684825-15685166(.)::npk3::pkscore137_027::CCCATCGGAGGGATTTAAAC__AGAGACCTGTTTAAAT-MEIS1_M01419-6.1:BMERB1_26	chr16:15684825-15685166(.)::npk3::pkscore137:BMERB1	1266.9/843.56/943.48	1321.3/783.7/1255.9	943.48	1255.9	0.41229	57277	24549	1.9941	0.97693	0.023072	0.046143	0.28237	True	1266.85	843.556	943.485	1321.31	783.696	1255.92	CCCATCGGAGGGATTTAAAC
chrX:131614759-131615090(.)::npk2::pkscore58_020::CCACAAAGCTGCACGTGTGG:MBNL3_21	chrX:131614759-131615090(.)::npk2::pkscore58:MBNL3	10440/9059.3/8662.5	10186/8817.8/10245	9059.3	10186	0.16912	1031400	319430	1.9938	0.97691	0.023086	0.046172	0.28237	True	10439.7	9059.31	8662.48	10186.2	8817.77	10245.4	CCACAAAGCTGCACGTGTGG
chr5:4817879-4818398(.)::npk2::pkscore142_031::ATGTGAGCTACAGTGGCAGA__ATCTGTCAGGGTTTA-MEIS1_M07111-10.0:AC106799.2_32	chr5:4817879-4818398(.)::npk2::pkscore142:AC106799.2	1772.1/1372.5/1486.1	2004.9/1890.1/1116.7	1486.1	1890.1	0.34668	47358	41092	1.9928	0.97686	0.023144	0.046289	0.28278	True	1772.13	1372.45	1486.14	2004.92	1890.09	1116.73	ATGTGAGCTACAGTGGCAGA
chr14:88711723-88712096(.)::npk2::pkscore181_018::ATGTAGCTGGCGTTGCCTGA__TACATGAATCA-HOXA9_M07404-6.3:KCNK10_18	chr14:88711723-88712096(.)::npk2::pkscore181:KCNK10	3102.1/2989.3/2472.9	2389.2/2381.3/2615.7	2989.3	2389.2	-0.32312	139690	90777	1.9915	0.023212	0.97679	0.046425	0.28331	False	3102.15	2989.27	2472.9	2389.24	2381.29	2615.69	ATGTAGCTGGCGTTGCCTGA
chr9:81871531-81872117(.)::npk3::pkscore164_003::TTTCCCCCTCACTGCATTCT	chr9:81871531-81872117(.)::npk3::pkscore164	4287.5/4907.4/4416.5	5164.5/4677.5/5645.7	4416.5	5164.5	0.22569	128800	141350	1.9897	0.97669	0.023314	0.046627	0.28424	True	4287.53	4907.36	4416.47	5164.51	4677.54	5645.74	TTTCCCCCTCACTGCATTCT
chr4:124981738-124982118(.)::npk3::pkscore97_005::GAGGAAGTGCTCTATGTTGA	chr4:124981738-124982118(.)::npk3::pkscore97	2016.5/2420.2/2215.2	2720.8/1957.7/2824.5	2215.2	2720.8	0.29648	40747	64618	1.9891	0.97665	0.023347	0.046694	0.28434	True	2016.53	2420.2	2215.23	2720.85	1957.65	2824.48	GAGGAAGTGCTCTATGTTGA
chr8:38508068-38508348(.)::npk2::pkscore137_018::CTAGCCGACTGGGGTGGATG__TCCTGTCTCCTAGCC-MEIS1_M07111-10.0	chr8:38508068-38508348(.)::npk2::pkscore137	5165.4/4554.8/5029.7	5834.5/5903.2/5611.5	5029.7	5834.5	0.2141	121990	163820	1.9885	0.97662	0.02338	0.04676	0.28444	True	5165.36	4554.76	5029.7	5834.51	5903.15	5611.48	CTAGCCGACTGGGGTGGATG
chr19:16477848-16478351(.)::npk3::pkscore133_005::AAGTGGGTATAGAAACATCT:EPS15L1_6	chr19:16477848-16478351(.)::npk3::pkscore133:EPS15L1	715.81/1176.1/1168.5	656.4/824.23/816.94	1168.5	816.94	-0.51588	102510	31287	1.9878	0.023418	0.97658	0.046835	0.2846	False	715.81	1176.07	1168.54	656.404	824.232	816.936	AAGTGGGTATAGAAACATCT
chr19:10870028-10870304(.)::npk2::pkscore74_014::GAATGGGCCCCCTGGGAGTA:DNM2_15	chr19:10870028-10870304(.)::npk2::pkscore74:DNM2	1956.1/2237.2/2054.8	2067.8/2539.5/2538.6	2054.8	2538.6	0.30493	21509	59335	1.9863	0.9765	0.023499	0.046998	0.28528	True	1956.12	2237.21	2054.76	2067.84	2539.46	2538.6	GAATGGGCCCCCTGGGAGTA
chr16:30382258-30382542(.)::npk2::pkscore104_005::GGTCAGTAAGGAATGACAGC__AGGAATGACAGC-HOXA9_M03874-8.1:MYLPF_6	chr16:30382258-30382542(.)::npk2::pkscore104:MYLPF	2679.3/2582/2311.1	3132.4/2853.4/3493.7	2582	3132.4	0.27867	41420	76881	1.9849	0.97642	0.023575	0.04715	0.28528	True	2679.25	2582	2311.1	3132.37	2853.42	3493.66	GGTCAGTAAGGAATGACAGC
chr12:8179168-8179470(.)::npk3::pkscore129_036::ATGATTTGAAGAGGTGCGTC	chr12:8179168-8179470(.)::npk3::pkscore129	1877.4/1547.6/1421.6	1136/1365.5/872.61	1547.6	1136	-0.44583	62320	43025	1.9847	0.023587	0.97641	0.047174	0.28528	False	1877.4	1547.64	1421.55	1135.95	1365.51	872.612	ATGATTTGAAGAGGTGCGTC
chr8:129641729-129642048(.)::npk2::pkscore106_009::ACAGGTAATTAGATAGGCAC__TGACAGGTAATTAG-HOXA7_HOXA9_MEIS1_COM_M00420-5.7	chr8:129641729-129642048(.)::npk2::pkscore106	1092.9/733.09/1004.1	515.26/681.96/976.47	1004.1	681.96	-0.55743	40665	26344	1.9846	0.023594	0.97641	0.047187	0.28528	False	1092.94	733.091	1004.08	515.26	681.959	976.469	ACAGGTAATTAGATAGGCAC
chr6:73434228-73434593(.)::npk2::pkscore128_006::ATGGACAATTTCCAAGGCAC:KCNQ5_6	chr6:73434228-73434593(.)::npk2::pkscore128:KCNQ5	1132.3/1501.9/1225.1	1343.4/1585.7/1667.1	1225.1	1585.7	0.37189	42606	33010	1.9844	0.97639	0.023605	0.047211	0.28528	True	1132.3	1501.89	1225.13	1343.42	1585.67	1667.06	ATGGACAATTTCCAAGGCAC
chr10:1166923-1167369(.)::npk2::pkscore89_023::CTCTTTGAACTGGAGTCTTC:WDR37_22	chr10:1166923-1167369(.)::npk2::pkscore89:WDR37	1228.4/1150.4/1006.1	926.79/1498.2/1553.6	1150.4	1498.2	0.38084	13458	30737	1.984	0.97637	0.023627	0.047254	0.28528	True	1228.41	1150.41	1006.07	926.788	1498.24	1553.57	CTCTTTGAACTGGAGTCTTC
chr1:183517225-183517584(.)::npk3::pkscore67_005::AGTTCCCTTAAGAATTTGCC__CTTAAGGGAA-HOXA9_M07457-8.2:SMG7_5	chr1:183517225-183517584(.)::npk3::pkscore67:SMG7	577.59/530.01/627.21	812.85/698.65/895.1	577.59	812.85	0.49222	2363.1	14076	1.983	0.97631	0.023686	0.047373	0.28528	True	577.591	530.012	627.214	812.853	698.65	895.096	AGTTCCCTTAAGAATTTGCC
chr1:32250493-32250900(.)::npk3::pkscore330_006::CCAGGATAGAGCCTGTCCCA__TTGGGACAGGCT-MEIS1_M00419-6.8	chr1:32250493-32250900(.)::npk3::pkscore330	1917.7/1164.9/1215.1	882.57/1573.8/1733.4	1215.1	1573.8	0.37281	248040	32705	1.9829	0.97631	0.023687	0.047374	0.28528	True	1917.67	1164.91	1215.14	882.574	1573.75	1733.45	CCAGGATAGAGCCTGTCCCA
chrM:2957-3621(.)::npk3::pkscore140_017::TGTACCCATTCTAATCGCAA	chrM:2957-3621(.)::npk3::pkscore140	1011.5/850.25/1018.7	773.74/688.32/599.59	1011.5	688.32	-0.55464	13022	26564	1.9827	0.023699	0.9763	0.047397	0.28528	False	1011.47	850.251	1018.72	773.741	688.317	599.586	TGTACCCATTCTAATCGCAA
chr2:127621241-127621595(.)::npk3::pkscore208_004::GTGACAGTCCTCATAGCCCT__TGACAGTCCTCATA-HOXA7_HOXA9_MEIS1_COM_M00420-1.3	chr2:127621241-127621595(.)::npk3::pkscore208	2426.6/1470.6/2480.9	1896.1/2037.1/1689.5	2426.6	1896.1	-0.35575	458410	71655	1.9819	0.023745	0.97625	0.047491	0.28554	False	2426.61	1470.64	2480.89	1896.09	2037.13	1689.55	GTGACAGTCCTCATAGCCCT
chr8:129641729-129642048(.)::npk2::pkscore106_007::ATGATGCAGATGAATGCTTT	chr8:129641729-129642048(.)::npk2::pkscore106	1313.5/648.29/1205.8	506.76/897.36/849.06	1205.8	849.06	-0.50558	161220	32421	1.9814	0.023773	0.97623	0.047547	0.28558	False	1313.54	648.289	1205.82	506.758	897.356	849.057	ATGATGCAGATGAATGCTTT
chr16:30382258-30382542(.)::npk2::pkscore104_018::CAGCCAATGGGAGCATCCAA__AGATAGCTGTCTCAGC-MEIS1_M01419-7.3:MYLPF_19	chr16:30382258-30382542(.)::npk2::pkscore104:MYLPF	4566.7/5191.9/4340.6	3613.6/3808/4121.1	4566.7	3808	-0.26206	220990	146810	1.9801	0.023844	0.97616	0.047688	0.28601	False	4566.72	5191.89	4340.56	3613.62	3808	4121.08	CAGCCAATGGGAGCATCCAA
chr14:67485291-67485719(.)::npk2::pkscore69_009::GAGGAAACTGAGATTATGGG	chr14:67485291-67485719(.)::npk2::pkscore69:GPHN	577.59/738.67/631.88	879.17/820.26/879.04	631.88	879.04	0.47564	7176	15584	1.9799	0.97614	0.02386	0.047719	0.28601	True	577.591	738.67	631.875	879.173	820.258	879.036	GAGGAAACTGAGATTATGGG
chr11:35099364-35099945(.)::npk3::pkscore69_010::AATGCTGTCGTGGTAAAAAC__GGTAAAAACAGG-HOXA9_M03874-4.1	chr11:35099364-35099945(.)::npk3::pkscore69	1374.9/1700.5/1590.7	1748.1/2086.4/2007.5	1590.7	2007.5	0.3356	29318	44384	1.9787	0.97608	0.023924	0.047847	0.28648	True	1374.87	1700.5	1590.67	1748.14	2086.41	2007.54	AATGCTGTCGTGGTAAAAAC
chr7:104537570-104538134(.)::npk3::pkscore251_029::CTTTAGCAGGCAGAGAGTTC:LHFPL3-AS2_30	chr7:104537570-104538134(.)::npk3::pkscore251:LHFPL3-AS2	2722.3/2391.2/2411	2938.5/3106.2/2447.6	2411	2938.5	0.28536	48648	71132	1.978	0.97603	0.023966	0.047933	0.28669	True	2722.27	2391.19	2410.98	2938.51	3106.17	2447.6	CTTTAGCAGGCAGAGAGTTC
chr3:177552886-177553191(.)::npk3::pkscore90_021::ATTGAGTAGCTTATAGCATG:LINC02015_22	chr3:177552886-177553191(.)::npk3::pkscore90:LINC02015	747.85/707.43/899.54	945.49/1279.7/1019.3	747.85	1019.3	0.44625	12322	18864	1.9764	0.97594	0.024055	0.048111	0.28746	True	747.847	707.427	899.54	945.494	1279.67	1019.3	ATTGAGTAGCTTATAGCATG
chr20:36417976-36418331(.)::npk2::pkscore55_002::CATTGTCCCTGGAGGGAGAC:CTNNBL1_3	chr20:36417976-36418331(.)::npk2::pkscore55:CTNNBL1	1565.3/1943.8/1709.2	2142.7/1704.9/2178.9	1709.2	2142.7	0.32592	37867	48153	1.9754	0.97589	0.024112	0.048224	0.28754	True	1565.26	1943.75	1709.19	2142.67	1704.9	2178.85	CATTGTCCCTGGAGGGAGAC
chr3:177552886-177553191(.)::npk3::pkscore90_014::ACTCTCACACACAGTGACTC__GTGAATGATGGT-HOXA9_M07450-3.1:LINC02015_15	chr3:177552886-177553191(.)::npk3::pkscore90:LINC02015	2109/2178.1/1853.7	2469.2/1620.6/1404.7	2109	1620.6	-0.37977	34977	61114	1.9754	0.024113	0.97589	0.048226	0.28754	False	2108.98	2178.07	1853.68	2469.17	1620.64	1404.74	ACTCTCACACACAGTGACTC
chr10:100109414-100109792(.)::npk3::pkscore165_012::CCTCACTTCGTGCCGAGAGG	chr10:100109414-100109792(.)::npk3::pkscore165	2144.7/2058.7/1914.3	2719.1/2221.5/2539.7	2058.7	2539.7	0.30279	14126	59464	1.9725	0.97572	0.024277	0.048554	0.28901	True	2144.68	2058.68	1914.27	2719.15	2221.53	2539.68	CCTCACTTCGTGCCGAGAGG
chr7:27205198-27205564(.)::npk2::pkscore110_016::CCGCTTAAGAAGTGTGTGTA:HOXA9_17	chr7:27205198-27205564(.)::npk2::pkscore110:HOXA9	5338.4/4012.5/4375.9	5113.5/5104.4/5147.9	4375.9	5113.5	0.2247	529240	139870	1.9723	0.97571	0.024287	0.048573	0.28901	True	5338.37	4012.47	4375.85	5113.49	5104.36	5147.87	CCGCTTAAGAAGTGTGTGTA
chr4:124981738-124982118(.)::npk3::pkscore97_001::AGACGGTGCAATTGACTCTG__TGACTGGATCACAG-HOXA7_HOXA9_MEIS1_COM_M00421-3.9	chr4:124981738-124982118(.)::npk3::pkscore97	1660.5/1455/1649.3	2072.9/1952.9/2280.6	1649.3	2072.9	0.32968	18928	46243	1.9702	0.97559	0.024407	0.048814	0.29014	True	1660.46	1455.02	1649.27	2072.94	1952.88	2280.57	AGACGGTGCAATTGACTCTG
chr4:38914368-38914941(.)::npk3::pkscore175_024::CGAGAACCCAGAAGGAAATA:FAM114A1_25	chr4:38914368-38914941(.)::npk3::pkscore175:FAM114A1	681.03/621.51/597.92	1139.4/472.92/865.12	621.51	865.12	0.47647	2049.4	15295	1.9698	0.97557	0.024432	0.048864	0.29014	True	681.026	621.509	597.918	1139.35	472.92	865.117	CGAGAACCCAGAAGGAAATA
chr4:16198161-16198606(.)::npk2::pkscore93_021::GGAAACGGGACAATAAAACC__GGGACAATAAAACCTGG-HOXA9_M01351-8.5:TAPT1_22	chr4:16198161-16198606(.)::npk2::pkscore93:TAPT1	822.91/590.27/623.22	943.79/867.15/654.19	623.22	867.15	0.4759	20480	15343	1.9693	0.97554	0.024457	0.048914	0.29014	True	822.906	590.266	623.219	943.793	867.152	654.191	GGAAACGGGACAATAAAACC
chrM:15876-16458(.)::npk3::pkscore449_026::GTATCCTAGTGGGTGAGGGG	chrM:15876-16458(.)::npk3::pkscore449	1319.9/1474/2160.6	748.23/1104/1077.1	1474	1077.1	-0.4522	247600	40711	1.967	0.024592	0.97541	0.049184	0.29116	False	1319.95	1473.99	2160.63	748.233	1104.01	1077.11	GTATCCTAGTGGGTGAGGGG
chr6:158185275-158186159(.)::npk5::pkscore84_013::AAGTAAACTTTAACCACACT:SNX9_14	chr6:158185275-158186159(.)::npk5::pkscore84:SNX9	913.53/1340.1/1293	1661.4/1810.6/1307.3	1293	1661.4	0.36139	73124	35093	1.9664	0.97537	0.024625	0.04925	0.29116	True	913.527	1340.09	1293.05	1661.42	1810.61	1307.31	AAGTAAACTTTAACCACACT
chr7:92384146-92384756(.)::npk3::pkscore178_003::ACTGAAGTAGTTAAAATTGG__GAAGTAGTTAAAATTGG-HOXA9_M01351-7.4:CDK6_4	chr7:92384146-92384756(.)::npk3::pkscore178:CDK6	1085.6/834.63/973.45	1093.4/1415.6/1287	973.45	1287	0.40244	15926	25434	1.9659	0.97534	0.024657	0.049313	0.29116	True	1085.61	834.63	973.447	1093.44	1415.58	1286.97	ACTGAAGTAGTTAAAATTGG
chr6:109144608-109144875(.)::npk3::pkscore65_008::ATTTACAACCATTGCCCTGA__ATGGTTGTAAATTTTTA-HOXA9_M01351-6.9:Z95118.2_9	chr6:109144608-109144875(.)::npk3::pkscore65:Z95118.2	2423/1944.9/1967.5	2013.4/2808.9/2434.7	1967.5	2434.7	0.30724	103960	56487	1.9658	0.97534	0.024661	0.049321	0.29116	True	2422.95	1944.87	1967.54	2013.43	2808.91	2434.75	ATTTACAACCATTGCCCTGA
chr9:6133755-6134075(.)::npk2::pkscore103_018::GAGAGTACTGGTTAAAATAC	chr9:6133755-6134075(.)::npk2::pkscore103	591.32/885.96/460.76	1118.9/750.31/827.64	591.32	827.64	0.48437	51929	14456	1.9655	0.97532	0.024676	0.049351	0.29116	True	591.321	885.957	460.756	1118.95	750.313	827.643	GAGAGTACTGGTTAAAATAC
chr9:37324704-37325208(.)::npk3::pkscore465_024::CAATAGACGGGAAAACTAGT:ZCCHC7_45	chr9:37324704-37325208(.)::npk3::pkscore465:ZCCHC7	3658.7/3704.5/2883.1	2760/2994.9/3303.1	3658.7	2994.9	-0.28873	301850	114170	1.9645	0.024733	0.97527	0.049466	0.29116	False	3658.68	3704.51	2883.06	2759.96	2994.89	3303.08	CAATAGACGGGAAAACTAGT
chr3:26278578-26278918(.)::npk3::pkscore61_004::TAAGACTTTGTGGGTCACTG	chr3:26278578-26278918(.)::npk3::pkscore61	1683.3/1731.7/2231.2	2027/2276.4/2166	1731.7	2166	0.32264	125900	48874	1.9643	0.97525	0.024747	0.049494	0.29116	True	1683.34	1731.75	2231.21	2027.03	2276.37	2166	TAAGACTTTGTGGGTCACTG
chr9:81871531-81872117(.)::npk3::pkscore164_038::AAATCACCCTGTCAGCCAGC__CCAATAAATCA-HOXA9_M07404-15.2	chr9:81871531-81872117(.)::npk3::pkscore164	3791.4/4583.8/4020.3	5222.3/4720.5/4451.9	4020.3	4720.5	0.23157	184950	127050	1.9643	0.97525	0.024747	0.049494	0.29116	True	3791.41	4583.77	4020.3	5222.32	4720.46	4451.93	AAATCACCCTGTCAGCCAGC
chr7:92384146-92384756(.)::npk3::pkscore178_017::GAAGAGTGGTAGGGCCAAGA:CDK6_18	chr7:92384146-92384756(.)::npk3::pkscore178:CDK6	1925.9/1479.6/1546.7	1925/1953.7/2188.5	1546.7	1953.7	0.33678	74145	42996	1.9626	0.97515	0.024849	0.049698	0.29206	True	1925.91	1479.57	1546.73	1925	1953.68	2188.49	GAAGAGTGGTAGGGCCAAGA
chr15:64722550-64722828(.)::npk2::pkscore92_010::GGTTTGTAACCTCAATAGTA__AAGGCAGTTAAAACTTT-HOXA9_M01351-9.5:TRIP4_11	chr15:64722550-64722828(.)::npk2::pkscore92:TRIP4	445.78/609.24/257.68	244.88/85.841/357.61	445.78	244.88	-0.86163	31050	10495	1.9612	0.02493	0.97507	0.049861	0.29271	False	445.779	609.235	257.677	244.876	85.8409	357.61	GGTTTGTAACCTCAATAGTA
chr4:38914368-38914941(.)::npk3::pkscore175_014::TTTCCAGTGATGGTTTCATT__TGAAACCATCACTG-HOXA7_HOXA9_MEIS1_COM_M00421-1.0:FAM114A1_15	chr4:38914368-38914941(.)::npk3::pkscore175:FAM114A1	1381.3/1164.9/1498.8	1756.6/1940.2/1762.4	1381.3	1762.4	0.35128	30311	37820	1.9596	0.97498	0.025024	0.050048	0.29351	True	1381.27	1164.91	1498.79	1756.65	1940.16	1762.35	TTTCCAGTGATGGTTTCATT
chr1:202252458-202252810(.)::npk2::pkscore50_042::CCCCTCCTCCCCAGGTGGTA:LGR6_44	chr1:202252458-202252810(.)::npk2::pkscore50:LGR6	4067.8/3379.8/3636.1	4295.5/4142.6/4902.7	3636.1	4295.5	0.24038	126040	113370	1.9585	0.97491	0.025086	0.050172	0.2937	True	4067.85	3379.81	3636.11	4295.54	4142.62	4902.69	CCCCTCCTCCCCAGGTGGTA
chr9:128408981-128409432(.)::npk3::pkscore219_010::TTCCGGCAGATGTTTGTATA__AAGGCGCTGTCTTTCC-MEIS1_M01419-7.8:MAPKAP1_11	chr9:128408981-128409432(.)::npk3::pkscore219:MAPKAP1	3371.3/3202.4/2711.3	4542.1/3815.9/3025.8	3202.4	3815.9	0.25282	134860	98153	1.9584	0.97491	0.025091	0.050183	0.2937	True	3371.26	3202.39	2711.27	4542.11	3815.95	3025.77	TTCCGGCAGATGTTTGTATA
chr6:158185275-158186159(.)::npk5::pkscore84_024::GTGATTCATCGTCAGCTCCA__GTGATTCATCGT-HOXA9_M07450-3.8:SNX9_25	chr6:158185275-158186159(.)::npk5::pkscore84:SNX9	3788.7/3215.8/2522.8	3839.8/3829.5/3280.6	3215.8	3829.5	0.2519	404180	98619	1.9542	0.97466	0.025341	0.050682	0.29632	True	3788.66	3215.78	2522.84	3839.79	3829.46	3280.59	GTGATTCATCGTCAGCTCCA
chr9:110022655-110022998(.)::npk2::pkscore53_004::AACCGTGGTAAAGAGGTTTG	chr9:110022655-110022998(.)::npk2::pkscore53	1309/1103.5/903.53	804.35/1534/1437.9	1103.5	1437.9	0.38155	41100	29321	1.9528	0.97458	0.025419	0.050838	0.29675	True	1308.96	1103.54	903.535	804.35	1534.01	1437.94	AACCGTGGTAAAGAGGTTTG
chr9:81871531-81872117(.)::npk3::pkscore164_006::CCTATTCCAAGAATGCAGTG	chr9:81871531-81872117(.)::npk3::pkscore164	2518.1/3445.6/2984.3	3062.7/3571.9/3655.3	2984.3	3571.9	0.25925	215060	90605	1.9524	0.97455	0.025447	0.050894	0.29675	True	2518.15	3445.64	2984.26	3062.65	3571.94	3655.33	CCTATTCCAAGAATGCAGTG
chr16:29690951-29691311(.)::npk3::pkscore147_007::GGACTTCATGGTTGGGGGTT:QPRT_9	chr16:29690951-29691311(.)::npk3::pkscore147:QPRT	3130.5/3391/3801.2	2659.6/3075.2/2759.2	3391	2759.2	-0.29737	118080	104740	1.9522	0.025456	0.97454	0.050911	0.29675	False	3130.52	3390.96	3801.24	2659.63	3075.17	2759.17	GGACTTCATGGTTGGGGGTT
chr5:106724838-106725163(.)::npk2::pkscore49_004::AGTTAAGAAGTGCTAACAGC__AGCCAGCTGTTAGCAC-MEIS1_M01419-7.0:EFNA5_5	chr5:106724838-106725163(.)::npk2::pkscore49:EFNA5	1039.8/709.66/770.37	1535.6/1042.8/959.34	770.37	1042.8	0.43637	38152	19509	1.9505	0.97444	0.025557	0.051113	0.29762	True	1039.85	709.659	770.368	1535.58	1042.81	959.338	AGTTAAGAAGTGCTAACAGC
chr1:157565116-157565480(.)::npk3::pkscore195_038::TTATAATCTTGTCTCAGGAA:FCRL4_39	chr1:157565116-157565480(.)::npk3::pkscore195:FCRL4	1624.8/1099.1/1140.6	947.19/1654.8/1480.8	1140.6	1480.8	0.37629	118080	30439	1.9499	0.9744	0.025595	0.05119	0.29777	True	1624.76	1099.08	1140.57	947.194	1654.82	1480.76	TTATAATCTTGTCTCAGGAA
chr2:44980658-44980953(.)::npk2::pkscore96_006::TTCATGGTTTGGGTGTCATA__GAAATATATCT-HOXA9_M07404-6.1:CAMKMT_7	chr2:44980658-44980953(.)::npk2::pkscore96:CAMKMT	1383.1/1317.8/2124.7	1848.5/1629.4/1762.4	1383.1	1762.4	0.34937	277090	37876	1.9487	0.97433	0.025667	0.051334	0.2983	True	1383.11	1317.78	2124.67	1848.47	1629.39	1762.35	TTCATGGTTTGGGTGTCATA
chr14:88711723-88712096(.)::npk2::pkscore181_029::AGGGGACCACTAACTGTCTG__AACTGTCTGTGGCTT-MEIS1_M07111-6.7:KCNK10_29	chr14:88711723-88712096(.)::npk2::pkscore181:KCNK10	2277.4/1882.4/2142.6	3144.3/2628.5/2236.7	2142.6	2628.5	0.29471	42950	62222	1.9477	0.97427	0.025728	0.051455	0.29862	True	2277.41	1882.38	2142.65	3144.28	2628.48	2236.67	AGGGGACCACTAACTGTCTG
chr18:75303655-75304009(.)::npk2::pkscore86_001::GCAAAATTATAACCGAGGCG	chr18:75303655-75304009(.)::npk2::pkscore86	2825.7/3350.8/3150.1	3759.9/3754/3308.4	3150.1	3754	0.25296	72748	96336	1.9457	0.97415	0.025847	0.051694	0.29862	True	2825.71	3350.79	3150.05	3759.87	3753.95	3308.43	GCAAAATTATAACCGAGGCG
chr8:98796071-98796589(.)::npk3::pkscore135_031::ATTGTAAAAGACTAAATAGT:LAPTM4B_32	chr8:98796071-98796589(.)::npk3::pkscore135:LAPTM4B	406.42/278.95/270.99	102.03/126.38/339.41	278.95	126.38	-1.1361	8155.3	6171.1	1.9454	0.025866	0.97413	0.051731	0.29862	False	406.419	278.954	270.994	102.032	126.377	339.409	ATTGTAAAAGACTAAATAGT
chr22:40831914-40832397(.)::npk3::pkscore96_023::CCTAGCTGAAGGGGGATTTG:MRTFA_24	chr22:40831914-40832397(.)::npk3::pkscore96:MRTFA	1039.8/1014.3/1289.1	1370.6/1356.8/1361.9	1039.8	1361.9	0.38894	31379	27410	1.9453	0.97413	0.025867	0.051734	0.29862	True	1039.85	1014.28	1289.05	1370.63	1356.76	1361.92	CCTAGCTGAAGGGGGATTTG
chr8:38508068-38508348(.)::npk2::pkscore137_000::ATGCAGGAACATGGCAACCG	chr8:38508068-38508348(.)::npk2::pkscore137	2647.2/2409/2825.8	2100.2/2129.3/1869.4	2647.2	2100.2	-0.33384	44307	79088	1.9453	0.025871	0.97413	0.051742	0.29862	False	2647.21	2409.05	2825.79	2100.15	2129.33	1869.42	ATGCAGGAACATGGCAACCG
chr8:17021030-17021307(.)::npk3::pkscore91_009::AGATTCTTAATGCTGTCTGT__TGCTGTCTGTTGGGA-MEIS1_M07111-7.8:ZDHHC2_7	chr8:17021030-17021307(.)::npk3::pkscore91:ZDHHC2	284.68/271.14/408.82	147.95/130.35/119.92	284.68	130.35	-1.121	7797.6	6314.7	1.9448	0.025899	0.9741	0.051799	0.29862	False	284.676	271.143	408.821	147.946	130.351	119.917	AGATTCTTAATGCTGTCTGT
chr16:23526204-23526489(.)::npk2::pkscore68_002::CTAGATCTGAAACTGTGTGG:GGA2_3	chr16:23526204-23526489(.)::npk2::pkscore68:GGA2	2898/2698/2817.8	3868.7/2464.7/3384.4	2817.8	3384.4	0.26426	10389	84894	1.9448	0.9741	0.0259	0.0518	0.29862	True	2898.02	2698.04	2817.8	3868.7	2464.75	3384.45	CTAGATCTGAAACTGTGTGG
chr14:102342540-102343171(.)::npk2::pkscore64_029::CACACGGCCCCATCTGTGCC__GTGATTCACACG-HOXA9_PBX1_COM_M07453-0.9:PPP2R5C_30	chr14:102342540-102343171(.)::npk2::pkscore64:PPP2R5C	8602.5/7221.6/7628.4	7756.1/6632/6597.6	7628.4	6632	-0.20191	557200	262810	1.9437	0.025965	0.97404	0.05193	0.29862	False	8602.53	7221.56	7628.44	7756.11	6632.01	6597.59	CACACGGCCCCATCTGTGCC
chr14:65140575-65140920(.)::npk3::pkscore110_007::CAGAATTTGTCACCGTCACT	chr14:65140575-65140920(.)::npk3::pkscore110	2208.8/2081/2073.4	2192/2777.9/2557.9	2081	2557.9	0.29754	8190.4	60195	1.9437	0.97403	0.025966	0.051932	0.29862	True	2208.76	2081	2073.4	2191.98	2777.91	2557.88	CAGAATTTGTCACCGTCACT
chr7:92384146-92384756(.)::npk3::pkscore178_029::TCAAAGGGACCAGTAAATTA__GTAAATTAAGGG-HOXA9_M03874-3.6:CDK6_30	chr7:92384146-92384756(.)::npk3::pkscore178:CDK6	1692.5/1461.7/2020.8	2535.5/2116.6/2068.6	1692.5	2116.6	0.32244	80522	47620	1.9435	0.97402	0.025975	0.05195	0.29862	True	1692.5	1461.72	2020.8	2535.49	2116.61	2068.57	TCAAAGGGACCAGTAAATTA
chr8:68691403-68691738(.)::npk2::pkscore85_015::TTCCCATGGGACCTGCTGCC	chr8:68691403-68691738(.)::npk2::pkscore85	6089.9/5774.3/6733.6	7007.9/6966.6/5699.3	6089.9	6966.6	0.19402	256950	203520	1.9434	0.97402	0.025982	0.051963	0.29862	True	6089.87	5774.35	6733.57	7007.88	6966.63	5699.28	TTCCCATGGGACCTGCTGCC
chr9:123654971-123655291(.)::npk3::pkscore98_004::CCTGCCATTTCCTAGCGACT__TGGCAGGGCTATTG-HOXA7_HOXA9_MEIS1_COM_M00420-1.4:PHF19_4	chr9:123654971-123655291(.)::npk3::pkscore98:PHF19	1710.8/2050.9/2026.8	2496.4/2557.7/1596.4	2026.8	2496.4	0.3005	50215	58420	1.9428	0.97398	0.02602	0.05204	0.29876	True	1710.8	2050.87	2026.79	2496.38	2557.74	1596.4	CCTGCCATTTCCTAGCGACT
chr2:127621241-127621595(.)::npk3::pkscore208_006::AGGACTGTCACTGTTCCACA__TGACAGTCCTCATA-HOXA7_HOXA9_MEIS1_COM_M00420-1.3	chr2:127621241-127621595(.)::npk3::pkscore208	3277.9/2628.9/3393.7	2513.4/2661.9/2770.9	3277.9	2661.9	-0.30023	217330	100780	1.9405	0.026161	0.97384	0.052321	0.30007	False	3277.9	2628.86	3393.75	2513.38	2661.86	2770.94	AGGACTGTCACTGTTCCACA
chr2:101726748-101727125(.)::npk3::pkscore92_026::GTACACCACAAGCCACTGTG:TBC1D8_26	chr2:101726748-101727125(.)::npk3::pkscore92:TBC1D8	5877.5/4665.2/5487.1	6059/4157.7/4662.9	5487.1	4662.9	-0.23479	413960	180820	1.9384	0.026286	0.97371	0.052573	0.30121	False	5877.51	4665.22	5487.13	6058.98	4157.72	4662.85	GTACACCACAAGCCACTGTG
chr22:43285238-43285488(.)::npk2::pkscore84_015::AGAGAGAGGACCATACTAGG:PACSIN2_16	chr22:43285238-43285488(.)::npk2::pkscore84:PACSIN2	2021.1/2069.8/2026.1	1416.5/1557.9/1866.2	2026.1	1557.9	-0.37895	967.84	58399	1.9378	0.026326	0.97367	0.052653	0.30137	False	2021.11	2069.84	2026.13	1416.54	1557.85	1866.21	AGAGAGAGGACCATACTAGG
chr16:12214006-12214615(.)::npk3::pkscore148_012::GTGTTTGTAAAGGCTCTTTG:SNX29_12	chr16:12214006-12214615(.)::npk3::pkscore148:SNX29	784.46/692.92/940.16	1057.7/1411.6/940.07	784.46	1057.7	0.43072	16310	19914	1.9365	0.97359	0.026406	0.052812	0.30183	True	784.461	692.921	940.156	1057.73	1411.61	940.065	GTGTTTGTAAAGGCTCTTTG
chr4:16198161-16198606(.)::npk2::pkscore93_012::CTTTCACTTCCTTTATAGAA:TAPT1_13	chr4:16198161-16198606(.)::npk2::pkscore93:TAPT1	418.32/502.12/743.07	714.22/511.07/762.33	502.12	714.22	0.5075	32540	12011	1.9354	0.97353	0.026471	0.052942	0.30183	True	418.318	502.117	743.069	714.222	511.071	762.331	CTTTCACTTCCTTTATAGAA
chr6:134028588-134028976(.)::npk3::pkscore80_016::TCCTTCAAATCACTCACTGA:TARID_17	chr6:134028588-134028976(.)::npk3::pkscore80:TARID	1692.5/2888.8/1860.3	2305.9/2416.3/2251.7	1860.3	2305.9	0.30963	543000	53010	1.9353	0.97352	0.026477	0.052953	0.30183	True	1692.5	2888.85	1860.34	2305.92	2416.26	2251.66	TCCTTCAAATCACTCACTGA
chr8:104039296-104039627(.)::npk2::pkscore52_005::GAAATTTAATTTACTGTGAA__GTAAATTAAATT-HOXA9_M03874-11.5:ATP6V1C1_6	chr8:104039296-104039627(.)::npk2::pkscore52:ATP6V1C1	1208.3/991.96/1163.2	1229.5/1504.6/1505.4	1163.2	1504.6	0.37099	15679	31125	1.9351	0.97351	0.026491	0.052981	0.30183	True	1208.27	991.96	1163.21	1229.48	1504.6	1505.39	GAAATTTAATTTACTGTGAA
chr16:79123855-79124205(.)::npk2::pkscore124_029::CGCACACAGTAGAATCTGTC__ATCTGTCAGGATGGC-MEIS1_M07111-9.6:AC009145.1_21	chr16:79123855-79124205(.)::npk2::pkscore124:AC009145.1	2243.5/1890.2/2829.8	3030.3/2739/2454	2243.5	2739	0.28774	234270	65555	1.9349	0.9735	0.026498	0.052996	0.30183	True	2243.54	1890.19	2829.79	3030.34	2738.96	2454.02	CGCACACAGTAGAATCTGTC
chr11:43890498-43890792(.)::npk3::pkscore90_010::GTCAGTGAGAAACTGAAAGT:AC087521.2_11	chr11:43890498-43890792(.)::npk3::pkscore90:AC087521.2	1066.4/791.11/720.43	1351.9/919.61/1065.3	791.11	1065.3	0.42888	40387	20106	1.9339	0.97344	0.02656	0.05312	0.30222	True	1066.39	791.113	720.431	1351.92	919.611	1065.34	GTCAGTGAGAAACTGAAAGT
chr14:81397309-81397658(.)::npk2::pkscore65_008::ACCAGCAAGCCGTTCAGTCA__AAGCAGCTGCCATGAC-MEIS1_M01419-11.2:CEP128_9	chr14:81397309-81397658(.)::npk2::pkscore65:CEP128	5932.4/6440.5/5784.1	5673/6791.8/6920.9	5932.4	6791.8	0.19513	140060	197560	1.9333	0.9734	0.026597	0.053194	0.30222	True	5932.43	6440.49	5784.09	5672.96	6791.77	6920.94	ACCAGCAAGCCGTTCAGTCA
chr20:43996925-43997235(.)::npk2::pkscore93_019::CAGTAACACAAATGAGTTTA__GTTACTGACAGC-HOXA9_M03874-8.4:SYS1_20	chr20:43996925-43997235(.)::npk2::pkscore93:SYS1	994.08/1139.2/982.1	1306/839.33/1704.5	994.08	1306	0.39338	10609	26046	1.9328	0.97337	0.026632	0.053265	0.30222	True	994.078	1139.25	982.103	1306.01	839.334	1704.54	CAGTAACACAAATGAGTTTA
chr14:21250514-21250797(.)::npk2::pkscore95_013::GCTGTCCTTTCTTGTGGGCA__AGAAAGGACAGC-HOXA9_M03874-5.6	chr14:21250514-21250797(.)::npk2::pkscore95:RNASE6	1770.3/1699.4/1665.9	2181.8/1647.7/2122.1	1699.4	2122.1	0.32031	3074.7	47840	1.9327	0.97336	0.026638	0.053276	0.30222	True	1770.3	1699.39	1665.91	2181.78	1647.67	2122.11	GCTGTCCTTTCTTGTGGGCA
chr7:27205198-27205564(.)::npk2::pkscore110_003::CACGTGACGCGCACGGCCAA:HOXA9_4	chr7:27205198-27205564(.)::npk2::pkscore110:HOXA9	19539/20503/18515	21396/18680/21229	19539	21229	0.11963	988570	764400	1.9322	0.97333	0.026666	0.053332	0.30223	True	19539.2	20503.1	18515.5	21396.1	18679.9	21228.6	CACGTGACGCGCACGGCCAA
chr13:54049073-54049467(.)::npk2::pkscore102_024::CAGTATGTCACTGTCTTCTC__GTATGTCACTGTCTT-MEIS1_M07111-7.9:AL356295.1_25	chr13:54049073-54049467(.)::npk2::pkscore102:AL356295.1	1888.4/1761.9/1392.3	1795.8/2192.9/2345.9	1761.9	2192.9	0.31558	76311	49839	1.9308	0.97325	0.026754	0.053508	0.30253	True	1888.38	1761.87	1392.26	1795.76	2192.92	2345.88	CAGTATGTCACTGTCTTCTC
chr20:43996925-43997235(.)::npk2::pkscore93_022::ACTCTCAGCCCTACAGAGTA__TCCTGACTCTCAGCC-MEIS1_M07111-8.3:SYS1_23	chr20:43996925-43997235(.)::npk2::pkscore93:SYS1	2207.8/2945.8/2754.5	2166.5/2295.5/2199.2	2754.5	2199.2	-0.32471	167720	82735	1.9307	0.026757	0.97324	0.053515	0.30253	False	2207.84	2945.75	2754.55	2166.47	2295.45	2199.2	ACTCTCAGCCCTACAGAGTA
[truncated: 4,707 more rows]

## Sheet: SEM Cas9 day 14 vs day 0 MAGeCK
id	num	neg|score	neg|p-value	neg|fdr	neg|rank	neg|goodsgrna	neg|lfc	pos|score	pos|p-value	pos|fdr	pos|rank	pos|goodsgrna	pos|lfc	Gene	lfc	neglog10_p-value	score	neglog10_fdr	bidirect_rank	p.value	q.value	is_pos_or_neg		id	neg|lfc	#NAME?
[truncated: 249 more rows]

[truncated: 5 more sheets: SEM Cas9 day 14 vs day 0 Sgrna, SEM dCas9 day 7 vs day 0 MAGeCK, SEM dCas9 day 7 vs day 0 Sgrna, SEM dCas9 day14 vs day 0 MAGeCK, SEM dCas9 day14 vs day 0 Sgrna]
