# Supplementary material for: Systematic characterization of the HOXA9 downstream targets in MLL-r leukemia by noncoding CRISPR screens
Source: Nat Commun. 2023 Nov 28;14:7464. doi: 10.1038/s41467-023-43264-5 (PMC10684515; doi:10.1038/s41467-023-43264-5)
Supplement: Supplementary file 6 — Supplementary Data 3 [file 41467_2023_43264_MOESM6_ESM.xlsx]

## Sheet: Differential gene expression
geneID	geneSymbol	log2FC	t.Statistic	P.Value	FDR	2607280_JWH015(sgCDK6)	2607281_JWH016(sgCDK6)	2607283_JWH018(sgCDK6)	2607266_JWH001 (sgNT)	2607267_JWH002 (sgNT)
ENSG00000105810.9	CDK6	-1.17	-16.6322	2.12487e-07	0.00280542	103.16	117.04	87.36	198.33	179.7
ENSG00000123933.17	MXD4	1.25	15.2496	4.12198e-07	0.00280542	12.53	13.33	12.02	4.74	5.71
ENSG00000266714.9	MYO15B	1.12	12.8249	1.53011e-06	0.00694261	28.46	31.27	26.46	15.18	13.03
ENSG00000142185.16	TRPM2	0.86	11.9089	2.6678e-06	0.00800925	11.72	11.71	13.39	8.93	7.59
ENSG00000110090.13	CPT1A	0.91	11.754	2.94198e-06	0.00800925	6.67	7.13	6.42	3.39	3.46
ENSG00000144824.20	PHLDB2	-0.89	-10.0975	9.06504e-06	0.0176276	3.45	2.97	3.07	5.15	4.76
ENSG00000124208.16	TMEM189-UBE2V1	-7.04	-10.2073	8.37233e-06	0.0176276	0	0	0	0.77	0.4
ENSG00000121966.6	CXCR4	-0.71	-9.4723	1.44656e-05	0.0197335	31.23	30.17	32.81	50.08	48.07
ENSG00000171303.7	KCNK3	0.72	9.34617	1.59469e-05	0.0197335	15.31	16.25	11.25	7.58	6.6
ENSG00000011052.21	NME1-NME2	-1.56	-9.45939	1.46099e-05	0.0197335	2.84	2.33	3.31	8.39	7.31
ENSG00000064886.14	CHI3L2	-1.37	-9.35921	1.5786e-05	0.0197335	2.1	2.71	2.98	5.96	6.91
ENSG00000170801.10	HTRA3	0.89	8.79622	2.47253e-05	0.0220353	5.92	6.23	5.57	3.05	3.15
ENSG00000151650.8	VENTX	1.17	8.75645	2.55446e-05	0.0220353	3.8	4.38	4.73	1.84	1.8
ENSG00000151725.12	CENPU	-0.66	-8.65704	2.77284e-05	0.0220353	45.28	42.03	41.84	63.84	65.27
ENSG00000167895.14	TMC8	0.81	8.59817	2.91197e-05	0.0220353	31.11	41.22	32	19.56	18.22
ENSG00000128512.22	DOCK4	0.73	8.48066	3.21352e-05	0.0220353	7.75	6.43	5.56	3.94	3.35
ENSG00000160593.18	JAML	1.01	8.4473	3.30537e-05	0.0220353	13.56	10.31	14.5	5.87	6.13
ENSG00000213741.10	RPS29	-0.66	-8.46443	3.25785e-05	0.0220353	1902.85	1764.14	2186.07	3119.06	3175.62
ENSG00000106948.16	AKNA	0.68	8.47049	3.24122e-05	0.0220353	38.95	46.17	39.3	24.61	23.57
ENSG00000165810.17	BTNL9	0.68	8.23957	3.94763e-05	0.0220353	15.01	13.51	14.63	8.33	8.17
ENSG00000149554.13	CHEK1	-0.56	-8.29981	3.74811e-05	0.0220353	36.1	36.21	34.09	48.31	49.53
ENSG00000166825.14	ANPEP	0.89	8.1067	4.43098e-05	0.0220353	46.38	57.2	43.87	27.25	24.07
ENSG00000109107.14	ALDOC	-0.66	-8.02697	4.75247e-05	0.0220353	23.52	21.75	21.29	32.51	33.53
ENSG00000188211.8	NCR3LG1	0.71	7.89832	5.32752e-05	0.0220353	2.71	2.93	2.85	1.62	1.64
ENSG00000186480.13	INSIG1	-0.56	-7.97019	4.99729e-05	0.0220353	84.79	86.95	84.19	116.74	116.48
ENSG00000131747.15	TOP2A	-0.55	-7.87264	5.45133e-05	0.0220353	111.4	106.57	111.38	155.08	150.63
ENSG00000138180.15	CEP55	-0.55	-7.8798	5.41652e-05	0.0220353	32.54	30.67	30.1	45.64	44.77
ENSG00000102878.16	HSF4	1.17	7.94269	5.12087e-05	0.0220353	8.25	8.08	8.18	3.78	2.68
ENSG00000100299.18	ARSA	0.76	7.72901	6.20584e-05	0.0220353	9.49	10.17	8.13	5.49	4.92
ENSG00000136492.8	BRIP1	-0.6	-7.77219	5.96746e-05	0.0220353	14.11	13.31	13.3	18.96	18.28
ENSG00000092470.12	WDR76	-0.51	-7.76503	6.00626e-05	0.0220353	31.56	29.76	27.72	37.73	38.11
ENSG00000138658.15	ZGRF1	-0.53	-7.66295	6.59132e-05	0.0220353	20	19.64	20.66	27.41	26.66
ENSG00000133816.15	MICAL2	0.98	7.54295	7.36166e-05	0.0220353	4.32	4.39	3.2	2.74	1.7
ENSG00000198056.14	PRIM1	-0.58	-7.59809	6.99589e-05	0.0220353	45.43	41.58	42.65	62.46	63.44
ENSG00000117650.13	NEK2	-0.65	-7.54427	7.35265e-05	0.0220353	16.47	15.35	15.25	22.85	22.89
ENSG00000101003.10	GINS1	-0.51	-7.57811	7.12603e-05	0.0220353	23.58	23.28	22.25	31.64	30.12
ENSG00000112742.10	TTK	-0.6	-7.56108	7.23911e-05	0.0220353	26.58	26.34	26.41	36.53	40.62
ENSG00000132436.11	FIGNL1	-0.59	-7.51792	7.53465e-05	0.0220353	13.19	13.29	13.89	19.6	19.11
ENSG00000100100.12	PIK3IP1	1.06	7.44253	8.08361e-05	0.0220353	4.04	3.37	4.16	1.68	1.81
ENSG00000104936.17	DMPK	0.94	7.46571	7.91028e-05	0.0220353	4.1	3.64	3.83	3.02	1.83
ENSG00000156802.13	ATAD2	-0.52	-7.53241	7.43394e-05	0.0220353	47.52	45.97	45.84	61.93	61.18
ENSG00000140525.17	FANCI	-0.47	-7.51026	7.58849e-05	0.0220353	61.7	69.71	63.24	87.26	84.05
ENSG00000244165.2	P2RY11	0.69	7.43314	8.1551e-05	0.0220353	35.52	40.42	32.16	20.43	21.57
ENSG00000125844.15	RRBP1	0.58	7.41655	8.28299e-05	0.0220353	11.23	11.52	10.21	7.15	6.65
ENSG00000135709.12	KIAA0513	0.87	7.37276	8.63153e-05	0.0220353	3.39	4.43	4.39	2.03	1.99
ENSG00000278705.1	HIST1H4B	-0.64	-7.45378	7.99894e-05	0.0220353	817.97	740.87	720.88	1108.92	1174.13
ENSG00000162636.16	FAM102B	-0.59	-7.36511	8.6941e-05	0.0220353	7.44	7.41	8.28	11.46	10.76
ENSG00000165244.7	ZNF367	-0.51	-7.35542	8.77405e-05	0.0220353	12.27	12.04	11.87	16.5	16.33
ENSG00000105472.13	CLEC11A	0.55	7.36937	8.65923e-05	0.0220353	156.38	157.77	143.95	101.46	100.99
ENSG00000149256.15	TENM4	0.96	7.21266	0.000100519	0.0220353	5.14	8.19	7.28	2.59	2.44
ENSG00000142731.11	PLK4	-0.46	-7.31391	9.1259e-05	0.0220353	41.7	42.54	41.77	55.75	49.55
ENSG00000119326.15	CTNNAL1	-0.63	-7.23199	9.86734e-05	0.0220353	15.78	14.93	13.74	22.01	21.86
ENSG00000065328.16	MCM10	-0.51	-7.27287	9.48931e-05	0.0220353	29.58	31.3	25.56	34.89	35.34
ENSG00000189057.11	FAM111B	-0.56	-7.2764	9.45745e-05	0.0220353	33.73	31.26	34.87	47.29	46.45
ENSG00000198786.2	MT-ND5	0.86	7.25763	9.62828e-05	0.0220353	54.79	73.76	69.74	36	33.47
ENSG00000138834.12	MAPK8IP3	0.55	7.24998	9.6989e-05	0.0220353	42.71	48.48	35.58	29.21	26.41
ENSG00000109805.10	NCAPG	-0.48	-7.26772	9.53598e-05	0.0220353	54	56.91	52.02	72.7	71.99
ENSG00000087266.17	SH3BP2	0.61	7.19757	0.000101985	0.0220353	16.32	18.02	15.36	9.89	8.61
ENSG00000035499.13	DEPDC1B	-0.53	-7.20929	0.000100844	0.0220353	20.05	18.92	17.55	24.94	23.98
ENSG00000153044.10	CENPH	-0.55	-7.20353	0.000101403	0.0220353	41.03	38.39	39.84	55.07	55.59
ENSG00000143476.18	DTL	-0.6	-7.23774	9.81314e-05	0.0220353	39.84	38.21	27.22	48.95	43.87
ENSG00000268975.2	MIA-RAB4B	-4.25	-8.07962	4.53737e-05	0.0220353	0	0	0	0.1	0.14
ENSG00000261459.1	AC002310.4	-4.43	-7.73157	6.1914e-05	0.0220353	0	0	0	0.12	0.22
ENSG00000165304.8	MELK	-0.48	-7.16216	0.000105523	0.0224435	24.92	25.6	23.05	31.98	32.04
ENSG00000171320.14	ESCO2	-0.57	-7.0942	0.0001127	0.0236012	21.65	20.11	16.28	20.44	24.94
ENSG00000109790.16	KLHL5	-0.56	-7.03478	0.000119421	0.024262	8.87	8.48	9.39	12.09	12.02
ENSG00000137812.19	KNL1	-0.47	-7.04026	0.000118783	0.024262	30.3	28.12	29.42	41.46	38.36
ENSG00000172244.9	C5orf34	-0.6	-7.01657	0.00012157	0.0243354	7.51	6.58	6.6	9.23	10.25
ENSG00000127990.18	SGCE	-0.63	-6.91804	0.000133961	0.0256402	8.22	7.24	6.37	11.33	12.18
ENSG00000031691.7	CENPQ	-0.66	-6.89857	0.000136571	0.0256402	11.6	10.15	11.32	16.72	16.45
ENSG00000185480.11	PARPBP	-0.58	-6.89392	0.000137204	0.0256402	15.99	15.42	16.74	24.24	21.89
ENSG00000106089.12	STX1A	0.62	6.78402	0.000153124	0.0256402	12.99	14.32	13.12	7.8	7.97
ENSG00000197299.12	BLM	-0.5	-6.91891	0.000133845	0.0256402	27.03	24.56	24.8	35.58	33.26
ENSG00000167716.18	WDR81	0.56	6.84928	0.000143438	0.0256402	12.5	11.53	10	6.96	6.87
ENSG00000070601.10	FRMPD1	1.35	6.73688	0.000160572	0.0256402	1.26	1.36	1.82	0.54	0.54
ENSG00000143228.13	NUF2	-0.66	-6.84305	0.000144333	0.0256402	38.89	31.64	36.22	55.19	51.65
ENSG00000243708.10	PLA2G4B	1.12	6.69985	0.000166704	0.0256402	3.07	3.84	2.32	1.21	1.91
ENSG00000158106.14	RHPN1	0.83	6.65807	0.000173938	0.0256402	4.02	3.69	3.12	1.92	1.98
ENSG00000133302.13	SLF1	-0.6	-6.77636	0.000154308	0.0256402	9.79	9.22	8.53	13.89	12.3
ENSG00000167325.15	RRM1	-0.46	-6.83777	0.000145096	0.0256402	94.56	94.32	81.06	113.88	112.55
ENSG00000107104.18	KANK1	0.92	6.67832	0.00017039	0.0256402	0.98	1.2	1.3	0.56	0.76
ENSG00000111247.14	RAD51AP1	-0.71	-6.77403	0.00015467	0.0256402	35.3	29.62	31.21	45.19	49.33
ENSG00000120539.14	MASTL	-0.47	-6.77801	0.000154051	0.0256402	20.45	19.95	20.05	27.65	26.87
ENSG00000138735.16	PDE5A	-0.97	-6.68932	0.000168496	0.0256402	0.91	0.4	0.31	1.11	1.1
ENSG00000099904.15	ZDHHC8	1.03	6.66986	0.000171862	0.0256402	15.13	18.13	12.35	8.98	7.49
ENSG00000170312.15	CDK1	-0.73	-6.78257	0.000153348	0.0256402	79.07	69.42	85.68	122.2	124.95
ENSG00000101445.10	PPP1R16B	0.44	6.73441	0.000160973	0.0256402	18.56	19.28	19.44	13.88	13.12
ENSG00000112312.10	GMNN	-0.49	-6.67845	0.000170367	0.0256402	45.11	43.57	43.33	58.63	58.31
ENSG00000179583.19	CIITA	0.78	6.72199	0.000163007	0.0256402	36.45	48.68	38.67	27.71	24.24
ENSG00000132646.11	PCNA	-0.56	-6.698	0.000167018	0.0256402	176.51	155.9	160.77	230.05	235.14
ENSG00000137563.12	GGH	-0.67	-6.64186	0.000176837	0.0256402	34.09	30.57	36.63	51.03	50.71
ENSG00000126822.17	PLEKHG3	0.49	6.63958	0.000177248	0.0256402	32.85	33.2	28.63	21.89	19.76
ENSG00000104765.16	BNIP3L	-0.61	-6.63772	0.000177585	0.0256402	33.65	32.88	30.15	40.43	41.43
ENSG00000072571.20	HMMR	-0.57	-6.63025	0.000178946	0.0256402	39.51	34.28	32.16	49.63	50.27
ENSG00000277758.4	FO681492.1	-3.64	-6.7166	0.000163899	0.0256402	0	0	0	0.03	0.02
ENSG00000105287.12	PRKD2	0.83	6.55847	0.000192623	0.0257397	12.04	13.79	11.2	6.05	5.64
ENSG00000087074.8	PPP1R15A	0.52	6.59818	0.00018492	0.0257397	19.26	18.5	17.26	12.25	11.98
ENSG00000011426.11	ANLN	-0.45	-6.61573	0.000181625	0.0257397	14.15	14.44	12.07	16.73	16.42
ENSG00000161929.15	SCIMP	0.49	6.5756	0.000189257	0.0257397	31.87	33.06	29.53	23.05	21.69
ENSG00000179041.4	RRS1	0.54	6.53177	0.000198003	0.0257397	18.14	20.48	18.27	13.03	12.03
ENSG00000165501.17	LRR1	-0.52	-6.5314	0.000198079	0.0257397	24.52	24	22.94	32.5	32.74
ENSG00000185800.12	DMWD	0.88	6.41794	0.000222882	0.0257397	7.07	9.28	7.43	4.86	4.35
ENSG00000174306.21	ZHX3	0.57	6.4888	0.000207014	0.0257397	4.73	8.06	5.27	3.12	2.97
ENSG00000168071.22	CCDC88B	0.46	6.55528	0.000193257	0.0257397	22	22.96	22.52	17.11	17.28
ENSG00000178719.17	GRINA	0.7	6.45405	0.000214634	0.0257397	15.46	16.95	14.1	9.18	9.75
ENSG00000140691.16	ARMC5	0.56	6.46243	0.000212769	0.0257397	7.08	7.63	6.76	4.3	4.34
ENSG00000139354.11	GAS2L3	-0.57	-6.50138	0.000204329	0.0257397	8.69	9.06	9.6	15.03	11.63
ENSG00000121211.7	MND1	-0.55	-6.46487	0.000212228	0.0257397	24.31	24.28	21.19	31.54	32.22
ENSG00000135913.11	USP37	-0.42	-6.55546	0.000193223	0.0257397	14.23	13.15	12.24	15.62	14.49
ENSG00000125740.14	FOSB	1.06	6.39332	0.000228707	0.0257397	2.29	2.78	2.07	1.41	1.1
ENSG00000184445.12	KNTC1	-0.45	-6.47372	0.000210283	0.0257397	64.55	64.61	59.48	76.67	74.51
ENSG00000261371.6	PECAM1	0.79	6.39291	0.000228806	0.0257397	17.86	20.1	19.47	9.72	8.58
ENSG00000080839.11	RBL1	-0.41	-6.46047	0.000213203	0.0257397	21.58	23.06	19.97	25.2	24.85
ENSG00000166037.11	CEP57	-0.5	-6.44566	0.00021652	0.0257397	36.77	35.55	35.53	46.88	47.22
ENSG00000149485.18	FADS1	-0.43	-6.43327	0.000219338	0.0257397	100.16	102.14	90.27	121.39	118.4
ENSG00000163918.10	RFC4	-0.53	-6.42178	0.000221989	0.0257397	68.77	63.6	62.98	87.73	92.29
ENSG00000126787.13	DLGAP5	-0.53	-6.42634	0.000220933	0.0257397	42.49	38.09	39.99	54.65	55.01
ENSG00000203812.2	HIST2H2AA3	-0.69	-6.41553	0.000223445	0.0257397	701.28	626.17	776.64	1164.22	1009.82
ENSG00000164032.12	H2AFZ	-0.66	-6.40391	0.00022618	0.0257397	457.09	399.5	484.83	662.95	699.55
ENSG00000166801.15	FAM111A	-0.45	-6.4119	0.000224296	0.0257397	69.1	71.91	67.69	89.23	90.74
ENSG00000086548.9	CEACAM6	2.17	6.42027	0.000222339	0.0257397	0.34	0.35	0.44	0.08	0.13
ENSG00000061918.13	GUCY1B1	-0.51	-6.34674	0.000240193	0.025822	5.31	5.83	4.83	6.98	6.77
ENSG00000214021.16	TTLL3	0.62	6.31949	0.000247207	0.025822	10.91	12.15	10.67	8.76	7.58
ENSG00000100526.20	CDKN3	-0.49	-6.32545	0.000245654	0.025822	52.95	52.78	52.64	66.64	71.41
ENSG00000197061.4	HIST1H4C	-0.54	-6.37801	0.000232414	0.025822	1319.56	1192.52	1195.18	1676.17	1793.9
ENSG00000146143.18	PRIM2	-0.47	-6.32543	0.000245659	0.025822	17.41	16.77	17.18	22.14	21.24
ENSG00000149636.15	DSN1	-0.57	-6.3337	0.000243522	0.025822	27.13	24.62	22.98	33.57	35.62
ENSG00000228716.7	DHFR	-0.43	-6.36481	0.000235664	0.025822	76.73	73.66	72.93	98.72	100.3
ENSG00000024526.17	DEPDC1	-0.65	-6.35211	0.000238838	0.025822	25.69	21.31	23.63	33.1	33.82
ENSG00000124795.17	DEK	-0.52	-6.32015	0.000247034	0.025822	170.43	170.95	151.59	192.53	191.94
ENSG00000197275.14	RAD54B	-0.53	-6.20331	0.000279764	0.025822	5.31	6.12	6.16	8.05	7.57
ENSG00000186871.7	ERCC6L	-0.48	-6.25651	0.000264304	0.025822	7.71	7.37	7.27	9.88	10
ENSG00000169660.16	HEXD	0.54	6.22122	0.00027445	0.025822	20.9	22.19	21.1	15.08	13.81
ENSG00000006756.16	ARSD	0.49	6.24836	0.000266609	0.025822	10.64	11.48	11.26	6.82	6.97
ENSG00000131153.9	GINS2	-0.53	-6.30231	0.000251746	0.025822	31.55	30.2	27.6	40.25	40.49
ENSG00000118193.12	KIF14	-0.43	-6.29704	0.000253157	0.025822	11.52	11.29	10.87	14.43	14.67
ENSG00000172167.8	MTBP	-0.46	-6.22573	0.00027313	0.025822	12.81	13.42	14.79	18.62	16.84
ENSG00000115392.11	FANCL	-0.5	-6.2031	0.000279828	0.025822	15.83	15.79	16.33	21.25	22.3
ENSG00000121957.14	GPSM2	-0.51	-6.20403	0.00027955	0.025822	11.38	12.99	8.96	14.71	15.89
ENSG00000286169.1	AHRR	0.52	6.22115	0.000274471	0.025822	10.52	12.1	9.8	7.26	7.07
ENSG00000114346.13	ECT2	-0.61	-6.24499	0.00026757	0.025822	18.93	18.83	16.17	23.34	25.77
ENSG00000198763.3	MT-ND2	0.69	6.23129	0.000271513	0.025822	77.51	101.8	95.41	56.41	52.17
ENSG00000134531.10	EMP1	0.44	6.24445	0.000267723	0.025822	43.2	52.24	46.75	34.15	31.83
ENSG00000163781.13	TOPBP1	-0.41	-6.25063	0.000265964	0.025822	53.41	54.15	48.48	65.09	67.13
ENSG00000174371.17	EXO1	-0.48	-6.20069	0.000280551	0.025822	21.78	23.15	21.26	29.31	29.46
ENSG00000198554.12	WDHD1	-0.44	-6.2146	0.000276402	0.025822	24.1	25.23	21.26	31.16	30.53
ENSG00000077152.11	UBE2T	-0.53	-6.18438	0.000285506	0.025822	77.16	69.07	68.01	96.57	101.58
ENSG00000051341.14	POLQ	-0.43	-6.20284	0.000279906	0.025822	13.89	15.44	12.65	18.05	16.81
ENSG00000163808.17	KIF15	-0.46	-6.18513	0.000285275	0.025822	17.31	16.29	16.53	20.7	21.36
ENSG00000111445.14	RFC5	-0.45	-6.18131	0.000286448	0.025822	50.6	49.17	50.97	62.34	65.22
ENSG00000139618.15	BRCA2	-0.39	-6.18998	0.000283795	0.025822	17.31	19.12	17.05	23.76	20.7
ENSG00000187650.3	VMAC	0.78	6.16444	0.000291694	0.0259784	3.15	3.29	2.8	1.68	1.75
ENSG00000120437.8	ACAT2	-0.43	-6.16347	0.000291999	0.0259784	48.54	47.35	41.88	58.23	57.65
ENSG00000161800.13	RACGAP1	-0.45	-6.1492	0.000296522	0.0260404	41.73	41.57	40.54	49.54	51.52
ENSG00000138778.11	CENPE	-0.4	-6.15139	0.000295825	0.0260404	23.71	22.99	21.87	27.89	28.01
ENSG00000123374.11	CDK2	-0.41	-6.13572	0.00030087	0.0262528	62.77	60.74	56.17	68.96	71.85
ENSG00000160255.18	ITGB2	0.49	6.12303	0.000305025	0.0264459	25.86	27.84	23.24	17.82	18.93
ENSG00000242852.7	ZNF709	-0.48	-6.09974	0.000312816	0.0266924	3.24	3.56	3.33	4.51	4.15
ENSG00000181638.18	ZFP41	0.74	6.01074	0.000344683	0.0266924	4.47	4.62	4.41	3.34	2.97
ENSG00000154358.21	OBSCN	0.7	6.02748	0.000338427	0.0266924	3.89	4.26	3.37	2.71	2.45
ENSG00000167702.12	KIFC2	0.66	6.05482	0.000328471	0.0266924	8.69	8.45	6.92	5.73	5.06
ENSG00000276256.1	AC011043.1	-0.57	-6.04827	0.000330827	0.0266924	7.75	6.85	7.01	10.45	9.96
ENSG00000130518.17	IQCN	1.46	6.02631	0.00033886	0.0266924	0.6	0.93	0.66	0.25	0.27
ENSG00000109674.4	NEIL3	-0.48	-6.06731	0.000324035	0.0266924	13.2	12.55	12.23	17.21	15.96
ENSG00000120334.15	CENPL	-0.45	-6.02804	0.000338218	0.0266924	14.87	15.33	13.8	17.85	18.59
ENSG00000158406.4	HIST1H4H	-0.44	-6.07531	0.000321226	0.0266924	2066.91	1928.21	1813.89	2529.52	2520.69
ENSG00000169679.15	BUB1	-0.39	-6.09771	0.000313506	0.0266924	62.15	61.26	60.11	76.05	72.37
ENSG00000144354.14	CDCA7	-0.42	-6.08864	0.000316608	0.0266924	88.77	92.02	92.12	114.78	110.44
ENSG00000167615.16	LENG8	0.79	6.07252	0.000322203	0.0266924	36.98	49.23	35.13	23.01	21.7
ENSG00000133119.13	RFC3	-0.55	-6.04755	0.000331087	0.0266924	27.56	25.37	29.14	38.7	36.38
ENSG00000110934.11	BIN2	0.68	6.00478	0.00034694	0.0266924	26.05	25.87	30.35	18.39	16.2
ENSG00000173207.13	CKS1B	-0.49	-6.05287	0.000329171	0.0266924	126.81	116.61	114.62	156.95	165.59
ENSG00000066279.18	ASPM	-0.41	-6.04345	0.000332572	0.0266924	41.26	41.14	38.43	52.53	49.57
ENSG00000117632.23	STMN1	-0.42	-6.0044	0.000347088	0.0266924	611.25	562.28	532.48	692.14	682.99
ENSG00000124767.7	GLO1	-0.51	-6.01897	0.00034159	0.0266924	55.65	49.25	53.87	71.29	73.08
ENSG00000118689.15	FOXO3	0.39	6.0054	0.000346704	0.0266924	20.45	21.37	21.04	16.29	14.77
ENSG00000257767.3	AC002996.1	4.13	6.09549	0.00031426	0.0266924	0.33	0.18	0.36	0	0
ENSG00000174500.13	GCSAM	-0.96	-5.99571	0.000350409	0.0267804	0.65	0.94	0.84	1.46	1.48
ENSG00000167280.16	ENGASE	0.51	5.99115	0.000352167	0.0267804	16.95	19.27	17.62	13.34	11.2
ENSG00000182504.11	CEP97	-0.53	-5.98555	0.00035434	0.026796	9.44	8.17	8.48	11.41	10.78
ENSG00000143797.12	MBOAT2	-0.43	-5.96856	0.000361023	0.0271505	13.72	13.83	12.62	18.43	15.36
ENSG00000110092.3	CCND1	1.79	5.96099	0.000364047	0.0272275	0.89	1.44	1.59	0.57	0.16
ENSG00000011028.14	AC080038.1	0.49	5.95153	0.00036786	0.0273624	47.7	51.09	38.15	29.38	28.12
ENSG00000277117.4	FP565260.3	0.94	5.92652	0.000378167	0.0279761	1.23	1.16	1.23	0.63	0.52
ENSG00000106012.18	IQCE	0.78	5.91537	0.000382861	0.028143	1.27	1.7	1.07	0.7	1.02
ENSG00000219545.11	UMAD1	-0.65	-5.86767	0.000403688	0.028143	2.83	3.19	3.13	4.66	4.19
ENSG00000085733.16	CTTN	0.94	5.84411	0.000414433	0.028143	2.95	4.07	4.43	1.55	1.83
ENSG00000250067.12	YJEFN3	0.85	5.85132	0.000411115	0.028143	3.43	4.47	3.21	2.03	1.71
ENSG00000127419.17	TMEM175	0.65	5.89287	0.000392533	0.028143	16.24	15.6	14.93	9.92	11.47
ENSG00000266074.8	BAHCC1	0.85	5.79828	0.000436252	0.028143	1.13	1.37	1.27	0.97	0.7
ENSG00000173110.8	HSPA6	1.34	5.83262	0.00041979	0.028143	2.05	1.87	1.35	0.64	0.68
ENSG00000114268.12	PFKFB4	-0.7	-5.84451	0.000414249	0.028143	4.54	3.69	3.31	4.59	5.67
ENSG00000166188.2	ZNF319	0.63	5.802	0.000434435	0.028143	4.05	4.28	2.4	1.84	1.62
ENSG00000156042.18	CFAP70	0.55	5.84246	0.000415199	0.028143	2.99	3.73	3.49	2.22	2.23
ENSG00000137193.14	PIM1	-0.54	-5.88004	0.000398172	0.028143	8.15	7.94	6.78	10.97	11.07
ENSG00000243749.1	TMEM35B	-0.58	-5.86696	0.00040401	0.028143	21.93	18.93	21.57	30.29	29.29
ENSG00000182578.13	CSF1R	0.69	5.82463	0.000423556	0.028143	11.46	12.69	10.63	7.44	6.88
ENSG00000140859.16	KIFC3	0.59	5.79942	0.000435696	0.028143	13.03	13.29	9.9	6.42	6.75
ENSG00000155755.19	TMEM237	-0.52	-5.83125	0.000420434	0.028143	13.84	14.59	14.8	18.44	17.66
ENSG00000143669.13	LYST	0.55	5.80708	0.000431967	0.028143	4.96	5.31	5.4	3.38	3.53
ENSG00000134057.15	CCNB1	-0.45	-5.90127	0.000388892	0.028143	104.33	98.92	91.28	129.2	131.42
ENSG00000166881.10	NEMP1	-0.39	-5.88985	0.000393855	0.028143	17.23	19.35	16.97	21.92	21.97
ENSG00000157456.8	CCNB2	-0.45	-5.87548	0.000400195	0.028143	63.78	62.54	56.23	78.8	79.25
ENSG00000091592.16	NLRP1	0.44	5.82504	0.000423365	0.028143	12.86	13.12	13.29	9.1	8.44
ENSG00000117000.9	RLF	-0.5	-5.84087	0.000415935	0.028143	9.54	9.13	10.51	13.43	12.88
ENSG00000166451.13	CENPN	-0.42	-5.79853	0.000436129	0.028143	41.51	44.73	35.32	59.95	55
ENSG00000101194.18	SLC17A9	0.5	5.80927	0.000430906	0.028143	24.11	27.1	24.35	16.53	15.82
ENSG00000168078.10	PBK	-0.61	-5.79408	0.000438313	0.028143	22.7	19.86	24.08	30.73	32.56
ENSG00000138101.18	DTNB	0.39	5.79474	0.00043799	0.028143	59.66	59.03	65.69	45.9	44.36
ENSG00000176225.13	RTTN	-0.38	-5.80714	0.000431937	0.028143	13.12	12.73	12.46	15.54	16.07
ENSG00000137804.14	NUSAP1	-0.45	-5.81458	0.000428349	0.028143	188.9	163.35	173.9	218.04	237.11
ENSG00000026508.18	CD44	0.78	5.80255	0.000434168	0.028143	76.49	104.43	87.79	43.58	39.58
ENSG00000178685.14	PARP10	0.58	5.78344	0.000443588	0.028254	23.23	24.65	21.81	13.69	14.18
ENSG00000094804.12	CDC6	-0.43	-5.78222	0.000444193	0.028254	39.38	37.71	32.44	44.49	42.38
ENSG00000063438.17	AHRR	0.86	5.73156	0.000470312	0.028308	4.38	4.35	3.81	1.89	2.34
ENSG00000169604.19	ANTXR1	0.75	5.71149	0.000481124	0.028308	2.02	2.22	2	1.44	1.43
ENSG00000185818.7	NAT8L	1.19	5.69571	0.000489815	0.028308	0.7	0.97	0.73	0.39	0.3
ENSG00000205903.7	ZNF316	0.73	5.76136	0.000454753	0.028308	5.01	3.41	3.31	2.52	2.75
ENSG00000186628.12	FSD2	1.6	5.69023	0.000492873	0.028308	2.02	1.75	1.58	0.34	0.49
ENSG00000204673.10	AKT1S1	0.61	5.73222	0.000469959	0.028308	6.21	7.92	6.06	4.4	3.95
ENSG00000000460.17	C1orf112	-0.45	-5.76241	0.00045421	0.028308	14.22	13.62	13	16.94	15.69
ENSG00000107815.10	TWNK	0.46	5.71639	0.000478456	0.028308	7.83	8.05	7.3	5.52	5.21
ENSG00000162591.16	MEGF6	0.68	5.76991	0.000450392	0.028308	11.13	13.04	9.62	7.12	7.66
ENSG00000186166.9	CCDC84	0.52	5.69327	0.000491177	0.028308	22.32	24.37	20.48	15.47	14.72
ENSG00000161091.13	MFSD12	0.55	5.74385	0.000463824	0.028308	40.33	44.19	36.87	28.09	26.38
ENSG00000152455.15	SUV39H2	-0.4	-5.75487	0.000458091	0.028308	25.99	25.93	26.13	30.92	31.36
ENSG00000167566.17	NCKAP5L	0.62	5.69146	0.000492185	0.028308	7.26	8.98	7.06	5.39	4.74
ENSG00000117016.10	RIMS3	-0.46	-5.69258	0.000491562	0.028308	3.42	3.96	3.46	4.89	4.42
ENSG00000142102.15	PGGHG	0.38	5.74209	0.00046475	0.028308	34.63	36.24	33.27	24.19	24.87
ENSG00000112029.10	FBXO5	-0.46	-5.73449	0.000468755	0.028308	30.97	27.79	29.14	38.77	37.86
ENSG00000121621.7	KIF18A	-0.43	-5.69949	0.000487716	0.028308	14.64	15.39	16.05	19.27	20.13
ENSG00000071794.16	HLTF	-0.52	-5.73736	0.000467236	0.028308	28.99	28.12	29.68	38.2	38.3
ENSG00000109084.14	TMEM97	-0.42	-5.70825	0.000482892	0.028308	32.76	32.31	26.41	35.61	34
ENSG00000262209.3	PCDHGB3	1.41	5.7515	0.000459837	0.028308	0.42	0.48	0.43	0.23	0.18
ENSG00000142945.13	KIF2C	-0.5	-5.71737	0.000477927	0.028308	46.14	43.52	40.25	55.86	58.19
ENSG00000065150.20	IPO5	-0.38	-5.70256	0.000486021	0.028308	59.49	59.77	58.8	71.97	67.75
ENSG00000186810.8	CXCR3	1.67	5.73424	0.000468887	0.028308	0.56	0.61	0.67	0.18	0.17
ENSG00000112118.19	MCM3	-0.42	-5.68044	0.00049839	0.0285046	105.07	103.29	93.43	128.32	126.48
ENSG00000116678.19	LEPR	-0.66	-5.64676	0.000517896	0.0285111	1.25	1.31	1.44	1.78	1.74
ENSG00000103145.10	HCFC1R1	0.72	5.64192	0.000520773	0.0285111	17.53	19.18	18.13	12.21	10.07
ENSG00000124942.14	AHNAK	1.06	5.65438	0.000513413	0.0285111	1.1	1.25	1.9	0.67	0.74
ENSG00000065320.9	NTN1	0.53	5.66888	0.000504993	0.0285111	3.1	3.53	3.01	2.21	1.93
ENSG00000097046.13	CDC7	-0.42	-5.67026	0.000504202	0.0285111	13.83	13.52	13.66	17.42	17.15
ENSG00000145365.11	TIFA	-0.63	-5.63914	0.00052243	0.0285111	16.48	13.26	16.17	24.05	23.95
ENSG00000154359.13	LONRF1	-0.38	-5.65884	0.000510806	0.0285111	21.67	21.48	21.49	28.9	28.83
ENSG00000196735.11	HLA-DQA1	1.51	5.64023	0.000521777	0.0285111	1.46	1.18	2.26	0.54	0.46
ENSG00000105639.18	JAK3	0.64	5.64321	0.000520004	0.0285111	15.96	20.06	15.44	11.58	9.93
ENSG00000164104.11	HMGB2	-0.49	-5.64086	0.000521399	0.0285111	442.32	409.33	471.3	614.16	600.04
ENSG00000163975.12	MELTF	0.6	5.63726	0.000523552	0.0285111	102.17	110.35	94.61	70.67	66.04
ENSG00000248167.7	TRIM39-RPP21	3.7	5.63711	0.00052364	0.0285111	0.06	0.12	0.06	0	0
ENSG00000246922.8	UBAP1L	0.72	5.62326	0.000532005	0.02858	1.34	1.81	1.22	0.93	0.78
ENSG00000130669.17	PAK4	0.78	5.56942	0.000565954	0.02858	5.6	7.72	4.69	3.12	2.74
ENSG00000013364.19	MVP	0.47	5.61838	0.000534988	0.02858	9.65	10.73	12.01	6.72	8.36
ENSG00000181544.15	FANCB	-0.44	-5.61424	0.000537535	0.02858	9.2	8.79	8.56	11.02	10.47
ENSG00000100479.13	POLE2	-0.45	-5.58661	0.000554863	0.02858	16.73	16.51	18.3	22.92	22.71
ENSG00000013288.8	MAN2B2	0.54	5.60961	0.000540393	0.02858	7.3	7.2	5.75	4.43	4.16
ENSG00000093009.9	CDC45	-0.4	-5.58696	0.000554641	0.02858	28.04	27.95	27.23	33.67	35.14
ENSG00000163755.8	HPS3	-0.42	-5.5753	0.000562128	0.02858	10.91	11.25	10.87	15.05	14.31
ENSG00000148400.12	NOTCH1	1.14	5.58152	0.000558121	0.02858	8.72	12.73	6.46	4.93	3.93
ENSG00000105122.13	RASAL3	0.59	5.60433	0.000543681	0.02858	30.45	31.92	24.15	17.21	19.44
ENSG00000184428.12	TOP1MT	0.46	5.56905	0.000566195	0.02858	28.39	30.74	28.65	22.23	17.91
ENSG00000038210.14	PI4K2B	-0.56	-5.57913	0.000559657	0.02858	11.82	12.22	13.73	17.97	17.14
ENSG00000164109.14	MAD2L1	-0.58	-5.61379	0.000537813	0.02858	66.08	59.17	70.76	93.64	96.55
ENSG00000163507.14	CIP2A	-0.37	-5.59514	0.000549446	0.02858	27.94	28.07	24.78	34.24	32.05
ENSG00000196584.3	XRCC2	-0.39	-5.59964	0.000546614	0.02858	16.27	15.72	14.88	19.86	19.4
ENSG00000080986.13	NDC80	-0.45	-5.56476	0.000568997	0.02858	27.81	26.81	27.42	38.82	34.01
ENSG00000121644.19	DESI2	-0.41	-5.60071	0.000545945	0.02858	38.02	37.08	35.13	43.51	44.03
ENSG00000122952.17	ZWINT	-0.4	-5.58558	0.000555518	0.02858	89.1	85.18	80.32	99.27	99.44
ENSG00000175265.17	GOLGA8A	0.39	5.56503	0.00056882	0.02858	26.04	31.37	25.48	20.86	20.05
ENSG00000058804.12	NDC1	-0.43	-5.57124	0.000564768	0.02858	31.45	28.2	29.57	36.36	36.31
ENSG00000188394.6	GPR21	3.01	5.57804	0.00056036	0.02858	0.35	0.49	0.33	0.06	0.02
ENSG00000181222.16	POLR2A	0.57	5.55982	0.000572254	0.0286379	14.59	14.95	14.49	11.8	9.71
ENSG00000196739.15	COL27A1	0.81	5.52643	0.000594769	0.0287127	1.29	1.88	1.04	1.06	0.93
ENSG00000022567.9	SLC45A4	0.6	5.52372	0.000596639	0.0287127	3.8	4.65	4.39	3.28	3.11
ENSG00000280893.1	AC009133.6	0.8	5.53889	0.000586253	0.0287127	8.04	7.59	6.53	3.6	4.57
ENSG00000157933.10	SKI	1.3	5.49335	0.000618045	0.0287127	3.35	5.76	2.96	2.26	1.68
ENSG00000185418.16	TARSL2	0.51	5.54726	0.00058061	0.0287127	10.17	11.97	11.44	6.89	7.29
ENSG00000005100.13	DHX33	0.67	5.54144	0.000584529	0.0287127	9.1	11.5	9.3	6.91	5.36
ENSG00000091129.20	NRCAM	0.44	5.51261	0.000604373	0.0287127	5.18	6.25	6.52	4.46	3.88
ENSG00000006576.16	PHTF2	-0.42	-5.53491	0.000588956	0.0287127	12.75	12.18	13.47	14.42	15.5
ENSG00000048028.11	USP28	-0.43	-5.51065	0.000605745	0.0287127	15.64	16.01	14.65	20.35	21.51
ENSG00000170345.10	FOS	0.39	5.50672	0.000608517	0.0287127	50.83	51.09	44.35	33.38	32.38
ENSG00000159958.6	TNFRSF13C	0.65	5.49599	0.00061615	0.0287127	12.39	16.49	13.89	9.45	7.94
ENSG00000085840.13	ORC1	-0.47	-5.52856	0.000593306	0.0287127	20.7	18.74	17.83	26.15	24.34
ENSG00000101639.18	CEP192	-0.36	-5.55177	0.000577595	0.0287127	22.14	22.41	21.24	27.34	26.56
ENSG00000124575.6	HIST1H1D	-0.49	-5.52917	0.000592884	0.0287127	744.54	657.75	676.65	904.47	971.9
ENSG00000178295.15	GEN1	-0.36	-5.54071	0.000585024	0.0287127	32.97	28.14	29.52	35.43	37.94
ENSG00000171223.6	JUNB	0.63	5.4998	0.000613427	0.0287127	48.29	48.98	38.03	27.2	28.53
ENSG00000178188.14	SH2B1	0.4	5.50569	0.000609248	0.0287127	32.82	34	30.29	24.05	23.18
ENSG00000145860.11	RNF145	-0.37	-5.50548	0.000609396	0.0287127	27.43	28.15	27.79	36.87	32.98
ENSG00000213402.3	PTPRCAP	0.6	5.51361	0.000603669	0.0287127	204.1	204.52	162.03	116.42	122.81
ENSG00000065526.11	SPEN	0.8	5.50118	0.000612441	0.0287127	16.22	21.54	17.84	13.7	10.78
ENSG00000089820.15	ARHGAP4	0.43	5.49432	0.000617345	0.0287127	127.78	123.46	112.01	80.47	82.06
ENSG00000144320.14	LNPK	-0.4	-5.48965	0.00062071	0.0287385	18.66	19.64	21.25	25.47	22.29
ENSG00000278299.5	TBC1D3C	1.14	5.48206	0.000626214	0.0287974	1.05	1.23	0.97	0.44	0.5
ENSG00000129347.20	KRI1	0.43	5.48285	0.000625637	0.0287974	33.09	35.59	30.03	23.31	21.88
ENSG00000205744.10	DENND1C	0.66	5.46321	0.000640124	0.0292078	4.71	6.06	5.57	3.65	2.74
ENSG00000020129.16	NCDN	0.55	5.46126	0.000641575	0.0292078	8.94	9.96	8.97	7.08	5.55
ENSG00000138160.6	KIF11	-0.36	-5.46542	0.000638472	0.0292078	38.42	37.03	37.07	46.47	45.98
ENSG00000130653.16	PNPLA7	1.01	5.45153	0.000648912	0.029283	0.76	0.81	0.75	0.33	0.44
ENSG00000184208.11	C22orf46	0.77	5.45051	0.000649681	0.029283	1.83	2.26	1.91	1.25	0.95
ENSG00000076242.14	MLH1	-0.37	-5.45298	0.000647807	0.029283	29.03	28.32	28.53	33.55	32.29
ENSG00000249624.9	AP000295.1	0.75	5.42435	0.000669875	0.0294361	1.71	1.83	2.5	1.15	1.15
ENSG00000129911.9	KLF16	0.73	5.4155	0.000676866	0.0294361	8.19	10.33	5.91	3.8	3.98
ENSG00000110046.13	ATG2A	0.65	5.4416	0.000656485	0.0294361	6.98	7.02	6.04	4.44	3.71
ENSG00000138646.9	HERC5	-0.45	-5.41553	0.000676841	0.0294361	4.74	4.75	5.08	6.25	6.28
ENSG00000046889.19	PREX2	0.42	5.43329	0.0006629	0.0294361	5.45	6.7	7.1	4.03	3.86
ENSG00000158164.7	TMSB15A	-0.61	-5.42624	0.000668392	0.0294361	66.25	57.03	71.83	91.89	97
ENSG00000138964.17	PARVG	0.35	5.41632	0.000676216	0.0294361	62.34	63.11	61.78	47.3	43.87
ENSG00000166483.11	WEE1	-0.36	-5.4183	0.000674643	0.0294361	31.08	31.67	28.62	41.87	39.4
ENSG00000213390.11	ARHGAP19	-0.39	-5.42322	0.000670763	0.0294361	22.48	22.77	23.59	28.4	28.15
ENSG00000165672.7	PRDX3	-0.43	-5.4182	0.000674726	0.0294361	96.41	87.58	89.65	117.03	119.74
ENSG00000198901.14	PRC1	-0.4	-5.41799	0.000674889	0.0294361	99.62	95.67	93.1	117.94	115.34
ENSG00000139190.16	VAMP1	0.42	5.4125	0.000679248	0.0294456	12.33	10.17	10.43	7.9	8.39
ENSG00000127663.15	KDM4B	0.6	5.40645	0.00068409	0.0295614	10.36	12.67	9.12	6.95	6.38
ENSG00000145781.9	COMMD10	-0.46	-5.38297	0.000703242	0.0297349	10.82	11.29	10.99	14.45	12.83
ENSG00000151502.11	VPS26B	0.44	5.38181	0.000704202	0.0297349	8.85	8.36	8.64	6.45	5.56
ENSG00000007312.12	CD79B	-0.48	-5.38088	0.000704978	0.0297349	20.13	18.49	19.86	25.01	26.4
ENSG00000183814.15	LIN9	-0.5	-5.37196	0.000712425	0.0297349	10.53	8.86	9.11	12.24	12.39
ENSG00000213462.5	ERV3-1	0.38	5.37981	0.000705866	0.0297349	23.98	25.05	22.41	18.6	17.92
ENSG00000198888.2	MT-ND1	0.96	5.39069	0.000696885	0.0297349	109.59	176.29	163.45	75.35	69.32
ENSG00000278637.1	HIST1H4A	-0.47	-5.39651	0.000692131	0.0297349	610.32	576.59	523.43	751.07	788.64
ENSG00000137807.15	AC027237.1	-0.39	-5.37421	0.000710542	0.0297349	29.69	28.56	27.13	35.99	34.32
ENSG00000196547.15	MAN2A2	0.41	5.37867	0.000706814	0.0297349	47.6	54.17	44.23	35.63	29.31
ENSG00000052802.13	MSMO1	-0.47	-5.36738	0.000716286	0.0297349	44.81	40.68	46.99	57.49	57.41
ENSG00000136824.19	SMC2	-0.36	-5.37012	0.000713974	0.0297349	41.97	41.92	42.54	52.19	50.21
ENSG00000095002.14	MSH2	-0.42	-5.37314	0.000711438	0.0297349	36.21	33.41	36.86	46.03	45.95
ENSG00000104852.15	SNRNP70	0.4	5.36712	0.000716504	0.0297349	144.91	150.36	126.27	105.28	108.22
ENSG00000185736.16	ADARB2	0.69	5.35392	0.000727756	0.0300096	2.42	2.77	2.56	1.91	1.55
ENSG00000275183.1	LENG9	0.9	5.35305	0.000728506	0.0300096	5.02	5.77	3.94	2.69	2.36
ENSG00000154640.14	BTG3	-0.41	-5.34907	0.000731942	0.0300096	22.9	23.85	20.71	27.63	27.14
ENSG00000162607.13	USP1	-0.43	-5.34971	0.000731387	0.0300096	47.82	44.69	49.38	61.19	59.83
ENSG00000160613.12	PCSK7	0.48	5.3402	0.000739658	0.0301444	17.2	22.87	16.61	13.61	12.9
ENSG00000164211.13	STARD4	-0.67	-5.34087	0.000739074	0.0301444	25.43	24.06	29.54	40.67	38.78
ENSG00000105245.9	NUMBL	0.57	5.33017	0.000748493	0.0304134	7.45	7.15	5.57	4.37	3.58
ENSG00000140795.13	MYLK3	0.82	5.32697	0.000751335	0.030438	1.43	1.06	1.08	0.63	0.72
ENSG00000129083.12	COPB1	-0.42	-5.32312	0.000754777	0.0304867	47.94	46.72	47.9	60.53	61.09
ENSG00000100427.15	MLC1	0.38	5.3137	0.000763253	0.0307379	19	17.84	18.42	13.93	13.42
ENSG00000188906.16	LRRK2	-0.45	-5.30668	0.000769646	0.0309039	3.33	3.79	3.5	4.45	4.55
ENSG00000007080.11	CCDC124	0.73	5.30378	0.000772305	0.0309195	37.61	43.16	31.91	22.94	20.19
ENSG00000164830.18	OXR1	-0.47	-5.28973	0.000785317	0.0313482	20.64	18.76	21.4	24.91	25.19
ENSG00000131759.18	RARA	0.86	5.28411	0.00079059	0.0314045	5.69	6.95	5.04	3.72	3.06
ENSG00000117984.14	CTSD	0.58	5.276	0.000798262	0.0314045	40.49	45.23	30.76	27.48	24.52
ENSG00000173848.19	NET1	-0.36	-5.27728	0.000797051	0.0314045	15.92	15.75	16.97	19.94	19.17
ENSG00000196843.16	ARID5A	0.51	5.27783	0.000796525	0.0314045	41.69	41.99	35	25.72	27.03
ENSG00000113328.19	CCNG1	-0.62	-5.27976	0.000794698	0.0314045	75.89	69.14	76.34	104.99	101.54
ENSG00000160752.14	FDPS	-0.36	-5.27297	0.000801158	0.0314276	160.66	154.98	155.16	195.37	198.11
ENSG00000111676.15	ATN1	1.03	5.26399	0.000809782	0.0316107	1.28	2.14	1.4	0.84	0.68
ENSG00000117748.10	RPA2	-0.45	-5.26328	0.00081047	0.0316107	63.18	60.52	64.87	77.09	82.02
ENSG00000187678.9	SPRY4	0.48	5.24777	0.00082564	0.0321103	11.57	12	9.7	7.08	6.71
ENSG00000100302.7	RASD2	0.98	5.20855	0.000865387	0.0322204	0.84	1.15	0.92	0.46	0.47
ENSG00000182580.3	EPHB3	0.71	5.21465	0.000859065	0.0322204	1.59	2.1	2.11	1.26	0.9
ENSG00000144134.18	RABL2A	0.67	5.22778	0.00084564	0.0322204	7.19	8.75	7.09	4.73	4.98
ENSG00000078687.17	TNRC6C	0.58	5.20198	0.00087224	0.0322204	2.38	3.27	2.17	1.69	1.65
ENSG00000089639.11	GMIP	0.75	5.23672	0.000836623	0.0322204	9.71	13	9.63	6.38	5.64
ENSG00000106624.11	AEBP1	0.91	5.21474	0.000858976	0.0322204	9.64	12.01	10.35	7.81	5.17
ENSG00000059145.18	UNKL	0.4	5.23102	0.000842361	0.0322204	16.39	15.85	17.77	10.52	11.32
ENSG00000168970.22	JMJD7-PLA2G4B	0.48	5.22403	0.000849451	0.0322204	3.55	3.76	3.87	2.65	2.67
ENSG00000174123.11	TLR10	-0.62	-5.24033	0.000833019	0.0322204	6.9	5.61	6.96	10.23	9.53
ENSG00000136982.6	DSCC1	-0.45	-5.23517	0.00083818	0.0322204	11.76	10.71	11.53	14.77	14.26
ENSG00000105738.11	SIPA1L3	0.79	5.21243	0.000861353	0.0322204	8.57	11	9.11	6.58	6.14
ENSG00000182010.11	RTKN2	-0.5	-5.20083	0.000873446	0.0322204	3.81	3.82	4.9	5.85	5.73
ENSG00000169499.15	PLEKHA2	-0.36	-5.22641	0.000847028	0.0322204	15.93	17.35	17.7	21.3	18.73
ENSG00000273802.2	HIST1H2BG	-0.48	-5.20507	0.000869006	0.0322204	270.83	237	247.58	324.27	348.48
ENSG00000113758.13	DBN1	0.33	5.20671	0.000867301	0.0322204	59.39	58.9	60.2	42.59	39.48
ENSG00000198886.2	MT-ND4	0.75	5.21403	0.000859703	0.0322204	100.55	148.58	136.12	75.64	68.99
ENSG00000001630.17	CYP51A1	-0.46	-5.20408	0.000870047	0.0322204	56.69	51.79	58.33	73.47	73.93
ENSG00000197912.15	SPG7	0.37	5.20118	0.000873086	0.0322204	58.37	58.91	46.35	37.45	37
ENSG00000156970.12	BUB1B	-0.32	-5.20169	0.000872543	0.0322204	59.87	71.48	61.54	69.35	67.44
ENSG00000103995.14	CEP152	-0.36	-5.1951	0.000879494	0.0323264	29.85	25.33	25.14	32.84	30.6
ENSG00000264058.2	AC073508.2	3.9	5.19361	0.000881068	0.0323264	0.03	0.02	0.05	0	0
ENSG00000198727.2	MT-CYB	0.86	5.18995	0.000884961	0.032382	81.79	124.84	114.67	61.47	50.45
ENSG00000127415.13	IDUA	1.12	5.18281	0.000892603	0.0324742	11.51	13.46	8.28	5.27	4.91
ENSG00000101574.15	METTL4	-0.47	-5.17871	0.000897025	0.0324742	7.8	6.63	7.89	7.96	7.11
ENSG00000183044.12	ABAT	0.44	5.17873	0.000897005	0.0324742	5.76	5.9	5.91	4.35	3.99
ENSG00000154719.13	MRPL39	-0.39	-5.18294	0.000892467	0.0324742	32.25	31.83	33.03	40.29	41
ENSG00000140332.16	TLE3	0.79	5.17491	0.000901152	0.0325371	6.31	6.04	5.4	3.63	2.49
ENSG00000182095.14	TNRC18	1.06	5.16867	0.000907958	0.0326961	23.55	32.96	24.34	15.05	11.42
ENSG00000132326.12	PER2	0.54	5.16461	0.000912426	0.0327703	2.55	2.96	2.83	2.24	1.77
ENSG00000141837.20	CACNA1A	0.77	5.12889	0.000952723	0.0328281	1.68	1.8	1.35	0.94	0.81
ENSG00000284981.1	AC093668.2	0.78	5.11822	0.00096514	0.0328281	14.38	15.67	11.62	8.79	6.92
ENSG00000137809.17	ITGA11	1.14	5.12253	0.000960112	0.0328281	1.12	0.88	0.98	0.09	0.23
ENSG00000178209.15	PLEC	1.16	5.14193	0.000937789	0.0328281	2.63	3.16	1.81	1.25	1.06
ENSG00000184381.19	PLA2G6	0.4	5.15621	0.00092173	0.0328281	22.94	24.23	20.95	16.86	15.62
ENSG00000212907.2	MT-ND4L	0.89	5.14788	0.000931067	0.0328281	211.25	310.16	292.74	157.87	126.8
ENSG00000142856.16	ITGB3BP	-0.44	-5.14688	0.000932193	0.0328281	40.89	37.93	42.41	54.1	51.64
ENSG00000203485.13	INF2	0.71	5.14311	0.00093645	0.0328281	16.7	20.95	15.38	11.67	10.19
ENSG00000198792.13	TMEM184B	0.52	5.15694	0.000920921	0.0328281	16.45	19.32	16.02	11.37	10.76
ENSG00000162337.12	LRP5	0.58	5.15805	0.000919678	0.0328281	12.42	15.55	10.97	8.57	7.78
ENSG00000265690.7	AC074143.2	1.81	5.12301	0.000959552	0.0328281	1.35	1.68	0.93	0.43	0.29
ENSG00000166927.13	MS4A7	1.5	5.14789	0.000931053	0.0328281	0.76	1.08	1.05	0.44	0.39
ENSG00000158805.12	ZNF276	0.41	5.12283	0.000959755	0.0328281	17.2	21.13	17.72	13.32	13.83
ENSG00000096654.15	ZNF184	-0.45	-5.1318	0.000949368	0.0328281	13.86	12.99	14.76	18.06	18.33
ENSG00000197256.10	KANK2	0.38	5.12547	0.000956688	0.0328281	24.93	23.1	25.02	15.25	18.22
ENSG00000187531.14	SIRT7	0.41	5.13077	0.000950563	0.0328281	45.75	49.72	39.71	28.45	30.4
ENSG00000087586.17	AURKA	-0.43	-5.11911	0.000964098	0.0328281	27.68	25.98	25.38	32.89	34.23
ENSG00000138413.13	IDH1	-0.42	-5.14295	0.000936635	0.0328281	39.42	37.58	38.94	47.98	49.95
ENSG00000174442.12	ZWILCH	-0.41	-5.11958	0.000963553	0.0328281	28.3	27.59	26.89	32.62	34.4
ENSG00000170540.15	ARL6IP1	-0.42	-5.13612	0.00094441	0.0328281	118.15	109.6	124.33	147	148.5
ENSG00000143624.14	INTS3	0.37	5.11656	0.000967093	0.0328281	24.21	27.36	23.55	19.78	18.22
ENSG00000166803.13	PCLAF	-0.75	-5.1172	0.000966335	0.0328281	159.67	135.39	203.77	256.19	251.91
ENSG00000132938.20	MTUS2	0.91	5.11033	0.000974436	0.0329951	0.85	1.01	1.38	0.6	0.49
ENSG00000240184.7	PCDHGC3	0.53	5.10514	0.000980603	0.0331215	17.07	19.07	15.39	11.84	11.19
ENSG00000173198.6	CYSLTR1	-0.54	-5.10166	0.00098476	0.0331796	9.42	8.09	9.69	12.42	12.67
ENSG00000138386.17	NAB1	-0.39	-5.0985	0.000988559	0.0332253	14.54	14.8	15.87	16.09	17.84
ENSG00000145936.9	KCNMB1	0.54	5.08971	0.000999202	0.0335003	4.83	5.86	4.72	3.56	3.51
ENSG00000053747.16	LAMA3	0.6	5.07917	0.00101211	0.0335698	1.27	1.26	1.6	1.18	0.92
ENSG00000100505.13	TRIM9	0.63	5.08191	0.00100874	0.0335698	2.49	3.7	3.43	1.98	1.96
ENSG00000007047.15	MARK4	0.63	5.07597	0.00101607	0.0335698	9.15	10.11	8.34	5.94	5.91
ENSG00000124574.15	ABCC10	0.52	5.0782	0.00101332	0.0335698	4.85	5.53	4.92	3.55	3.28
ENSG00000185024.17	BRF1	0.4	5.07862	0.0010128	0.0335698	21.33	21.67	19.71	14.43	14
ENSG00000063245.14	EPN1	0.68	5.07656	0.00101534	0.0335698	24.94	31.78	18.14	15.01	13.55
ENSG00000127423.10	AUNIP	-0.43	-5.07141	0.00102175	0.0336756	9.72	9.18	9.13	11.52	11.35
ENSG00000159363.18	ATP13A2	0.57	5.06637	0.00102806	0.0338017	12.39	13.89	12.43	8.14	7.7
ENSG00000176155.19	CCDC57	0.41	5.0634	0.00103179	0.0338426	29.12	31.53	31.04	25.71	23.97
ENSG00000105063.19	PPP6R1	0.55	5.05805	0.00103857	0.033983	57.47	69.47	58.99	44.97	38.66
ENSG00000156876.10	SASS6	-0.5	-5.04774	0.00105175	0.0343319	7.51	6.73	8.04	10.33	9.75
ENSG00000130810.20	PPAN	0.38	5.03735	0.00106521	0.0346054	59.23	65.3	56.87	42.5	41.8
ENSG00000111530.13	CAND1	-0.35	-5.03832	0.00106395	0.0346054	84.11	80.84	67.45	97.12	92.25
ENSG00000102781.14	KATNAL1	-0.37	-5.03355	0.00107018	0.0346841	12.52	11.83	11.49	14.51	13
ENSG00000119725.18	ZNF410	-0.35	-5.02825	0.00107716	0.0348274	28.05	30.47	30.12	33.74	34.05
ENSG00000164649.20	CDCA7L	-0.38	-5.02631	0.00107973	0.0348277	29.86	28.97	29.4	36.3	35.29
ENSG00000280537.2	AC068946.1	0.85	5.02324	0.00108381	0.0348768	0.59	0.64	0.58	0.31	0.33
ENSG00000008853.16	RHOBTB2	0.52	5.02023	0.00108782	0.0349231	4.94	6.06	6.15	3.71	3.31
ENSG00000123360.12	PDE1B	0.49	5.01705	0.00109208	0.0349772	4.43	4.99	5.02	3.44	3.12
ENSG00000136960.12	ENPP2	1.18	5.00226	0.00111212	0.0355355	1.05	1.22	1.37	0.36	0.52
ENSG00000116260.17	QSOX1	0.38	4.99834	0.0011175	0.0355406	16.66	20.62	18.2	13.35	13.43
ENSG00000167491.17	GATAD2A	0.47	4.99995	0.00111529	0.0355406	42.96	48.94	38.37	28.42	25.47
ENSG00000079308.19	TNS1	1.18	4.97351	0.00115224	0.0357102	0.72	1.3	1.09	0.56	0.44
ENSG00000183150.8	GPR19	-0.68	-4.95365	0.00118087	0.0357102	3.82	4.46	3.6	5.96	5.88
ENSG00000135835.12	KIAA1614	0.58	4.96624	0.00116263	0.0357102	2.28	2.68	2.16	1.85	1.45
ENSG00000144218.18	AFF3	1	4.95005	0.00118615	0.0357102	3.57	4.68	6.11	1.91	2.3
ENSG00000225828.1	FAM229A	0.67	4.95304	0.00118178	0.0357102	4.9	4.69	3.55	2.27	2.24
ENSG00000272410.5	AC022384.1	0.78	4.9603	0.0011712	0.0357102	4.03	5.77	4.47	2.61	2.65
ENSG00000126368.6	NR1D1	1.42	4.95119	0.00118448	0.0357102	0.71	0.79	0.56	0.19	0.3
ENSG00000197774.12	EME2	0.58	4.9821	0.00114009	0.0357102	5.07	5.39	4.46	3.18	2.79
ENSG00000149548.15	CCDC15	-0.46	-4.94851	0.00118841	0.0357102	2.65	2.61	2.66	3.68	3.26
ENSG00000068024.16	HDAC4	0.59	4.97705	0.00114722	0.0357102	8.24	9.52	8.14	8.58	4.92
ENSG00000197183.14	NOL4L	0.53	4.96112	0.00117002	0.0357102	4.4	5.83	4.82	3.95	3.6
ENSG00000145022.4	TCTA	0.42	4.96893	0.00115878	0.0357102	14.46	15.82	14.22	11.19	9.52
ENSG00000272333.5	KMT2B	0.94	4.956	0.00117746	0.0357102	4.55	6.62	3.93	2.95	2.3
ENSG00000130827.6	PLXNA3	0.73	4.95612	0.00117728	0.0357102	10.67	16.55	9.16	9.12	7.58
ENSG00000275342.4	PRAG1	0.74	4.96898	0.00115871	0.0357102	10.97	13.57	9.12	6.97	5.8
ENSG00000197056.11	ZMYM1	-0.37	-4.9677	0.00116054	0.0357102	11.19	12.94	9.97	13.95	12.97
ENSG00000167173.19	C15orf39	0.93	4.9554	0.00117833	0.0357102	15.12	21.97	14.77	9.46	7.61
ENSG00000164305.19	CASP3	-0.41	-4.99022	0.00112874	0.0357102	29.02	26.17	30.6	37.07	36.38
ENSG00000115977.19	AAK1	0.66	4.97169	0.00115484	0.0357102	16.34	23.6	17.03	12.07	10.33
ENSG00000146263.11	MMS22L	-0.38	-4.98714	0.00113303	0.0357102	22.36	23.11	23.44	30.16	28.45
ENSG00000123983.14	ACSL3	-0.47	-4.97774	0.00114624	0.0357102	31.52	28.76	33.74	42.48	42.2
ENSG00000138182.14	KIF20B	-0.38	-4.96677	0.00116187	0.0357102	20.05	17.63	19.69	25.26	22.98
ENSG00000072110.13	ACTN1	0.53	4.96161	0.00116931	0.0357102	57.5	67.01	49.35	40.58	34.56
ENSG00000167005.14	NUDT21	-0.43	-4.95428	0.00117996	0.0357102	82.61	84.75	81.55	94.55	94.82
ENSG00000173482.16	PTPRM	1.82	4.96152	0.00116944	0.0357102	0.62	0.41	0.83	0.24	0.23
ENSG00000006634.8	DBF4	-0.41	-4.94278	0.00119688	0.0358853	46.03	41.65	39.4	55.63	54.65
ENSG00000154237.13	LRRK1	0.46	4.93307	0.00121138	0.0360815	20.91	24.3	17.12	13.31	12.19
ENSG00000141524.15	TMC6	0.35	4.93606	0.0012069	0.0360815	57.14	56.44	53.75	38.7	39.44
ENSG00000183741.11	CBX6	0.38	4.93311	0.00121132	0.0360815	21.7	24.18	19.75	16.48	14.59
ENSG00000164985.15	PSIP1	-0.36	-4.93106	0.0012144	0.0360927	70.33	70.57	71.31	88.46	83.57
ENSG00000102858.13	MGRN1	0.85	4.92511	0.0012234	0.0362809	6.61	10.64	6.42	4.35	4.6
ENSG00000189184.11	PCDH18	-0.58	-4.923	0.00122662	0.0362972	1.48	1.3	1.35	1.78	1.97
ENSG00000073910.21	FRY	0.42	4.91983	0.00123146	0.0363614	8.06	7.37	5.91	5.09	3.95
ENSG00000179364.13	PACS2	0.47	4.91615	0.0012371	0.0364488	18.88	20.71	16.49	13.22	12.78
ENSG00000105997.22	HOXA3	0.99	4.90181	0.00125936	0.0365252	2.27	2.61	2.25	1.5	0.98
ENSG00000166987.15	MBD6	1.09	4.9079	0.00124986	0.0365252	3.16	4.47	3.27	2.1	1.4
ENSG00000122176.12	FMOD	0.68	4.9009	0.0012608	0.0365252	3.79	4.89	3.43	2.44	2.42
ENSG00000165879.8	FRAT1	0.46	4.90067	0.00126115	0.0365252	6.45	6.85	6.34	4.54	4.73
ENSG00000187325.5	TAF9B	-0.43	-4.90607	0.0012527	0.0365252	13.92	13.53	14.34	17.5	17.82
ENSG00000180776.15	ZDHHC20	-0.42	-4.90186	0.00125929	0.0365252	13.74	12.35	13.58	16.74	17.19
ENSG00000213551.5	DNAJC9	-0.35	-4.90941	0.00124751	0.0365252	28.23	26.88	28.46	34.51	34.28
ENSG00000168496.4	FEN1	-0.39	-4.9093	0.00124768	0.0365252	63.89	59.1	55.39	75.16	74.79
ENSG00000104946.13	TBC1D17	0.68	4.89794	0.00126545	0.0365717	8.04	9.36	7.63	5.19	4.74
ENSG00000139083.10	ETV6	0.54	4.8883	0.00128074	0.036899	10.32	12.7	9.85	7.18	6.49
ENSG00000163635.18	ATXN7	0.4	4.88739	0.00128219	0.036899	18.91	21.82	17.98	15.58	12.32
ENSG00000019582.15	CD74	0.33	4.88144	0.00129175	0.0370955	649.23	702.05	679.82	543.66	498.9
ENSG00000175309.15	PHYKPL	0.48	4.8757	0.00130105	0.0371276	32.23	37.86	28.57	23	19.89
ENSG00000077782.20	FGFR1	0.48	4.87791	0.00129745	0.0371276	17.2	18.26	19.61	13.57	14.24
ENSG00000055483.19	AC022966.1	0.46	4.87735	0.00129837	0.0371276	16.77	17.97	14.37	12.13	11.43
ENSG00000154473.18	BUB3	-0.39	-4.87335	0.00130487	0.0371587	187.61	179.05	181.08	215.24	217.09
ENSG00000089327.14	FXYD5	0.41	4.87023	0.00130996	0.0372078	81.16	96.9	84.02	65.57	60.59
ENSG00000137814.11	HAUS2	-0.42	-4.86728	0.00131479	0.0372078	19.5	19.09	18.53	24.79	23.73
ENSG00000092036.18	HAUS4	-0.36	-4.86814	0.00131338	0.0372078	59.19	59.24	56.2	70.38	73.17
ENSG00000130175.9	PRKCSH	0.49	4.86526	0.00131813	0.0372249	106.22	127.82	102.25	87.48	71.84
ENSG00000105409.19	ATP1A3	0.85	4.84612	0.00135008	0.0372731	1.45	1.82	1.41	0.98	0.62
ENSG00000168890.14	TMEM150A	0.84	4.83938	0.00136153	0.0372731	2.08	1.77	1.69	0.96	1.02
ENSG00000136854.21	STXBP1	0.93	4.84363	0.0013543	0.0372731	4.83	5.02	4.34	2.96	2.32
ENSG00000188157.15	AGRN	0.77	4.86015	0.00132657	0.0372731	2.17	3.07	2.01	1.07	1.86
ENSG00000176171.11	BNIP3	-0.4	-4.83889	0.00136237	0.0372731	7.27	7.37	5.52	8.29	7.52
ENSG00000080603.17	SRCAP	0.98	4.85686	0.00133205	0.0372731	8.02	11.29	8.19	4.65	4.46
ENSG00000104853.16	CLPTM1	0.56	4.85865	0.00132907	0.0372731	22.14	26.85	20.33	15.6	13.71
ENSG00000187790.11	FANCM	-0.41	-4.85235	0.00133958	0.0372731	8.34	7.93	7.46	9.65	9.72
ENSG00000172071.13	EIF2AK3	-0.4	-4.84509	0.00135183	0.0372731	10.11	9.64	10.55	12.1	12.52
ENSG00000167842.15	MIS12	-0.41	-4.86029	0.00132635	0.0372731	21.51	20.14	24.22	25.13	27.43
ENSG00000138698.14	RAP1GDS1	-0.33	-4.83495	0.00136913	0.0372731	20.41	21.58	21.19	25.47	25.64
ENSG00000130254.12	SAFB2	0.53	4.83579	0.00136768	0.0372731	33.15	38.35	31.53	24.53	22.1
ENSG00000103222.19	ABCC1	0.64	4.83945	0.00136141	0.0372731	20.21	27.11	19.13	13.52	12.87
ENSG00000103769.10	RAB11A	-0.4	-4.85323	0.00133812	0.0372731	82.26	76.37	77.51	89.83	90.95
ENSG00000075426.12	FOSL2	0.38	4.84127	0.00135831	0.0372731	16.55	19.32	15.56	12.77	12.03
ENSG00000156030.13	ELMSAN1	0.5	4.83524	0.00136863	0.0372731	17.94	21.37	18.51	14.91	12.68
ENSG00000182628.13	SKA2	-0.36	-4.83778	0.00136428	0.0372731	59.19	58.6	61.38	68.92	70.85
ENSG00000127616.18	SMARCA4	0.59	4.84167	0.00135763	0.0372731	47.51	59.13	46.47	38.85	32.6
ENSG00000125534.10	PPDPF	1.14	4.83286	0.00137271	0.0372962	18.94	31.26	17.91	9.88	9.29
ENSG00000089685.15	BIRC5	-0.37	-4.82978	0.00137803	0.037366	62.65	57.3	54.44	67.77	69.95
ENSG00000204946.10	ZNF783	0.74	4.82506	0.00138622	0.0375135	2.63	2.99	1.84	1.55	1.36
ENSG00000116062.15	MSH6	-0.35	-4.82288	0.00139004	0.0375421	94.24	99.79	99.8	122.5	117.17
ENSG00000099326.8	MZF1	0.61	4.81704	0.00140028	0.037568	11.59	13.99	9.73	7.67	7.15
ENSG00000079313.15	REXO1	0.83	4.80208	0.00142688	0.037568	12.14	12.18	9.36	6.88	6.13
ENSG00000162104.10	ADCY9	0.53	4.81568	0.00140266	0.037568	5.71	7.04	5.46	4.18	3.71
ENSG00000140464.19	PML	0.5	4.80307	0.00142511	0.037568	14.1	16.27	13.49	10.1	9.07
ENSG00000100387.8	RBX1	-0.42	-4.81503	0.00140382	0.037568	39.62	35.57	39.99	48.4	49.56
ENSG00000166822.13	TMEM170A	-0.36	-4.80971	0.00141325	0.037568	12.36	10.43	11.51	14.27	14.69
ENSG00000148337.21	CIZ1	0.51	4.80578	0.00142025	0.037568	41.62	46.68	38.07	30.75	25.36
ENSG00000213186.8	TRIM59	-0.42	-4.81378	0.00140602	0.037568	19.9	19.32	22.63	25.73	26.02
ENSG00000168566.13	SNRNP48	-0.44	-4.81611	0.00140191	0.037568	20.41	17.63	20.77	26.13	24.25
ENSG00000100393.13	EP300	0.68	4.80453	0.00142249	0.037568	19.1	25.16	21.23	13.7	14.73
ENSG00000139496.16	NUP58	-0.39	-4.8057	0.00142039	0.037568	24.53	23.25	24.52	27.26	26.79
ENSG00000160796.17	NBEAL2	0.64	4.80348	0.00142438	0.037568	38.02	48.78	39.83	29.74	24.37
ENSG00000148019.13	CEP78	-0.32	-4.81197	0.00140922	0.037568	38.32	37.11	37.43	46.38	46.14
ENSG00000144355.15	DLX1	0.9	4.76315	0.00149875	0.0375865	2.35	3.33	2.1	1.05	1.35
ENSG00000120913.23	PDLIM2	0.51	4.79864	0.00143307	0.0375865	7.8	7.07	6.42	5.76	3.82
ENSG00000075399.14	VPS9D1	0.55	4.76675	0.00149194	0.0375865	3.58	3.38	3.12	2	2.31
ENSG00000143196.5	DPT	-0.59	-4.77049	0.00148491	0.0375865	4.92	4.02	4.56	6.33	6.52
ENSG00000114805.17	PLCH1	0.67	4.77898	0.00146907	0.0375865	3.29	2.16	2.39	1.44	1.31
ENSG00000170667.14	RASA4B	0.72	4.78456	0.00145874	0.0375865	8.62	9.28	6.91	5.61	4.01
ENSG00000135211.6	TMEM60	-0.43	-4.79013	0.00144854	0.0375865	16.51	15.43	16.37	21	20.71
ENSG00000136122.16	BORA	-0.45	-4.77556	0.00147542	0.0375865	5.52	4.76	4.79	6.96	6.19
ENSG00000158402.20	CDC25C	-0.49	-4.77155	0.00148292	0.0375865	8.5	8.67	7.11	10.73	9.71
ENSG00000100744.15	GSKIP	-0.46	-4.77816	0.00147058	0.0375865	8.96	8.36	10.18	13.09	12.35
ENSG00000111231.9	GPN3	-0.39	-4.79009	0.0014486	0.0375865	23.59	24.1	22.65	28.35	26.91
ENSG00000198924.8	DCLRE1A	-0.41	-4.77194	0.00148219	0.0375865	5.9	5.32	5.48	7.12	7.15
ENSG00000101843.19	PSMD10	-0.47	-4.76499	0.00149527	0.0375865	20.4	17.54	19.79	25.15	25.88
ENSG00000060971.18	ACAA1	0.39	4.76282	0.00149938	0.0375865	23.68	26.67	25.13	19.7	18.35
ENSG00000122378.14	PRXL2A	-0.42	-4.77999	0.00146718	0.0375865	14.89	14.62	17.12	19.85	20.11
ENSG00000023697.13	DERA	-0.36	-4.78344	0.00146081	0.0375865	33.23	31.06	30.93	38.55	38.82
ENSG00000115568.15	ZNF142	0.67	4.7677	0.00149016	0.0375865	14.63	18.45	13.3	10.16	9.7
ENSG00000005339.14	CREBBP	0.8	4.7727	0.00148076	0.0375865	12.41	20.98	14.1	8.52	8.79
ENSG00000167548.15	KMT2D	0.9	4.77155	0.00148292	0.0375865	9.75	13.26	13.01	6.65	5.76
ENSG00000123219.13	CENPK	-0.49	-4.76303	0.00149898	0.0375865	45.64	42.31	35.69	49.44	48.79
ENSG00000198899.2	MT-ATP6	1.14	4.77004	0.00148574	0.0375865	122.74	236.79	179.98	85.18	67.67
ENSG00000074370.18	ATP2A3	0.65	4.77572	0.00147512	0.0375865	25.31	33.68	22.98	16.62	13.47
ENSG00000167522.16	ANKRD11	0.64	4.78552	0.00145698	0.0375865	29.54	39.8	32.54	24.81	22.32
ENSG00000064666.15	CNN2	0.41	4.77134	0.0014833	0.0375865	53.2	57.68	48.23	39.43	36.06
ENSG00000090621.14	PABPC4	0.51	4.78804	0.00145236	0.0375865	123.75	148.43	126.58	94.17	78.79
ENSG00000159216.18	RUNX1	0.67	4.76981	0.00148618	0.0375865	65.42	98.83	65.11	47.37	43.1
ENSG00000139718.10	SETD1B	0.99	4.76129	0.00150228	0.0375902	2.33	3.71	2.11	1.32	1.2
ENSG00000173065.13	FAM222B	0.97	4.75614	0.00151211	0.0377209	2.97	3.47	2.37	1.41	1.51
ENSG00000104147.9	OIP5	-0.42	-4.75565	0.00151305	0.0377209	18.4	17.08	17.41	21.76	22.55
ENSG00000075188.9	NUP37	-0.4	-4.75336	0.00151743	0.037761	27.34	24.44	24.9	31.27	31.65
ENSG00000110011.13	DNAJC4	0.4	4.74819	0.00152741	0.037846	35.27	37.16	31.18	26.3	23.33
ENSG00000254206.5	NPIPB11	1.6	4.74727	0.00152919	0.037846	0.27	0.54	0.28	0.09	0.12
ENSG00000103187.8	COTL1	0.52	4.74729	0.00152916	0.037846	161.95	183.52	134.06	105.1	99.38
ENSG00000184517.12	ZFP1	-0.47	-4.74168	0.00154007	0.0379087	13.37	14.25	12.76	16.72	15.22
ENSG00000146729.10	NIPSNAP2	-0.36	-4.74267	0.00153813	0.0379087	36.06	35.32	36.54	43.23	41.42
ENSG00000286235.1	AL035461.3	-7.37	-4.74187	0.0015397	0.0379087	0	0	0.42	2.09	1.09
ENSG00000165655.17	ZNF503	0.78	4.73779	0.00154769	0.0379189	1.05	1.04	0.97	0.64	0.51
ENSG00000138346.15	DNA2	-0.4	-4.7366	0.00155003	0.0379189	12.17	10.21	9.72	12.64	13.65
ENSG00000172575.12	RASGRP1	-0.39	-4.73578	0.00155163	0.0379189	9.2	9.34	9.72	11.54	11.14
ENSG00000122884.12	P4HA1	-0.33	-4.73969	0.00154396	0.0379189	17.26	17.79	17.88	20.98	20.87
ENSG00000146005.4	PSD2	1.23	4.68571	0.00165374	0.0379249	0.83	1.13	1.3	0.45	0.32
ENSG00000243696.5	AC006254.1	0.56	4.71721	0.00158868	0.0379249	1.59	1.89	1.55	1.28	1.1
ENSG00000140323.6	DISP2	0.63	4.67094	0.00168524	0.0379249	0.91	1.14	1.04	0.6	0.63
ENSG00000196453.8	ZNF777	0.77	4.67665	0.00167298	0.0379249	2.96	3.07	2.18	1.5	1.57
ENSG00000132423.12	COQ3	-0.5	-4.69257	0.00163931	0.0379249	5.23	5.67	5.86	7.6	7.83
ENSG00000253250.3	C8orf88	-0.47	-4.72574	0.00157155	0.0379249	11.18	10.86	12.01	14.64	15.37
ENSG00000148842.18	CNNM2	0.57	4.67781	0.00167051	0.0379249	2.26	3.15	2.14	1.53	1.3
ENSG00000221886.4	ZBED8	-0.44	-4.67911	0.00166773	0.0379249	3.1	3.12	3.25	4.08	4.1
ENSG00000163945.16	UVSSA	0.56	4.69012	0.00164444	0.0379249	3.37	3.88	2.8	2.31	2.3
ENSG00000101096.20	NFATC2	0.91	4.71495	0.00159325	0.0379249	2.91	5	3.09	1.94	1.35
ENSG00000107957.16	SH3PXD2A	0.69	4.72725	0.00156853	0.0379249	2.39	2.97	2.23	1.61	1.3
ENSG00000128016.6	ZFP36	0.69	4.71254	0.00159815	0.0379249	16.92	20.29	15.04	9.93	9.62
ENSG00000169682.18	SPNS1	0.47	4.72021	0.00158262	0.0379249	11.56	12.57	10.42	8.08	7.87
ENSG00000132849.20	PATJ	-0.43	-4.68176	0.00166209	0.0379249	2.98	2.42	2.65	3.61	3.86
ENSG00000165684.4	SNAPC4	0.48	4.68066	0.00166443	0.0379249	4.65	5.21	4.02	3.52	3.25
ENSG00000092208.17	GEMIN2	-0.4	-4.68555	0.00165407	0.0379249	20.1	19.36	16.73	23.83	21.39
ENSG00000011451.19	WIZ	0.86	4.69478	0.0016347	0.0379249	7.02	9.41	5.43	4.39	3.89
ENSG00000105329.9	TGFB1	1.1	4.67076	0.00168561	0.0379249	12.37	16.95	10.54	7.15	6.09
ENSG00000142599.19	RERE	0.67	4.70717	0.00160911	0.0379249	15.79	17.81	15.5	10.84	13.03
ENSG00000111554.14	MDM1	-0.38	-4.6822	0.00166117	0.0379249	9.95	11.26	11.24	14.7	13.71
ENSG00000165264.11	NDUFB6	-0.42	-4.71119	0.00160089	0.0379249	32.43	30.59	34.38	40.17	37.99
ENSG00000174428.17	GTF2IRD2B	0.36	4.69431	0.00163569	0.0379249	18.05	25.18	13.71	12.68	12.31
ENSG00000049239.12	H6PD	0.38	4.71527	0.0015926	0.0379249	4.72	5.33	4.8	3.76	3.49
ENSG00000106355.10	LSM5	-0.5	-4.67881	0.00166837	0.0379249	32.02	29.11	29.53	41.15	45.04
ENSG00000116649.10	SRM	0.87	4.69303	0.00163835	0.0379249	52.13	75.15	51.73	32.07	27.71
ENSG00000081237.20	PTPRC	-0.44	-4.67503	0.00167644	0.0379249	6.82	6.71	7.68	8.98	8.11
ENSG00000115956.10	PLEK	-0.37	-4.72139	0.00158025	0.0379249	17.47	16.24	15.9	20.14	20.55
ENSG00000128789.21	PSMG2	-0.4	-4.73056	0.00156195	0.0379249	55.04	52.96	58.79	67.07	72.53
ENSG00000103197.18	TSC2	0.45	4.71938	0.00158431	0.0379249	26.05	32.42	27.73	20.04	18.1
ENSG00000107331.17	ABCA2	0.61	4.71215	0.00159893	0.0379249	16.86	21.87	15.43	11.77	9.07
ENSG00000172172.7	MRPL13	-0.42	-4.67081	0.0016855	0.0379249	32.01	27.64	29.58	38.54	38.55
ENSG00000099364.16	FBXL19	0.42	4.69494	0.00163437	0.0379249	17.73	17.72	14.09	12.02	12.09
ENSG00000132361.17	CLUH	0.56	4.73083	0.00156142	0.0379249	40.13	45.24	30.35	27.26	20.87
ENSG00000164118.13	CEP44	-0.52	-4.68533	0.00165454	0.0379249	15.42	14.25	16.93	19.88	19.54
ENSG00000029993.15	HMGB3	-0.33	-4.70973	0.00160387	0.0379249	66.44	61.9	65.05	74.8	74.83
ENSG00000167552.14	TUBA1A	-0.35	-4.71751	0.00158806	0.0379249	215.05	196.1	197.4	248.84	248.66
ENSG00000160299.17	PCNT	0.45	4.72624	0.00157055	0.0379249	32.92	32.76	28	21.92	21.86
ENSG00000145386.10	CCNA2	-0.39	-4.72404	0.00157494	0.0379249	61.97	55.35	61.69	75.64	75.45
ENSG00000137802.14	MAPKBP1	0.35	4.67689	0.00167247	0.0379249	19.21	20.57	17.51	13.98	14.35
ENSG00000137210.13	TMEM14B	-0.37	-4.67742	0.00167134	0.0379249	70.14	65.23	71.39	84.25	86.18
ENSG00000182004.13	SNRPE	-0.41	-4.69969	0.00162451	0.0379249	171.56	164.76	196.73	223.37	215.24
ENSG00000124126.14	PREX1	0.3	4.70217	0.00161937	0.0379249	24.29	25.55	24.1	19.78	17.58
ENSG00000144554.10	FANCD2	-0.32	-4.69043	0.0016438	0.0379249	35.33	36.85	28.42	39.32	36.46
ENSG00000120899.18	PTK2B	0.3	4.687	0.00165102	0.0379249	120.45	124.03	115.17	98.72	95.07
ENSG00000160352.15	ZNF714	-0.36	-4.67116	0.00168475	0.0379249	31.25	28.16	29.33	36.4	36.39
ENSG00000135596.18	MICAL1	0.33	4.68207	0.00166143	0.0379249	71.13	75.49	64.32	55.61	56.88
ENSG00000148229.13	POLE3	-0.33	-4.67413	0.00167838	0.0379249	58.17	56.2	56.33	66.32	70.52
ENSG00000112992.18	NNT	-0.3	-4.67106	0.00168497	0.0379249	49.18	48.74	47.96	54.1	56.09
ENSG00000064042.18	LIMCH1	0.85	4.65761	0.00171422	0.0380283	1.39	1.49	2.03	0.83	0.88
ENSG00000139631.18	CSAD	0.5	4.66219	0.00170421	0.0380283	8	8.23	6.69	5.2	4.55
ENSG00000101624.10	CEP76	-0.41	-4.65765	0.00171413	0.0380283	12.78	13.54	12.14	14.88	16.22
ENSG00000148143.13	ZNF462	0.45	4.65709	0.00171535	0.0380283	4.6	8.67	5.06	4.24	3.95
ENSG00000145817.17	YIPF5	-0.37	-4.65862	0.001712	0.0380283	18.91	19.29	17.24	20.36	19.09
ENSG00000175727.14	MLXIP	0.65	4.66489	0.00169831	0.0380283	13.16	15.84	13.03	10.17	9.13
ENSG00000166575.17	TMEM135	-0.4	-4.66233	0.0017039	0.0380283	24.21	20.94	18.78	27.6	24.11
ENSG00000243156.8	MICAL3	0.6	4.66216	0.00170427	0.0380283	16.52	21.11	18.23	11.83	12.83
ENSG00000124635.8	HIST1H2BJ	-0.5	-4.66607	0.00169576	0.0380283	645.82	549.29	513.84	742.95	805.04
ENSG00000204469.12	PRRC2A	0.63	4.65413	0.00172188	0.0381108	37.61	52.35	36.94	30.06	25.88
ENSG00000283228.1	AC068547.1	-1.58	-4.64564	0.00174073	0.0384383	2.79	1.54	4.29	6.22	8.55
ENSG00000172331.12	BPGM	-0.4	-4.64492	0.00174232	0.0384383	6.36	6.71	6.35	8.3	8.03
ENSG00000184661.14	CDCA2	-0.37	-4.64069	0.0017518	0.0385226	19.19	18.79	15.4	22.51	21.11
ENSG00000114850.6	SSR3	-0.39	-4.64119	0.00175068	0.0385226	59.18	51.6	54.46	64.75	74.44
ENSG00000132510.10	KDM6B	1.08	4.62706	0.00178273	0.0387997	1.86	2.51	1.91	2.27	1.25
ENSG00000120756.13	PLS1	-0.61	-4.6255	0.0017863	0.0387997	1.14	0.96	0.96	1.66	1.56
ENSG00000126464.14	PRR12	1.19	4.63331	0.00176848	0.0387997	1.86	3.83	2.04	1.16	0.86
ENSG00000067182.7	TNFRSF1A	0.44	4.6225	0.00179322	0.0387997	14.2	15.99	15.39	10.01	12.31
ENSG00000008128.23	CDK11A	0.54	4.62293	0.00179221	0.0387997	18.96	22.52	18.22	14.61	12.94
ENSG00000133067.17	LGR6	0.75	4.62097	0.00179673	0.0387997	8.91	13.29	8.56	5.91	5.58
ENSG00000188130.14	MAPK12	0.36	4.6221	0.00179412	0.0387997	16.87	16.68	15.9	12.7	12.96
ENSG00000132640.15	BTBD3	-0.33	-4.62498	0.0017875	0.0387997	14.96	14.29	13.26	15.77	16.07
ENSG00000117724.13	CENPF	-0.31	-4.62016	0.0017986	0.0387997	75.56	77.22	73.84	89.75	87.18
ENSG00000182952.5	HMGN4	-0.46	-4.62715	0.00178251	0.0387997	47.71	41.71	50.21	60.49	61.89
ENSG00000069424.15	KCNAB2	0.45	4.62839	0.00177969	0.0387997	48.37	58.51	45.62	37.56	34.47
ENSG00000004700.16	RECQL	-0.44	-4.62353	0.00179083	0.0387997	44.38	38.75	43.07	52.58	52.55
ENSG00000242028.6	HYPK	0.57	4.60528	0.0018334	0.0388466	5.82	10.24	6.81	4.82	6.72
ENSG00000167700.9	MFSD3	0.66	4.59978	0.00184644	0.0388466	15.15	15.85	11.73	8.5	8.85
ENSG00000242574.9	HLA-DMB	0.58	4.60057	0.00184455	0.0388466	10.69	11.26	13.8	8.14	8.2
ENSG00000186834.3	HEXIM1	0.81	4.6172	0.00180546	0.0388466	7.13	10.42	9	5.7	4.04
ENSG00000158201.10	ABHD3	-0.4	-4.60735	0.00182851	0.0388466	14.82	16.49	15.91	18.85	17.91
ENSG00000092020.10	PPP2R3C	-0.38	-4.60348	0.00183764	0.0388466	20.52	18.94	22.73	25.46	24.81
ENSG00000116791.14	CRYZ	-0.43	-4.6034	0.00183784	0.0388466	15.35	14.45	16.33	18.94	18.84
ENSG00000107521.19	HPS1	0.37	4.61297	0.00181532	0.0388466	24.3	26.24	23.96	19.66	18.52
ENSG00000121104.8	FAM117A	0.5	4.60297	0.00183884	0.0388466	20.29	23.09	17.25	14.84	12.9
ENSG00000125505.17	MBOAT7	0.5	4.60131	0.00184278	0.0388466	24.21	28.27	23.78	17.78	18.38
ENSG00000146476.11	ARMT1	-0.51	-4.60405	0.00183631	0.0388466	13.23	12.94	15.91	18.78	17.96
ENSG00000177728.17	TMEM94	0.49	4.60837	0.00182612	0.0388466	26.67	30.4	23.42	18.68	15.94
ENSG00000138750.15	NUP54	-0.43	-4.61274	0.00181587	0.0388466	33.12	32.38	33.48	40.96	41.63
ENSG00000120802.13	TMPO	-0.44	-4.6008	0.00184401	0.0388466	276.93	265.4	243.77	297.61	295.21
ENSG00000215252.11	GOLGA8B	0.32	4.61206	0.00181746	0.0388466	29.61	30.71	27.28	20.12	18.41
ENSG00000205784.3	ARRDC5	2.08	4.6164	0.00180733	0.0388466	0.56	0.34	0.47	0.13	0.07
ENSG00000196498.13	NCOR2	1.14	4.59731	0.00185231	0.03885	9.7	18.21	9.3	7.44	6.05
ENSG00000072135.13	PTPN18	0.39	4.59814	0.00185033	0.03885	21.03	23.56	20.64	17.38	15.42
ENSG00000100628.11	ASB2	1.08	4.58868	0.00187307	0.0391888	1.32	1.14	1.44	0.69	0.46
ENSG00000143878.9	RHOB	0.7	4.58464	0.00188286	0.0391888	15.09	15.06	10.78	7.62	8.38
ENSG00000106665.15	CLIP2	0.32	4.58734	0.00187631	0.0391888	17.62	18.89	15.9	12.84	13.18
ENSG00000187837.3	HIST1H1C	-0.41	-4.58502	0.00188194	0.0391888	1399.29	1237.82	1248.07	1607.67	1697.87
ENSG00000166750.10	SLFN5	0.45	4.58471	0.00188267	0.0391888	11.53	13.37	13.75	9.22	8.93
ENSG00000135924.15	DNAJB2	0.47	4.57904	0.00189652	0.0392069	6.91	7.62	9.11	6.07	5.79
ENSG00000105429.13	MEGF8	0.64	4.58274	0.00188747	0.0392069	3.79	4.74	3.05	2.22	2.28
ENSG00000074660.16	SCARF1	0.35	4.57838	0.00189813	0.0392069	11.43	11.14	11.01	8.28	8.3
ENSG00000040275.17	SPDL1	-0.32	-4.57902	0.00189658	0.0392069	30.56	31.52	35.95	35.47	36.39
ENSG00000101972.18	STAG2	-0.38	-4.58088	0.00189202	0.0392069	82.74	85.1	81.73	100.94	94.16
ENSG00000005379.17	TSPOAP1	0.4	4.57702	0.00190148	0.0392165	5.1	5.22	5	3.87	3.18
ENSG00000184985.16	SORCS2	0.97	4.56734	0.00192542	0.0392731	0.36	0.42	0.34	0.24	0.24
ENSG00000103496.15	STX4	0.67	4.56075	0.00194193	0.0392731	14.38	16.64	13.25	9.87	7.33
ENSG00000203760.8	CENPW	-0.42	-4.57423	0.00190835	0.0392731	31.27	28.63	27.9	37.75	39.16
ENSG00000074621.14	SLC24A1	0.42	4.55739	0.00195039	0.0392731	6.15	6.09	4.93	4.55	3.7
ENSG00000152495.11	CAMK4	-0.38	-4.55974	0.00194445	0.0392731	3.35	3.73	2.91	4.19	3.14
ENSG00000113108.19	APBB3	0.43	4.55805	0.00194871	0.0392731	15.65	15.24	12.95	11.92	10.62
ENSG00000105726.17	ATP13A1	0.62	4.5693	0.00192056	0.0392731	23.24	24.84	17.9	16.98	17.17
ENSG00000114480.13	GBE1	-0.49	-4.57271	0.00191211	0.0392731	14.79	14.8	17.8	21.66	21
ENSG00000136720.7	HS6ST1	0.38	4.56328	0.00193556	0.0392731	12.23	12.86	11.01	9.26	8.53
ENSG00000140688.17	C16orf58	0.32	4.56542	0.00193021	0.0392731	24.73	23.93	21.99	17.79	16.91
ENSG00000093183.14	SEC22C	-0.35	-4.56399	0.00193379	0.0392731	18.21	16.67	17.55	20.88	22.34
ENSG00000100749.8	VRK1	-0.46	-4.57189	0.00191412	0.0392731	59.29	52.21	61.89	71.09	73.7
ENSG00000100129.18	EIF3L	-0.33	-4.56843	0.00192271	0.0392731	434.9	412.37	442.65	554.79	576.98
ENSG00000138376.11	BARD1	-0.41	-4.55893	0.0019465	0.0392731	33.66	33.58	30.73	42.94	40.81
ENSG00000099194.6	SCD	-0.38	-4.56197	0.00193885	0.0392731	24.65	28.93	24.02	33.87	30.46
ENSG00000197467.14	COL13A1	-2.25	-4.56622	0.00192821	0.0392731	0.02	0.01	0.01	0.07	0.08
ENSG00000002746.15	HECW1	0.42	4.55499	0.00195645	0.0392791	6.42	6.15	5.88	3.78	3.99
ENSG00000100345.21	MYH9	0.46	4.55567	0.00195474	0.0392791	204.03	244.01	181.32	149.23	133.13
ENSG00000180089.5	TMEM86B	0.85	4.55025	0.00196852	0.039394	2.86	3.57	2.7	1.89	1.4
ENSG00000254995.4	STX16-NPEPL1	0.88	4.52675	0.00202948	0.039394	1.94	2.25	2.01	0.98	0.91
ENSG00000112297.15	CRYBG1	-0.62	-4.52522	0.00203353	0.039394	0.36	0.33	0.39	0.6	0.51
ENSG00000188051.7	TMEM221	0.62	4.51015	0.0020738	0.039394	2.26	3.01	2.39	1.7	1.51
ENSG00000111321.11	AC005840.1	0.59	4.5	0.0021014	0.039394	5.48	5.91	4.29	2.93	3
ENSG00000174483.20	BBS1	0.5	4.51312	0.00206579	0.039394	6.22	6.33	6.04	4.46	3.62
ENSG00000149115.14	TNKS1BP1	0.53	4.54399	0.00198455	0.039394	2.27	2.13	2.51	1.54	1.3
ENSG00000119917.14	IFIT3	-0.52	-4.49957	0.00210257	0.039394	2.6	2.63	3.05	3.9	3.61
ENSG00000168556.7	ING2	-0.45	-4.50466	0.00208867	0.039394	4.27	4.58	4.37	5.69	4.6
ENSG00000186111.9	PIP5K1C	0.77	4.54597	0.00197948	0.039394	3.58	4.98	3.47	2.42	2.07
ENSG00000122515.15	ZMIZ2	0.85	4.50365	0.00209142	0.039394	4.94	6.69	4.8	3.23	2.71
ENSG00000151136.15	BTBD11	0.54	4.5324	0.00201463	0.039394	3.35	3.36	2.89	2.1	2.08
ENSG00000124181.14	PLCG1	0.4	4.51372	0.00206417	0.039394	6.62	6.22	5.76	4.27	3.99
ENSG00000106479.11	ZNF862	0.36	4.54211	0.0019894	0.039394	7.2	6.68	6.56	4.45	3.62
ENSG00000197062.11	ZSCAN26	-0.38	-4.51328	0.00206535	0.039394	6.24	6.58	6.56	7.62	7.7
ENSG00000115844.11	DLX2	2.39	4.52034	0.00204648	0.039394	0.46	1.11	0.86	0.18	0.13
ENSG00000136878.13	USP20	0.34	4.54701	0.0019768	0.039394	10.1	9.55	9.8	8.69	7.46
ENSG00000162645.13	GBP2	0.51	4.50819	0.0020791	0.039394	7.79	7.13	9.06	5.32	5.45
ENSG00000128322.7	IGLL1	-0.61	-4.53797	0.00200012	0.039394	27.78	24.67	34.39	41.36	41.26
ENSG00000181029.9	TRAPPC5	0.49	4.5275	0.00202749	0.039394	65.38	60.34	63.21	46.25	47.02
ENSG00000104897.10	SF3A2	0.9	4.52648	0.00203019	0.039394	33.98	45.21	27.7	21.21	16.79
ENSG00000223865.11	HLA-DPB1	0.48	4.5494	0.00197068	0.039394	46.66	51.46	50.68	32.72	32.46
ENSG00000077514.8	POLD3	-0.32	-4.54544	0.00198083	0.039394	13.17	14.46	13.56	16.13	16.2
ENSG00000181220.17	ZNF746	0.46	4.50916	0.00207647	0.039394	8.83	9.64	7.85	6.12	6.71
ENSG00000064393.16	HIPK2	0.65	4.51047	0.00207294	0.039394	2.71	4.05	3.27	2.12	1.91
ENSG00000047634.15	SCML1	-0.47	-4.5072	0.00208176	0.039394	8.27	7.94	9.34	11.47	11.1
ENSG00000102218.6	RP2	-0.5	-4.52733	0.00202795	0.039394	8.59	8.05	10.17	12.19	11.81
ENSG00000089351.14	GRAMD1A	0.68	4.52869	0.00202437	0.039394	39.62	45.97	35.13	32.69	24.65
ENSG00000147224.11	PRPS1	-0.31	-4.53171	0.00201644	0.039394	29.21	27.74	26.24	30.59	31.3
ENSG00000242247.11	ARFGAP3	-0.37	-4.52768	0.00202704	0.039394	19.72	18.1	19.2	24.1	23.27
ENSG00000070476.15	ZXDC	0.48	4.50502	0.00208768	0.039394	16.32	19.64	14.92	12.47	11.81
ENSG00000116906.13	GNPAT	-0.37	-4.52888	0.00202387	0.039394	26.57	26.27	27.48	32.05	32.47
ENSG00000205208.5	C4orf46	-0.43	-4.51014	0.00207383	0.039394	15.2	13.34	15.7	18.94	19.47
ENSG00000140564.12	FURIN	0.45	4.502	0.00209593	0.039394	16.46	18.62	14.1	12.22	11.45
ENSG00000161016.17	RPL8	0.3	4.51487	0.00206109	0.039394	1338.6	1409.79	1375.58	1204.39	1119.62
ENSG00000103257.9	SLC7A5	0.61	4.53119	0.0020178	0.039394	26.23	32.32	22.35	18.28	16.21
ENSG00000119397.16	CNTRL	-0.28	-4.54162	0.00199067	0.039394	26.53	28.91	26.86	32.91	30.19
ENSG00000185650.9	ZFP36L1	0.7	4.5106	0.00207258	0.039394	41.34	54.72	36.85	23.77	20.73
ENSG00000276410.3	HIST1H2BB	-0.5	-4.53225	0.00201503	0.039394	543.53	450.77	442.49	622.84	690.57
ENSG00000147874.11	HAUS6	-0.34	-4.52888	0.00202388	0.039394	20.36	20.76	20.59	24.51	24.1
ENSG00000173546.7	CSPG4	0.29	4.52102	0.00204467	0.039394	13.8	13.93	13.76	11.16	10.56
ENSG00000159873.10	CCDC117	-0.34	-4.50129	0.00209787	0.039394	16.45	15.38	16.75	19.45	18.66
ENSG00000143815.15	LBR	-0.39	-4.51877	0.00205064	0.039394	96.7	99.75	98.42	117.71	111.53
ENSG00000173821.19	AC124319.1	0.33	4.52051	0.00204602	0.039394	31.18	34.13	31.13	27.01	24.69
ENSG00000116830.12	TTF2	-0.29	-4.51551	0.00205937	0.039394	54.75	53.53	45.93	60.27	58.32
ENSG00000128159.12	TUBGCP6	0.32	4.49906	0.00210399	0.039394	21.67	22.32	19.39	16.24	15.97
ENSG00000146918.19	NCAPG2	-0.3	-4.50477	0.00208838	0.039394	28.12	31	26.62	34.71	32.22
ENSG00000035928.16	RFC1	-0.3	-4.50856	0.00207809	0.039394	38.99	41.04	37.67	43.83	43.66
ENSG00000274618.1	HIST1H4F	-0.46	-4.50047	0.00210011	0.039394	1797.57	1559.36	1495.24	2060.13	2255.64
ENSG00000141748.12	ARL5C	2.93	4.49666	0.00211057	0.039463	0.05	0.04	0.14	0	0
ENSG00000204149.11	AGAP6	0.46	4.49413	0.00211754	0.0394784	7.28	7.68	6.45	5.37	4.89
ENSG00000130479.11	MAP1S	0.98	4.49383	0.00211837	0.0394784	17.62	24.99	18.55	12.21	10.89
ENSG00000196367.13	TRRAP	0.9	4.49321	0.00212009	0.0394784	9.28	14.19	9.78	7.17	4.68
ENSG00000005206.17	SPPL2B	0.52	4.48794	0.00213472	0.0396965	46.78	50.67	39.08	32.18	29.37
ENSG00000243056.2	EIF4EBP3	0.63	4.48404	0.00214561	0.0397362	13.91	14.63	13.56	10.27	7.53
ENSG00000165490.13	DDIAS	-0.4	-4.48532	0.00214203	0.0397362	9.14	8.58	8.86	10.99	11.99
ENSG00000164916.11	FOXK1	0.53	4.48466	0.00214387	0.0397362	5.43	6.79	5.01	4.18	3.74
ENSG00000156535.15	CD109	0.6	4.48253	0.00214986	0.0397606	17.68	22.97	21.28	15.39	11.96
ENSG00000177374.13	HIC1	1.16	4.48004	0.00215686	0.0398361	2.92	3.83	1.83	0.94	1.21
ENSG00000182287.14	AP1S2	-0.52	-4.47723	0.0021648	0.0399285	24.09	26.49	24.93	30.21	29.64
ENSG00000160094.15	ZNF362	0.45	4.47412	0.0021736	0.0399871	7.67	10.25	7.22	6	5.46
ENSG00000161010.15	MRNIP	0.44	4.47266	0.00217777	0.0399871	11.73	11.85	11.14	8.69	8.7
ENSG00000136451.9	VEZF1	-0.31	-4.47342	0.0021756	0.0399871	21.08	21	21.12	23.95	23.08
ENSG00000077254.14	USP33	-0.35	-4.47197	0.00217972	0.0399871	41.66	42.67	42.68	49.56	50.01
ENSG00000103018.16	CYB5B	-0.33	-4.46596	0.00219694	0.0402487	62.46	65.64	64.45	70.5	76.28
ENSG00000006025.12	AC003665.1	0.38	4.45919	0.00221649	0.0404435	8.74	7.93	7.53	5.24	5.92
ENSG00000146278.10	PNRC1	0.32	4.45922	0.00221642	0.0404435	88.4	97.53	96.81	80.02	73.64
ENSG00000141519.15	CCDC40	2.42	4.45977	0.00221481	0.0404435	0.23	0.07	0.07	0.04	0.03
ENSG00000127124.16	HIVEP3	1.06	4.45422	0.00223098	0.0405925	1.21	2.13	1.33	0.85	0.7
ENSG00000179094.16	AC129492.1	0.76	4.45332	0.0022336	0.0405925	5.82	9.59	7.25	4.82	4.75
ENSG00000185236.12	RAB11B	0.91	4.45366	0.0022326	0.0405925	16.15	20.67	12.91	10.27	7.39
ENSG00000119878.5	CRIPT	-0.55	-4.44835	0.0022482	0.0406408	6.48	6.46	8.16	10.07	9.31
ENSG00000145779.8	TNFAIP8	-0.48	-4.44913	0.00224593	0.0406408	14.9	13.56	15.88	19.25	18.96
ENSG00000163659.13	TIPARP	-0.35	-4.45028	0.00224254	0.0406408	9.11	8.78	8.94	10.98	10.73
ENSG00000076928.17	ARHGEF1	0.41	4.44999	0.00224339	0.0406408	43	53.43	45.96	37.96	31.7
ENSG00000171649.12	ZIK1	-0.39	-4.44626	0.0022544	0.0406664	15.32	14.6	15.09	19.15	18.19
ENSG00000167978.17	SRRM2	1.05	4.44585	0.00225559	0.0406664	72.23	120.21	72.36	51.92	37.6
ENSG00000178809.11	TRIM73	0.56	4.43712	0.00228157	0.040972	8.8	10.71	8.85	8.24	6.29
ENSG00000173852.14	DPY19L1	-0.38	-4.43828	0.0022781	0.040972	8.61	6.85	8.69	11.01	10.8
ENSG00000177917.10	ARL6IP6	-0.52	-4.4374	0.00228074	0.040972	16.55	16.22	24.43	27.26	27.45
ENSG00000166002.7	SMCO4	-0.5	-4.41676	0.00234347	0.0411162	11.25	11.7	9.84	13.21	12.48
ENSG00000125945.15	ZNF436	-0.39	-4.42674	0.00231292	0.0411162	3.83	3.62	3.82	4.8	4.47
ENSG00000106991.13	ENG	0.97	4.41596	0.00234592	0.0411162	7.83	12.33	7.81	5.13	4.15
ENSG00000179598.6	PLD6	0.41	4.42045	0.00233211	0.0411162	7.94	9.11	7.7	6.15	5.77
ENSG00000135245.10	HILPDA	-0.48	-4.43012	0.00230265	0.0411162	19.43	17.72	15.3	21.27	22.93
ENSG00000106399.11	RPA3	-0.44	-4.42081	0.00233102	0.0411162	25.31	21.75	26.38	31.65	27.97
ENSG00000184574.10	LPAR5	0.58	4.42766	0.00231011	0.0411162	13.62	17.29	12.13	9.52	8.66
ENSG00000105808.17	RASA4	0.36	4.42332	0.00232333	0.0411162	17.17	19.39	14.9	12.46	10.79
ENSG00000013375.16	PGM3	-0.4	-4.4184	0.00233843	0.0411162	13.84	13.52	10.91	12.72	15.02
ENSG00000082458.12	DLG3	-0.34	-4.43214	0.00229656	0.0411162	16.08	14.61	14.59	17.27	17.93
ENSG00000155304.6	HSPA13	-0.57	-4.42418	0.0023207	0.0411162	12.15	11.07	14.51	17.29	17.64
ENSG00000168438.15	CDC40	-0.36	-4.41751	0.00234114	0.0411162	14.4	13.55	14.46	17.58	16.21
ENSG00000189308.11	LIN54	-0.37	-4.41816	0.00233916	0.0411162	13.86	14.05	13.42	17.38	15.73
ENSG00000099991.18	CABIN1	0.43	4.42444	0.00231993	0.0411162	24.84	29.53	21.63	16.14	16.87
ENSG00000133789.15	SWAP70	-0.28	-4.42474	0.00231901	0.0411162	19.46	20.21	18.55	22.34	22.02
ENSG00000204370.12	SDHD	-0.42	-4.42612	0.00231478	0.0411162	76.26	65.92	76.82	92.33	93.35
ENSG00000065911.12	MTHFD2	-0.35	-4.43106	0.00229982	0.0411162	93.21	89.23	96.22	112.24	115.18
ENSG00000126261.13	UBA2	-0.33	-4.42312	0.00232396	0.0411162	153.68	152.12	137.19	158.55	163.37
ENSG00000118412.12	CASP8AP2	-0.31	-4.41464	0.00235001	0.0411162	23.76	25.27	26.41	28.9	28.01
ENSG00000155096.14	AZIN1	-0.33	-4.41519	0.00234833	0.0411162	45.53	46.68	49.72	53.94	55.24
ENSG00000123444.14	KBTBD4	-0.36	-4.41187	0.00235861	0.0411536	12.19	12.07	11.85	15.1	14.8
ENSG00000137841.12	PLCB2	0.33	4.41007	0.00236419	0.0411536	22.02	23.65	21.5	15.49	17.35
ENSG00000132635.17	PCED1A	0.41	4.40478	0.00238074	0.0411536	27.06	28.14	27.53	20.12	22.09
ENSG00000120526.11	NUDCD1	-0.37	-4.40621	0.00237625	0.0411536	20.27	18.44	19.16	24.09	24.15
ENSG00000158985.13	CDC42SE2	-0.37	-4.40766	0.00237173	0.0411536	20.94	21.44	23.66	27.91	26.19
ENSG00000109111.15	SUPT6H	0.32	4.40617	0.00237638	0.0411536	25.56	29.45	25.12	21.34	20.71
ENSG00000136997.19	MYC	0.34	4.40438	0.002382	0.0411536	252.27	252.95	222.84	176.8	170.93
ENSG00000079459.13	FDFT1	-0.29	-4.40677	0.0023745	0.0411536	144.64	143.95	135.8	163.04	158.79
ENSG00000173812.11	EIF1	0.54	4.40425	0.00238239	0.0411536	106.84	166.73	132.78	96.37	74.98
ENSG00000167996.16	FTH1	0.61	4.4068	0.00237441	0.0411536	308.21	431.47	273.71	225.17	186.37
ENSG00000155858.6	LSM11	-0.38	-4.40088	0.00239301	0.0412847	3.94	3.64	3.94	4.75	4.75
ENSG00000155959.11	VBP1	-0.46	-4.39443	0.00241344	0.0415563	35.27	30.34	36.85	43.63	46.42
ENSG00000140497.16	SCAMP2	0.31	4.39399	0.00241486	0.0415563	37.71	44.44	41.29	33.43	32.04
ENSG00000177303.10	CASKIN2	0.6	4.38945	0.00242936	0.0417531	6.95	8.65	7.72	5.26	4.62
ENSG00000122565.19	CBX3	-0.38	-4.38606	0.00244025	0.0418874	115.13	109.33	121.72	138.36	137.33
ENSG00000004777.18	ARHGAP33	0.87	4.38206	0.00245319	0.0419616	6.61	11.65	6.03	5.57	3.95
ENSG00000112137.17	PHACTR1	-0.38	-4.38186	0.00245382	0.0419616	6.72	7.27	6.51	8.94	7.7
ENSG00000186187.11	ZNRF1	0.44	4.38326	0.0024493	0.0419616	28.35	31.1	29.52	21.3	19.93
ENSG00000140682.19	TGFB1I1	0.87	4.37436	0.00247828	0.0419905	1.98	2.28	2.04	1.26	1.19
ENSG00000137441.8	FGFBP2	1.03	4.38029	0.00245893	0.0419905	5.94	4.85	7.69	2.53	3.06
ENSG00000183785.15	TUBA8	0.5	4.37343	0.00248134	0.0419905	4.1	4.27	3.98	2.92	2.88
ENSG00000181418.8	DDN	0.6	4.37706	0.00246945	0.0419905	2.68	2.94	2.19	1.74	1.56
ENSG00000077984.6	CST7	0.44	4.37284	0.00248328	0.0419905	14.89	14.1	14.47	10.03	10.4
ENSG00000140941.13	MAP1LC3B	0.64	4.3732	0.00248208	0.0419905	12.5	16.64	14.84	10.06	8.06
ENSG00000159840.16	ZYX	0.88	4.37434	0.00247833	0.0419905	26.36	37.42	22.12	16.65	12.7
ENSG00000073060.16	SCARB1	0.44	4.37358	0.00248084	0.0419905	30.41	36.3	26.78	20.57	20.07
ENSG00000124207.17	CSE1L	-0.29	-4.37346	0.00248122	0.0419905	71.98	70.69	69.71	82.22	83.66
ENSG00000181027.10	FKRP	0.53	4.367	0.00250253	0.042003	7.09	6.92	5.48	3.72	3.91
ENSG00000143891.17	GALM	-0.43	-4.36988	0.00249301	0.042003	4.89	5.03	5.52	5.93	7.03
ENSG00000169871.13	TRIM56	0.45	4.36863	0.00249713	0.042003	10.11	12.97	11.67	8.44	7.29
ENSG00000141522.12	ARHGDIA	0.97	4.37105	0.00248916	0.042003	99.87	151.92	89.51	60.89	48.84
ENSG00000109606.13	DHX15	-0.34	-4.36758	0.00250059	0.042003	145.29	138.13	149.17	174.61	173.18
ENSG00000143742.13	SRP9	-0.56	-4.36927	0.00249502	0.042003	227.15	205.8	241.82	288.6	295.77
ENSG00000119922.10	IFIT2	-0.48	-4.3622	0.00251849	0.0422188	1.91	1.72	1.8	2.69	2.34
ENSG00000122877.16	EGR2	0.68	4.35897	0.00252927	0.0423208	1.28	1.31	1.24	0.87	0.68
ENSG00000117266.15	CDK18	0.51	4.35852	0.00253079	0.0423208	7.71	8.11	6.67	5.83	4.93
ENSG00000079974.17	RABL2B	0.65	4.35485	0.0025431	0.0424248	6.77	9.93	7.08	4.83	4.37
ENSG00000076641.4	PAG1	-0.35	-4.35389	0.00254636	0.0424248	3.02	2.25	2.63	2.91	2.44
ENSG00000123505.16	AMD1	-0.37	-4.3548	0.00254328	0.0424248	41.32	40.31	44.38	53.45	51.19
ENSG00000135723.14	FHOD1	0.41	4.35129	0.00255515	0.0424277	23.07	28.08	23.96	18.29	17.92
ENSG00000130749.10	AC008755.1	0.66	4.35126	0.00255523	0.0424277	17.5	22.4	16.25	13.39	10.98
ENSG00000072042.13	RDH11	-0.38	-4.35107	0.00255589	0.0424277	33.72	30.94	33.3	40.6	40.86
ENSG00000204569.10	PPP1R10	0.46	4.34708	0.00256944	0.0426007	42.31	50.88	37.12	32.53	28.44
ENSG00000213420.8	GPC2	0.49	4.34501	0.0025765	0.0426658	6.39	6.56	5.46	4.72	4.4
ENSG00000132024.17	CC2D1A	0.57	4.34237	0.00258557	0.042688	14.07	16.56	11.09	9.15	7.95
ENSG00000136286.16	MYO1G	0.35	4.34188	0.00258725	0.042688	9.3	9.45	8.8	6.69	7.19
ENSG00000129084.17	PSMA1	-0.39	-4.3423	0.0025858	0.042688	128.04	120.76	142.78	166.57	167.18
ENSG00000033178.13	UBA6	-0.42	-4.33989	0.00259406	0.0427486	34.9	33.32	33.38	42.39	42.24
ENSG00000203872.7	C6orf163	0.62	4.32963	0.00262968	0.0428685	2.5	2.86	2.34	1.55	1.69
ENSG00000146083.12	RNF44	0.82	4.33135	0.00262366	0.0428685	16.91	24.72	18.87	13.44	10
ENSG00000162378.13	ZYG11B	-0.3	-4.33347	0.00261629	0.0428685	8	7.7	7.14	8.28	7.93
ENSG00000139350.11	NEDD1	-0.44	-4.33168	0.0026225	0.0428685	22.4	22.58	20.18	25.66	25.17
ENSG00000178950.17	GAK	0.36	4.3328	0.00261861	0.0428685	33.2	36.67	28.23	24.06	22.77
ENSG00000111581.10	NUP107	-0.3	-4.33619	0.00260686	0.0428685	59.08	56.91	58.16	70.63	63.08
ENSG00000164611.13	PTTG1	-0.4	-4.3304	0.00262698	0.0428685	246.28	219.42	248.76	291.51	312.81
ENSG00000255072.1	PIGY	-3.95	-4.33121	0.00262414	0.0428685	0	3.78	0	8.7	10.08
ENSG00000157064.11	NMNAT2	2.92	4.33481	0.00261164	0.0428685	0.02	0.01	0.06	0	0
ENSG00000171202.7	TMEM126A	-0.46	-4.32682	0.00263952	0.0429774	24.84	21.78	22.52	29.14	31.55
ENSG00000101104.12	PABPC1L	0.6	4.32393	0.00264967	0.0429884	11.23	13.09	11.17	7.37	6.77
ENSG00000170745.12	KCNS3	-0.54	-4.32395	0.00264961	0.0429884	4.96	4.71	3.72	6.17	6.51
ENSG00000148834.13	GSTO1	-0.33	-4.32435	0.00264818	0.0429884	81.05	75.69	77	92.82	94.52
ENSG00000027869.11	SH2D2A	0.58	4.32071	0.00266104	0.0430009	12.62	11.75	8.85	7.61	6.67
ENSG00000213903.9	LTB4R	0.53	4.32014	0.00266308	0.0430009	5.41	7.11	4.98	3.82	3.39
ENSG00000163430.12	FSTL1	-0.37	-4.32138	0.00265866	0.0430009	7.48	5.81	5.58	8.18	7.18
ENSG00000183495.13	EP400	0.87	4.32254	0.00265457	0.0430009	7.16	11.15	6.81	4.84	4.25
ENSG00000136826.15	KLF4	1.21	4.3172	0.00267348	0.0430601	0.89	0.76	0.42	0.24	0.23
ENSG00000168961.17	LGALS9	0.42	4.31205	0.00269189	0.0430601	18.23	18.3	20.11	14.24	12.77
ENSG00000099308.10	MAST3	0.63	4.31482	0.00268197	0.0430601	6.49	7.58	5.13	4.27	3.59
ENSG00000124782.20	RREB1	0.55	4.31208	0.00269177	0.0430601	10.19	12.03	10.39	7.36	6.87
ENSG00000120738.8	EGR1	1.01	4.31345	0.00268688	0.0430601	20.73	36.19	20.77	13.83	10.31
ENSG00000183864.5	TOB2	0.39	4.31553	0.00267944	0.0430601	14.49	16.62	13.93	11.48	9.78
ENSG00000112237.13	CCNC	-0.48	-4.31523	0.00268051	0.0430601	39.21	34.86	42.02	50.96	51.82
ENSG00000007237.18	AC005747.1	0.27	4.31201	0.00269205	0.0430601	21.05	20.05	19.89	16.48	15.25
ENSG00000178502.6	KLHL11	-0.29	-4.31021	0.00269849	0.0431125	9.15	8.89	8.98	10.7	10.4
ENSG00000095485.18	CWF19L1	-0.35	-4.30679	0.00271082	0.0431575	7.1	7.7	6.51	9.66	8.89
ENSG00000259040.5	BLOC1S5-TXNDC5	-6.72	-4.3081	0.00270609	0.0431575	0	0	1.44	1.83	2.66
ENSG00000270882.2	HIST2H4A	-0.46	-4.30735	0.00270878	0.0431575	2897.13	2506.11	2370.17	3305.99	3545.08
ENSG00000129932.8	DOHH	0.5	4.30372	0.00272191	0.0431601	7.3	7.42	5.96	4.72	4.62
ENSG00000157657.14	ZNF618	0.69	4.30324	0.00272366	0.0431601	2.61	3.69	2.7	2.24	1.51
ENSG00000105364.13	MRPL4	0.58	4.3042	0.00272019	0.0431601	45.02	49.81	34.82	27.8	26.66
ENSG00000082269.16	FAM135A	-0.35	-4.30337	0.0027232	0.0431601	12.97	13.5	15.03	16.45	15.72
ENSG00000147138.2	GPR174	-0.57	-4.29961	0.00273689	0.0431871	0.69	0.98	0.92	0.97	1.01
ENSG00000198814.12	GK	-0.43	-4.29929	0.00273806	0.0431871	10.57	9.75	10.67	12.78	13.95
ENSG00000181938.13	GINS3	-0.35	-4.30051	0.0027336	0.0431871	24.55	23.27	26.11	29.69	30.02
ENSG00000147854.17	UHRF2	-0.33	-4.30149	0.00273004	0.0431871	46.15	45.03	51.3	56.31	53.58
ENSG00000108107.14	RPL28	0.36	4.2982	0.00274203	0.0431996	837.75	1011.02	900.28	714.05	621.58
ENSG00000005844.17	ITGAL	0.32	4.2972	0.00274568	0.0432072	41.11	47.59	44.22	33.43	31.19
ENSG00000135439.11	AGAP2	0.36	4.29568	0.00275125	0.0432449	8.01	8.34	7.19	5.2	5.94
ENSG00000198064.13	NPIPB13	0.79	4.29481	0.00275447	0.0432455	4.26	4.69	3.92	2.55	2.24
ENSG00000174125.8	TLR1	-0.37	-4.29267	0.00276234	0.0432935	12.2	11.42	12.36	15.27	16.41
ENSG00000108557.19	RAI1	0.73	4.29225	0.00276389	0.0432935	7.51	11.3	8.36	5.87	4.99
ENSG00000154429.11	CCSAP	-0.42	-4.29056	0.00277012	0.0433413	11.4	10.24	12.33	14.34	14.54
ENSG00000135540.11	NHSL1	0.51	4.28823	0.00277875	0.0433908	1.84	1.99	1.74	0.88	1.23
ENSG00000103168.16	TAF1C	0.55	4.28712	0.00278285	0.0433908	19.12	22.16	17.26	12.47	13.28
ENSG00000120265.17	PCMT1	-0.32	-4.28744	0.00278168	0.0433908	44.98	43.79	44.33	48.27	49.72
ENSG00000165802.22	NSMF	0.51	4.28527	0.00278974	0.0433988	13.21	15.98	11.72	8.79	7.6
ENSG00000166508.17	MCM7	-0.37	-4.28553	0.00278878	0.0433988	215.96	210.47	184.09	249.25	245.62
ENSG00000099331.13	MYO9B	0.44	4.28435	0.00279318	0.0434027	57.87	62.33	47.58	41.85	37.04
ENSG00000105647.17	PIK3R2	0.68	4.27524	0.00282741	0.0434661	2.46	3.48	3.07	2.31	1.74
ENSG00000076201.15	PTPN23	0.88	4.27634	0.00282324	0.0434661	4.67	5.39	5.28	4.08	2.8
ENSG00000164117.13	FBXO8	-0.38	-4.27723	0.00281988	0.0434661	12.17	10.79	10.02	13.17	14.18
ENSG00000166813.15	KIF7	0.66	4.27476	0.00282919	0.0434661	7.4	8.17	5.46	4.05	3.81
ENSG00000123146.20	ADGRE5	0.71	4.27657	0.00282236	0.0434661	14.35	19.77	16.09	11.45	8.95
ENSG00000121716.20	PILRB	0.54	4.27716	0.00282016	0.0434661	23.15	27.12	17.9	15.01	14.79
ENSG00000051180.17	RAD51	-0.32	-4.27721	0.00281995	0.0434661	22.6	22.97	20.52	27.67	26.62
ENSG00000148296.7	SURF6	0.32	4.27561	0.002826	0.0434661	16.19	18.22	14.17	10.7	10.76
ENSG00000198712.1	MT-CO2	0.68	4.28208	0.00280166	0.0434661	729.92	1117.16	849.31	594.78	471.35
ENSG00000165512.5	ZNF22	-0.46	-4.27766	0.00281827	0.0434661	53.79	48.56	60.88	71.01	71.06
ENSG00000171798.18	KNDC1	0.61	4.27039	0.0028458	0.0436169	0.78	0.91	0.91	0.51	0.43
ENSG00000112210.12	RAB23	-0.42	-4.26965	0.00284862	0.0436169	4.44	4.28	4.9	5.82	6.02
ENSG00000174607.11	UGT8	-0.4	-4.27115	0.00284292	0.0436169	8.05	8.01	9.01	10.34	10.24
ENSG00000100934.15	SEC23A	-0.42	-4.2658	0.00286332	0.0437435	32.57	28.07	25.93	36.46	32.1
ENSG00000160888.7	IER2	0.59	4.26591	0.00286289	0.0437435	80.87	97.89	64.66	54.42	45.63
ENSG00000100154.14	TTC28	0.5	4.26445	0.0028685	0.0437736	8.72	11.14	8.46	6.27	6.49
ENSG00000092068.20	SLC7A8	1.01	4.25786	0.00289393	0.0441122	1.03	1.34	1.16	0.46	0.48
ENSG00000196428.12	TSC22D2	0.57	4.25188	0.00291721	0.0443677	8.61	12.06	8.95	7.94	7.71
ENSG00000041357.16	PSMA4	-0.33	-4.25234	0.00291542	0.0443677	172.29	157.36	172.7	209.03	206.82
ENSG00000106772.18	PRUNE2	0.38	4.24961	0.00292611	0.0444533	9.5	10.44	11.75	7.24	7.15
ENSG00000198598.6	MMP17	0.68	4.24673	0.00293743	0.0444997	9.41	12.18	9.04	6.8	7.55
ENSG00000136840.19	ST6GALNAC4	0.34	4.24431	0.00294696	0.0444997	19.28	18.84	17.27	13.62	14.9
ENSG00000026297.15	RNASET2	0.41	4.24551	0.00294222	0.0444997	50.64	48.09	44.3	41.77	38.66
ENSG00000070950.10	RAD18	-0.3	-4.24385	0.00294878	0.0444997	15.37	14.94	12.77	16.3	16.65
ENSG00000149781.12	FERMT3	0.33	4.24603	0.00294016	0.0444997	152.47	159.9	142.09	116.38	114.95
ENSG00000129534.14	MIS18BP1	-0.34	-4.24394	0.00294844	0.0444997	56.79	50.9	48.81	61.54	57.16
ENSG00000021645.18	NRXN3	0.52	4.24127	0.00295902	0.0446049	2.53	3.43	3.58	2.53	2.25
ENSG00000152234.16	ATP5F1A	-0.33	-4.23853	0.00296994	0.0447199	332.42	310.46	331.09	389.35	396.36
ENSG00000196924.17	FLNA	0.54	4.23601	0.00297997	0.0448215	305.2	334.67	247.78	195.07	175.11
ENSG00000108819.11	PPP1R9B	0.44	4.23474	0.00298509	0.0448488	28.04	32.95	26.57	22.12	19.52
ENSG00000118007.13	STAG1	-0.27	-4.23149	0.00299814	0.0449952	20.08	20.28	20.24	22.99	22.09
ENSG00000183889.12	AC138969.1	0.46	4.22856	0.00300994	0.0451226	33.04	36.24	27.54	22.02	25.57
ENSG00000141933.9	TPGS1	0.84	4.22592	0.00302067	0.0452035	12.06	12.03	6.79	4.35	5.61
ENSG00000101911.12	PRPS2	-0.36	-4.22559	0.00302198	0.0452035	18.12	17.67	15.16	18.5	19.45
ENSG00000258839.3	MC1R	0.58	4.22254	0.0030344	0.045298	1.8	1.99	1.6	1.23	1.11
ENSG00000196123.13	KIAA0895L	0.38	4.22241	0.00303495	0.045298	9.75	10.83	9.42	7.52	6.44
ENSG00000166004.15	CEP295	-0.29	-4.22111	0.00304025	0.0453274	15.43	15.82	14.97	17.74	17.99
ENSG00000149577.15	SIDT2	0.44	4.21908	0.00304857	0.0454017	8.11	8.47	6.95	5.24	5.14
ENSG00000100284.21	TOM1	0.33	4.21719	0.00305632	0.0454177	17.32	17.62	16.74	12.04	11.55
ENSG00000186298.11	PPP1CC	-0.31	-4.21793	0.00305329	0.0454177	91.44	93.73	92.62	105.69	106.26
ENSG00000119042.17	SATB2	0.95	4.21408	0.00306915	0.0454807	1.38	1.58	1.21	0.79	0.59
ENSG00000215440.12	NPEPL1	0.68	4.21275	0.00307466	0.0454807	2.16	2.25	2.33	1.68	0.98
ENSG00000196678.14	ERI2	-0.43	-4.21451	0.00306738	0.0454807	15.72	13.62	15	16.74	16.59
ENSG00000159433.12	STARD9	0.32	4.21131	0.00308061	0.0454807	10.32	11.87	10.33	8.84	8
ENSG00000145604.15	SKP2	-0.28	-4.21165	0.00307922	0.0454807	37.02	36.37	34.17	40.82	40.86
ENSG00000074696.13	HACD3	-0.29	-4.2127	0.00307486	0.0454807	40.16	39.58	38.31	45.07	45
ENSG00000197362.14	ZNF786	0.4	4.20796	0.00309455	0.0454892	5.18	5.41	4.7	3.92	3.52
ENSG00000137040.9	RANBP6	-0.42	-4.20804	0.00309423	0.0454892	15.88	13.27	15.86	18.68	19.33
ENSG00000140400.17	MAN2C1	0.36	4.2085	0.00309229	0.0454892	91.83	95.47	86.95	65.87	60.44
ENSG00000120063.10	GNA13	-0.3	-4.21026	0.00308499	0.0454892	17.86	19.44	18.26	21.22	21.32
ENSG00000137166.15	FOXP4	0.88	4.20293	0.0031156	0.0457492	3.46	5.37	3.08	2.15	2
ENSG00000019485.13	PRDM11	0.67	4.19811	0.00313592	0.0458987	0.62	0.88	1.02	0.43	0.47
ENSG00000172985.10	SH3RF3	0.89	4.19731	0.00313927	0.0458987	0.25	0.28	0.24	0.14	0.13
ENSG00000138780.14	GSTCD	-0.29	-4.19776	0.00313738	0.0458987	14.61	14.87	12.44	17.25	15.3
ENSG00000119866.21	BCL11A	0.41	4.19959	0.00312965	0.0458987	57.3	73.51	60.8	45.08	41.43
ENSG00000164754.14	RAD21	-0.28	-4.19555	0.00314675	0.0459588	100.33	108.98	97.07	119.15	108.16
ENSG00000137941.17	TTLL7	-0.52	-4.19435	0.00315183	0.0459837	2.26	2.17	1.82	2.03	2.51
ENSG00000260729.1	AC009690.1	0.73	4.18264	0.00320207	0.0460134	0.77	0.67	0.82	0.42	0.44
ENSG00000261221.3	ZNF865	1.19	4.18668	0.00318464	0.0460134	1.35	2.37	1.29	0.65	0.72
ENSG00000093072.18	ADA2	0.64	4.19165	0.00316333	0.0460134	3.19	5.22	4.09	2.73	2.11
ENSG00000103199.13	ZNF500	0.4	4.18813	0.00317839	0.0460134	5.77	6.3	5.22	5.04	4.64
ENSG00000113504.21	SLC12A7	0.5	4.1836	0.0031979	0.0460134	4.21	5.31	5.15	4.28	2.72
ENSG00000110104.13	CCDC86	0.72	4.18444	0.00319427	0.0460134	10.68	15.48	10.42	7.79	6.33
ENSG00000139182.14	CLSTN3	0.42	4.17972	0.00321472	0.0460134	6.9	8.18	7.82	6.09	5.39
ENSG00000238083.7	LRRC37A2	0.34	4.19041	0.00316864	0.0460134	4.71	4.85	4.74	3.93	3.53
ENSG00000186130.5	ZBTB6	-0.48	-4.18128	0.00320796	0.0460134	5.42	5.04	6.34	7.83	7
ENSG00000171204.12	TMEM126B	-0.5	-4.19281	0.00315842	0.0460134	31.04	26.13	35.9	40.73	38.29
ENSG00000213930.11	GALT	0.3	4.18339	0.00319884	0.0460134	36.52	38.38	35.71	29.29	30.4
ENSG00000108773.11	KAT2A	0.31	4.19059	0.00316785	0.0460134	23.63	24.25	22.12	17.56	17.71
ENSG00000159842.15	ABR	0.44	4.18637	0.00318598	0.0460134	28.29	34.44	24.46	18.76	17.5
ENSG00000213160.10	KLHL23	-0.44	-4.1799	0.00321393	0.0460134	15.76	15.65	15.47	18.26	17.69
ENSG00000146670.10	CDCA5	-0.38	-4.18874	0.00317578	0.0460134	43.4	43.03	35.13	49.77	50.33
ENSG00000137492.8	THAP12	-0.33	-4.18036	0.00321192	0.0460134	25.94	24.03	26.5	30.79	30.06
ENSG00000164919.11	COX6C	-0.36	-4.18207	0.00320454	0.0460134	272.66	241.13	276.28	317.62	334.22
ENSG00000155561.15	NUP205	-0.28	-4.18232	0.00320345	0.0460134	41.36	42.41	39.7	50.37	45.26
ENSG00000214655.10	ZSWIM8	0.37	4.17594	0.00323117	0.0462003	14.63	13.04	10.95	11.37	7.83
ENSG00000127528.5	KLF2	1.21	4.1745	0.00323747	0.0462418	9.34	10.92	5.03	3.37	2.83
ENSG00000213015.9	ZNF580	0.88	4.17112	0.00325232	0.0462637	10.9	16.39	9.75	7.09	5.71
ENSG00000114841.17	DNAH1	0.52	4.17258	0.0032459	0.0462637	3.44	5.63	3.71	2.94	2.31
ENSG00000112787.13	FBRSL1	1.12	4.17098	0.0032529	0.0462637	31.58	47	22.01	16.85	14.81
ENSG00000204519.11	ZNF551	-0.31	-4.17031	0.00325585	0.0462637	13.61	13.96	12.38	15.41	16.1
ENSG00000110107.9	PRPF19	0.44	4.17028	0.003256	0.0462637	52.72	63.88	50.29	41.38	32.68
ENSG00000072062.13	PRKACA	0.62	4.16524	0.00327829	0.0463311	4.9	6.26	4.49	3.91	3.07
ENSG00000156860.15	FBRS	0.72	4.16403	0.00328364	0.0463311	10.87	16.12	13.52	8.69	6.74
ENSG00000205356.9	TECPR1	0.34	4.16772	0.00326729	0.0463311	12.28	12.5	7.42	8.66	8.95
ENSG00000077454.16	LRCH4	0.49	4.16668	0.00327188	0.0463311	51.27	55.66	40.01	30.63	31.48
ENSG00000140443.15	IGF1R	0.66	4.16314	0.00328761	0.0463311	19.4	25.77	17.28	11.87	10.68
ENSG00000114867.20	EIF4G1	0.35	4.16392	0.00328413	0.0463311	136.02	149.47	121.39	101.23	91.17
ENSG00000155506.17	LARP1	0.42	4.16384	0.0032845	0.0463311	58.02	76.51	58.75	45.18	39.72
ENSG00000104081.14	BMF	0.26	4.16306	0.00328797	0.0463311	46.64	50.19	46.19	39.72	35.52
ENSG00000141564.15	RPTOR	0.58	4.16121	0.0032962	0.046351	7.74	9.7	6.8	5.68	5.07
ENSG00000113161.16	HMGCR	-0.32	-4.16177	0.00329373	0.046351	73.18	75.88	75.99	89.65	88.82
ENSG00000141551.14	CSNK1D	0.61	4.16029	0.00330034	0.0463614	27.4	39.97	26.77	20.43	17.46
ENSG00000106330.12	MOSPD3	0.74	4.1589	0.00330651	0.0463706	6.42	7.2	4.64	4.13	3.47
ENSG00000101493.11	ZNF516	0.52	4.15786	0.00331121	0.0463706	7.33	7.12	5.32	3.95	4.28
ENSG00000152944.9	MED21	-0.32	-4.15843	0.00330865	0.0463706	18.74	23.56	21.02	23.94	21.26
ENSG00000212123.4	PRR22	0.65	4.15416	0.00332783	0.0464395	3.28	3.34	2.6	2	1.86
ENSG00000170043.11	TRAPPC1	0.52	4.15373	0.00332978	0.0464395	41.54	54.37	44.43	35.27	28.86
ENSG00000146757.13	ZNF92	-0.41	-4.15569	0.00332093	0.0464395	16.76	14.95	18.36	21.02	20.79
ENSG00000205268.10	PDE7A	-0.31	-4.15455	0.00332607	0.0464395	35.12	35.37	36.2	42.36	39.4
ENSG00000146828.18	SLC12A9	0.28	4.15059	0.00334399	0.046572	20.12	21.89	19.89	17.38	16.74
ENSG00000125753.14	VASP	0.3	4.15012	0.00334612	0.046572	39.41	52.8	39.09	32.09	29.3
ENSG00000138663.9	COPS4	-0.35	-4.14891	0.00335158	0.0466003	22.29	22.19	21.78	26.98	27.45
ENSG00000196923.14	PDLIM7	0.55	4.14788	0.0033563	0.0466183	22.52	26.86	17.95	14.28	14.22
ENSG00000213923.12	CSNK1E	0.27	4.14551	0.00336708	0.0467204	78.45	81.4	76.38	62.72	64.36
ENSG00000112149.10	CD83	-0.63	-4.14469	0.00337083	0.0467248	1.58	1.48	1.24	2.38	1.93
ENSG00000051128.19	HOMER3	0.71	4.14085	0.00338844	0.0469212	2.71	2.92	2.29	1.56	1.53
ENSG00000232859.9	LYRM9	0.91	4.12961	0.00344053	0.0470106	0.82	0.78	0.96	0.68	0.59
ENSG00000034053.14	APBA2	1.12	4.13605	0.00341059	0.0470106	0.94	0.72	0.52	0.37	0.28
ENSG00000228727.9	SAPCD1	0.59	4.1258	0.00345839	0.0470106	8.02	10.69	9.64	6.03	5.86
ENSG00000204947.9	ZNF425	0.5	4.13074	0.00343527	0.0470106	2.16	2.14	2.56	1.38	1.64
ENSG00000184867.14	ARMCX2	-0.48	-4.12889	0.0034439	0.0470106	2.03	2.13	2.05	3.74	3.23
ENSG00000153132.13	CLGN	-0.63	-4.13835	0.00339994	0.0470106	1.98	1.59	2.19	3.02	2.69
ENSG00000218891.5	ZNF579	1.01	4.12686	0.00345342	0.0470106	4.75	6.92	3.74	2.53	2.28
ENSG00000100918.13	REC8	0.52	4.12885	0.00344409	0.0470106	13.04	16.95	12.68	9.59	7.91
ENSG00000141985.9	SH3GL1	0.48	4.13554	0.00341296	0.0470106	13.29	15.26	11.46	8.89	8.95
ENSG00000177732.8	SOX12	0.81	4.1251	0.00346167	0.0470106	6.78	9.79	5.94	4.62	3.55
ENSG00000163947.11	ARHGEF3	0.29	4.1329	0.00342522	0.0470106	16.78	16.4	16.1	13.13	12.4
ENSG00000158545.15	ZC3H18	0.54	4.12557	0.0034595	0.0470106	18.41	23.4	18.19	16	11.96
ENSG00000069275.13	NUCKS1	-0.32	-4.13318	0.0034239	0.0470106	144.9	144.68	140.32	163.14	159.66
ENSG00000108406.10	DHX40	-0.36	-4.1377	0.00340296	0.0470106	28.6	24.07	29.16	32.3	33.28
ENSG00000147155.11	EBP	-0.38	-4.13697	0.00340633	0.0470106	83	72.88	77.97	93.36	101.6
ENSG00000100376.12	FAM118A	0.28	4.13067	0.00343559	0.0470106	57.86	66.09	58.07	48.89	43.65
ENSG00000134291.12	TMEM106C	-0.36	-4.13487	0.00341604	0.0470106	109.21	89.46	91.91	120.38	122.3
ENSG00000184640.18	2023-09-09	0.27	4.12535	0.0034605	0.0470106	205.91	214.14	201.54	164.37	155.68
ENSG00000039319.17	ZFYVE16	-0.35	-4.12461	0.00346398	0.0470106	18.54	21.86	19.87	21.49	22.77
ENSG00000197046.11	SIGLEC15	2.03	4.12714	0.00345211	0.0470106	0.22	0.18	0.24	0.12	0.02
ENSG00000259132.1	AL132780.3	-1.13	-4.11999	0.00348584	0.0470847	3.58	2.21	5.06	7.1	6.85
ENSG00000085231.14	AK6	-0.48	-4.12198	0.0034764	0.0470847	26.71	28.84	29.22	34.83	38.16
ENSG00000177051.6	FBXO46	0.53	4.1198	0.00348673	0.0470847	14.55	16.15	10.84	9.57	7.7
ENSG00000105339.10	DENND3	0.36	4.12159	0.00347824	0.0470847	39.28	50.64	43.1	32.04	28.56
ENSG00000159593.15	NAE1	-0.3	-4.12116	0.00348026	0.0470847	66.14	64.41	71.43	79.64	79.4
ENSG00000119596.18	YLPM1	0.63	4.11827	0.00349401	0.0471256	17.49	23.62	19.57	15.85	13.63
ENSG00000141424.13	SLC39A6	-0.31	-4.1177	0.00349668	0.0471256	26.71	26.2	26.77	31.01	31.76
ENSG00000111727.12	HCFC2	-0.35	-4.11029	0.00353214	0.0471975	5.01	5.68	5.38	5.82	5.99
ENSG00000198026.8	ZNF335	0.4	4.10912	0.00353779	0.0471975	11.87	12.35	9.9	8.29	8.62
ENSG00000123416.15	TUBA1B	-0.34	-4.10974	0.00353477	0.0471975	1561.85	1464.55	1395.55	1773.39	1799.4
ENSG00000276234.5	TADA2A	-0.29	-4.11428	0.003513	0.0471975	18.99	19.43	17.29	21.42	19.84
ENSG00000099949.21	LZTR1	0.31	4.11187	0.00352456	0.0471975	25.3	25.76	21.31	18.21	18.21
ENSG00000285437.1	POLR2J3	0.53	4.11577	0.00350588	0.0471975	83.14	83.43	73.78	64.68	61.79
ENSG00000153936.17	HS2ST1	-0.39	-4.11138	0.00352691	0.0471975	13	12.97	14.18	15.22	15.08
ENSG00000076382.17	SPAG5	-0.36	-4.11383	0.00351515	0.0471975	57.87	53.74	48.3	63.13	64.22
ENSG00000139146.14	SINHCAF	-0.33	-4.11195	0.00352418	0.0471975	101.7	87.73	98.14	95.72	99.92
ENSG00000100280.16	AP1B1	0.29	4.1128	0.0035201	0.0471975	40.05	43.99	37.36	31.05	30.21
ENSG00000099822.3	HCN2	1.78	4.10862	0.00354016	0.0471975	0.08	0.1	0.09	0.02	0.03
ENSG00000154040.20	CABYR	1.05	4.1058	0.00355382	0.0472408	1.2	1.9	1.3	0.66	0.69
ENSG00000169246.16	NPIPB3	0.77	4.10636	0.00355108	0.0472408	17.62	26.24	24.2	13.74	12.71
ENSG00000123473.15	STIL	-0.3	-4.10621	0.00355181	0.0472408	12.72	14.57	11.31	15.07	15.02
ENSG00000183850.14	ZNF730	-0.36	-4.10442	0.00356047	0.0472593	13.62	12.54	13.18	15.97	15.66
ENSG00000010818.10	HIVEP2	0.35	4.10408	0.00356215	0.0472593	19.02	23.39	20.01	17.03	14.91
ENSG00000060237.17	WNK1	0.5	4.10124	0.00357596	0.0473963	29.84	40.86	28.43	21.75	20.73
ENSG00000180353.11	HCLS1	0.32	4.09907	0.00358655	0.0474903	115.98	123.18	131.02	100.79	85.18
ENSG00000010322.16	NISCH	0.31	4.09647	0.00359927	0.0476125	31.53	31.99	28.2	24.6	23.8
ENSG00000181523.13	SGSH	0.92	4.0863	0.00364956	0.0476755	1.33	1.28	1.35	0.96	0.59
ENSG00000176182.6	MYPOP	0.93	4.09447	0.00360911	0.0476755	2.62	3.21	1.89	1.35	1.22
ENSG00000119946.11	CNNM1	0.74	4.09066	0.00362791	0.0476755	1.33	1.74	1.14	0.97	0.79
ENSG00000166963.13	MAP1A	0.82	4.09039	0.00362923	0.0476755	0.7	0.92	0.6	0.47	0.34
ENSG00000197283.16	SYNGAP1	0.61	4.09264	0.00361811	0.0476755	4.45	2.84	1.87	1.37	1.03
ENSG00000166401.14	SERPINB8	0.44	4.0876	0.00364309	0.0476755	3.99	3.56	4.3	2.93	2.72
ENSG00000176244.7	ACBD7	-0.51	-4.09004	0.003631	0.0476755	2.06	1.86	2.33	2.84	2.76
ENSG00000136159.4	NUDT15	-0.42	-4.08818	0.00364018	0.0476755	9.81	8.32	8.4	11.67	11.01
ENSG00000132205.11	EMILIN2	0.51	4.08697	0.00364622	0.0476755	17.19	19.34	11.68	9.98	8.63
ENSG00000178974.10	FBXO34	-0.29	-4.08755	0.00364334	0.0476755	13.97	14.19	13.34	16.28	16.3
ENSG00000178177.15	LCORL	-0.32	-4.08807	0.00364074	0.0476755	14.03	15.54	10.95	12.06	13.35
ENSG00000197386.12	HTT	0.49	4.08951	0.00363358	0.0476755	19.95	26.15	26.3	17.89	13.82
ENSG00000125835.18	SNRPB	-0.34	-4.09023	0.00363003	0.0476755	218.63	201.43	190.52	239.01	251.62
ENSG00000159055.4	MIS18A	-0.37	-4.08428	0.00365963	0.0477154	19.23	18.75	20.36	24.11	23.57
ENSG00000038427.16	VCAN	0.42	4.08488	0.00365662	0.0477154	8.01	10.39	6.34	4.76	4.49
ENSG00000104442.10	ARMC1	-0.37	-4.08303	0.00366587	0.047751	22.8	21.71	24.3	27.45	26.85
ENSG00000204147.10	ASAH2B	-0.57	-4.07808	0.00369076	0.0477841	1.19	1.1	1.22	1.62	1.64
ENSG00000214279.13	SCART1	0.54	4.07956	0.00368332	0.0477841	1.95	3.05	2.31	1.85	1.98
ENSG00000119669.5	IRF2BPL	0.55	4.07825	0.00368991	0.0477841	4.74	5.71	4.08	3.4	2.93
ENSG00000155254.13	MARVELD1	0.5	4.08138	0.00367416	0.0477841	9.12	10.9	7.89	6.77	5.93
ENSG00000166166.13	TRMT61A	0.37	4.0789	0.00368664	0.0477841	9.81	9.28	8.48	6.84	6.81
ENSG00000108175.17	ZMIZ1	0.92	4.07965	0.00368284	0.0477841	10	15.23	9.01	5.51	5.36
ENSG00000152240.13	HAUS1	-0.37	-4.07764	0.00369298	0.0477841	61.13	54.67	57.54	68.27	68.1
ENSG00000161642.17	ZNF385A	0.95	4.06608	0.00375177	0.0478542	1.34	1.51	1.49	0.7	0.68
ENSG00000116016.14	EPAS1	0.6	4.06338	0.00376567	0.0478542	1.11	1.17	0.97	0.51	0.64
ENSG00000221955.10	SLC12A8	0.53	4.05992	0.00378357	0.0478542	2.86	3.71	3.4	2.41	1.84
ENSG00000162572.20	SCNN1D	0.58	4.07119	0.00372567	0.0478542	3.3	3.32	2.56	1.88	1.89
ENSG00000186318.16	BACE1	0.5	4.06556	0.00375446	0.0478542	1.82	2.05	1.68	1.59	1.19
ENSG00000130766.5	SESN2	0.5	4.07234	0.00371984	0.0478542	3.12	2.75	2.67	2.09	1.78
ENSG00000153902.14	LGI4	1.3	4.06235	0.003771	0.0478542	0.27	0.22	0.37	0.12	0.08
ENSG00000160050.14	CCDC28B	-0.38	-4.07124	0.00372542	0.0478542	12.78	11.81	12.15	15.2	15.97
ENSG00000160602.14	AC010761.1	0.33	4.06543	0.00375514	0.0478542	6.2	6.33	6.34	4.68	4.44
ENSG00000124788.18	ATXN1	0.37	4.06562	0.00375414	0.0478542	5.13	6.84	4.83	3.46	4.27
ENSG00000068831.19	RASGRP2	0.38	4.07223	0.00372036	0.0478542	15.13	16.19	13.53	11.14	11.85
ENSG00000136213.10	CHST12	0.55	4.06769	0.00374356	0.0478542	8.55	8.74	4.6	3.4	3.71
ENSG00000122729.19	ACO1	-0.3	-4.07098	0.00372673	0.0478542	5.84	5.93	5.64	7.01	6.9
ENSG00000140320.12	BAHD1	0.33	4.05931	0.0037867	0.0478542	8.95	9.79	8.92	7.59	6.51
ENSG00000138448.12	ITGAV	-0.35	-4.06553	0.00375463	0.0478542	8.65	7.5	8.19	9.96	10.54
ENSG00000129968.15	ABHD17A	0.56	4.07029	0.00373027	0.0478542	31.96	31.14	20.73	15.2	18.1
ENSG00000221829.9	FANCG	-0.34	-4.06425	0.00376119	0.0478542	32.79	34.8	30.28	41.33	40.75
ENSG00000167395.10	ZNF646	0.29	4.06027	0.00378173	0.0478542	9.82	11.94	10.69	8.81	7.48
ENSG00000144749.13	LRIG1	0.27	4.06345	0.00376533	0.0478542	15.12	14.87	16.25	13.18	14.01
ENSG00000101868.10	POLA1	-0.26	-4.0698	0.00373274	0.0478542	17.87	18	18.37	21.07	20.51
ENSG00000141030.13	COPS3	-0.32	-4.06543	0.00375511	0.0478542	73.59	68.75	72.86	79.97	85.24
ENSG00000089057.15	SLC23A2	0.29	4.05871	0.0037898	0.0478542	15.83	17.53	15.83	12.71	12
ENSG00000080345.17	RIF1	-0.29	-4.06909	0.00373636	0.0478542	24.08	26.23	25.27	29.16	27.34
ENSG00000137710.16	RDX	-0.3	-4.0588	0.00378937	0.0478542	41.86	42.76	35.45	46.73	43.49
ENSG00000124762.13	CDKN1A	-0.32	-4.05935	0.00378651	0.0478542	62.74	61.13	52.99	69.7	69.61
ENSG00000103044.11	HAS3	1.93	4.06433	0.0037608	0.0478542	0.08	0.08	0.07	0.01	0.02
ENSG00000077684.16	JADE1	-0.26	-4.05719	0.00379772	0.0479097	18.68	18.62	17.77	20.8	20.39
ENSG00000115163.15	CENPA	-0.33	-4.05619	0.00380289	0.0479306	21.57	21.85	19.68	25.47	24.2
ENSG00000182359.15	KBTBD3	-0.49	-4.05428	0.00381286	0.0480117	3.53	2.57	2.74	3.43	3.8
ENSG00000183023.18	SLC8A1	-0.39	-4.05334	0.00381779	0.0480294	6.4	5.53	6.36	7.92	7.44
ENSG00000162413.16	KLHL21	0.36	4.05135	0.00382824	0.0481163	9.72	9.89	8.9	7.21	6.67
ENSG00000074966.11	TXK	0.85	4.04932	0.00383889	0.0481693	1.11	1.41	1.58	0.67	0.43
ENSG00000124191.18	TOX2	1.42	4.04698	0.00385119	0.0481693	0.26	0.43	0.39	0.15	0.17
ENSG00000147894.15	C9orf72	-0.49	-4.04651	0.00385368	0.0481693	6.45	5.59	6.19	7.71	8.52
ENSG00000100288.19	CHKB	0.34	4.0478	0.00384689	0.0481693	30.55	32.41	27.64	22.99	22.93
ENSG00000171241.9	SHCBP1	-0.31	-4.04667	0.00385285	0.0481693	20.37	18.89	17.25	24.01	20.62
ENSG00000128731.17	HERC2	0.37	4.04785	0.0038466	0.0481693	33.51	38.2	31.85	27.76	26.78
ENSG00000177169.10	ULK1	0.54	4.0458	0.00385743	0.0481719	9.25	11.82	8.41	6.68	6.46
ENSG00000177283.7	FZD8	0.68	4.0443	0.00386538	0.0482269	7.15	7.64	4.96	3.87	3.9
ENSG00000124772.12	CPNE5	1.11	4.04298	0.00387241	0.0482704	0.65	0.5	0.49	0.24	0.27
ENSG00000128928.9	IVD	0.44	4.0422	0.00387651	0.0482773	27.49	33.48	28.69	23.17	24.23
ENSG00000068650.18	ATP11A	0.76	4.04076	0.0038842	0.0483289	6.11	9.81	7.32	4.87	3.17
ENSG00000126705.14	AHDC1	1.07	4.03857	0.00389589	0.0483859	3.44	6.34	4.75	2.87	2.15
ENSG00000130723.20	PRRC2B	0.53	4.03893	0.00389396	0.0483859	61.23	82.15	54.56	44.18	35.13
ENSG00000100372.15	SLC25A17	-0.32	-4.03593	0.00391004	0.0484731	12.14	11.44	12.16	13.02	12.58
ENSG00000102384.13	CENPI	-0.35	-4.03628	0.00390816	0.0484731	10.51	11.86	9.65	12.52	12.79
ENSG00000094880.11	CDC23	-0.3	-4.03339	0.00392367	0.0485536	28.6	27.66	29.5	35.14	34.81
ENSG00000104964.14	TLE5	0.31	4.03402	0.00392028	0.0485536	179.43	191.3	163.02	136.95	128.18
ENSG00000130714.16	POMT1	0.72	4.02866	0.00394924	0.0485901	1.79	1.92	2.27	1.39	0.94
ENSG00000164818.16	DNAAF5	0.56	4.02757	0.00395518	0.0485901	6.46	6.89	4.84	4.77	4.1
ENSG00000175602.3	CCDC85B	1.15	4.03105	0.0039363	0.0485901	43.67	52.02	23.96	15.95	17.02
ENSG00000168564.6	CDKN2AIP	-0.3	-4.02808	0.00395238	0.0485901	16.4	17.68	18.97	21.57	19.82
ENSG00000130695.15	CEP85	-0.28	-4.03008	0.00394157	0.0485901	21.95	21.35	19.74	23.74	22.91
ENSG00000151062.15	CACNA2D4	0.26	4.02832	0.00395108	0.0485901	212.67	218.92	238.37	192.42	181.79
ENSG00000117791.16	2023-03-02	2.2	4.03002	0.00394187	0.0485901	0.16	0.16	0.1	0.04	0.03
ENSG00000100253.13	MIOX	3.18	4.0301	0.00394145	0.0485901	0.07	0.05	0.19	0	0
ENSG00000168487.19	BMP1	0.5	4.02324	0.00397873	0.0487324	4.63	5.41	4.96	2.81	2.85
ENSG00000164086.10	DUSP7	0.44	4.02282	0.00398108	0.0487324	8.43	10.13	7.7	6.34	5.97
ENSG00000137078.9	SIT1	-0.54	-4.02365	0.00397649	0.0487324	21.37	18.57	23.97	27.44	30.28
ENSG00000198804.2	MT-CO1	0.56	4.02469	0.00397081	0.0487324	1152.24	1637.98	1271.54	970.17	775.2
ENSG00000213901.10	SLC23A3	0.64	4.02079	0.0039922	0.0487641	1.79	2.01	1.66	1.13	1.13
ENSG00000008283.16	CYB561	0.59	4.02105	0.00399072	0.0487641	2.31	2.79	1.78	1.19	1.18
ENSG00000173898.13	SPTBN2	0.64	4.01973	0.003998	0.0487641	2.62	2.95	1.9	2.11	2.25
ENSG00000100439.10	ABHD4	0.47	4.01992	0.00399694	0.0487641	45.35	58.19	41.35	36.12	33.08
ENSG00000127580.17	WDR24	0.56	4.01269	0.0040369	0.0489753	5.21	6.66	4.7	3.45	3.59
ENSG00000076984.17	MAP2K7	0.57	4.01359	0.00403188	0.0489753	11.81	11.26	7.6	6.39	6.32
ENSG00000177707.11	NECTIN3	-0.35	-4.01286	0.00403593	0.0489753	16.26	17.11	17.11	17.15	19.09
ENSG00000174652.19	ZNF266	-0.3	-4.01505	0.00402382	0.0489753	15.08	15.17	14.63	17.11	17.54
ENSG00000156875.14	MFSD14A	-0.34	-4.0133	0.00403352	0.0489753	27	25.22	27.62	31.32	32.8
ENSG00000112984.12	KIF20A	-0.37	-4.01351	0.00403233	0.0489753	41.69	38.19	35.72	48.3	50.12
ENSG00000173581.7	CCDC106	0.45	4.01038	0.00404973	0.0490588	17.29	17.9	13.6	11.41	10.48
ENSG00000101412.13	E2F1	-0.31	-4.01016	0.00405099	0.0490588	19.33	19.88	17.27	22.73	21.93
ENSG00000173846.13	PLK3	0.59	4.0069	0.0040692	0.0491005	13.3	15.1	11.85	8.98	8.52
ENSG00000075131.10	TIPIN	-0.37	-4.00514	0.00407904	0.0491005	17.81	14.57	17.66	20.69	20.43
ENSG00000136295.15	TTYH3	0.94	4.00859	0.00405973	0.0491005	9.7	12.91	7.25	6.16	4.55
ENSG00000177548.13	RABEP2	0.48	4.00718	0.0040676	0.0491005	28.16	25.6	22.52	17.59	16.44
ENSG00000111875.8	ASF1A	-0.35	-4.00734	0.00406673	0.0491005	22.4	20.41	21.78	26.1	26.2
ENSG00000103335.22	PIEZO1	0.51	4.00557	0.00407664	0.0491005	79.91	83.73	66.99	53.69	53.04
ENSG00000188647.13	PTAR1	-0.43	-4.00503	0.00407969	0.0491005	25.93	24.67	27.8	31.76	29.52
ENSG00000215375.6	MYL5	0.65	4.00034	0.0041061	0.0491577	6.59	7.02	5.66	3.98	4.34
ENSG00000272391.6	POM121C	0.89	4.00112	0.00410172	0.0491577	6.26	10.07	6.45	5.58	4.44
ENSG00000128694.12	OSGEPL1	-0.39	-4.00321	0.00408994	0.0491577	11.04	9.11	10.23	12.78	12.22
ENSG00000198837.10	DENND4B	0.51	4.00117	0.00410144	0.0491577	24.97	34.11	23.75	18.2	17.17
ENSG00000038274.17	MAT2B	-0.38	-4.0022	0.00409559	0.0491577	64.54	61.32	70.42	82.49	78.02
ENSG00000133030.21	MPRIP	0.36	4.00071	0.00410401	0.0491577	83.15	94.02	83.83	69.24	63.58
ENSG00000198039.11	AC092161.1	-0.4	-3.99876	0.00411505	0.0492215	12.14	11.08	12.45	14.94	14.96
ENSG00000176973.8	FAM89B	0.54	3.99731	0.00412329	0.0492767	32.74	37.08	25.85	20.67	20.96
ENSG00000156869.13	FRRS1	-0.51	-3.99329	0.00414619	0.0492866	1.95	1.8	2.12	2.93	2.32
ENSG00000119574.13	ZBTB45	0.67	3.99272	0.00414946	0.0492866	4.79	5.94	4.37	2.86	2.88
ENSG00000175087.10	PDIK1L	-0.43	-3.99601	0.00413068	0.0492866	6.14	6.84	6.34	7.3	7.44
ENSG00000171792.11	RHNO1	-0.33	-3.99468	0.00413828	0.0492866	17.72	15.81	14.89	20.36	17.37
ENSG00000067064.11	IDI1	-0.48	-3.99508	0.00413597	0.0492866	77.55	68.39	88.8	106.65	101.94
ENSG00000102054.17	RBBP7	-0.27	-3.99435	0.00414012	0.0492866	113.25	110.79	114.16	137.43	129
ENSG00000168092.14	PAFAH1B2	-0.29	-3.99335	0.00414588	0.0492866	40.43	39.84	39.15	43.96	45.08
ENSG00000127418.15	FGFRL1	0.47	3.98983	0.00416602	0.0493971	10.85	10.99	9.02	6.97	7.21
ENSG00000143126.8	CELSR2	0.52	3.9901	0.00416447	0.0493971	3.37	4.71	3.19	2.69	2.18
ENSG00000103148.15	NPRL3	0.77	3.98875	0.00417226	0.0494281	4.96	6.55	3.8	3.27	3.27
ENSG00000285723.1	AL034430.2	1.25	3.98519	0.00419277	0.0494621	34.7	33.83	35.12	20.36	10.25
ENSG00000167384.10	ZNF180	-0.39	-3.98447	0.00419694	0.0494621	7.18	7.2	6.96	8.3	9.88
ENSG00000069869.16	NEDD4	-0.33	-3.98594	0.00418842	0.0494621	4.98	4.73	5.67	6.08	6.31
ENSG00000149196.16	HIKESHI	-0.38	-3.9847	0.00419562	0.0494621	28.44	26.57	30.18	34.98	35.76
ENSG00000173226.17	IQCB1	-0.3	-3.98544	0.00419133	0.0494621	28.68	28.65	30.16	32.85	33.89
ENSG00000121152.10	NCAPH	-0.27	-3.98588	0.0041888	0.0494621	57.87	57.23	41.95	53.9	54.25
ENSG00000162298.18	SYVN1	0.56	3.9837	0.0042014	0.0494718	9.45	11.24	8.16	7.01	6.68
ENSG00000115085.13	ZAP70	0.31	3.98264	0.00420758	0.0495018	37.48	36.68	35.67	28.73	29.19
ENSG00000253537.3	PCDHGA7	1.28	3.98166	0.00421322	0.0495181	0.31	0.3	0.19	0.13	0.1
ENSG00000085872.15	CHERP	0.94	3.98078	0.00421838	0.0495181	9.48	14.07	8.12	5.81	5.27
ENSG00000126001.16	CEP250	0.34	3.98052	0.00421988	0.0495181	27.31	28.07	22.99	20.66	18
ENSG00000198198.16	SZT2	0.46	3.97932	0.00422688	0.0495576	13.21	16.28	12.87	10.47	10.21
ENSG00000177683.14	THAP5	-0.51	-3.97805	0.00423432	0.0496021	15.24	14.5	18.11	21.26	21.56
ENSG00000161217.12	PCYT1A	0.27	3.97468	0.00425407	0.0497905	18.06	21.17	18.54	14.08	14.6
ENSG00000105866.15	SP4	-0.47	-3.97257	0.00426645	0.0498926	4.5	3.4	4.54	5.34	4.34
ENSG00000075089.9	ACTR6	-0.49	-3.97113	0.00427496	0.0499236	17.16	17.02	20.62	22.79	24.65
ENSG00000148925.10	BTBD10	-0.29	-3.97037	0.00427943	0.0499236	15.01	15.08	15.57	17.54	17.06
ENSG00000129810.15	SGO1	-0.3	-3.97026	0.00428011	0.0499236	13.82	15.1	12.88	16.64	15.24
ENSG00000186815.12	TPCN1	0.57	3.96822	0.00429221	0.049979	7.75	10.52	7.5	6	4.63
ENSG00000153879.9	CEBPG	-0.27	-3.96847	0.00429071	0.049979	25.42	25.2	24.33	28.76	26.98
ENSG00000104903.4	LYL1	0.38	3.96683	0.00430045	0.0500091	40.21	41.85	34.31	28.16	29.1
ENSG00000168288.13	MMADHC	-0.37	-3.96655	0.00430214	0.0500091	76.9	69.28	81.62	93.59	94.29
ENSG00000165071.14	TMEM71	-0.91	-3.96016	0.00434028	0.0501118	0.93	0.87	0.45	1.34	1.25
ENSG00000142046.15	TMEM91	0.57	3.9631	0.00432269	0.0501118	3.19	3.9	3.43	2.34	2.41
ENSG00000168502.17	MTCL1	0.37	3.9602	0.00434006	0.0501118	4.87	4.91	6.33	4.48	3.37
ENSG00000162430.17	SELENON	0.72	3.96029	0.00433955	0.0501118	5.59	7.11	4.54	3.74	2.85
ENSG00000108639.7	SYNGR2	0.34	3.96317	0.00432229	0.0501118	28.51	30.09	25.01	22.05	20.64
ENSG00000172081.14	MOB3A	0.44	3.96247	0.00432643	0.0501118	17.35	19.79	17.49	15.21	12.37
ENSG00000132694.18	ARHGEF11	0.36	3.96438	0.00431504	0.0501118	8.87	10.12	8.21	7.64	7.64
ENSG00000082153.18	BZW1	-0.35	-3.96014	0.00434042	0.0501118	140.79	146.19	148.07	146.6	144.79
ENSG00000123384.13	LRP1	0.72	3.95824	0.00435187	0.0501165	0.47	0.43	0.56	0.28	0.3
ENSG00000157315.5	TMED6	1.55	3.95852	0.00435015	0.0501165	0.71	0.95	0.56	0.24	0.22
ENSG00000165997.5	ARL5B	-0.43	-3.9593	0.00434544	0.0501165	12.29	11.77	14.75	16.67	16.41
ENSG00000256087.7	ZNF432	-0.37	-3.95395	0.00437777	0.0502029	4.64	4.25	4.11	5.13	4.03
ENSG00000197136.4	PCNX3	0.71	3.95411	0.00437678	0.0502029	7.96	10.86	6.06	5.46	4.52
ENSG00000189403.15	HMGB1	-0.37	-3.95485	0.0043723	0.0502029	858.82	820.52	897.32	999.44	1006.07
ENSG00000090889.12	KIF4A	-0.29	-3.95603	0.00436521	0.0502029	14.83	14.55	13.35	17.37	16.1
ENSG00000128989.10	ARPP19	-0.34	-3.95394	0.00437782	0.0502029	59.47	61.1	66.61	73.74	70.52
ENSG00000158483.16	FAM86C1	0.58	3.95282	0.00438464	0.0502238	3.67	3.59	2.81	2.09	2.3
ENSG00000198168.9	SVIP	-0.48	-3.95161	0.00439196	0.0502238	16.75	19.58	20.89	25.93	22.86
ENSG00000174891.13	RSRC1	-0.35	-3.95121	0.0043944	0.0502238	36.73	35.08	34.55	39.38	39.7
ENSG00000121864.10	ZNF639	-0.35	-3.95134	0.0043936	0.0502238	34.19	30.84	33.26	37.01	39.38
ENSG00000196081.9	ZNF724	-0.33	-3.94928	0.00440619	0.0503163	20.18	20.19	17.89	22.06	23.71
ENSG00000101986.12	ABCD1	0.65	3.94595	0.00442653	0.0504015	1.24	1.4	1.27	0.87	0.69
ENSG00000276547.1	PCDHGB5	1.43	3.94668	0.00442208	0.0504015	0.15	0.17	0.09	0.05	0.03
ENSG00000152193.8	RNF219	-0.34	-3.94564	0.00442846	0.0504015	7.39	7.32	8.11	9.18	9.16
ENSG00000072210.18	ALDH3A2	-0.3	-3.94603	0.00442606	0.0504015	21.83	23.22	22.85	26.06	24.51
ENSG00000092098.17	RNF31	0.3	3.94488	0.00443309	0.0504121	20.44	23.75	18.07	16.71	15.85
ENSG00000155846.17	PPARGC1B	0.48	3.94402	0.00443842	0.0504306	3.24	4.06	2.94	2.22	2.21
ENSG00000153815.16	CMIP	0.8	3.94097	0.00445718	0.0505244	1.86	3.21	2.21	1.57	1.12
ENSG00000107282.8	APBA1	0.48	3.94076	0.00445849	0.0505244	9.7	13.09	9.38	8.02	7.08
ENSG00000105397.13	TYK2	0.29	3.94137	0.00445472	0.0505244	79.02	80.97	74.09	57.94	61.3
ENSG00000198826.11	ARHGAP11A	-0.28	-3.94027	0.00446153	0.0505244	42.12	46.74	42.04	43.37	40.35
ENSG00000177119.16	ANO6	-0.25	-3.93921	0.00446806	0.0505563	17.56	18.15	17.61	19.46	18.65
ENSG00000079739.17	PGM1	-0.29	-3.93808	0.00447506	0.0505577	21.72	22.44	20.46	26.85	24.3
ENSG00000172534.14	HCFC1	0.78	3.9374	0.00447932	0.0505577	10.9	17.06	10.12	7.79	6.13
ENSG00000122545.19	2023-09-07	-0.33	-3.9368	0.00448304	0.0505577	73.95	71.6	81.31	93.13	87.14
ENSG00000130508.11	PXDN	0.32	3.93695	0.00448211	0.0505577	35.19	40.48	33.62	28.74	25.05
ENSG00000151176.8	PLBD2	0.63	3.93353	0.00450344	0.050698	1.11	1.19	1.23	0.67	0.62
ENSG00000238227.8	TMEM250	0.37	3.93301	0.00450665	0.050698	12.98	14.29	11.16	9.45	8.92
ENSG00000204394.13	VARS	0.48	3.93328	0.00450498	0.050698	46.12	53.14	41.6	32.35	30.42
ENSG00000128218.8	VPREB3	-0.82	-3.93042	0.00452288	0.0507129	4.5	5.58	8.01	10.28	9.41
ENSG00000177606.6	JUN	0.62	3.93092	0.00451976	0.0507129	17.87	18.84	12.51	9.88	10.28
ENSG00000164045.11	CDC25A	-0.3	-3.93196	0.00451322	0.0507129	27.05	28.82	22.08	28.22	28.69
ENSG00000121879.5	PIK3CA	-0.37	-3.93062	0.00452161	0.0507129	15.18	15.58	17.1	18.53	17.85
ENSG00000125730.16	C3	2.24	3.9282	0.00453683	0.0508274	0.17	0.29	0.43	0.03	0.19
ENSG00000196189.13	SEMA4A	0.47	3.92332	0.0045677	0.0510254	3.06	3.55	2.82	2.06	2.12
ENSG00000157637.13	SLC38A10	0.39	3.92304	0.0045695	0.0510254	17.29	18.51	14.49	12.58	12.33
ENSG00000188529.14	SRSF10	-0.37	-3.92407	0.00456295	0.0510254	158.48	150.43	168.83	195.95	189.19
ENSG00000153922.10	CHD1	-0.28	-3.92466	0.00455923	0.0510254	38.33	37.87	40.63	47.94	45.87
ENSG00000270106.6	TSNAX-DISC1	-1.23	-3.92061	0.00458493	0.05114	0.27	0.42	0.22	0.8	0.51
ENSG00000164880.16	INTS1	0.63	3.9184	0.00459904	0.05114	12.14	12.72	7.39	6.6	6.95
ENSG00000122025.14	FLT3	-0.31	-3.91789	0.0046023	0.05114	486.5	457.75	474.17	551.9	558.04
ENSG00000183291.17	SELENOF	-0.32	-3.91901	0.00459514	0.05114	109.92	104.98	117.5	132.52	129.71
ENSG00000112078.14	KCTD20	-0.27	-3.91894	0.00459555	0.05114	39.87	36.49	36.09	44.31	41.98
ENSG00000086598.11	TMED2	-0.3	-3.91885	0.00459613	0.05114	100.78	99.97	95.78	106.24	110.15
ENSG00000183779.7	ZNF703	1.35	3.91478	0.00462222	0.0511447	0.65	0.65	0.35	0.21	0.2
ENSG00000140836.17	ZFHX3	0.59	3.91537	0.00461843	0.0511447	2.31	2.97	2.63	2.07	1.7
ENSG00000079432.7	CIC	0.72	3.91595	0.00461469	0.0511447	13.69	18.41	12.9	9.4	7.14
ENSG00000123485.12	HJURP	-0.34	-3.91431	0.00462526	0.0511447	24.53	24.48	19.97	26.91	25.86
ENSG00000105698.16	USF2	0.35	3.91669	0.00460999	0.0511447	65.64	74.33	53.68	52.41	44.5
ENSG00000105193.9	RPS16	1.3	3.9146	0.00462336	0.0511447	981.8	1885.55	1228.65	752.18	334.25
ENSG00000099381.18	SETD1A	0.71	3.91213	0.00463931	0.0511593	4.92	6.18	4.49	4.1	2.68
ENSG00000196663.16	TECPR2	0.34	3.91177	0.00464162	0.0511593	4.4	6.39	4.8	3.9	3.03
ENSG00000154153.13	RETREG1	-0.31	-3.91234	0.00463791	0.0511593	9.07	11.2	8.53	10.87	10.55
ENSG00000185432.12	METTL7A	-0.3	-3.91221	0.00463874	0.0511593	16.94	16.68	16.14	21.26	18.99
ENSG00000176125.5	UFSP1	0.81	3.90301	0.0046985	0.0511704	3.2	3.6	2.49	1.83	1.57
ENSG00000196935.9	SRGAP1	0.84	3.90215	0.00470414	0.0511704	0.31	0.54	0.27	0.11	0.17
ENSG00000120896.13	SORBS3	1.02	3.90571	0.00468087	0.0511704	2.66	4.53	2.12	1.6	1.53
ENSG00000196812.5	ZSCAN16	-0.4	-3.90577	0.00468052	0.0511704	4.87	5.18	5.04	6.55	6.19
ENSG00000160284.15	SPATC1L	0.56	3.90064	0.00471405	0.0511704	11.3	12.07	8.9	7.57	6.56
ENSG00000141753.7	IGFBP4	0.5	3.90802	0.00466586	0.0511704	5.78	7.14	5.36	4.01	4.2
ENSG00000124171.9	PARD6B	-0.41	-3.90947	0.00465645	0.0511704	1.88	1.99	2.22	2.64	2.48
ENSG00000090006.17	LTBP4	0.54	3.90104	0.00471143	0.0511704	12.72	16.82	9.4	8.43	9.21
ENSG00000115107.20	STEAP3	0.44	3.90069	0.00471372	0.0511704	5.41	5.43	4.55	3.37	3.5
ENSG00000142039.4	CCDC97	0.42	3.90864	0.00466183	0.0511704	8.6	8.51	7.13	6.27	5.96
ENSG00000162929.13	KIAA1841	-0.35	-3.90577	0.00468053	0.0511704	5.35	6.04	5.84	6	6.25
ENSG00000225190.11	PLEKHM1	0.54	3.90188	0.0047059	0.0511704	9.47	13.23	8.86	7.08	6.91
ENSG00000151287.17	TEX30	-0.43	-3.90151	0.00470835	0.0511704	18.09	16.04	20.05	22.91	23.59
ENSG00000167967.16	E4F1	0.39	3.91084	0.00464759	0.0511704	19	18.58	15.94	13.06	14.03
ENSG00000075303.13	SLC25A40	-0.43	-3.90868	0.00466159	0.0511704	22.3	21.24	23.56	23.99	22.98
ENSG00000204138.13	PHACTR4	0.56	3.90712	0.0046717	0.0511704	20.59	25.13	21.3	17.23	13.51
ENSG00000116679.16	IVNS1ABP	-0.26	-3.90819	0.00466478	0.0511704	66.08	65.01	66.77	78.04	75.13
ENSG00000100814.18	CCNB1IP1	-0.32	-3.90366	0.00469429	0.0511704	84.68	78.33	87.12	99.74	98.51
ENSG00000012048.22	BRCA1	-0.27	-3.90318	0.0046974	0.0511704	38.09	38.73	37.4	47.91	39.67
ENSG00000144895.12	EIF2A	-0.38	-3.89976	0.00471979	0.0511919	80.64	75.29	85.56	96.55	99.67
ENSG00000162694.14	EXTL2	-0.37	-3.89756	0.00473429	0.0512309	6.06	6.53	6.7	8.1	7.88
ENSG00000105829.13	BET1	-0.42	-3.89767	0.00473359	0.0512309	15.59	15.16	17.96	19.89	20.61
ENSG00000189043.10	NDUFA4	-0.32	-3.8975	0.00473468	0.0512309	47.96	45.06	40.94	49.74	52.44
ENSG00000129353.15	SLC44A2	0.36	3.89693	0.00473844	0.0512309	59.97	69.85	66.18	53.01	40.39
ENSG00000154839.10	SKA1	-0.35	-3.89609	0.00474399	0.0512502	19.48	18.06	15.98	22.15	19.84
ENSG00000122965.11	RBM19	0.33	3.89547	0.00474812	0.0512541	13.33	12.75	11	9	8.52
ENSG00000141012.13	GALNS	0.37	3.8918	0.00477245	0.0512728	10.83	10.12	8.93	7.28	7.73
ENSG00000185324.22	CDK10	0.28	3.89389	0.00475856	0.0512728	55.55	64.11	48.97	45.94	51.08
ENSG00000145293.16	ENOPH1	-0.35	-3.89297	0.00476469	0.0512728	24.72	22.07	26.03	29.9	29.85
ENSG00000127980.16	PEX1	-0.38	-3.89207	0.00477061	0.0512728	16.75	16.13	18.48	19.66	21.25
ENSG00000111679.17	PTPN6	0.27	3.89272	0.00476633	0.0512728	255.73	253.23	250.04	198.12	198.91
ENSG00000105186.16	ANKRD27	-0.26	-3.89394	0.00475822	0.0512728	27.65	30.62	29.3	34.57	32.96
ENSG00000242419.5	PCDHGC4	0.49	3.89055	0.00478075	0.051281	2.11	2.33	1.79	1.67	1.39
ENSG00000197081.14	IGF2R	0.28	3.89107	0.00477732	0.051281	18	20.19	18.16	15.46	13.35
ENSG00000123575.9	FAM199X	-0.35	-3.88875	0.00479273	0.051369	10.12	9.8	12.08	14.22	13.8
ENSG00000124216.4	SNAI1	0.69	3.88339	0.00482873	0.0514711	3.18	3.28	2.34	1.77	1.73
ENSG00000152778.9	IFIT5	-0.36	-3.88616	0.00481013	0.0514711	6.24	5.79	6.66	7.87	7.38
ENSG00000137509.11	PRCP	-0.39	-3.88373	0.00482641	0.0514711	14.52	13.63	16.68	18.91	17.89
ENSG00000135776.5	ABCB10	-0.32	-3.88376	0.00482619	0.0514711	10.5	11.22	11.85	13.77	13
ENSG00000104738.18	MCM4	-0.3	-3.88497	0.00481809	0.0514711	212.53	222.47	178.9	228.27	228.22
ENSG00000068654.16	POLR1A	0.32	3.8852	0.00481655	0.0514711	15.26	14.51	11.9	10.77	11.93
ENSG00000109758.8	HGFAC	2.8	3.88466	0.00482017	0.0514711	0.07	0.05	0.09	0.01	0
ENSG00000015285.10	WAS	0.39	3.88048	0.00484837	0.0515885	18.62	22.36	17.43	15.03	13.83
ENSG00000171033.13	PKIA	-0.29	-3.88007	0.00485111	0.0515885	8.9	9.47	9.08	10.43	10.29
ENSG00000076248.10	UNG	-0.3	-3.88094	0.00484522	0.0515885	28.91	28.33	24.49	30.29	28.85
ENSG00000168036.18	CTNNB1	-0.26	-3.87842	0.00486232	0.0516674	127.08	121.54	101.66	116.03	118.09
ENSG00000008735.14	MAPK8IP2	0.83	3.87744	0.00486899	0.0516979	0.46	0.59	0.39	0.25	0.26
ENSG00000187838.17	PLSCR3	0.54	3.87652	0.00487518	0.0517233	7.13	8.67	5.62	4.67	4.66
ENSG00000198856.13	OSTC	-0.44	-3.87158	0.00490896	0.052041	63.62	54.5	69.61	80.21	81.36
ENSG00000164615.5	CAMLG	-0.38	-3.87044	0.00491675	0.0520831	25.35	21.72	29.97	34.38	34.9
ENSG00000169860.7	P2RY1	-0.34	-3.86844	0.0049305	0.0521071	4.07	3.89	4.22	4.78	5.01
ENSG00000114520.11	SNX4	-0.37	-3.86878	0.00492821	0.0521071	23.06	23.13	19.85	20.99	23.13
ENSG00000276418.5	AC036214.3	3.29	3.86944	0.00492365	0.0521071	0.13	0.03	0.07	0	0
ENSG00000141905.19	NFIC	1.05	3.86705	0.00494008	0.0521508	2.5	2.82	1.69	1.11	0.98
ENSG00000090565.16	RAB11FIP3	0.51	3.86673	0.0049423	0.0521508	10.96	13.64	11.33	8.54	7.46
ENSG00000143198.13	MGST3	-0.28	-3.86472	0.00495623	0.0522573	72.41	69.29	69.23	83.08	84.32
ENSG00000174791.11	RIN1	0.47	3.85977	0.00499059	0.0523077	4.32	4.68	3.86	3.01	3.12
ENSG00000088451.11	TGDS	-0.4	-3.85913	0.00499509	0.0523077	5.64	5.29	5.45	6.7	6.6
ENSG00000204899.6	MZT1	-0.99	-3.86081	0.00498338	0.0523077	5.81	4.91	10.41	12.98	11.93
ENSG00000068354.16	TBC1D25	0.45	3.86204	0.00497481	0.0523077	10.1	12.01	8.98	6.83	6.26
ENSG00000157483.8	MYO1E	0.29	3.85978	0.00499054	0.0523077	23.35	23.01	23.15	21.09	16.98
ENSG00000130038.9	CRACR2A	0.32	3.86158	0.00497799	0.0523077	15.74	17.82	15.1	12.64	13.85
ENSG00000183691.4	NOG	0.41	3.85906	0.0049956	0.0523077	39.89	40	32.37	25.95	27.92
ENSG00000164941.13	INTS8	-0.3	-3.86269	0.00497028	0.0523077	39.71	39.61	36.09	45.67	42
ENSG00000155189.12	AGPAT5	-0.4	-3.86046	0.0049858	0.0523077	36.45	33.01	37.26	39.45	40.93
ENSG00000261740.6	BOLA2-SMG1P6	-0.3	-3.85734	0.00500761	0.0523128	31.84	30.85	30.9	38.01	40.91
ENSG00000148396.18	SEC16A	0.64	3.85814	0.00500202	0.0523128	9.67	13.38	8.63	7.53	6
ENSG00000065613.14	SLK	-0.26	-3.85776	0.0050047	0.0523128	16.86	16.31	15.47	17.94	18.57
ENSG00000021762.20	OSBPL5	0.43	3.85564	0.00501951	0.0523167	3.84	4.62	3.9	2.97	2.8
ENSG00000151239.13	TWF1	-0.43	-3.85597	0.0050172	0.0523167	19.71	19.37	17.62	21.12	21.98
ENSG00000049618.23	ARID1B	0.5	3.85602	0.00501686	0.0523167	62.13	83.77	66.53	55.99	43.77
ENSG00000227500.10	SCAMP4	0.65	3.85451	0.00502745	0.0523374	5.36	8.04	6.26	5.74	4.69
ENSG00000152942.19	RAD17	-0.33	-3.85378	0.00503259	0.0523374	14.59	15.42	15.45	18.63	16.76
ENSG00000111328.7	CDK2AP1	-0.27	-3.85372	0.00503304	0.0523374	42.04	40.39	41.64	50.41	48.26
ENSG00000214967.5	NPIPA7	1.05	3.85214	0.00504414	0.0523938	5.25	6.44	3.66	2.51	2.01
ENSG00000110047.18	EHD1	0.43	3.85186	0.00504615	0.0523938	11.53	11.19	7.97	7.13	6.73
ENSG00000254413.8	CHKB-CPT1B	0.45	3.8502	0.00505785	0.0524027	11	10.79	8.87	8.81	7.24
ENSG00000151208.17	DLG5	0.41	3.8501	0.00505857	0.0524027	5.04	5.6	5.98	3.74	3.86
ENSG00000149212.11	SESN3	0.74	3.85033	0.00505698	0.0524027	4.43	5.21	7.22	3.16	2.66
ENSG00000052723.11	SIKE1	-0.35	-3.84753	0.00507679	0.0525515	35.61	32.82	34.1	37.22	35.63
ENSG00000125746.16	EML2	0.41	3.84305	0.00510878	0.0525781	10.01	10.36	7.28	6.06	5.8
ENSG00000107554.17	DNMBP	0.46	3.8423	0.00511412	0.0525781	1.93	2.7	2.12	1.7	1.5
ENSG00000165030.4	NFIL3	-0.36	-3.84265	0.00511163	0.0525781	7.52	7.03	7.8	9.1	9.13
ENSG00000165169.11	DYNLT3	-0.58	-3.84246	0.00511299	0.0525781	7.93	6.55	9.44	11.01	11.2
ENSG00000169228.14	RAB24	0.33	3.84386	0.00510298	0.0525781	17.89	18.09	15.73	13.62	12.97
ENSG00000039650.12	PNKP	0.39	3.844	0.00510195	0.0525781	38.41	45.93	35.72	28.99	26.2
ENSG00000142556.19	ZNF614	-0.35	-3.84262	0.00511187	0.0525781	7.21	6.76	7.47	8.55	8.68
ENSG00000135336.14	ORC3	-0.34	-3.84535	0.00509236	0.0525781	17.23	15.51	14.62	18.91	19.46
ENSG00000156136.10	DCK	-0.43	-3.84239	0.00511349	0.0525781	44.71	42.45	52.69	67.53	60.83
ENSG00000151849.15	CENPJ	-0.27	-3.84031	0.00512838	0.0526221	9.25	9.64	8.96	10.82	10.01
ENSG00000033100.16	CHPF2	0.35	3.84007	0.00513012	0.0526221	11.79	12.47	10.2	8.31	8.48
ENSG00000168002.12	POLR2G	-0.29	-3.83955	0.00513387	0.0526221	58.66	59.53	64.08	72.27	70.9
ENSG00000104064.17	GABPB1	-0.33	-3.84055	0.00512671	0.0526221	26.86	25.91	25.57	28.53	29.12
ENSG00000204564.12	C6orf136	0.47	3.8379	0.00514572	0.0526618	5.53	7.97	6.19	5.02	3.85
ENSG00000135749.19	PCNX2	0.35	3.83692	0.00515279	0.0526618	6.95	7.68	6.95	5.39	5.39
ENSG00000179021.10	C3orf38	-0.33	-3.8378	0.00514643	0.0526618	17.54	18.13	18.02	20.05	20.79
ENSG00000089289.16	IGBP1	-0.36	-3.83687	0.00515321	0.0526618	35.38	32.54	39.04	43.54	44.05
ENSG00000183793.13	NPIPA5	0.66	3.83548	0.00516323	0.0526807	5.85	6.1	4.83	4.04	2.89
ENSG00000185883.12	ATP6V0C	0.68	3.83316	0.00518001	0.0526807	14.85	18.23	11.99	10.32	7.74
ENSG00000122678.17	POLM	0.38	3.83287	0.00518215	0.0526807	6.72	7.49	7.26	5.22	5.26
ENSG00000068323.17	TFE3	0.39	3.83435	0.00517141	0.0526807	7.7	8.19	6.83	5.62	5.41
ENSG00000171467.16	ZNF318	0.36	3.83378	0.00517552	0.0526807	4.76	5.57	5.53	4.06	3.63
ENSG00000129173.13	E2F8	-0.33	-3.83295	0.00518158	0.0526807	10.57	14.19	11	13.76	12.88
ENSG00000127337.7	YEATS4	-0.51	-3.83606	0.00515906	0.0526807	42.88	37.92	42.06	48.79	50.18
ENSG00000198646.14	NCOA6	0.86	3.83085	0.00519684	0.0527691	3.05	5.45	3.31	2.42	1.88
ENSG00000184967.7	NOC4L	0.42	3.82969	0.00520527	0.0527691	16.18	17.23	14.38	12.02	11.23
ENSG00000141867.17	BRD4	0.59	3.8303	0.00520083	0.0527691	11.31	15.88	11.15	8.43	7.58
ENSG00000071894.17	CPSF1	0.43	3.82955	0.00520635	0.0527691	50.98	60.52	44.32	41.43	34.78
ENSG00000136490.9	LIMD2	0.3	3.82894	0.00521079	0.0527748	122.1	119.57	101.3	81.27	85.07
ENSG00000128394.17	APOBEC3F	0.97	3.82825	0.00521586	0.0527868	5.87	7	5.65	3.98	3.1
ENSG00000166619.15	BLCAP	0.28	3.82457	0.00524282	0.0529632	20.08	21.96	20.22	16.32	16.03
ENSG00000100139.13	MICALL1	0.4	3.8241	0.0052463	0.0529632	15.63	18.52	12.98	10.66	10.71
ENSG00000110455.13	ACCS	0.29	3.82375	0.00524885	0.0529632	32.45	35.75	33.66	26.46	27.38
ENSG00000131263.12	RLIM	-0.26	-3.82413	0.00524603	0.0529632	23.09	23.02	23.04	26.03	25.97
ENSG00000148082.10	SHC3	1.15	3.82315	0.00525326	0.0529684	0.11	0.09	0.21	0.06	0.04
ENSG00000253910.2	PCDHGB2	0.82	3.82243	0.00525863	0.0529833	0.57	0.67	0.41	0.38	0.34
ENSG00000181090.21	EHMT1	0.3	3.82135	0.0052666	0.0530244	36.76	37.62	34.16	28.29	26.56
ENSG00000145911.6	N4BP3	-0.37	-3.82013	0.00527562	0.0530759	2.48	2.23	2.42	2.9	2.96
ENSG00000132341.12	RAN	-0.3	-3.8185	0.00528764	0.0531576	774.12	728.22	716.6	838.56	856.31
ENSG00000159461.15	AMFR	-0.26	-3.81628	0.00530417	0.0532451	39.42	34.39	35.97	43.18	43.53
ENSG00000173801.17	JUP	0.37	3.81673	0.00530083	0.0532451	74.48	82.86	64.37	55.92	48.15
ENSG00000108055.9	SMC3	-0.26	-3.81462	0.00531659	0.0533305	30.27	33.07	31.03	38.17	34.04
ENSG00000258555.6	SPECC1L-ADORA2A	2.21	3.80958	0.00535435	0.0536205	0.42	0.41	0.18	0.11	0.04
ENSG00000169992.10	NLGN2	0.85	3.80918	0.00535733	0.0536205	0.98	1.22	0.85	0.53	0.45
ENSG00000248333.8	CDK11B	0.45	3.81014	0.00535013	0.0536205	11.3	14.03	11.15	9.21	7.64
ENSG00000099840.13	IZUMO4	0.59	3.80732	0.00537138	0.0536951	4.21	3.37	3.98	2.57	2.45
ENSG00000066651.20	TRMT11	-0.35	-3.80715	0.00537267	0.0536951	13.99	12.87	13.75	15.32	16.17
ENSG00000141337.12	ARSG	0.7	3.80243	0.00540846	0.0537004	1.45	1.24	1.51	0.7	0.83
ENSG00000168477.19	TNXB	0.79	3.79735	0.0054472	0.0537004	0.57	1.01	0.42	0.55	0.54
ENSG00000126947.12	ARMCX1	1.07	3.78919	0.00551015	0.0537004	0.45	0.5	0.65	0.25	0.22
ENSG00000158528.12	PPP1R9A	-0.39	-3.79973	0.00542899	0.0537004	1	1.22	1.24	1.11	1.39
ENSG00000204172.12	AGAP9	0.42	3.79155	0.00549187	0.0537004	4.11	4.13	3.56	2.88	2.78
ENSG00000100206.10	DMC1	-0.41	-3.78917	0.00551027	0.0537004	6.53	6.24	9.02	8.56	8.55
ENSG00000100532.12	CGRRF1	-0.45	-3.79442	0.00546976	0.0537004	5.62	6.88	5.75	7.76	6.86
ENSG00000152503.9	TRIM36	-0.35	-3.78899	0.00551167	0.0537004	3.95	4.75	2.93	4.25	3.46
ENSG00000138175.9	ARL3	-0.38	-3.79822	0.00544058	0.0537004	2.71	2.76	3.07	3.49	3.55
ENSG00000162194.12	LBHD1	0.38	3.79533	0.00546275	0.0537004	8.74	8.07	6.49	6.03	5.81
ENSG00000151552.12	QDPR	0.39	3.79028	0.00550168	0.0537004	12.85	16.34	14.43	11.1	9.45
ENSG00000156831.8	NSMCE2	-0.36	-3.79806	0.0054418	0.0537004	16.39	14.96	17.04	19.9	20.25
ENSG00000171914.16	TLN2	0.4	3.79106	0.0054957	0.0537004	2.94	4.08	3.23	2.48	1.82
ENSG00000117155.16	SSX2IP	-0.39	-3.79323	0.00547889	0.0537004	7.5	6.68	6.96	7.61	8.15
ENSG00000006459.11	KDM7A	0.39	3.80432	0.00539407	0.0537004	4.35	4.75	4.01	3.29	2.65
ENSG00000130382.9	MLLT1	0.55	3.79215	0.00548722	0.0537004	7.91	9.1	6.59	5.91	4.72
ENSG00000147592.9	LACTB2	-0.46	-3.79615	0.0054564	0.0537004	25.7	23.42	26.16	32.04	33.71
ENSG00000072071.16	ADGRL1	0.52	3.78975	0.00550577	0.0537004	8.1	9.89	6.35	6.24	4.75
ENSG00000167930.17	FAM234A	0.41	3.79047	0.00550025	0.0537004	14.9	17.99	13.55	12.16	10.68
ENSG00000112276.14	BVES	-0.28	-3.80131	0.00541693	0.0537004	5.64	5.08	5.56	6.3	6.1
ENSG00000182158.15	CREB3L2	0.55	3.79914	0.00543356	0.0537004	6.49	10.11	6.09	5.27	4.54
ENSG00000002586.20	CD99	0.28	3.79974	0.00542892	0.0537004	45.29	45.29	41.21	33.95	35.96
ENSG00000002586.20_PAR_Y	CD99	0.28	3.79974	0.00542892	0.0537004	45.29	45.29	41.21	33.95	35.96
ENSG00000176105.14	YES1	-0.34	-3.79924	0.00543274	0.0537004	9.44	9.89	9.77	11.21	10.84
ENSG00000170734.11	POLH	-0.27	-3.80497	0.00538917	0.0537004	13.83	13.67	13.24	17.22	15.68
ENSG00000109118.14	PHF12	0.43	3.78854	0.00551522	0.0537004	15.97	20.6	14.97	12.21	10.88
ENSG00000143751.10	SDE2	-0.32	-3.7903	0.00550152	0.0537004	9.87	9.4	10.54	11.84	11.83
ENSG00000175467.15	SART1	0.32	3.80472	0.00539107	0.0537004	38.33	40.84	37.15	26.8	25.96
ENSG00000197238.4	HIST1H4J	-0.41	-3.80157	0.00541499	0.0537004	3759.96	3207.48	3111.6	4103.62	4527.54
ENSG00000155545.19	MIER3	-0.47	-3.79893	0.00543515	0.0537004	17.06	16.48	16.79	21.82	22.63
ENSG00000125755.18	SYMPK	0.38	3.78916	0.00551042	0.0537004	22.78	24.45	19.17	17	15.31
ENSG00000114573.10	ATP6V1A	-0.25	-3.7922	0.00548688	0.0537004	19.71	18.36	16.99	17.96	18.25
ENSG00000112308.13	C6orf62	-0.29	-3.80458	0.00539214	0.0537004	55.25	51.05	53.22	62.27	60.29
ENSG00000004897.12	CDC27	-0.28	-3.80435	0.00539388	0.0537004	45.53	43.51	40.78	45.71	43.19
ENSG00000117713.20	ARID1A	0.81	3.78887	0.0055126	0.0537004	20.25	31.66	19.51	16.27	11.75
ENSG00000198843.13	SELENOT	-0.38	-3.8022	0.00541018	0.0537004	80.73	79.2	74.6	84.02	83.84
ENSG00000168672.4	LRATD2	-0.31	-3.78653	0.00553083	0.0537528	2.53	2.74	3.16	3.07	3.2
ENSG00000161791.14	FMNL3	0.32	3.78595	0.00553536	0.0537528	7.86	8.57	7.12	6.95	6.15
ENSG00000136518.17	ACTL6A	-0.3	-3.78582	0.0055364	0.0537528	101.95	92.78	83.45	98.23	99.68
ENSG00000182087.14	TMEM259	0.46	3.78603	0.00553471	0.0537528	65.03	65.58	49.66	44.87	48.44
ENSG00000197714.9	ZNF460	0.29	3.78467	0.00554533	0.0537628	18.29	21.23	19.33	16.06	14
ENSG00000069329.17	VPS35	-0.28	-3.78493	0.00554328	0.0537628	59.18	56.72	61.27	71.21	71.29
ENSG00000116161.17	CACYBP	-0.31	-3.78337	0.00555552	0.0538233	99.54	88.82	87.42	99.09	103
ENSG00000101846.7	STS	0.38	3.782	0.00556627	0.0538891	2.15	2.58	2.54	1.79	1.68
ENSG00000135049.15	AGTPBP1	-0.29	-3.78148	0.00557036	0.0538904	14.24	13.55	15.59	17.63	17.17
ENSG00000133056.13	PIK3C2B	0.53	3.78028	0.00557973	0.0539427	21.57	29.32	19.46	14.32	12.3
ENSG00000196460.14	RFX8	0.76	3.77654	0.00560926	0.0541866	1.53	1.51	1.43	0.58	0.94
ENSG00000186994.11	KANK3	0.55	3.77608	0.00561292	0.0541866	3.02	3.55	2.57	2.18	2.31
ENSG00000145782.13	ATG12	-0.31	-3.77544	0.00561799	0.0541971	36.82	34.2	33.16	38.45	42.15
ENSG00000286190.1	AC055839.2	0.68	3.77484	0.00562269	0.054204	1.61	2.02	1.6	1.01	1.06
ENSG00000167182.15	SP2	0.9	3.7733	0.00563496	0.054268	1.32	2.24	1.5	1.18	0.68
ENSG00000135525.18	MAP7	0.53	3.77265	0.00564014	0.054268	1.22	1.3	1.23	0.86	0.81
ENSG00000141232.5	TOB1	0.47	3.77171	0.0056476	0.054268	15.21	17.04	13.78	9.5	9.04
ENSG00000102393.10	GLA	-0.35	-3.7715	0.00564927	0.054268	32.73	29.32	31.66	36.08	39.08
ENSG00000128708.13	HAT1	-0.31	-3.77164	0.00564811	0.054268	34.26	34.75	39.38	44.07	43.76
ENSG00000106397.12	PLOD3	0.38	3.7694	0.005666	0.0543705	14.9	15.35	13.01	10.65	10.71
ENSG00000231925.11	TAPBP	0.49	3.76916	0.00566793	0.0543705	37.94	48.85	32.28	27.79	24.1
ENSG00000286522.1	HIST1H3B	-0.42	-3.76702	0.00568507	0.0544966	3021.43	2655.58	2383.92	3345.75	3567.36
ENSG00000268750.7	AC010522.1	0.94	3.75978	0.00574352	0.0545091	3.73	4.26	2.7	1.62	1.99
ENSG00000152689.18	RASGRP3	0.48	3.76379	0.0057111	0.0545091	2.94	3.74	4.69	2.34	2.59
ENSG00000163482.12	STK36	0.35	3.76013	0.00574064	0.0545091	5.58	6.51	6.53	5.05	4.79
ENSG00000130699.18	TAF4	0.62	3.76485	0.00570252	0.0545091	9.02	8.41	6.26	5.68	3.57
ENSG00000218336.9	TENM3	0.43	3.75942	0.00574645	0.0545091	4.94	5.94	5.58	5.7	3.45
ENSG00000170915.9	PAQR8	-0.3	-3.76475	0.00570334	0.0545091	3.45	3.52	3.29	4.09	4.04
ENSG00000152382.6	TADA1	-0.37	-3.76389	0.00571023	0.0545091	9.32	8.74	10.31	12.18	11.18
ENSG00000104884.15	ERCC2	0.31	3.76101	0.00573355	0.0545091	13.17	12.73	11.74	10.24	10.59
ENSG00000168028.14	RPSA	-0.32	-3.76427	0.00570718	0.0545091	1684.11	1540.79	1657.49	1875.94	1949.63
ENSG00000079134.12	THOC1	-0.27	-3.76053	0.00573738	0.0545091	38.61	37.22	37.24	44.08	44.27
ENSG00000079246.16	XRCC5	-0.28	-3.76014	0.00574059	0.0545091	236.73	218.53	220.6	258.82	261.35
ENSG00000197713.15	RPE	-0.35	-3.76134	0.00573087	0.0545091	41.13	38.42	39.94	43.48	45.67
ENSG00000076513.16	ANKRD13A	-0.28	-3.76209	0.00572481	0.0545091	34.36	30.98	29.42	34.4	37.56
ENSG00000091651.9	ORC6	-0.26	-3.75959	0.00574505	0.0545091	58.07	55.77	53.42	64.35	64.46
ENSG00000105373.19	NOP53	0.37	3.76252	0.00572132	0.0545091	249.55	280.73	229.26	199.84	184.78
ENSG00000006625.18	GGCT	-0.37	-3.75801	0.00575786	0.0545794	27.68	24.49	28.82	33.43	33.53
ENSG00000254536.2	AL360181.3	0.81	3.75483	0.00578376	0.054701	1.49	1.86	1.23	0.95	0.73
ENSG00000104497.14	SNX16	-0.62	-3.75177	0.00580885	0.054701	4.32	4.7	4.84	5.68	5.23
ENSG00000074855.11	ANO8	0.65	3.75153	0.00581087	0.054701	4.67	4.93	3.3	3.23	2.89
ENSG00000116191.17	RALGPS2	-0.47	-3.75314	0.00579767	0.054701	5.84	7.4	6.4	6.64	6.28
ENSG00000102103.16	PQBP1	0.28	3.75394	0.00579108	0.054701	43.3	49.41	45.19	38.2	34.89
ENSG00000163026.12	WDCP	-0.27	-3.75224	0.00580502	0.054701	9.23	9.62	8.78	10.56	11.56
ENSG00000142453.11	CARM1	0.42	3.75527	0.00578023	0.054701	21.04	22.47	15.57	13.82	13.72
ENSG00000116497.18	S100PBP	-0.26	-3.75246	0.0058032	0.054701	24.04	26.5	26.52	29.37	26.09
ENSG00000182979.18	MTA1	0.45	3.75236	0.005804	0.054701	58.5	68.09	47.19	43.25	38.03
ENSG00000125304.9	TM9SF2	-0.28	-3.753	0.00579878	0.054701	24.95	23.55	25.71	28.35	27.33
ENSG00000108509.21	CAMTA2	0.7	3.75059	0.00581859	0.0547358	5.05	6.01	4.61	2.75	2.85
ENSG00000184500.15	PROS1	-0.44	-3.74936	0.00582866	0.0547926	1.73	1.5	1.58	2.06	2.08
ENSG00000074201.8	CLNS1A	-0.25	-3.7462	0.00585476	0.055	117.35	113.02	105.86	119.21	121.46
ENSG00000058063.16	ATP11B	-0.29	-3.7454	0.0058614	0.0550244	34.74	36.78	33.79	38.27	37.67
ENSG00000100979.15	PLTP	0.59	3.74435	0.00587009	0.055068	6.21	7.26	4.91	4.03	3.5
ENSG00000105519.16	CAPS	0.4	3.74063	0.0059011	0.0552827	5.02	3.29	3.57	2.25	2.23
ENSG00000064115.11	TM7SF3	-0.25	-3.74084	0.0058994	0.0552827	36.25	43.78	32.16	46.02	46.68
ENSG00000101605.12	MYOM1	0.56	3.73977	0.00590826	0.0552898	0.7	0.68	0.83	0.48	0.43
ENSG00000108960.9	MMD	-0.34	-3.73908	0.00591404	0.0552898	12.7	11.77	11.42	13.22	13.22
ENSG00000178691.11	SUZ12	-0.4	-3.73931	0.00591213	0.0552898	23.04	23.4	28.55	31.11	31.09
ENSG00000166839.17	ANKDD1A	-0.55	-3.73764	0.0059261	0.0553275	1.93	1.97	1.88	2.75	1.87
ENSG00000137876.10	RSL24D1	-0.42	-3.73763	0.0059262	0.0553275	92.31	81.82	101.53	115.55	114.79
ENSG00000176896.8	TCEANC	-0.44	-3.73528	0.00594595	0.0553382	2.29	2.23	2.34	2.79	2.55
ENSG00000070087.14	PFN2	-0.49	-3.73517	0.00594692	0.0553382	2.63	2.52	3.62	4.51	3.8
ENSG00000177192.13	PUS1	0.35	3.73547	0.00594439	0.0553382	25.28	27.19	19.43	19.03	16.42
ENSG00000107819.13	SFXN3	0.25	3.73508	0.00594768	0.0553382	25.61	28.09	23.79	21.57	20.63
ENSG00000128944.13	KNSTRN	-0.31	-3.73641	0.0059365	0.0553382	43.74	40.84	39.49	47.63	47.75
ENSG00000075618.18	FSCN1	0.59	3.73384	0.00595809	0.0553972	26.78	30.48	19.4	16.85	15.59
ENSG00000079387.14	SENP1	-0.26	-3.73327	0.0059629	0.0554041	11.65	12.65	11.01	13.42	13.88
ENSG00000198156.10	NPIPB6	0.8	3.73127	0.00597983	0.0554117	1.62	2.2	1.67	1.17	0.85
ENSG00000136848.17	DAB2IP	0.68	3.73074	0.00598432	0.0554117	2.14	2.49	1.49	1.15	1.4
ENSG00000196313.11	POM121	0.82	3.72981	0.00599221	0.0554117	4.56	7.69	4.65	3.5	2.5
ENSG00000147231.14	RADX	-0.42	-3.73045	0.00598676	0.0554117	7.65	7.76	9.16	9.25	9.71
ENSG00000075826.17	SEC31B	0.39	3.73178	0.00597551	0.0554117	8.9	10.84	8.98	7.82	6.5
ENSG00000133895.14	MEN1	0.44	3.72988	0.00599158	0.0554117	14.27	15.83	12.05	9.77	8.69
ENSG00000167703.14	SLC43A2	0.27	3.73236	0.00597059	0.0554117	13.2	14.57	12.5	11.52	10.28
ENSG00000117408.11	IPO13	0.28	3.72924	0.00599705	0.0554146	10.06	11.37	9.14	7.6	6.7
ENSG00000197020.11	ZNF100	-0.37	-3.72881	0.00600067	0.0554146	23.02	23.84	21.49	24.27	22.78
ENSG00000114450.10	GNB4	-0.3	-3.72814	0.00600643	0.0554302	42.83	39.88	41.82	50.04	47.92
ENSG00000106976.20	DNM1	0.5	3.72757	0.00601128	0.0554374	14.11	17.83	11.98	10.56	9.04
ENSG00000003096.14	KLHL13	-0.7	-3.72593	0.00602526	0.0555287	0.41	0.37	0.67	0.66	0.54
ENSG00000134574.11	DDB2	-0.33	-3.72449	0.00603751	0.0556039	27.22	28.32	27.01	34.52	35.16
ENSG00000102230.13	PCYT1B	-0.8	-3.72388	0.00604277	0.0556147	0.28	0.22	0.26	0.33	0.5
ENSG00000130066.16	SAT1	-0.35	-3.72234	0.00605596	0.0556638	27.96	25.47	29.01	32.52	34.12
ENSG00000160211.18	G6PD	0.4	3.72231	0.00605628	0.0556638	22.33	26.91	21.65	18.48	17.65
ENSG00000121579.13	NAA50	-0.28	-3.72161	0.00606229	0.0556815	110.85	105.64	93.21	98.78	96.8
ENSG00000196950.14	SLC39A10	-0.31	-3.72093	0.00606813	0.0556975	15.26	16.58	16.01	17.13	16.12
ENSG00000168056.16	LTBP3	0.73	3.71872	0.00608717	0.0558229	4.9	6.78	4.29	2.94	3.08
ENSG00000169220.18	RGS14	0.32	3.71839	0.00609	0.0558229	18.55	19.23	15.6	14.5	13.83
ENSG00000164970.15	FAM219A	0.39	3.71706	0.0061015	0.0558907	3.16	3.2	2.84	2.27	2.36
ENSG00000251349.3	MSANTD3-TMEFF1	-1.05	-3.71271	0.00613926	0.0561537	0.35	0.33	0.6	0.72	0.89
ENSG00000172379.21	ARNT2	1.28	3.71254	0.00614078	0.0561537	0.16	0.1	0.07	0.03	0.08
ENSG00000196470.12	SIAH1	-0.28	-3.71186	0.00614671	0.0561537	11.73	12.34	11.78	14.71	13.6
ENSG00000169756.16	LIMS1	-0.26	-3.71218	0.00614386	0.0561537	23.5	26.02	18.33	22.25	20.5
ENSG00000165195.15	PIGA	-0.41	-3.71088	0.00615519	0.0561935	7.04	6.73	6.98	8.4	9.95
ENSG00000082701.15	GSK3B	0.41	3.70996	0.00616327	0.0562296	12.98	15.39	16.51	11.81	10.48
ENSG00000172216.5	CEBPB	0.9	3.70871	0.00617418	0.056233	10.84	12.53	6.76	4.69	5.45
ENSG00000070718.12	AP3M2	-0.28	-3.7085	0.00617604	0.056233	16.17	13.61	13.87	18.27	16.41
ENSG00000198862.14	LTN1	-0.3	-3.70869	0.00617436	0.056233	14.98	14.78	15.72	18.49	17.08
ENSG00000145996.11	CDKAL1	-0.26	-3.70541	0.00620321	0.0564425	11.73	11.96	11.88	13.73	13.58
ENSG00000170638.9	TRABD	0.45	3.70473	0.00620921	0.0564594	48.08	51.38	37.23	32.67	32.19
ENSG00000183137.14	CEP57L1	-0.34	-3.70347	0.00622035	0.056523	14.4	13.4	15.04	16.74	15.33
ENSG00000087301.9	TXNDC16	-0.3	-3.70272	0.00622693	0.056545	5.03	4.68	4.81	6.08	5.72
ENSG00000105520.10	PLPPR2	1	3.70172	0.00623581	0.0565758	0.77	0.44	0.56	0.21	0.29
ENSG00000146094.14	DOK3	0.46	3.70073	0.00624459	0.0565758	6.09	7.73	6.89	4.94	5.29
ENSG00000197530.12	MIB2	0.63	3.69995	0.00625147	0.0565758	15.53	16.63	8.76	8.45	7.5
ENSG00000129235.10	TXNDC17	-0.31	-3.70129	0.00623963	0.0565758	64.34	59.86	65.76	74.96	77.36
ENSG00000198860.12	TSEN15	-0.35	-3.69978	0.00625305	0.0565758	26.21	23.68	27.67	31.05	32.74
ENSG00000070756.16	PABPC1	0.61	3.69953	0.00625525	0.0565758	372.98	560.87	408.22	309.19	239.99
ENSG00000197093.11	GAL3ST4	0.66	3.69738	0.00627434	0.0565761	0.8	0.99	1.06	0.71	0.68
ENSG00000144395.18	CCDC150	-0.34	-3.69719	0.00627607	0.0565761	10.39	9.51	9.69	9.85	11.5
ENSG00000155868.8	MED7	-0.35	-3.69857	0.00626376	0.0565761	9.69	8.9	9.83	11.98	11.23
ENSG00000068120.15	COASY	0.4	3.69794	0.00626942	0.0565761	23.66	26.21	22.02	20.99	17.87
ENSG00000117593.12	DARS2	-0.26	-3.69878	0.0062619	0.0565761	19.01	19.13	16.91	21.42	20.25
ENSG00000134030.14	CTIF	1.25	3.6956	0.00629024	0.0566101	0.21	0.44	0.17	0.13	0.28
ENSG00000104973.18	MED25	0.38	3.69494	0.0062962	0.0566101	10.3	11.22	8.45	7.79	6.87
ENSG00000103326.12	CAPN15	0.63	3.69491	0.00629648	0.0566101	24.19	28.67	20.93	16.38	16.07
ENSG00000116871.15	MAP7D1	0.47	3.69594	0.00628727	0.0566101	32.71	41.19	28.93	26.03	21.41
ENSG00000131100.13	ATP6V1E1	-0.29	-3.69334	0.0063105	0.0566987	51.67	47.21	47.31	56	55.84
ENSG00000161202.20	DVL3	0.49	3.69266	0.0063166	0.0567161	12.34	15.44	12.37	10.55	8.77
ENSG00000166016.6	ABTB2	0.9	3.69123	0.00632945	0.0567349	0.19	0.2	0.22	0.11	0.1
ENSG00000080845.17	DLGAP4	0.68	3.68979	0.00634247	0.0567349	2.89	4.28	2.9	2.45	2.23
ENSG00000169203.16	NPIPB12	0.71	3.68901	0.00634946	0.0567349	8.78	13.94	14.09	8.08	6.06
ENSG00000184162.14	NR2C2AP	-0.36	-3.69148	0.00632722	0.0567349	12.9	13.07	11.74	14.37	16.08
ENSG00000143614.10	GATAD2B	0.56	3.68996	0.00634093	0.0567349	7.91	11.21	8.88	7.78	5.7
ENSG00000174013.8	FBXO45	-0.27	-3.68827	0.00635615	0.0567349	9.88	9.55	10.69	12.2	11.67
ENSG00000139684.14	ESD	-0.3	-3.68793	0.00635925	0.0567349	46.75	45.61	49.76	55.48	54.92
ENSG00000101856.10	PGRMC1	-0.34	-3.68923	0.00634753	0.0567349	36.91	31.73	35.42	41.51	42.58
ENSG00000127483.18	HP1BP3	-0.24	-3.68781	0.00636038	0.0567349	177.74	183.92	152.89	168.02	165.54
ENSG00000169710.9	FASN	0.65	3.6879	0.00635954	0.0567349	33.13	49.6	27.33	25.22	19.76
ENSG00000174807.4	CD248	0.78	3.68542	0.00638197	0.0567416	7.45	11.79	6.94	5.26	4.37
ENSG00000257923.11	CUX1	0.52	3.68617	0.00637525	0.0567416	16.11	20.34	15.24	13.54	11.31
ENSG00000138381.10	ASNSD1	-0.29	-3.68651	0.00637208	0.0567416	26.64	24.41	24.74	27.9	28.43
ENSG00000173064.13	HECTD4	0.49	3.68577	0.00637883	0.0567416	9.7	13.44	10.93	9.26	6.87
ENSG00000133313.15	CNDP2	0.42	3.68603	0.00637645	0.0567416	61.84	70	58.49	47.94	41.74
ENSG00000108405.4	P2RX1	0.26	3.6846	0.00638946	0.0567711	24.81	24.81	26.94	21.28	20.77
ENSG00000261832.6	AC138894.1	1.58	3.68272	0.00640656	0.0568365	0.42	0.55	0.29	0.15	0.18
ENSG00000167595.15	PROSER3	0.79	3.6831	0.00640312	0.0568365	6.44	8.66	6.51	4.96	3.18
ENSG00000120647.10	CCDC77	-0.31	-3.68242	0.00640934	0.0568365	20.82	18.53	19.38	20.64	20.8
ENSG00000171766.16	GATM	-0.33	-3.68137	0.00641889	0.0568461	13.48	12.49	12.69	15.5	15.74
ENSG00000135241.17	PNPLA8	-0.38	-3.68093	0.00642295	0.0568461	13	12.98	14.66	16.19	17.12
ENSG00000187735.14	TCEA1	-0.41	-3.68119	0.00642053	0.0568461	78.85	106.65	84.32	112.63	91.27
ENSG00000204839.9	MROH6	0.67	3.67613	0.00646699	0.0569949	1.53	2.54	2.3	1.33	0.98
ENSG00000165698.16	SPACA9	0.48	3.67502	0.00647724	0.0569949	2.25	2.08	2.05	1.53	1.49
ENSG00000137070.17	IL11RA	0.33	3.67604	0.00646779	0.0569949	7.19	7.91	7.26	5.81	6.27
ENSG00000100350.14	FOXRED2	0.67	3.67461	0.00648097	0.0569949	6.75	9.92	5.18	4.32	3.26
ENSG00000008324.11	SS18L2	-0.38	-3.67705	0.00645849	0.0569949	28.72	25.32	29.24	33.39	35.44
ENSG00000156232.7	WHAMM	0.52	3.67454	0.00648164	0.0569949	5	6.65	5.44	4.09	3.66
ENSG00000134815.19	DHX34	0.46	3.67842	0.00644591	0.0569949	7.71	7.69	5.97	4.87	5.12
ENSG00000127328.21	RAB3IP	-0.29	-3.6773	0.00645622	0.0569949	14.22	15.37	14.99	17.39	20.79
ENSG00000108039.18	XPNPEP1	-0.26	-3.67523	0.00647526	0.0569949	27.47	29.14	29.98	32.55	34.39
ENSG00000168918.14	INPP5D	0.27	3.67756	0.00645381	0.0569949	26.02	30.49	22.4	22.34	20.43
ENSG00000166478.10	ZNF143	-0.29	-3.67263	0.0064993	0.0571133	13.07	13.14	14.72	15.73	16.41
ENSG00000091317.8	CMTM6	-0.45	-3.67165	0.00650838	0.0571562	50.69	46.82	60.12	69.27	69.76
ENSG00000120137.7	PANK3	-0.39	-3.67083	0.00651598	0.0571569	24.49	23.5	29.18	32.98	31.12
ENSG00000044574.8	HSPA5	0.8	3.67073	0.00651686	0.0571569	34.7	60.78	38.02	27.83	20.23
ENSG00000143870.12	PDIA6	-0.28	-3.67023	0.00652155	0.0571612	158.88	151.02	163.82	184.23	182.26
ENSG00000151229.13	SLC2A13	-0.36	-3.66746	0.00654733	0.0571882	3.09	3.12	2.91	3.4	3.52
ENSG00000115514.12	TXNDC9	-0.41	-3.66753	0.0065467	0.0571882	25.09	21.64	25.43	31.26	30.1
ENSG00000100413.17	POLR3H	0.29	3.66769	0.00654518	0.0571882	13.33	14.22	11.83	10.41	10.59
ENSG00000108384.15	RAD51C	-0.26	-3.66733	0.00654858	0.0571882	42.28	44.13	42.87	51.87	46.93
ENSG00000166716.10	ZNF592	0.36	3.66719	0.00654984	0.0571882	12.53	14.16	10.99	9.94	8.58
ENSG00000162819.12	BROX	-0.32	-3.66818	0.0065406	0.0571882	20.69	20.19	21.08	24.13	25.65
ENSG00000138185.20	ENTPD1	0.54	3.66611	0.00656001	0.0572403	2.11	2.04	2.57	1.36	1.2
ENSG00000073792.15	IGF2BP2	0.57	3.66493	0.00657101	0.0572601	1.2	1.59	1.75	0.96	1.09
ENSG00000133121.21	STARD13	0.33	3.66407	0.00657911	0.0572601	4.9	5.84	4.78	4.24	3.69
ENSG00000064932.16	SBNO2	0.51	3.66449	0.00657512	0.0572601	12.76	13.91	10.65	9.31	8.3
ENSG00000119906.13	SLF2	-0.24	-3.66428	0.00657707	0.0572601	18.67	18.84	18.44	20.48	21.04
ENSG00000280789.2	PAGR1	-0.3	-3.66344	0.00658498	0.0572746	14.4	13.07	14.08	16.58	15.9
ENSG00000161860.7	SYCE2	-0.47	-3.6621	0.00659761	0.0573478	4.82	3.44	6.24	6	5.23
ENSG00000079332.15	SAR1A	-0.28	-3.65953	0.0066218	0.0575214	35.13	35.3	35.51	38.11	40.16
ENSG00000196497.17	IPO4	0.41	3.659	0.00662681	0.0575282	31.6	31.62	22.95	18.44	19.23
ENSG00000101160.14	CTSZ	0.25	3.65776	0.00663859	0.0575937	44.43	46.71	43.94	36.37	35.66
ENSG00000153551.13	CMTM7	-0.33	-3.65606	0.00665469	0.0576966	9.29	8.52	9.22	11.4	11.25
ENSG00000172638.13	EFEMP2	0.73	3.65464	0.00666816	0.0577398	2.58	2.45	2.28	1.77	1.17
ENSG00000133739.16	LRRCC1	-0.34	-3.65471	0.00666751	0.0577398	10.03	9.79	10.66	12.27	12.43
ENSG00000197483.10	ZNF628	1.27	3.65105	0.00670246	0.0579014	2.07	2.92	0.98	0.94	1.23
ENSG00000250571.7	GLI4	0.67	3.64951	0.00671714	0.0579014	12.41	13.12	9.27	7.8	8
ENSG00000175895.4	PLEKHF2	-0.51	-3.65017	0.00671088	0.0579014	7.83	6.24	7.52	9.52	9.46
ENSG00000177666.17	PNPLA2	0.7	3.65077	0.00670511	0.0579014	18.3	24	15.8	13.9	12.16
ENSG00000156304.14	SCAF4	0.72	3.64913	0.00672085	0.0579014	12.14	17.56	12.2	9.82	7.72
ENSG00000154845.15	PPP4R1	-0.25	-3.6514	0.00669906	0.0579014	41.75	41.61	37.92	39.86	41.61
ENSG00000164466.13	SFXN1	-0.23	-3.65077	0.00670509	0.0579014	63.57	66.51	59.28	67.22	62.17
ENSG00000163605.14	PPP4R2	-0.49	-3.64959	0.00671637	0.0579014	38.62	36.57	37.64	45.59	47.43
ENSG00000143819.12	EPHX1	0.64	3.64859	0.00672602	0.0579093	5.41	7.12	4.87	3.5	2.85
ENSG00000102158.19	MAGT1	-0.33	-3.6476	0.00673553	0.0579545	26.97	24.43	25.33	28.7	30.09
ENSG00000106823.12	ECM2	1.72	3.64556	0.00675522	0.0580684	0.18	0.23	0.23	0.2	0.04
ENSG00000127511.9	SIN3B	0.32	3.6449	0.00676157	0.0580684	9.95	11.46	9.84	7.94	8.07
ENSG00000115484.15	CCT4	-0.28	-3.64511	0.00675952	0.0580684	113.94	108.45	105.44	123.46	126.78
ENSG00000134824.14	FADS2	-0.26	-3.64446	0.00676585	0.0580686	162.97	166.7	142.62	180.74	171.61
ENSG00000142552.8	RCN3	0.6	3.643	0.00677991	0.0581526	6.27	5.48	4.22	2.96	3.52
ENSG00000072786.13	STK10	0.26	3.64113	0.0067981	0.0582719	69.18	75.61	61.55	54.14	52.83
ENSG00000120697.9	ALG5	-0.31	-3.64012	0.00680787	0.0582822	22.91	21.3	23.67	27.32	26.3
ENSG00000148606.13	POLR3A	0.39	3.64029	0.00680624	0.0582822	7.73	9.77	8.08	6.79	5.28
ENSG00000111269.3	CREBL2	-0.4	-3.63925	0.00681638	0.0582837	6.34	5.77	7.78	8.3	7.95
ENSG00000148158.17	SNX30	0.23	3.63922	0.00681661	0.0582837	39.13	42.67	40.25	33.53	33.83
ENSG00000175216.14	CKAP5	-0.23	-3.63798	0.00682876	0.0583509	67.23	71.42	67.91	71.95	76.73
ENSG00000215041.10	NEURL4	0.31	3.63602	0.00684796	0.0584783	14.21	18.48	15.56	12.76	10.89
ENSG00000167523.13	SPATA33	0.38	3.63074	0.00689979	0.0588341	6.99	8.57	7.29	5.7	6.32
ENSG00000198081.11	ZBTB14	-0.32	-3.6303	0.00690415	0.0588341	11.24	9.9	10.86	12.06	12.78
ENSG00000109618.12	SEPSECS	-0.31	-3.63002	0.00690691	0.0588341	10.56	8.72	9.32	10.89	11.26
ENSG00000109381.19	ELF2	-0.24	-3.63089	0.00689838	0.0588341	27.71	29.16	27.37	30.57	29.26
ENSG00000179943.8	FIZ1	0.43	3.6291	0.00691599	0.0588746	4.84	6.12	3.77	3.18	3.37
ENSG00000119787.14	ATL2	-0.26	-3.62862	0.00692073	0.0588781	37.55	38.92	34.99	41.46	41.96
ENSG00000107731.12	UNC5B	0.49	3.62754	0.00693151	0.058933	4.43	4.95	3.51	3.07	2.83
ENSG00000174282.12	ZBTB4	0.32	3.62706	0.00693629	0.0589368	3.36	3.87	3.57	2.9	2.64
ENSG00000147459.18	DOCK5	0.38	3.62649	0.00694189	0.0589476	5.52	7.86	5.24	5.46	3.98
ENSG00000013503.10	POLR3B	0.3	3.62596	0.00694717	0.0589557	5.86	5.31	5.39	4.18	3.73
ENSG00000100902.10	PSMA6	-0.26	-3.62406	0.00696606	0.0590791	145.97	132.63	139.28	159.91	155.84
ENSG00000176444.19	CLK2	0.28	3.62271	0.00697953	0.0591565	39.74	43.51	33.72	32.02	29.8
ENSG00000070444.15	MNT	0.67	3.62182	0.00698844	0.0591952	5.07	8.13	5.01	4.01	3.84
ENSG00000088808.17	PPP1R13B	0.88	3.62138	0.00699288	0.0591959	0.4	0.56	0.48	0.56	0.36
ENSG00000136450.13	SRSF1	-0.27	-3.6209	0.00699769	0.0591998	247.43	237	227.91	257.86	255.45
ENSG00000185864.16	NPIPB4	0.64	3.62031	0.00700358	0.0592129	31.34	47.06	32.75	27.54	23.76
ENSG00000176887.7	SOX11	0.38	3.61966	0.00701013	0.0592315	8.75	11.07	10.09	8.01	6.67
ENSG00000169925.16	BRD3	0.62	3.6192	0.00701476	0.0592338	11.91	13.6	9.09	7.73	5.73
ENSG00000141503.17	MINK1	0.33	3.6177	0.00702978	0.0593238	11.72	13.16	11.11	10.5	9.49
ENSG00000106785.15	TRIM14	0.51	3.61616	0.00704536	0.059345	3.9	4.94	3.88	3.05	2.74
ENSG00000123684.13	LPGAT1	-0.28	-3.61689	0.00703799	0.059345	15.28	17.75	13.17	14.77	14.37
ENSG00000165934.12	CPSF2	-0.24	-3.61625	0.00704443	0.059345	40.68	44.04	43.06	47.05	44.89
ENSG00000105662.16	CRTC1	0.74	3.6145	0.00706209	0.059438	2.55	3.54	1.92	1.29	1.04
ENSG00000147853.17	AK3	-0.31	-3.61377	0.00706951	0.059438	32.85	32.04	28.22	34.14	32.49
ENSG00000168066.20	SF1	0.58	3.61416	0.0070656	0.059438	73.9	98.69	72.43	58.84	47.57
ENSG00000010704.18	HFE	-0.4	-3.61269	0.00708045	0.0594933	2.38	2.8	2.56	3.99	3.18
ENSG00000284308.1	C2orf81	1.01	3.6069	0.00713944	0.0595478	0.8	0.45	0.5	0.24	0.35
ENSG00000137496.17	IL18BP	0.51	3.60732	0.00713519	0.0595478	1.52	2.36	1.38	1.17	1.43
ENSG00000131634.14	TMEM204	0.4	3.60987	0.00710916	0.0595478	3.98	4.01	4.01	2.87	3
ENSG00000179029.14	TMEM107	-0.35	-3.60854	0.00712271	0.0595478	26.06	22.05	23.53	29.21	31.06
ENSG00000198938.2	MT-CO3	0.34	3.61042	0.00710351	0.0595478	2464	2990.62	2753.43	2235.75	1905.45
ENSG00000168944.15	CEP120	-0.3	-3.60711	0.00713735	0.0595478	11.29	11.26	10.86	12.48	12.74
ENSG00000205323.9	SARNP	-0.35	-3.60847	0.00712342	0.0595478	62.86	56.02	64.78	73.54	78.17
ENSG00000187239.17	FNBP1	0.29	3.60891	0.00711888	0.0595478	28.14	30.38	32.51	26.77	25.44
ENSG00000128059.8	PPAT	-0.34	-3.60897	0.0071183	0.0595478	21.3	22.39	24.29	26.31	28
ENSG00000169504.15	CLIC4	-0.31	-3.60724	0.007136	0.0595478	104.16	106.9	105.33	113.46	110.88
ENSG00000214022.11	REPIN1	0.39	3.60952	0.00711266	0.0595478	52.7	54.39	44.58	37.71	38.22
ENSG00000121060.18	TRIM25	0.34	3.60697	0.00713876	0.0595478	38.82	42.27	42.27	29.53	26.07
ENSG00000139734.18	DIAPH3	-0.3	-3.60558	0.00715294	0.0596084	4.83	5	5.1	6.61	5.52
ENSG00000076924.12	XAB2	0.41	3.60534	0.00715546	0.0596084	15.71	17.85	13.58	11.99	10.5
ENSG00000164050.13	PLXNB1	0.29	3.60464	0.00716261	0.0596314	28.47	32.31	29.23	23.22	20.52
ENSG00000101017.13	CD40	-0.54	-3.60267	0.00718295	0.059728	2.9	2.37	3	4.05	3.67
ENSG00000105223.20	PLD3	0.32	3.60229	0.00718683	0.059728	34.67	34.06	31.32	27.17	24.86
ENSG00000162676.12	GFI1	0.27	3.60224	0.00718737	0.059728	15.95	15.62	14.08	12.69	11.94
ENSG00000186472.20	PCLO	0.64	3.59924	0.00721831	0.0599119	0.22	0.43	0.42	0.21	0.23
ENSG00000258461.5	AC012651.1	0.45	3.59934	0.00721728	0.0599119	2.28	2.4	2.75	1.75	1.74
ENSG00000148516.21	ZEB1	-0.3	-3.5988	0.00722289	0.0599135	6.44	5.06	5.38	5.59	5.9
ENSG00000108666.10	C17orf75	-0.3	-3.5964	0.00724785	0.0600838	23.96	21.71	20.63	29.79	26.69
ENSG00000084110.11	HAL	0.6	3.59242	0.00728934	0.0601188	1.06	1.12	0.95	0.9	0.89
ENSG00000107485.18	GATA3	0.91	3.59332	0.00727995	0.0601188	1.66	2.61	1.77	1.02	0.81
ENSG00000029534.20	ANK1	0.57	3.59445	0.00726817	0.0601188	0.83	1.16	0.91	0.75	0.69
ENSG00000266173.7	STRADA	0.31	3.59503	0.00726205	0.0601188	15.99	18.29	16.62	14.56	12.28
ENSG00000116752.6	BCAS2	-0.32	-3.59373	0.0072757	0.0601188	24.98	22.59	24.81	28.26	28.59
ENSG00000143772.9	ITPKB	0.39	3.59282	0.00728515	0.0601188	8.39	10.21	8.14	6.71	6.2
ENSG00000064601.18	CTSA	0.34	3.59404	0.00727239	0.0601188	34.9	40.59	30.51	28.1	25.25
ENSG00000196405.13	EVL	0.28	3.59264	0.00728705	0.0601188	32.94	33.76	38.01	25.71	25
ENSG00000112339.14	HBS1L	-0.31	-3.59218	0.00729181	0.0601188	45.35	42.66	49.81	49.25	53.18
ENSG00000148737.17	TCF7L2	0.93	3.59064	0.00730803	0.0601796	1.81	2.58	1.41	1.02	0.66
ENSG00000132005.9	RFX1	0.85	3.59075	0.00730689	0.0601796	1.88	2.93	2.08	1.49	1.21
ENSG00000171298.13	GAA	0.47	3.58969	0.00731793	0.0601883	8.64	10.15	7.95	6.29	5.92
ENSG00000128340.15	RAC2	0.3	3.59008	0.00731387	0.0601883	64.49	78.11	65.82	56.02	51.34
ENSG00000077420.16	APBB1IP	0.49	3.58927	0.00732239	0.0601887	14.33	19.39	14.61	12.51	9.75
ENSG00000153443.13	UBALD1	0.86	3.58846	0.00733089	0.0602221	6.91	11.5	5.31	4.19	3.11
ENSG00000135457.9	TFCP2	0.76	3.58398	0.00737823	0.0602492	2.95	4.52	3.09	2.03	1.54
ENSG00000144369.13	FAM171B	-0.46	-3.58477	0.00736989	0.0602492	1.52	1.33	1.67	2.09	1.83
ENSG00000181513.14	ACBD4	0.35	3.5857	0.00736004	0.0602492	10.17	10.08	8.13	6.71	6.91
ENSG00000011132.12	AC005954.1	0.3	3.58463	0.00737135	0.0602492	18.48	19.87	17.1	13.79	16.66
ENSG00000141582.15	CBX4	0.39	3.58626	0.0073541	0.0602492	12.79	13.77	11.19	10.1	9.27
ENSG00000112584.13	FAM120B	0.37	3.58688	0.00734763	0.0602492	6.72	8.21	7.66	5.9	5.39
ENSG00000165349.12	SLC7A3	-0.31	-3.58442	0.00737358	0.0602492	10.89	11.73	9.8	13.2	12.52
ENSG00000177663.13	IL17RA	0.32	3.58396	0.00737844	0.0602492	4.85	5.02	4.07	3.98	3.55
ENSG00000168924.15	LETM1	0.27	3.58487	0.00736884	0.0602492	26.42	24.51	21.66	17.93	18.4
ENSG00000112081.17	SRSF3	-0.3	-3.58587	0.00735827	0.0602492	332.65	318.25	340.51	390.85	382.38
ENSG00000204311.14	PJVK	0.62	3.58196	0.00739968	0.0603502	1.94	2.42	2.75	1.62	1.46
ENSG00000142303.14	ADAMTS10	0.41	3.58237	0.00739533	0.0603502	14.82	17.59	13.09	11.71	11.35
ENSG00000142798.20	HSPG2	0.8	3.58024	0.00741803	0.0604399	2.94	4.5	2.43	2.19	1.9
ENSG00000078668.14	VDAC3	-0.23	-3.58009	0.00741957	0.0604399	77.02	75.43	78.66	87.33	85.63
ENSG00000175643.10	RMI2	-0.43	-3.57867	0.00743481	0.0605279	13.92	16.54	12.11	18.36	18.31
ENSG00000112799.9	LY86	-0.47	-3.57743	0.00744804	0.0605994	18.22	15.21	19.83	22.56	24.1
ENSG00000038532.16	CLEC16A	0.34	3.57603	0.00746309	0.0606856	5.86	6.79	6.3	5.55	5.29
ENSG00000285245.1	AL162417.1	-4.58	-3.57492	0.00747498	0.0607112	0.12	0	0.61	1.07	1.26
ENSG00000145723.17	GIN1	-0.4	-3.5749	0.00747517	0.0607112	4.7	4.71	4.41	5.67	6.6
ENSG00000104714.14	ERICH1	0.51	3.5739	0.00748593	0.0607623	13.47	17.66	15.71	12.12	9.36
ENSG00000170545.17	SMAGP	0.31	3.57321	0.00749336	0.0607864	13.16	14.89	14.52	11.64	11.48
ENSG00000128011.4	LRFN1	1.14	3.56775	0.00755253	0.0608135	0.65	0.92	0.46	0.27	0.31
ENSG00000154721.15	JAM2	-0.39	-3.57192	0.00750732	0.0608135	2.13	2.3	1.86	2.68	2.78
ENSG00000184831.13	APOO	-0.38	-3.56713	0.00755925	0.0608135	12.09	16.66	14.2	16.28	19.31
ENSG00000066336.11	SPI1	0.45	3.5707	0.00752046	0.0608135	19.82	23.04	16.32	14.28	13.39
ENSG00000179151.13	EDC3	0.63	3.56901	0.00753879	0.0608135	13.73	18.94	14.93	11.5	9.15
ENSG00000090924.15	PLEKHG2	0.47	3.56785	0.0075514	0.0608135	20.12	25.11	20.97	13.38	14.68
ENSG00000183765.22	CHEK2	-0.32	-3.56895	0.0075395	0.0608135	33.74	31.04	30.48	34.58	36.98
ENSG00000196418.12	ZNF124	-0.31	-3.56931	0.00753551	0.0608135	35.09	32.57	35.16	39.86	41.34
ENSG00000140983.14	RHOT2	0.33	3.5675	0.00755519	0.0608135	53.08	52.23	42.88	34.27	37.26
ENSG00000198840.2	MT-ND3	0.88	3.56845	0.00754483	0.0608135	403.78	738.46	574.24	360.31	239.97
ENSG00000197312.12	DDI2	0.26	3.5678	0.00755191	0.0608135	12.94	15.05	12.89	10.5	9.84
ENSG00000062194.16	GPBP1	-0.31	-3.5704	0.00752371	0.0608135	42.4	38.83	45.93	49.11	47.19
ENSG00000115866.11	DARS	-0.42	-3.57028	0.00752506	0.0608135	78.16	72.48	64.8	78.55	88.09
ENSG00000116459.11	ATP5PB	-0.33	-3.5675	0.00755518	0.0608135	193.23	169.92	188.4	212.6	222.47
ENSG00000198133.8	TMEM229B	0.74	3.56581	0.0075736	0.0608234	0.98	0.84	1.19	0.51	0.48
ENSG00000126561.16	STAT5A	0.35	3.56506	0.00758177	0.0608234	4.36	5	4.79	3.37	3.4
ENSG00000203896.10	LIME1	0.54	3.5632	0.00760215	0.0608234	11.26	10.45	7.18	5.97	6
ENSG00000167291.16	TBC1D16	0.29	3.56484	0.00758418	0.0608234	4.06	3.62	4.2	3.13	2.81
ENSG00000164823.11	OSGIN2	-0.37	-3.56614	0.00757002	0.0608234	8.65	7.98	9.98	10.07	9.8
ENSG00000178074.6	C2orf69	-0.44	-3.56556	0.00757636	0.0608234	6.8	6.74	8.66	9.42	9.48
ENSG00000123737.12	EXOSC9	-0.27	-3.56318	0.00760231	0.0608234	32.15	29.2	30.19	35.1	35
ENSG00000085365.18	SCAMP1	-0.5	-3.56292	0.00760516	0.0608234	21.48	20.23	23.46	27.92	27.51
ENSG00000167378.8	IRGQ	0.24	3.564	0.00759339	0.0608234	15.85	17.27	12.1	10.44	9.49
ENSG00000114978.18	MOB1A	-0.39	-3.56294	0.00760495	0.0608234	95.81	90.48	101.15	117.49	115.96
ENSG00000177542.11	SLC25A22	0.45	3.56136	0.00762226	0.0608887	14.83	16	12.08	9.55	9.83
ENSG00000005059.16	MCUB	-0.27	-3.5614	0.00762179	0.0608887	39.3	42.48	27.07	31.35	34.36
ENSG00000102144.15	PGK1	-0.27	-3.56077	0.00762877	0.0609048	199.3	189.78	175.99	220.47	224.49
ENSG00000134825.15	TMEM258	-0.27	-3.55895	0.00764882	0.0610292	90.36	89.85	99.31	111.5	107.24
ENSG00000104219.13	ZDHHC2	-0.45	-3.5552	0.00769024	0.0613237	23.31	24.5	24.8	29.88	29.16
ENSG00000147403.16	RPL10	-0.27	-3.55454	0.00769752	0.0613458	1931.54	1860.01	1944.53	2222.91	2250.68
ENSG00000105383.15	CD33	0.57	3.54807	0.00776964	0.0613691	1.3	2.14	1.56	1.34	1.27
ENSG00000220205.9	VAMP2	0.46	3.54977	0.00775061	0.0613691	3.61	4	4.06	2.54	2.77
ENSG00000231767.4	AL136454.1	-0.53	-3.54682	0.00778372	0.0613691	18.29	13.59	16.88	21.51	23.47
ENSG00000213906.10	LTB4R2	0.52	3.54769	0.0077739	0.0613691	4.37	5.75	3.86	2.7	3.1
ENSG00000160767.21	FAM189B	0.91	3.54894	0.00775991	0.0613691	5.55	9.31	5.21	4.1	2.9
ENSG00000198369.10	SPRED2	0.5	3.55014	0.00774645	0.0613691	3.7	5.27	3.71	3.28	3.05
ENSG00000179542.16	SLITRK4	-0.33	-3.54816	0.00776861	0.0613691	3.23	3.27	3.11	3.74	3.78
ENSG00000156374.16	PCGF6	-0.4	-3.55378	0.00770593	0.0613691	10.72	9.81	11.43	12.42	12.93
ENSG00000106683.15	LIMK1	0.37	3.55001	0.007748	0.0613691	12.43	12.9	9.97	8.56	8.39
ENSG00000173200.13	PARP15	0.28	3.54901	0.00775914	0.0613691	10.89	13.26	12.12	9.94	8.67
ENSG00000128513.16	POT1	-0.31	-3.54735	0.00777774	0.0613691	15.5	16.94	18.51	18.92	18.61
ENSG00000111711.10	GOLT1B	-0.5	-3.54559	0.00779749	0.0613691	18.27	16.13	19.85	23.7	24.59
ENSG00000213341.11	CHUK	-0.29	-3.55132	0.00773337	0.0613691	14.41	14.47	16.5	16.83	17.08
ENSG00000196455.8	PIK3R4	-0.26	-3.54625	0.00779009	0.0613691	11.56	11.12	11.56	12.82	13.23
ENSG00000198189.11	HSD17B11	-0.44	-3.55215	0.00772408	0.0613691	35.81	30.79	39.78	45.98	47.41
ENSG00000198642.6	KLHL9	-0.26	-3.54829	0.00776714	0.0613691	11.02	10.49	10.96	12.4	12.35
ENSG00000230989.6	HSBP1	-0.34	-3.5454	0.00779963	0.0613691	54.64	52.25	61.85	66.58	69.78
ENSG00000205581.11	HMGN1	-0.28	-3.54873	0.00776227	0.0613691	238.96	236.8	244.39	270.23	264.7
ENSG00000113658.18	SMAD5	-0.32	-3.5458	0.00779509	0.0613691	25.07	22.95	22.95	23.22	24.04
ENSG00000213585.11	VDAC1	-0.29	-3.55273	0.00771761	0.0613691	156.23	145.45	155.75	173.79	174.41
ENSG00000095015.6	MAP3K1	-0.35	-3.55098	0.00773713	0.0613691	31.6	31.07	37.68	41.54	40.17
ENSG00000174437.17	ATP2A2	0.36	3.54692	0.00778255	0.0613691	39.95	50.4	37.79	35.31	30.38
ENSG00000183474.15	GTF2H2C	-0.24	-3.54457	0.007809	0.0614073	30.08	34.26	32.09	35.49	34.6
ENSG00000186350.11	RXRA	0.87	3.54045	0.00785555	0.0616607	0.32	0.53	0.38	0.22	0.2
ENSG00000101230.6	ISM1	0.54	3.53879	0.00787434	0.0616607	1.05	1.11	1.13	0.67	0.76
ENSG00000116396.14	KCNC4	0.79	3.53852	0.00787746	0.0616607	1.29	1.89	1.22	0.93	0.66
ENSG00000123570.4	RAB9B	-0.41	-3.54008	0.00785966	0.0616607	1.94	1.8	2.09	2.38	2.54
ENSG00000083457.12	ITGAE	-0.32	-3.54086	0.00785092	0.0616607	20.18	18.77	21.25	27.8	26.1
ENSG00000114166.8	KAT2B	-0.27	-3.5397	0.007864	0.0616607	7.52	7.02	6.72	8.19	8.03
ENSG00000196588.16	MRTFA	0.47	3.53857	0.00787684	0.0616607	12.15	16.86	12.76	9.67	8.98
ENSG00000099814.16	CEP170B	2.4	3.54103	0.00784896	0.0616607	0.01	0.02	0.01	0	0
ENSG00000204420.10	MPIG6B	1.12	3.53645	0.00790105	0.0616663	0.98	1.33	0.96	0.35	0.29
ENSG00000004399.12	PLXND1	0.28	3.53618	0.00790413	0.0616663	14.69	16.93	17.52	14.22	13.84
ENSG00000198919.13	DZIP3	-0.31	-3.537	0.00789476	0.0616663	6.73	6.16	7.4	8.26	7.69
ENSG00000053900.10	ANAPC4	-0.27	-3.53596	0.00790654	0.0616663	21.93	22.64	23.16	27.19	25.65
ENSG00000114650.20	SCAP	0.31	3.53567	0.00790989	0.0616663	33.11	38.36	31.95	25.68	24.71
ENSG00000104341.16	LAPTM4B	-0.25	-3.53714	0.00789315	0.0616663	90.02	90.93	82.93	94.05	97.45
ENSG00000196154.12	S100A4	-0.26	-3.5357	0.00790951	0.0616663	545.46	500.23	513.04	594.6	602.09
ENSG00000154122.14	ANKH	0.41	3.53339	0.00793602	0.0618347	8.95	9.17	8.72	8.24	6.25
ENSG00000148334.15	PTGES2	0.38	3.53235	0.00794792	0.0618919	36.15	39.43	30.49	26.63	26.26
ENSG00000187559.5	FOXD4L3	3.62	3.53144	0.00795832	0.0619375	0.13	0.39	0.23	0	0.05
ENSG00000106484.15	MEST	-0.28	-3.53031	0.0079714	0.0619731	27.8	26.9	27.22	27.85	29.57
ENSG00000108679.13	LGALS3BP	0.25	3.53025	0.00797201	0.0619731	74.89	78.34	67.93	61.63	58.48
ENSG00000123095.6	BHLHE41	0.69	3.52826	0.00799505	0.0621168	4.7	8.17	3.83	4.75	2.91
ENSG00000064547.14	LPAR2	0.64	3.52762	0.00800235	0.062138	4.56	6.79	5.1	3.63	2.52
ENSG00000145147.20	SLIT2	0.65	3.52506	0.0080321	0.0621453	0.28	0.36	0.24	0.16	0.17
ENSG00000219626.9	FAM228B	0.39	3.52607	0.00802035	0.0621453	6.44	7.45	7.46	5.33	5.28
ENSG00000176533.13	GNG7	0.29	3.52468	0.00803647	0.0621453	6.22	6.77	6.74	5.33	4.84
ENSG00000174004.6	NRROS	0.37	3.52439	0.00803981	0.0621453	15.58	17.43	13.41	12	10.63
ENSG00000072518.20	MARK2	0.48	3.52569	0.00802475	0.0621453	11.89	14.39	10.41	8.71	7.29
ENSG00000111252.10	SH2B3	0.39	3.5264	0.00801654	0.0621453	10.98	13.01	10.05	8.89	7.75
ENSG00000141510.17	TP53	0.33	3.52543	0.00802778	0.0621453	35.98	41.48	33.09	28.94	24.58
ENSG00000197045.13	GMFB	-0.48	-3.52554	0.00802646	0.0621453	22.72	24.99	27.01	29.7	31.28
ENSG00000133466.14	C1QTNF6	0.48	3.52247	0.00806218	0.0622122	1.31	1.37	1.42	1.06	0.79
ENSG00000079482.13	OPHN1	0.39	3.52274	0.00805896	0.0622122	2.49	1.74	1.24	1.5	0.88
ENSG00000100485.12	SOS2	-0.26	-3.52251	0.00806175	0.0622122	11.1	10.98	12.12	12.9	12.69
ENSG00000203326.11	ZNF525	-0.3	-3.52147	0.00807382	0.0622363	17.7	16.79	17.92	19.62	20.56
ENSG00000118564.14	FBXL5	-0.3	-3.52086	0.0080809	0.0622363	31.77	29.93	32.18	35.87	35.89
ENSG00000166226.13	CCT2	-0.3	-3.52088	0.00808068	0.0622363	193.12	174.54	187.05	219.69	221.99
ENSG00000165637.13	VDAC2	-0.23	-3.52063	0.00808358	0.0622363	103.94	100.73	104.66	116.92	114.87
ENSG00000133250.14	ZNF414	1.03	3.5185	0.00810853	0.0623916	9.54	13.42	7.53	5.07	5.85
ENSG00000196247.11	ZNF107	-0.3	-3.51813	0.00811293	0.0623916	15.74	14.65	16.74	18.11	17.69
ENSG00000197837.3	HIST4H4	-0.31	-3.51494	0.00815037	0.0626442	44.67	44.25	49.74	55.8	54.28
ENSG00000030582.18	GRN	0.33	3.51443	0.00815646	0.0626556	108.54	114.69	96.99	80.64	75.59
ENSG00000183647.10	ZNF530	-0.31	-3.51339	0.00816869	0.0627046	7.36	6.48	7.17	8.11	8.22
ENSG00000166024.13	R3HCC1L	-0.25	-3.51311	0.00817205	0.0627046	11.61	11.71	11.63	13.93	12.82
ENSG00000184730.11	APOBR	1	3.51131	0.0081933	0.0627333	0.51	0.81	0.92	0.36	0.32
ENSG00000237765.7	FAM200B	-0.34	-3.51112	0.0081956	0.0627333	18.31	17.27	17.9	17.59	18.74
ENSG00000155329.12	ZCCHC10	-0.53	-3.51065	0.00820119	0.0627333	20.43	19.01	24.01	23.71	25.58
ENSG00000145354.12	CISD2	-0.47	-3.51105	0.00819637	0.0627333	22.54	19.32	26.09	29.51	29.82
ENSG00000101974.14	ATP11C	-0.26	-3.51144	0.00819181	0.0627333	22.57	22.79	20.14	25.93	23.15
ENSG00000051523.11	CYBA	0.43	3.51046	0.00820344	0.0627333	386.4	373.14	293.07	238.54	261.91
ENSG00000198719.9	DLL1	0.42	3.50901	0.00822064	0.0627821	2	2.67	1.63	1.35	1.24
ENSG00000215251.4	FASTKD5	-0.26	-3.50876	0.00822367	0.0627821	10.39	10.59	10.8	12.23	11.98
ENSG00000111913.19	RIPOR2	-0.33	-3.50896	0.00822125	0.0627821	12.26	12.08	13.5	14.26	14.79
ENSG00000176410.7	DNAJC30	0.6	3.50712	0.00824317	0.0628378	3.09	4.62	3.47	2.5	2.19
ENSG00000140948.12	ZCCHC14	0.62	3.50722	0.00824202	0.0628378	1.89	2.54	1.5	1.33	1.06
ENSG00000115271.11	GCA	-0.6	-3.50627	0.00825337	0.0628378	11.68	11.25	12.26	13.77	16.62
ENSG00000168488.18	ATXN2L	0.82	3.50621	0.00825404	0.0628378	27.79	45.5	29.86	21.39	18.96
ENSG00000166710.20	B2M	-0.37	-3.50639	0.00825182	0.0628378	1102.01	1007	1221.84	1371.72	1415.35
ENSG00000178202.13	POGLUT3	-0.25	-3.50524	0.00826559	0.06288	14.31	14.28	12.65	14.72	13.93
ENSG00000170802.16	FOXN2	-0.38	-3.50497	0.00826883	0.06288	23.38	24.1	23.36	28.67	26.41
ENSG00000010319.6	SEMA3G	0.59	3.50402	0.0082802	0.0628808	0.77	0.85	1.21	0.75	0.65
ENSG00000173511.9	VEGFB	0.37	3.50381	0.00828279	0.0628808	35.19	38.09	30.85	28.11	26.19
ENSG00000187605.15	TET3	0.43	3.50423	0.00827777	0.0628808	5.3	7.6	4.72	4.16	3.6
ENSG00000106524.9	ANKMY2	-0.42	-3.50322	0.00828986	0.0628994	3.98	2.91	3.7	3.93	4.12
ENSG00000090372.15	STRN4	0.28	3.50281	0.00829478	0.0629017	30.39	30.34	26.87	23.74	21.2
ENSG00000054611.14	TBC1D22A	0.31	3.50066	0.00832056	0.0629644	11.26	12.16	10.42	9.34	8.28
ENSG00000103653.16	CSK	0.33	3.49982	0.0083308	0.0629644	45.41	52.38	46.29	40.07	33.51
ENSG00000067082.15	KLF6	0.54	3.50058	0.00832164	0.0629644	28.22	38.49	27.21	21.86	18.13
ENSG00000116209.11	TMEM59	-0.31	-3.50085	0.00831835	0.0629644	78.15	76.02	75.93	83.64	93.73
ENSG00000125637.15	PSD4	0.23	3.50017	0.00832651	0.0629644	33.49	32.5	31.51	26.02	23.66
ENSG00000117335.19	CD46	-0.33	-3.50052	0.00832225	0.0629644	59.22	61.69	69.08	72.63	71.24
ENSG00000158417.11	EIF5B	0.72	3.49801	0.00835257	0.0630939	9.42	15.57	11.87	8.93	6.48
ENSG00000167925.16	GHDC	0.34	3.49726	0.00836172	0.0631009	8.87	8.8	8.29	6.99	7.12
ENSG00000140030.6	GPR65	-0.31	-3.49679	0.00836741	0.0631009	2.95	2.94	2.82	3.36	3.54
ENSG00000121988.18	ZRANB3	-0.3	-3.49701	0.00836476	0.0631009	7.04	7.21	6.88	7.38	7.49
ENSG00000104859.15	CLASRP	0.42	3.49504	0.00838869	0.0632264	39.21	48.46	35.6	31.8	31.47
ENSG00000267120.3	AD000671.2	0.71	3.48893	0.00846331	0.0632856	1.55	1.37	1.11	0.85	0.73
ENSG00000142544.7	CTU1	0.83	3.48822	0.00847192	0.0632856	3.86	5.23	2.8	2.17	2.05
ENSG00000169733.12	RFNG	0.32	3.49333	0.00840942	0.0632856	10.43	10.49	9.93	7.36	7.86
ENSG00000163191.6	S100A11	0.29	3.49154	0.00843135	0.0632856	56.37	60.35	55.06	47.55	42.79
ENSG00000174989.13	FBXW8	0.3	3.48788	0.0084761	0.0632856	6.65	7.5	6.41	5.38	5.21
ENSG00000161847.14	RAVER1	0.89	3.49344	0.00840816	0.0632856	12.65	21.3	10.64	8.95	7.07
ENSG00000143324.13	XPR1	-0.24	-3.4877	0.00847836	0.0632856	7.36	8.66	8.49	10.09	8.46
ENSG00000173960.14	UBXN2A	-0.27	-3.49068	0.00844176	0.0632856	14.34	13.28	14.51	16.78	16.57
ENSG00000111880.16	RNGTT	-0.36	-3.48819	0.0084723	0.0632856	13.53	11.97	13.57	16.64	16.5
ENSG00000125503.13	PPP1R12C	0.33	3.49019	0.00844785	0.0632856	47.85	48.98	45.32	39.29	36.34
ENSG00000126214.21	KLC1	0.27	3.48818	0.00847242	0.0632856	49.38	57.45	45.42	35.2	35.77
ENSG00000074755.15	ZZEF1	0.39	3.49203	0.00842533	0.0632856	12.52	14.78	11.87	9.73	8.5
ENSG00000057608.17	GDI2	-0.27	-3.48941	0.00845731	0.0632856	205.43	191.52	207.28	229.4	233.63
ENSG00000189067.12	LITAF	-0.27	-3.48991	0.00845128	0.0632856	40.83	45.52	46.35	48.03	45.65
ENSG00000008710.19	PKD1	0.62	3.4905	0.00844396	0.0632856	23.34	26.98	19.03	15.42	13.89
ENSG00000136068.14	FLNB	0.24	3.49175	0.00842878	0.0632856	18.75	18.73	16.67	15.24	13.67
ENSG00000204463.12	BAG6	0.41	3.48755	0.00848023	0.0632856	75.39	86.57	70.43	60.47	50.64
ENSG00000092010.15	PSME1	-0.28	-3.48867	0.0084664	0.0632856	216.69	205.66	227.68	246.69	256.13
ENSG00000070761.8	CFAP20	-0.27	-3.48602	0.00849907	0.0633914	37.57	38.21	36.92	39.66	41.98
ENSG00000146826.17	MAP11	0.41	3.48429	0.00852043	0.0634812	11.56	12.82	11	10.06	9.39
ENSG00000205423.11	CNEP1R1	-0.39	-3.48466	0.00851583	0.0634812	8.64	9.63	11.54	12.81	12.49
ENSG00000105887.11	MTPN	-0.25	-3.4827	0.00854001	0.0635923	60	60.86	58.94	66.42	61.7
ENSG00000214827.10	MTCP1	-0.48	-3.48135	0.00855685	0.0636031	4.08	3.4	3.02	5	5.02
ENSG00000140025.16	EFCAB11	-0.38	-3.4814	0.00855622	0.0636031	4.31	5.87	4.14	6.7	7.07
ENSG00000131966.14	ACTR10	-0.34	-3.48124	0.00855816	0.0636031	26.68	26.24	27.79	35.74	33.7
ENSG00000104885.18	DOT1L	0.74	3.48096	0.00856169	0.0636031	9.69	12.7	7.46	6.03	6.11
ENSG00000065308.5	TRAM2	0.3	3.4807	0.00856484	0.0636031	8.87	10.59	9.07	7.81	7.01
ENSG00000175931.13	UBE2O	0.38	3.47882	0.00858833	0.0637429	14.06	17.34	13.7	11.83	10.38
ENSG00000277775.1	HIST1H3F	-0.45	-3.47468	0.00864002	0.0640915	1212.93	1113.14	902.18	1350.6	1478.22
ENSG00000255819.7	KLRC4-KLRK1	-0.4	-3.473	0.00866119	0.0641786	11.23	10.29	11.96	14.02	13.68
ENSG00000160445.11	ZER1	0.36	3.47322	0.00865836	0.0641786	12.14	12.81	9.81	8.42	7.77
ENSG00000161835.11	GRASP	1.28	3.47182	0.00867602	0.064192	0.35	0.45	0.24	0.09	0.18
ENSG00000171970.13	ZNF57	-0.38	-3.47217	0.00867163	0.064192	4.86	4.02	4.13	5.25	5.56
ENSG00000187961.14	KLHL17	0.46	3.47173	0.00867714	0.064192	8.82	8.53	6.9	5.64	6.03
ENSG00000174885.12	NLRP6	0.75	3.47059	0.00869154	0.0641938	0.51	0.55	0.52	0.34	0.35
ENSG00000175906.5	ARL4D	-0.47	-3.47067	0.00869047	0.0641938	2.44	2.12	2.11	3.06	2.86
ENSG00000132003.9	ZSWIM4	0.54	3.47084	0.00868837	0.0641938	2.78	3.49	2.39	2.01	1.67
ENSG00000187775.16	DNAH17	0.71	3.46969	0.00870288	0.0642427	0.23	0.17	0.33	0.11	0.19
ENSG00000262304.2	AC027796.3	0.8	3.46836	0.00871976	0.0642976	0.51	0.63	0.39	0.3	0.26
ENSG00000100599.16	RIN3	0.98	3.46849	0.00871808	0.0642976	2.18	3.33	2.01	1.65	2.13
ENSG00000048140.18	TSPAN17	0.27	3.46762	0.00872908	0.0643314	9.93	9.86	10.9	8.11	7.79
ENSG00000130935.10	NOL11	-0.26	-3.46651	0.00874315	0.0643966	65.64	60.21	72.01	75.3	74.86
ENSG00000092964.18	DPYSL2	-0.22	-3.46618	0.00874738	0.0643966	41.2	42.09	36.9	44.35	41.89
ENSG00000131584.19	ACAP3	0.51	3.46536	0.00875774	0.0644146	16.76	18.98	12.76	12.52	11.77
ENSG00000134970.14	TMED7	-0.42	-3.46524	0.00875929	0.0644146	22.22	20.17	21.17	25.31	26.45
ENSG00000137073.21	UBAP2	0.38	3.46454	0.00876824	0.0644456	15.95	20.24	16.91	14.09	13.33
ENSG00000166689.16	PLEKHA7	2.08	3.46287	0.00878954	0.0645359	0.07	0.12	0.04	0.01	0.01
ENSG00000128951.14	DUT	-0.23	-3.46283	0.00879	0.0645359	163.58	163.97	147.84	175.79	170.71
ENSG00000272414.6	FAM47E-STBD1	-0.98	-3.4617	0.00880446	0.0645724	0.33	0.36	0.16	0.68	0.48
ENSG00000100209.10	HSCB	-0.37	-3.46184	0.00880264	0.0645724	13.26	13.83	11.48	12.18	13.77
ENSG00000181449.4	SOX2	2.67	3.46114	0.00881163	0.0645901	0.01	0.04	0.03	0	0
ENSG00000162650.16	ATXN7L2	0.34	3.46001	0.00882608	0.0646613	4.95	5.74	4.78	4.06	3.98
ENSG00000155508.13	CNOT8	-0.23	-3.45865	0.00884367	0.0647553	38.75	42.34	37.44	42.2	41.1
ENSG00000198324.13	PHETA1	0.51	3.45808	0.00885093	0.0647736	2.09	2.22	2.07	1.52	1.38
ENSG00000147576.17	ADHFE1	2.08	3.45733	0.00886065	0.0647768	0.27	0.47	0.3	0.24	0.05
ENSG00000172354.10	GNB2	0.31	3.45731	0.00886089	0.0647768	38.34	41.01	33.65	27.5	28.26
ENSG00000185504.17	FAAP100	0.39	3.45596	0.00887833	0.0648695	17.85	18.95	15.08	14.51	13.95
ENSG00000072803.17	FBXW11	-0.25	-3.45397	0.00890397	0.0650219	27.13	27.45	27.36	29.39	28.93
ENSG00000166762.18	CATSPER2	0.54	3.45175	0.00893282	0.0651277	3.12	4.29	3.78	3.58	2.12
ENSG00000055211.14	GINM1	-0.31	-3.45189	0.00893103	0.0651277	13.64	12.94	14.74	16.5	16.11
ENSG00000076944.16	STXBP2	0.39	3.45227	0.00892609	0.0651277	30.18	32.72	23.9	24.56	20.18
ENSG00000162722.9	TRIM58	0.39	3.45074	0.00894587	0.0651531	2.16	2.7	2.19	1.76	1.66
ENSG00000111707.12	SUDS3	-0.23	-3.45105	0.00894193	0.0651531	16.46	17.26	16.84	18.73	18.26
ENSG00000146830.10	GIGYF1	0.27	3.44908	0.00896764	0.0652752	19.82	19.87	18.76	14.62	15.51
ENSG00000177889.10	UBE2N	-0.26	-3.44872	0.00897222	0.0652752	77.75	76.48	71.91	86.84	90.97
ENSG00000127507.18	ADGRE2	0.69	3.44759	0.00898697	0.0653211	1.44	1.69	1.59	1.2	0.65
ENSG00000185950.9	IRS2	0.92	3.44677	0.00899773	0.0653211	1.07	1.94	1.02	0.64	0.67
ENSG00000150054.18	MPP7	-0.42	-3.4471	0.00899339	0.0653211	2.52	2.24	2.62	3	2.7
ENSG00000181396.13	OGFOD3	0.27	3.4468	0.00899739	0.0653211	12.73	12.51	11.02	8.9	9.57
ENSG00000132740.8	IGHMBP2	0.29	3.44612	0.00900624	0.065348	7.09	7.9	6.69	6.23	5.14
ENSG00000072778.20	ACADVL	0.26	3.4449	0.00902225	0.0654293	166.24	164.93	148.97	123.64	124.6
ENSG00000100823.12	APEX1	0.54	3.44391	0.00903535	0.0654546	125.07	159.66	147.35	117.21	75.98
ENSG00000117523.16	PRRC2C	0.45	3.44393	0.00903507	0.0654546	25.02	37.57	32.89	23.6	21.61
ENSG00000141101.13	NOB1	0.36	3.44305	0.0090466	0.0655012	31.83	39.81	35.93	29.29	24.88
ENSG00000286053.1	ASDURF	-1.04	-3.44018	0.00908446	0.0656309	2.68	2.3	5.33	5.63	7.19
ENSG00000139193.3	CD27	1.72	3.43987	0.00908861	0.0656309	0.2	0.18	0.18	0.07	0.04
ENSG00000174996.11	KLC2	0.36	3.44116	0.00907154	0.0656309	9.52	8.71	8.08	6.18	7.09
ENSG00000100243.21	CYB5R3	0.42	3.44014	0.00908504	0.0656309	20.98	25.18	18.5	16.47	14.32
ENSG00000069248.12	NUP133	-0.27	-3.44023	0.00908381	0.0656309	30.54	30.05	25.29	29.85	30.84
ENSG00000116525.14	TRIM62	0.64	3.43944	0.00909426	0.0656368	2.03	2.27	1.58	1.35	1.13
ENSG00000180357.9	ZNF609	0.26	3.43847	0.00910711	0.0656947	12.1	14.34	12.83	10.61	9.66
ENSG00000177054.14	ZDHHC13	-0.28	-3.43621	0.00913725	0.0658471	8.67	8.94	8.31	8.97	10.2
ENSG00000101199.13	ARFGAP1	0.26	3.43616	0.00913791	0.0658471	22.36	22.76	19.34	17.61	16.69
ENSG00000105321.14	CCDC9	0.56	3.43563	0.00914496	0.0658616	6.42	8.81	5.89	5.04	4.02
ENSG00000066697.14	MSANTD3	-0.36	-3.43426	0.00916314	0.0658616	9.86	8.47	8.52	10.24	11.14
ENSG00000149639.15	SOGA1	0.6	3.43457	0.00915906	0.0658616	4.37	6.27	4.5	3.65	3.3
ENSG00000128567.17	PODXL	0.39	3.43334	0.00917543	0.0658616	7.81	10.13	7.24	6.19	5.08
ENSG00000125885.13	MCM8	-0.24	-3.43364	0.00917153	0.0658616	13.42	13.25	12.73	14.62	15.22
ENSG00000069956.12	MAPK6	-0.27	-3.43274	0.00918347	0.0658616	14.65	13.6	15.21	16.9	17.49
ENSG00000169813.16	HNRNPF	-0.26	-3.4331	0.00917872	0.0658616	215.63	198.45	199.11	227.48	235.32
ENSG00000120438.12	TCP1	-0.26	-3.43329	0.00917613	0.0658616	234.18	220.65	215.15	239.31	249.44
ENSG00000100403.12	ZC3H7B	0.23	3.43386	0.00916855	0.0658616	32.45	34.05	30.32	26.64	25.92
ENSG00000160633.13	SAFB	0.41	3.43173	0.00919702	0.0659241	52.22	69.68	48.15	43.44	36.41
ENSG00000124334.17	IL9R	-0.41	-3.43048	0.00921375	0.0659398	2.68	2.7	2.54	3.92	3.47
ENSG00000124334.17_PAR_Y	IL9R	-0.41	-3.43048	0.00921375	0.0659398	2.68	2.7	2.54	3.92	3.47
ENSG00000148719.15	DNAJB12	0.23	3.43068	0.00921116	0.0659398	43.47	40.83	41.55	33.88	34.65
ENSG00000140398.13	NEIL1	0.68	3.42921	0.00923081	0.0659417	2.2	1.82	1.78	1.24	1.01
ENSG00000140104.14	CLBA1	0.59	3.42698	0.00926093	0.0659417	1.65	1.92	2.14	1.21	1.32
ENSG00000162390.17	ACOT11	0.57	3.42778	0.00925011	0.0659417	2.35	2.51	1.99	1.85	1.49
ENSG00000034152.18	MAP2K3	0.63	3.42852	0.0092401	0.0659417	6.05	9.67	7.02	5.15	4.37
ENSG00000158863.22	FAM160B2	0.39	3.42792	0.00924822	0.0659417	9.6	10.39	7.86	7.12	6.28
ENSG00000143942.5	CHAC2	-0.51	-3.42595	0.00927481	0.0659417	10.11	8.7	12.5	13.85	14.01
ENSG00000172936.14	MYD88	1.17	3.42518	0.00928522	0.0659417	10.81	24.35	12.31	8.26	4.85
ENSG00000144535.19	DIS3L2	0.32	3.42508	0.00928668	0.0659417	13.64	15.75	14.44	11.57	10.96
ENSG00000109536.12	FRG1	-0.3	-3.42942	0.00922811	0.0659417	42.24	37.71	39.52	47.35	48.48
ENSG00000188428.20	BLOC1S5	-0.25	-3.4253	0.00928365	0.0659417	14.52	16.11	15.09	16.6	16.23
ENSG00000107362.13	ABHD17B	-0.33	-3.42628	0.00927034	0.0659417	20.29	20.84	20.68	22.21	22.59
ENSG00000153130.17	SCOC	-0.5	-3.4265	0.00926738	0.0659417	23.58	21	30.76	33.57	33.24
ENSG00000106211.9	HSPB1	0.63	3.42557	0.00927999	0.0659417	146.37	185.88	111.48	99.94	88.08
ENSG00000163946.13	TASOR	-0.23	-3.42604	0.00927364	0.0659417	55.04	56.68	60.63	64.82	60.33
ENSG00000113580.15	NR3C1	-0.23	-3.42789	0.0092486	0.0659417	31.66	38.1	34.43	39.81	37.16
ENSG00000139323.14	POC1B	-0.33	-3.42374	0.00930472	0.0660099	9.47	8.72	10.46	11.24	10.47
ENSG00000107959.16	PITRM1	0.24	3.42365	0.00930598	0.0660099	22.5	22.56	21.73	19.31	17.58
ENSG00000188167.9	TMPPE	0.49	3.42186	0.00933031	0.0660792	3.26	3.96	3.34	2.8	2.04
ENSG00000205659.10	LIN52	-0.32	-3.4221	0.00932709	0.0660792	7.24	6.97	7.16	8.54	7.45
ENSG00000133641.18	C12orf29	-0.44	-3.42201	0.00932826	0.0660792	19.54	18.04	18.1	20.24	23.08
ENSG00000186907.8	RTN4RL2	1.46	3.42048	0.00934916	0.0661228	0.42	0.52	0.34	0.15	0.1
ENSG00000070759.17	TESK2	-0.37	-3.41993	0.0093566	0.0661228	1.88	2.43	2.06	2.74	2.95
ENSG00000131791.8	PRKAB2	-0.28	-3.41963	0.00936076	0.0661228	6.26	5.18	5.3	6.18	5.61
ENSG00000118418.14	HMGN3	-0.42	-3.41967	0.00936022	0.0661228	95.06	82.51	111.08	122.2	122.32
ENSG00000108064.11	TFAM	-0.34	-3.42025	0.00935234	0.0661228	51.53	48.41	50.94	58.11	59.32
ENSG00000245848.3	CEBPA	0.37	3.41921	0.00936645	0.0661287	77.22	86.97	64.76	54.86	57.08
ENSG00000100425.18	BRD1	0.26	3.41839	0.00937771	0.0661395	17.04	17.83	15.71	13.06	12.93
ENSG00000197930.13	ERO1A	-0.22	-3.4187	0.00937341	0.0661395	33.73	37.67	30.26	32.16	33.15
ENSG00000033627.16	ATP6V0A1	1.72	3.41612	0.00940879	0.0663244	0.07	0.26	0.28	0.1	0.09
ENSG00000011243.18	AKAP8L	0.24	3.41408	0.00943687	0.0664879	63.98	67.27	63.74	54.44	54.46
ENSG00000103489.11	XYLT1	0.29	3.41339	0.00944643	0.0665208	24.16	31.24	26.57	21.69	19.35
ENSG00000176472.10	ZNF575	1.3	3.41261	0.0094571	0.0665271	0.84	0.62	0.37	0.24	0.33
ENSG00000171132.14	PRKCE	0.28	3.41276	0.00945511	0.0665271	31.74	38.33	30.96	24.31	22.59
ENSG00000134369.15	NAV1	0.75	3.41151	0.00947238	0.0665798	1.11	2.46	1.4	1.06	0.89
ENSG00000088833.17	NSFL1C	0.46	3.41101	0.00947926	0.0665798	26.11	31.7	24.81	22.51	16.29
ENSG00000113456.19	RAD1	-0.32	-3.41111	0.00947785	0.0665798	22.59	22.1	22	24.82	25.85
ENSG00000171806.12	METTL18	-0.48	-3.41011	0.00949173	0.0665998	5.53	4.22	5.4	6.87	6.31
ENSG00000135272.10	MDFIC	-0.38	-3.40999	0.00949336	0.0665998	12.93	11.79	8.82	10.86	9.04
ENSG00000134152.11	KATNBL1	-0.35	-3.40974	0.00949679	0.0665998	27.23	29.43	32.74	30.78	32.7
ENSG00000143970.16	ASXL2	0.49	3.40915	0.009505	0.0666231	10.99	13.86	10.11	7.91	6.86
ENSG00000153975.10	ZUP1	-0.33	-3.40808	0.00951986	0.0666929	10.53	10.27	11.33	13.3	12.18
ENSG00000099864.18	PALM	0.3	3.40727	0.00953122	0.0667381	11.01	11.16	10.49	8.03	7.97
ENSG00000198467.15	TPM2	0.39	3.4044	0.00957118	0.0668118	14.37	16.03	12.82	11.59	10.07
ENSG00000137337.15	MDC1	0.61	3.40459	0.00956862	0.0668118	12.22	18.59	13.57	10.31	7.95
ENSG00000176994.11	SMCR8	0.32	3.40545	0.00955659	0.0668118	6.55	7.68	6.39	5.71	4.87
ENSG00000135317.13	SNX14	-0.31	-3.40505	0.00956215	0.0668118	47.89	48.3	48.42	50.33	48.57
ENSG00000257315.2	ZBED6	0.35	3.4049	0.00956421	0.0668118	6.01	6.91	5.71	5.21	4.17
ENSG00000113810.16	SMC4	-0.23	-3.40503	0.00956241	0.0668118	190.28	204.97	204.91	236.05	212
ENSG00000006740.17	ARHGAP44	0.42	3.40179	0.00960783	0.0668618	3.32	3.41	3.24	2.54	1.78
ENSG00000069020.18	MAST4	0.62	3.4032	0.00958795	0.0668618	4.12	3.76	3.18	2.29	1.54
ENSG00000129195.16	PIMREG	-0.32	-3.40241	0.00959903	0.0668618	29.7	29.41	24.7	33.42	31.57
ENSG00000020922.12	MRE11	-0.29	-3.40213	0.00960296	0.0668618	26.95	27.81	31.87	32.86	34.48
ENSG00000100219.16	XBP1	-0.22	-3.40201	0.00960467	0.0668618	115.9	122.49	109.64	123	125.78
ENSG00000165629.20	ATP5F1C	-0.25	-3.40205	0.00960406	0.0668618	183.5	171.3	172.25	194.53	196.27
ENSG00000186105.8	LRRC70	0.67	3.40076	0.00962231	0.0668942	1.63	1.16	0.92	0.67	0.72
ENSG00000152104.12	PTPN14	0.54	3.40062	0.00962429	0.0668942	1.99	2.85	1.62	1.52	1.2
ENSG00000133863.8	TEX15	-0.29	-3.40032	0.00962847	0.0668942	1.74	1.77	1.89	2.46	1.94
ENSG00000165271.17	NOL6	0.38	3.40006	0.00963214	0.0668942	15.79	15.39	12.64	11.38	10.58
ENSG00000113594.10	LIFR	-0.51	-3.39862	0.00965233	0.0670003	0.26	0.27	0.25	0.37	0.28
ENSG00000111358.14	GTF2H3	-0.31	-3.39786	0.00966308	0.0670369	22.79	22.5	20.22	23.07	24.56
ENSG00000143727.16	ACP1	-0.3	-3.39755	0.00966746	0.0670369	79.43	70.06	75.78	84	87.03
ENSG00000116128.11	BCL9	0.59	3.39696	0.00967585	0.0670551	2.43	3.94	2.63	2.1	1.65
ENSG00000173621.9	LRFN4	0.45	3.39632	0.00968485	0.0670551	16.6	15.51	12.87	9.01	9.47
ENSG00000139291.13	TMEM19	-0.3	-3.39653	0.00968195	0.0670551	12.72	13.26	14.4	18.46	17.33
ENSG00000235106.10	BRD3OS	0.29	3.39487	0.00970544	0.0671207	7.92	8.06	7.21	6.58	6.05
ENSG00000064995.17	TAF11	-0.3	-3.39461	0.00970913	0.0671207	22.69	20.35	22.57	25.39	26.18
ENSG00000119844.15	AFTPH	-0.3	-3.39471	0.00970778	0.0671207	15.09	13.83	16.82	17.89	17.25
ENSG00000143033.18	MTF2	-0.38	-3.3929	0.0097335	0.067255	40.65	38.38	43.37	49.59	47.13
ENSG00000274049.4	INO80B-WBP1	3	3.39154	0.00975287	0.0673224	2.59	2.71	1.42	1.17	0.08
ENSG00000176809.10	LRRC37A3	0.62	3.39084	0.00976285	0.0673224	1.65	1.8	1.48	1.3	0.77
ENSG00000005189.19	REXO5	-0.34	-3.39115	0.00975842	0.0673224	7.26	6.98	6.11	8.37	7.98
ENSG00000102030.16	NAA10	0.27	3.39048	0.00976798	0.0673224	66.48	65.76	58.16	51.3	49.38
ENSG00000156261.13	CCT8	-0.28	-3.39058	0.00976647	0.0673224	193	181.8	203.1	222.79	224.91
ENSG00000143149.12	ALDH9A1	-0.23	-3.38997	0.0097752	0.0673381	28.35	29.41	26.67	32.65	32.8
ENSG00000134987.11	WDR36	-0.32	-3.38962	0.00978025	0.0673388	24.91	23.59	25.07	27.04	26.13
ENSG00000157782.9	CABP1	-0.71	-3.38726	0.00981406	0.0674493	0.77	0.74	0.54	1.11	1.1
ENSG00000155428.12	TRIM74	0.72	3.38608	0.00983099	0.0674493	1.56	2.03	2.11	1.2	0.99
ENSG00000099953.10	MMP11	-2.2	-3.38638	0.00982677	0.0674493	1.45	1.75	12.45	11.93	11.45
ENSG00000165632.8	TAF3	0.44	3.38774	0.0098072	0.0674493	3.15	4.29	3.55	2.77	2.4
ENSG00000034677.13	RNF19A	-0.27	-3.38682	0.00982038	0.0674493	14.04	14.16	13.85	15.11	13.53
ENSG00000100023.19	PPIL2	0.26	3.38656	0.00982419	0.0674493	20.74	21.1	19.18	16.7	15.71
ENSG00000124226.11	RNF114	-0.24	-3.38664	0.00982299	0.0674493	39.92	38.55	37.42	39.27	40.75
ENSG00000214046.8	SMIM7	-0.23	-3.38482	0.00984924	0.0675065	40.53	38.37	42.62	48.3	46.01
ENSG00000277075.2	HIST1H2AE	-0.32	-3.38503	0.00984616	0.0675065	1192.57	1159.33	999.08	1312.7	1365.58
ENSG00000156787.17	TBC1D31	-0.24	-3.38445	0.00985459	0.0675091	26.96	24.89	25.18	27.82	30.48
ENSG00000135722.9	FBXL8	0.8	3.38348	0.00986849	0.0675322	5.28	7.09	4.7	3.71	4.01
ENSG00000072954.7	TMEM38A	-0.4	-3.38373	0.00986488	0.0675322	2.78	2.61	2.49	3.18	3.06
ENSG00000131044.17	TTLL9	1.73	3.38191	0.00989128	0.0675322	0.14	0.16	0.18	0.07	0.02
ENSG00000163932.15	PRKCD	0.56	3.3824	0.00988408	0.0675322	8.36	10.69	7.31	5.91	5.28
ENSG00000162851.8	TFB2M	-0.27	-3.38166	0.00989483	0.0675322	13.48	12.88	12.71	15.29	14.76
ENSG00000152518.8	ZFP36L2	0.68	3.38177	0.00989322	0.0675322	8.36	12.61	7.35	6.09	5.04
ENSG00000112658.8	SRF	0.32	3.38274	0.00987921	0.0675322	12.9	15.13	11.95	10.44	9.98
ENSG00000130751.9	NPAS1	2.85	3.38147	0.00989765	0.0675322	0.14	0.17	0.18	0.11	0
ENSG00000103111.14	MON1B	0.29	3.38093	0.00990541	0.0675453	21.08	26.36	19.88	17.09	14.82
ENSG00000132300.19	PTCD3	-0.23	-3.38065	0.00990949	0.0675453	94.93	83.76	106.18	111.86	104.98
ENSG00000152749.8	GPR180	-0.35	-3.38011	0.00991728	0.0675646	3.25	3.09	3.7	4.32	3.82
ENSG00000184786.6	TCTE3	-0.36	-3.37853	0.00994033	0.0676066	2.77	2.77	2.79	3.51	3.27
[truncated: 11,613 more rows]
