# Supplementary material for: Systematic characterization of the HOXA9 downstream targets in MLL-r leukemia by noncoding CRISPR screens
Source: Nat Commun. 2023 Nov 28;14:7464. doi: 10.1038/s41467-023-43264-5 (PMC10684515; doi:10.1038/s41467-023-43264-5)
Supplement: Supplementary file 7 — Supplementary Data 4 [file 41467_2023_43264_MOESM7_ESM.xlsx]

## Sheet: HOXA9 ChIP-seq peaks in SEM
Region	pk_name	pk_score	pk_strand	Gene_2kb	Gencode_ids	Gene_2-50kb	Gencode_ids	Closest_Gene	Gencode_id	Distance
chr17:10075637-10075952	noC_2545459_SMF012_peak_226,noC_2545457_SMF010_peak_155	62	.	.	.	.	.	AC000003.1	ENSG00000221486.1	101430
chr2:44980658-44980953	noC_2545457_SMF010_peak_197,noC_2545459_SMF012_peak_284	96	.	.	.	AC067957.1,CAMKMT	ENSG00000143919.15_4,ENSG00000252896.1	AC067957.1	ENSG00000252896.1	28316
chr8:129641729-129642048	noC_2545459_SMF012_peak_599,noC_2545457_SMF010_peak_398	106	.	.	.	.	.	AC068570.1	ENSG00000221351.1	189993
chr8:34810669-34810948	noC_2545457_SMF010_peak_369,noC_2545459_SMF012_peak_546	58	.	.	.	AC098612.1	ENSG00000265560.1	AC098612.1	ENSG00000265560.1	16777
chr5:73622762-73623120	noC_2545458_SMF011_peak_355,noC_2545459_SMF012_peak_467	60	.	.	.	.	.	AC106732.1	ENSG00000222551.1	55173
chr3:67948317-67948661	noC_2545457_SMF010_peak_264,noC_2545459_SMF012_peak_381	89	.	.	.	.	.	AC113171.1	ENSG00000266400.1	69721
chr5:4817879-4818398	noC_2545458_SMF011_peak_341,noC_2545459_SMF012_peak_448	142	.	.	.	.	.	ADAMTS16	ENSG00000145536.15_3	322046
chr16:77443356-77443635	noC_2545458_SMF011_peak_169,noC_2545459_SMF012_peak_220	84	.	.	.	ADAMTS18	ENSG00000140873.16_4	ADAMTS18	ENSG00000140873.16_4	21849
chr10:64412994-64413283	noC_2545458_SMF011_peak_61,noC_2545459_SMF012_peak_73	103	.	.	.	.	.	ADO	ENSG00000181915.4_2	151335
chr14:22539218-22539599	noC_2545459_SMF012_peak_152,noC_2545457_SMF010_peak_111,noC_2545458_SMF011_peak_121	152	.	.	.	.	.	AE000660.1	ENSG00000238634.1	71289
chr9:87992681-87992934	noC_2545458_SMF011_peak_457,noC_2545459_SMF012_peak_623	85	.	.	.	.	.	AGTPBP1	ENSG00000135049.15_4	201006
chr6:135601986-135602494	noC_2545459_SMF012_peak_505,noC_2545457_SMF010_peak_342,noC_2545458_SMF011_peak_376	74	.	.	.	AHI1	ENSG00000135541.21_5	AHI1	ENSG00000135541.21_5	19176
chr20:10040908-10041229	noC_2545459_SMF012_peak_336,noC_2545458_SMF011_peak_261	91	.	.	.	AL109754.1,ANKEF1	ENSG00000132623.16_4,ENSG00000264599.1	AL109754.1	ENSG00000264599.1	3940
chr9:37294114-37294420	noC_2545458_SMF011_peak_443,noC_2545457_SMF010_peak_402	109	.	AL158155.1	ENSG00000216070.1	.	.	AL158155.1	ENSG00000216070.1	1681
chr9:76484269-76484555	noC_2545458_SMF011_peak_455,noC_2545459_SMF012_peak_617	133	.	.	.	.	.	AL449083.1	ENSG00000221110.1	578127
chr10:44460879-44461286	noC_2545459_SMF012_peak_72,noC_2545458_SMF011_peak_59	85	.	.	.	.	.	AL512640.1	ENSG00000238957.1	68703
chr15:101374006-101374439	noC_2545459_SMF012_peak_174,noC_2545457_SMF010_peak_119	94	.	.	.	ALDH1A3	ENSG00000184254.17_4	ALDH1A3	ENSG00000184254.17_4	43481
chr11:43890498-43890792	noC_2545458_SMF011_peak_72,noC_2545459_SMF012_peak_86,noC_2545457_SMF010_peak_70	90	.	.	.	ALKBH3,HSD17B12	ENSG00000149084.13_5,ENSG00000166199.13_4	ALKBH3	ENSG00000166199.13_4	11570
chr8:108326696-108327101	noC_2545458_SMF011_peak_433,noC_2545459_SMF012_peak_593,noC_2545457_SMF010_peak_396	73	.	.	.	ANGPT1	ENSG00000154188.10_4	ANGPT1	ENSG00000154188.10_4	7116
chr4:124981738-124982118	noC_2545457_SMF010_peak_301,noC_2545458_SMF011_peak_334,noC_2545459_SMF012_peak_438	97	.	.	.	.	.	ANKRD50	ENSG00000151458.12_3	651769
chr2:235485902-235486172	noC_2545458_SMF011_peak_257,noC_2545459_SMF012_peak_332	90	.	.	.	.	.	ARL4C	ENSG00000188042.8_4	80178
chr6:109144608-109144875	noC_2545459_SMF012_peak_500,noC_2545458_SMF011_peak_371,noC_2545457_SMF010_peak_337	65	.	.	.	ARMC2	ENSG00000118690.13_5	ARMC2	ENSG00000118690.13_5	24745
chr6:109242720-109243053	noC_2545457_SMF010_peak_338,noC_2545458_SMF011_peak_372	71	.	.	.	ARMC2	ENSG00000118690.13_5	ARMC2	ENSG00000118690.13_5	37611
chr2:176098902-176099281	noC_2545459_SMF012_peak_325,noC_2545458_SMF011_peak_251,noC_2545457_SMF010_peak_233	110	.	.	.	ATP5MC3	ENSG00000154518.9_3	ATP5MC3	ENSG00000154518.9_3	49568
chr8:104039296-104039627	noC_2545459_SMF012_peak_591,noC_2545457_SMF010_peak_395	52	.	.	.	ATP6V1C1	ENSG00000155097.12_3	ATP6V1C1	ENSG00000155097.12_3	5980
chr8:54598340-54598737	noC_2545459_SMF012_peak_567,noC_2545458_SMF011_peak_417,noC_2545457_SMF010_peak_385	108	.	.	.	.	.	ATP6V1H	ENSG00000047249.18_6	53446
chr15:50427473-50427767	noC_2545459_SMF012_peak_167,noC_2545458_SMF011_peak_130	79	.	.	.	ATP8B4,SLC27A2	ENSG00000104043.14_2,ENSG00000140284.11_3	ATP8B4	ENSG00000104043.14_2	15820
chr22:46080173-46080473	noC_2545459_SMF012_peak_375,noC_2545458_SMF011_peak_287	109	.	.	.	ATXN10	ENSG00000130638.17_5	ATXN10	ENSG00000130638.17_5	4874
chr12:63696173-63696447	noC_2545457_SMF010_peak_90,noC_2545459_SMF012_peak_115	66	.	.	.	.	.	AVPR1A	ENSG00000166148.3_2	151452
chr1:94174756-94175079	noC_2545459_SMF012_peak_14,noC_2545457_SMF010_peak_9	184	.	.	.	BCAR3	ENSG00000137936.18_6	BCAR3	ENSG00000137936.18_6	27364
chr20:52525711-52525991	noC_2545459_SMF012_peak_355,noC_2545458_SMF011_peak_273	54	.	.	.	.	.	BCAS1	ENSG00000064787.13_4	86477
chr12:105964833-105965204	noC_2545457_SMF010_peak_100,noC_2545459_SMF012_peak_127	63	.	.	.	.	.	C12orf75	ENSG00000235162.8_4	217546
chr6:151872427-151872763	noC_2545457_SMF010_peak_344,noC_2545458_SMF011_peak_377,noC_2545459_SMF012_peak_507	89	.	.	.	CCDC170	ENSG00000120262.10_3	CCDC170	ENSG00000120262.10_3	15021
chr11:35099364-35099945	noC_2545457_SMF010_peak_68,noC_2545459_SMF012_peak_83,noC_2545458_SMF011_peak_70	69	.	.	.	.	.	CD44	ENSG00000026508.18_7	60473
chr10:12279884-12280246	noC_2545457_SMF010_peak_36,noC_2545458_SMF011_peak_35,noC_2545459_SMF012_peak_44	138	.	.	.	CDC123,NUDT5,RN7SL232P	ENSG00000151465.14_4,ENSG00000165609.13_4,ENSG00000265824.1	CDC123	ENSG00000151465.14_4	6937
chr2:37962743-37962991	noC_2545459_SMF012_peak_282,noC_2545458_SMF011_peak_214	95	.	.	.	CDC42EP3	ENSG00000163171.7_2	CDC42EP3	ENSG00000163171.7_2	2620
chr7:92384146-92384756	noC_2545459_SMF012_peak_526,noC_2545458_SMF011_peak_387,noC_2545457_SMF010_peak_357	178	.	.	.	CDK6	ENSG00000105810.9_2	CDK6	ENSG00000105810.9_2	29123
chr14:81397309-81397658	noC_2545459_SMF012_peak_162,noC_2545458_SMF011_peak_126	65	.	.	.	CEP128,TSHR	ENSG00000100629.17_6,ENSG00000165409.17_4	CEP128	ENSG00000100629.17_6	8226
chr9:81871531-81872117	noC_2545459_SMF012_peak_619,noC_2545457_SMF010_peak_416,noC_2545458_SMF011_peak_456	164	.	.	.	.	.	CHCHD2P9	ENSG00000186940.6_5	134103
chr5:98265254-98265557	noC_2545458_SMF011_peak_356,noC_2545459_SMF012_peak_469	98	.	CHD1	ENSG00000153922.10_3	.	.	CHD1	ENSG00000153922.10_3	594
chr13:111074056-111074384	noC_2545458_SMF011_peak_118,noC_2545457_SMF010_peak_110,noC_2545459_SMF012_peak_150	106	.	.	.	COL4A2,snoU13	ENSG00000134871.18_5,ENSG00000238629.1	COL4A2	ENSG00000134871.18_5	2766
chr2:62356496-62356968	noC_2545459_SMF012_peak_287,noC_2545458_SMF011_peak_217,noC_2545457_SMF010_peak_199	129	.	.	.	COMMD1	ENSG00000173163.10_5	COMMD1	ENSG00000173163.10_5	6013
chr8:68691403-68691738	noC_2545458_SMF011_peak_425,noC_2545459_SMF012_peak_578	85	.	.	.	CPA6	ENSG00000165078.12_2	CPA6	ENSG00000165078.12_2	32784
chr5:37214720-37215058	noC_2545459_SMF012_peak_452,noC_2545458_SMF011_peak_344	80	.	CPLANE1	ENSG00000197603.14_7	.	.	CPLANE1	ENSG00000197603.14_7	997
chr20:36417976-36418331	noC_2545459_SMF012_peak_346,noC_2545458_SMF011_peak_267	55	.	.	.	CTNNBL1	ENSG00000132792.19_4	CTNNBL1	ENSG00000132792.19_4	12301
chr14:24583753-24584104	noC_2545458_SMF011_peak_122,noC_2545459_SMF012_peak_153,noC_2545457_SMF010_peak_112	221	.	DCAF11,NRL	ENSG00000100897.17_5,ENSG00000129535.12_3	.	.	DCAF11	ENSG00000100897.17_5	0
chr13:36568797-36569133	noC_2545459_SMF012_peak_138,noC_2545458_SMF011_peak_111	183	.	.	.	.	.	DCLK1	ENSG00000133083.14_3	136310
chr9:126400335-126400652	noC_2545458_SMF011_peak_465,noC_2545457_SMF010_peak_423	139	.	.	.	DENND1A	ENSG00000119522.16_4	DENND1A	ENSG00000119522.16_4	13918
chr8:66922210-66922545	noC_2545459_SMF012_peak_577,noC_2545458_SMF011_peak_424	82	.	.	.	DNAJC5B	ENSG00000147570.9_3	DNAJC5B	ENSG00000147570.9_3	11251
chr19:10870028-10870304	noC_2545459_SMF012_peak_263,noC_2545458_SMF011_peak_199	74	.	.	.	DNM2,QTRT1	ENSG00000079805.16_5,ENSG00000213339.9_4	DNM2	ENSG00000079805.16_5	3472
chr15:49999127-49999403	noC_2545458_SMF011_peak_129,noC_2545457_SMF010_peak_116	51	.	.	.	.	.	DTWD1	ENSG00000104047.15_4	85831
chr16:22200786-22201103	noC_2545458_SMF011_peak_137,noC_2545459_SMF012_peak_181	123	.	.	.	EEF2K,SDR42E2,VWA3A	ENSG00000103319.12_3,ENSG00000175267.15_6,ENSG00000183921.7_2	EEF2K	ENSG00000103319.12_3	16497
chr3:128717369-128717644	noC_2545459_SMF012_peak_391,noC_2545458_SMF011_peak_298	73	.	.	.	EFCC1,KIAA1257	ENSG00000114654.7_2,ENSG00000114656.12_6	EFCC1	ENSG00000114654.7_2	2829
chr5:106724838-106725163	noC_2545457_SMF010_peak_323,noC_2545459_SMF012_peak_472	49	.	EFNA5	ENSG00000184349.13_4	.	.	EFNA5	ENSG00000184349.13_4	585
chr8:28048663-28048975	noC_2545459_SMF012_peak_545,noC_2545458_SMF011_peak_400	152	.	.	.	ELP3	ENSG00000134014.17_7	ELP3	ENSG00000134014.17_7	32548
chr19:16477848-16478351	noC_2545459_SMF012_peak_264,noC_2545458_SMF011_peak_200,noC_2545457_SMF010_peak_180	133	.	.	.	EPS15L1,KLF2,RN7SL844P	ENSG00000127527.14_4,ENSG00000127528.5_2,ENSG00000243745.2	EPS15L1	ENSG00000127527.14_4	5085
chr9:98486599-98487166	noC_2545457_SMF010_peak_418,noC_2545459_SMF012_peak_625,noC_2545458_SMF011_peak_458	66	.	.	.	.	.	ERCC6L2	ENSG00000182150.16_6	146381
chr7:148543827-148544057	noC_2545459_SMF012_peak_536,noC_2545458_SMF011_peak_393	73	.	.	.	EZH2	ENSG00000106462.10_4	EZH2	ENSG00000106462.10_4	34913
chr6:6331641-6332071	noC_2545459_SMF012_peak_488,noC_2545458_SMF011_peak_363	121	.	.	.	F13A1	ENSG00000124491.15_2	F13A1	ENSG00000124491.15_2	10396
chr4:38914368-38914941	noC_2545459_SMF012_peak_409,noC_2545458_SMF011_peak_305,noC_2545457_SMF010_peak_274	175	.	FAM114A1	ENSG00000197712.12_3	.	.	FAM114A1	ENSG00000197712.12_3	1300
chr12:99994135-99994578	noC_2545459_SMF012_peak_124,noC_2545457_SMF010_peak_97,noC_2545458_SMF011_peak_101	155	.	.	.	FAM71C	ENSG00000180219.2_3	FAM71C	ENSG00000180219.2_3	46954
chr1:161187227-161187594	noC_2545459_SMF012_peak_30,noC_2545458_SMF011_peak_24,noC_2545457_SMF010_peak_25	175	.	.	.	ADAMTS4,APOA2,B4GALT3,FCER1G,NDUFS2,NR1I3,PCP4L1,PPOX,TOMM40L	ENSG00000143224.18_4,ENSG00000143257.11_3,ENSG00000158850.15_3,ENSG00000158859.10_3,ENSG00000158864.12_3,ENSG00000158869.11_3,ENSG00000158874.11_4,ENSG00000158882.15_4,ENSG00000248485.2_3	FCER1G	ENSG00000158869.11_3	2142
chr1:157565116-157565480	noC_2545459_SMF012_peak_29,noC_2545458_SMF011_peak_23,noC_2545457_SMF010_peak_23	195	.	.	.	FCRL4,FCRL5	ENSG00000143297.19_3,ENSG00000163518.11_3	FCRL4	ENSG00000163518.11_3	2395
chr2:216545480-216546026	noC_2545459_SMF012_peak_328,noC_2545457_SMF010_peak_234,noC_2545458_SMF011_peak_253	88	.	.	.	.	.	FN1	ENSG00000115414.19_6	244685
chr12:8179168-8179470	noC_2545459_SMF012_peak_106,noC_2545457_SMF010_peak_80,noC_2545458_SMF011_peak_86	129	.	.	.	C3AR1,FOXJ2	ENSG00000065970.9_3,ENSG00000171860.4_3	FOXJ2	ENSG00000065970.9_3	5843
chr4:173241842-173242115	noC_2545459_SMF012_peak_442,noC_2545458_SMF011_peak_337	87	.	.	.	.	.	GALNTL6	ENSG00000174473.16_3	54537
chr18:75303655-75304009	noC_2545459_SMF012_peak_260,noC_2545458_SMF011_peak_197	86	.	.	.	.	.	GALR1	ENSG00000166573.5_3	337959
chr9:130150601-130150995	noC_2545459_SMF012_peak_634,noC_2545458_SMF011_peak_467,noC_2545457_SMF010_peak_426	194	.	GARNL3	ENSG00000136895.19_6	.	.	GARNL3	ENSG00000136895.19_6	0
chr10:8175018-8175510	noC_2545458_SMF011_peak_34,noC_2545459_SMF012_peak_43,noC_2545457_SMF010_peak_35	156	.	.	.	.	.	GATA3	ENSG00000107485.18_5	74656
chr8:97175548-97176041	noC_2545459_SMF012_peak_586,noC_2545458_SMF011_peak_429,noC_2545457_SMF010_peak_393	208	.	.	.	GDF6	ENSG00000156466.10_3	GDF6	ENSG00000156466.10_3	2515
chr16:23526204-23526489	noC_2545457_SMF010_peak_122,noC_2545459_SMF012_peak_182	68	.	.	.	EARS2,GGA2,UBFD1	ENSG00000103353.16_5,ENSG00000103356.15_3,ENSG00000103365.15_5	GGA2	ENSG00000103365.15_5	4390
chr14:67485291-67485719	noC_2545458_SMF011_peak_125,noC_2545459_SMF012_peak_159	69	.	.	.	GPHN	ENSG00000171723.15_4	GPHN	ENSG00000171723.15_4	39648
chr10:125297076-125297318	noC_2545457_SMF010_peak_64,noC_2545459_SMF012_peak_78	38	.	.	.	.	.	GPR26	ENSG00000154478.3_2	128554
chr12:54752883-54753369	noC_2545459_SMF012_peak_114,noC_2545457_SMF010_peak_89,noC_2545458_SMF011_peak_93	781	.	.	.	COPZ1,GPR84,ITGA5,ZNF385A	ENSG00000111481.10_6,ENSG00000139572.4_3,ENSG00000161638.11_4,ENSG00000161642.17_3	GPR84	ENSG00000139572.4_3	4901
chr2:197098642-197098958	noC_2545459_SMF012_peak_327,noC_2545458_SMF011_peak_252	108	.	.	.	HECW2,snoU13	ENSG00000138411.13_5,ENSG00000239161.1	HECW2	ENSG00000138411.13_5	8592
chr3:124741079-124741453	noC_2545459_SMF012_peak_390,noC_2545458_SMF011_peak_297,noC_2545457_SMF010_peak_269	142	.	.	.	HEG1	ENSG00000173706.14_5	HEG1	ENSG00000173706.14_5	2740
chr12:66319519-66319851	noC_2545457_SMF010_peak_92,noC_2545459_SMF012_peak_117	61	.	.	.	.	.	HMGA2	ENSG00000149948.13_7	97738
chr7:27205198-27205564	noC_2545459_SMF012_peak_514,noC_2545458_SMF011_peak_381	110	.	HOXA9	ENSG00000078399.18_4	.	.	HOXA9	ENSG00000078399.18_4	43
chr4:123499640-123500009	noC_2545459_SMF012_peak_437,noC_2545457_SMF010_peak_299,noC_2545458_SMF011_peak_333	103	.	.	.	IL21	ENSG00000138684.9_7	IL21	ENSG00000138684.9_7	40040
chr9:6133755-6134075	noC_2545458_SMF011_peak_438,noC_2545457_SMF010_peak_400	103	.	.	.	.	.	IL33	ENSG00000137033.11_2	81712
chr14:88711723-88712096	noC_2545459_SMF012_peak_163,noC_2545457_SMF010_peak_115	181	.	.	.	KCNK10	ENSG00000100433.15_4	KCNK10	ENSG00000100433.15_4	25159
chr3:177552886-177553191	noC_2545458_SMF011_peak_301,noC_2545459_SMF012_peak_396,noC_2545457_SMF010_peak_271	90	.	.	.	.	.	KCNMB2	ENSG00000197584.12_6	437530
chr6:73434228-73434593	noC_2545459_SMF012_peak_497,noC_2545457_SMF010_peak_334	128	.	.	.	.	.	KCNQ5	ENSG00000185760.15_5	102328
chr13:77343428-77343876	noC_2545459_SMF012_peak_145,noC_2545457_SMF010_peak_109,noC_2545458_SMF011_peak_115	104	.	.	.	.	.	KCTD12	ENSG00000178695.5_2	116649
chr11:27948557-27949004	noC_2545459_SMF012_peak_82,noC_2545457_SMF010_peak_67,noC_2545458_SMF011_peak_67	79	.	.	.	.	.	KIF18A	ENSG00000121621.7_3	161123
chr10:91806959-91807229	noC_2545459_SMF012_peak_74,noC_2545458_SMF011_peak_62	134	.	.	.	.	.	KIF20B	ENSG00000138182.14_2	323626
chr4:55554226-55554625	noC_2545459_SMF012_peak_427,noC_2545458_SMF011_peak_325,noC_2545457_SMF010_peak_293	104	.	.	.	KIT	ENSG00000157404.15_2	KIT	ENSG00000157404.15_2	30120
chr9:73109135-73109503	noC_2545457_SMF010_peak_413,noC_2545459_SMF012_peak_615,noC_2545458_SMF011_peak_454	194	.	.	.	.	.	KLF9	ENSG00000119138.4_2	79596
chr7:104537570-104538134	noC_2545459_SMF012_peak_529,noC_2545457_SMF010_peak_359,noC_2545458_SMF011_peak_390	251	.	.	.	.	.	KMT2E	ENSG00000005483.21_6	116504
chr8:98796071-98796589	noC_2545459_SMF012_peak_587,noC_2545458_SMF011_peak_430,noC_2545457_SMF010_peak_394	135	.	.	.	LAPTM4B,RNU7-177P,Y_RNA	ENSG00000104341.16_4,ENSG00000202399.1,ENSG00000252910.1	LAPTM4B	ENSG00000104341.16_4	7994
chr5:169720404-169720705	noC_2545458_SMF011_peak_361,noC_2545459_SMF012_peak_486	122	.	.	.	LCP2	ENSG00000043462.12_5	LCP2	ENSG00000043462.12_5	4026
chr1:202252458-202252810	noC_2545458_SMF011_peak_28,noC_2545459_SMF012_peak_35	50	.	.	.	LGR6	ENSG00000133067.17_4	LGR6	ENSG00000133067.17_4	7029
chr16:48351568-48351874	noC_2545459_SMF012_peak_216,noC_2545457_SMF010_peak_152,noC_2545458_SMF011_peak_168	138	.	.	.	LONP2,SIAH1	ENSG00000102910.13_3,ENSG00000196470.12_4	LONP2	ENSG00000102910.13_3	16350
chr10:134177903-134178157	noC_2545459_SMF012_peak_79,noC_2545457_SMF010_peak_65	54	.	LRRC27	ENSG00000148814.18_5	.	.	LRRC27	ENSG00000148814.18_5	819
chr3:26278578-26278918	noC_2545457_SMF010_peak_262,noC_2545458_SMF011_peak_289,noC_2545459_SMF012_peak_378	61	.	.	.	.	.	LRRC3B	ENSG00000179796.12_5	385380
chr1:69786537-69786823	noC_2545458_SMF011_peak_8,noC_2545457_SMF010_peak_8	91	.	.	.	.	.	LRRC7	ENSG00000033122.20_5	247122
chr12:40595887-40596291	noC_2545458_SMF011_peak_92,noC_2545457_SMF010_peak_88	78	.	.	.	LRRK2	ENSG00000188906.16_6	LRRK2	ENSG00000188906.16_6	5341
chr8:54983348-54983677	noC_2545458_SMF011_peak_418,noC_2545459_SMF012_peak_568	90	.	.	.	LYPLA1,TCEA1	ENSG00000120992.18_4,ENSG00000187735.14_3	LYPLA1	ENSG00000120992.18_4	17891
chr7:78582532-78582790	noC_2545459_SMF012_peak_524,noC_2545457_SMF010_peak_356	68	.	.	.	MAGI2	ENSG00000187391.21_7	MAGI2	ENSG00000187391.21_7	46824
chr1:26097697-26098053	noC_2545459_SMF012_peak_5,noC_2545457_SMF010_peak_5	114	.	MAN1C1	ENSG00000117643.14_3	.	.	MAN1C1	ENSG00000117643.14_3	508
chr17:12289309-12289787	noC_2545459_SMF012_peak_227,noC_2545458_SMF011_peak_171,noC_2545457_SMF010_peak_156	139	.	.	.	.	.	MAP2K4	ENSG00000065559.15_4	261693
chr5:56057265-56057555	noC_2545458_SMF011_peak_351,noC_2545459_SMF012_peak_464	83	.	.	.	.	.	MAP3K1	ENSG00000095015.6_3	53822
chr9:128408981-128409432	noC_2545457_SMF010_peak_424,noC_2545458_SMF011_peak_466,noC_2545459_SMF012_peak_633	219	.	.	.	MAPKAP1	ENSG00000119487.17_5	MAPKAP1	ENSG00000119487.17_5	3264
chr16:15684825-15685166	noC_2545459_SMF012_peak_180,noC_2545457_SMF010_peak_121,noC_2545458_SMF011_peak_136	137	.	.	.	BMERB1,MARF1	ENSG00000166780.11_6,ENSG00000166783.22_8	MARF1	ENSG00000166783.22_8	7862
chrX:131614759-131615090	noC_2545458_SMF011_peak_482,noC_2545457_SMF010_peak_442	58	.	.	.	MBNL3	ENSG00000076770.14_4	MBNL3	ENSG00000076770.14_4	7953
chr18:74840235-74840612	noC_2545459_SMF012_peak_259,noC_2545458_SMF011_peak_196	90	.	MBP	ENSG00000197971.15_6	.	.	MBP	ENSG00000197971.15_6	335
chr7:130873412-130873724	noC_2545459_SMF012_peak_533,noC_2545457_SMF010_peak_361	67	.	.	.	.	.	MKLN1	ENSG00000128585.18_4	78513
chr9:27441774-27442064	noC_2545459_SMF012_peak_606,noC_2545457_SMF010_peak_401	83	.	.	.	MOB3B	ENSG00000120162.10_3	MOB3B	ENSG00000120162.10_3	20063
chr22:40831914-40832397	noC_2545459_SMF012_peak_373,noC_2545458_SMF011_peak_284,noC_2545457_SMF010_peak_260	96	.	MRTFA	ENSG00000196588.16_6	.	.	MRTFA	ENSG00000196588.16_6	0
chr11:60244430-60244758	noC_2545459_SMF012_peak_95,noC_2545458_SMF011_peak_82,noC_2545457_SMF010_peak_76	122	.	.	.	MS4A1,MS4A12,MS4A13,MS4A5	ENSG00000071203.9_6,ENSG00000156738.17_4,ENSG00000166930.7_3,ENSG00000204979.7_4	MS4A1	ENSG00000156738.17_4	10360
chr12:65886990-65887379	noC_2545457_SMF010_peak_91,noC_2545458_SMF011_peak_95,noC_2545459_SMF012_peak_116	166	.	.	.	.	.	MSRB3	ENSG00000174099.11_4	149076
chrM:176-598	noC_2545459_SMF012_peak_637,noC_2545457_SMF010_peak_429,noC_2545458_SMF011_peak_468	244	.	MT-RNR1	ENSG00000211459.2	.	.	MT-RNR1	ENSG00000211459.2	51
chrM:2957-3621	noC_2545459_SMF012_peak_638,noC_2545458_SMF011_peak_469,noC_2545457_SMF010_peak_430	140	.	.	.	MT-RNR1	ENSG00000211459.2	MT-RNR1	ENSG00000211459.2	2309
chrM:15876-16458	noC_2545458_SMF011_peak_470,noC_2545457_SMF010_peak_431,noC_2545459_SMF012_peak_639	449	.	.	.	MT-RNR1	ENSG00000211459.2	MT-RNR1	ENSG00000211459.2	15228
chr1:238640053-238640570	noC_2545458_SMF011_peak_30,noC_2545457_SMF010_peak_31,noC_2545459_SMF012_peak_40	78	.	.	.	.	.	MTRNR2L11	ENSG00000270188.1_2	531479
chr8:125774147-125774412	noC_2545459_SMF012_peak_598,noC_2545458_SMF011_peak_436	103	.	.	.	MTSS1	ENSG00000170873.18_4	MTSS1	ENSG00000170873.18_4	33478
chr12:102028520-102028944	noC_2545458_SMF011_peak_102,noC_2545459_SMF012_peak_125,noC_2545457_SMF010_peak_98	164	.	.	.	MYBPC1	ENSG00000196091.13_3	MYBPC1	ENSG00000196091.13_3	5716
chr16:30382258-30382542	noC_2545458_SMF011_peak_140,noC_2545459_SMF012_peak_185	104	.	MYLPF,TBC1D10B	ENSG00000169221.14_3,ENSG00000180209.11_3	.	.	MYLPF	ENSG00000180209.11_3	3
chr5:16976417-16976682	noC_2545458_SMF011_peak_342,noC_2545457_SMF010_peak_308	75	.	.	.	MYO10	ENSG00000145555.15_5	MYO10	ENSG00000145555.15_5	40021
chr2:2167912-2168281	noC_2545459_SMF012_peak_275,noC_2545457_SMF010_peak_192,noC_2545458_SMF011_peak_210	110	.	.	.	MYT1L	ENSG00000186487.19_6	MYT1L	ENSG00000186487.19_6	8440
chr8:103057309-103057544	noC_2545458_SMF011_peak_432,noC_2545459_SMF012_peak_590	96	.	.	.	NCALD	ENSG00000104490.18_5	NCALD	ENSG00000104490.18_5	24676
chr4:118904950-118905333	noC_2545459_SMF012_peak_435,noC_2545458_SMF011_peak_331	68	.	.	.	NDST3	ENSG00000164100.9_3	NDST3	ENSG00000164100.9_3	49441
chr11:67797980-67798220	noC_2545458_SMF011_peak_83,noC_2545459_SMF012_peak_97	68	.	NDUFS8	ENSG00000110717.13_5	.	.	NDUFS8	ENSG00000110717.13_5	0
chr1:61623320-61623610	noC_2545457_SMF010_peak_7,noC_2545459_SMF012_peak_10,noC_2545458_SMF011_peak_7	78	.	.	.	NFIA	ENSG00000162599.17_6	NFIA	ENSG00000162599.17_6	45586
chr1:247598770-247599094	noC_2545457_SMF010_peak_33,noC_2545458_SMF011_peak_31,noC_2545459_SMF012_peak_42	153	.	.	.	NLRP3,OR2B11	ENSG00000162711.17_4,ENSG00000177535.8_4	NLRP3	ENSG00000162711.17_4	8116
chr5:32726150-32726546	noC_2545459_SMF012_peak_450,noC_2545457_SMF010_peak_309	73	.	.	.	NPR3	ENSG00000113389.16_5	NPR3	ENSG00000113389.16_5	13713
chr15:96585916-96586217	noC_2545458_SMF011_peak_134,noC_2545459_SMF012_peak_172	69	.	.	.	.	.	NR2F2	ENSG00000185551.15_4	282951
chr9:87324625-87324970	noC_2545459_SMF012_peak_622,noC_2545457_SMF010_peak_417	61	.	.	.	NTRK2	ENSG00000148053.16_3	NTRK2	ENSG00000148053.16_3	38987
chr6:34354330-34354589	noC_2545457_SMF010_peak_330,noC_2545459_SMF012_peak_491	56	.	.	.	NUDT3,RPS10,RPS10-NUDT3	ENSG00000124614.16_7,ENSG00000270800.3_4,ENSG00000272325.2_4	NUDT3	ENSG00000272325.2_4	5857
chr13:54049073-54049467	noC_2545458_SMF011_peak_113,noC_2545459_SMF012_peak_143	102	.	.	.	.	.	OLFM4	ENSG00000102837.7_3	446125
chr8:54180661-54181062	noC_2545458_SMF011_peak_416,noC_2545459_SMF012_peak_566,noC_2545457_SMF010_peak_384	120	.	.	.	OPRK1	ENSG00000082556.11_4	OPRK1	ENSG00000082556.11_4	16405
chr22:43285238-43285488	noC_2545458_SMF011_peak_285,noC_2545459_SMF012_peak_374	84	.	.	.	ARFGAP3,PACSIN2	ENSG00000100266.19_4,ENSG00000242247.11_4	PACSIN2	ENSG00000100266.19_4	13026
chr13:28819406-28820051	noC_2545457_SMF010_peak_101,noC_2545458_SMF011_peak_107,noC_2545459_SMF012_peak_134	264	.	.	.	PAN3	ENSG00000152520.14_4	PAN3	ENSG00000152520.14_4	5712
chr13:28842907-28843340	noC_2545458_SMF011_peak_108,noC_2545459_SMF012_peak_135,noC_2545457_SMF010_peak_102	157	.	.	.	FLT1,PAN3	ENSG00000102755.12_3,ENSG00000152520.14_4	PAN3	ENSG00000152520.14_4	29213
chr10:34663945-34664357	noC_2545458_SMF011_peak_36,noC_2545459_SMF012_peak_47,noC_2545457_SMF010_peak_37	114	.	.	.	PARD3	ENSG00000148498.16_6	PARD3	ENSG00000148498.16_6	2485
chr5:59544805-59545066	noC_2545458_SMF011_peak_352,noC_2545459_SMF012_peak_465	64	.	.	.	PDE4D	ENSG00000113448.19_6	PDE4D	ENSG00000113448.19_6	13320
chr5:59582245-59582570	noC_2545458_SMF011_peak_353,noC_2545457_SMF010_peak_319	75	.	.	.	PDE4D	ENSG00000113448.19_6	PDE4D	ENSG00000113448.19_6	23860
chr4:186434570-186434864	noC_2545457_SMF010_peak_304,noC_2545458_SMF011_peak_338	98	.	.	.	CCDC110,PDLIM3	ENSG00000154553.15_5,ENSG00000168491.10_6	PDLIM3	ENSG00000154553.15_5	4007
chr8:57458260-57458611	noC_2545457_SMF010_peak_386,noC_2545459_SMF012_peak_570	90	.	.	.	.	.	PENK	ENSG00000181195.11_4	99031
chr1:10570998-10571259	noC_2545457_SMF010_peak_3,noC_2545458_SMF011_peak_4	43	.	.	.	DFFA,PEX14	ENSG00000142655.13_3,ENSG00000160049.12_3	PEX14	ENSG00000142655.13_3	24687
chr9:123654971-123655291	noC_2545458_SMF011_peak_463,noC_2545459_SMF012_peak_631,noC_2545457_SMF010_peak_422	98	.	PHF19	ENSG00000119403.15_5	.	.	PHF19	ENSG00000119403.15_5	1883
chr12:76310920-76311174	noC_2545457_SMF010_peak_93,noC_2545458_SMF011_peak_98	102	.	.	.	.	.	PHLDA1	ENSG00000139289.13_3	114210
chr1:20426092-20426437	noC_2545457_SMF010_peak_4,noC_2545459_SMF012_peak_4	92	.	.	.	PLA2G2D,PLA2G2F,PLA2G5	ENSG00000117215.14_2,ENSG00000127472.11_3,ENSG00000158786.4_2	PLA2G2D	ENSG00000117215.14_2	19613
chr20:8380580-8380969	noC_2545459_SMF012_peak_335,noC_2545458_SMF011_peak_260,noC_2545457_SMF010_peak_235	118	.	.	.	PLCB1	ENSG00000182621.18_5	PLCB1	ENSG00000182621.18_5	28853
chr14:65140575-65140920	noC_2545459_SMF012_peak_158,noC_2545457_SMF010_peak_114,noC_2545458_SMF011_peak_124	110	.	.	.	PLEKHG3	ENSG00000126822.17_6	PLEKHG3	ENSG00000126822.17_6	29901
chr12:94661093-94661509	noC_2545459_SMF012_peak_121,noC_2545458_SMF011_peak_100,noC_2545457_SMF010_peak_95	95	.	.	.	CEP83,PLXNC1	ENSG00000136040.9_4,ENSG00000173588.14_7	PLXNC1	ENSG00000136040.9_4	2186
chr12:82203985-82204405	noC_2545459_SMF012_peak_120,noC_2545458_SMF011_peak_99,noC_2545457_SMF010_peak_94	144	.	.	.	.	.	PPFIA2	ENSG00000139220.16_4	50654
chr14:102342540-102343171	noC_2545458_SMF011_peak_127,noC_2545459_SMF012_peak_165	64	.	.	.	PPP2R5C	ENSG00000078304.19_6	PPP2R5C	ENSG00000078304.19_6	2389
chr3:71998608-71998926	noC_2545458_SMF011_peak_291,noC_2545459_SMF012_peak_383,noC_2545457_SMF010_peak_265	103	.	.	.	.	.	PROK2	ENSG00000163421.9_4	164252
chr1:170683272-170683576	noC_2545459_SMF012_peak_31,noC_2545457_SMF010_peak_26,noC_2545458_SMF011_peak_25	83	.	.	.	PRRX1	ENSG00000116132.12_4	PRRX1	ENSG00000116132.12_4	8183
chr4:119248940-119249397	noC_2545458_SMF011_peak_332,noC_2545457_SMF010_peak_298,noC_2545459_SMF012_peak_436	153	.	.	.	PRSS12	ENSG00000164099.3_3	PRSS12	ENSG00000164099.3_3	9231
chr10:100109414-100109792	noC_2545459_SMF012_peak_75,noC_2545458_SMF011_peak_63,noC_2545457_SMF010_peak_62	165	.	.	.	PYROXD2	ENSG00000119943.13_4	PYROXD2	ENSG00000119943.13_4	38401
chr16:29690951-29691311	noC_2545457_SMF010_peak_123,noC_2545458_SMF011_peak_138,noC_2545459_SMF012_peak_184	147	.	QPRT	ENSG00000103485.19_5	.	.	QPRT	ENSG00000103485.19_5	448
chr8:61532290-61532639	noC_2545458_SMF011_peak_423,noC_2545459_SMF012_peak_576	79	.	.	.	RAB2A	ENSG00000104388.15_5	RAB2A	ENSG00000104388.15_5	28041
chr9:110022655-110022998	noC_2545459_SMF012_peak_628,noC_2545458_SMF011_peak_461	53	.	.	.	RAD23B	ENSG00000119318.13_4	RAD23B	ENSG00000119318.13_4	22421
chr9:110071574-110071870	noC_2545458_SMF011_peak_462,noC_2545459_SMF012_peak_629	92	.	.	.	RAD23B	ENSG00000119318.13_4	RAD23B	ENSG00000119318.13_4	2751
chr11:36641175-36641469	noC_2545458_SMF011_peak_71,noC_2545459_SMF012_peak_84,noC_2545457_SMF010_peak_69	56	.	.	.	C11orf74,RAG2	ENSG00000166352.16_6,ENSG00000175097.7_3	RAG2	ENSG00000175097.7_3	21347
chr1:192595791-192596019	noC_2545459_SMF012_peak_34,noC_2545457_SMF010_peak_28	70	.	.	.	RGS13	ENSG00000127074.14_2	RGS13	ENSG00000127074.14_2	9250
chr8:22832812-22833132	noC_2545459_SMF012_peak_543,noC_2545458_SMF011_peak_399	134	.	.	.	PEBP4,RHOBTB2	ENSG00000008853.16_2,ENSG00000134020.8_4	RHOBTB2	ENSG00000008853.16_2	11799
chr8:36360446-36360822	noC_2545458_SMF011_peak_401,noC_2545459_SMF012_peak_549,noC_2545457_SMF010_peak_370	158	.	.	.	.	.	RN7SKP201	ENSG00000252663.1	236443
chr20:50575648-50576097	noC_2545459_SMF012_peak_353,noC_2545458_SMF011_peak_272	85	.	.	.	RN7SL603P	ENSG00000263659.1	RN7SL603P	ENSG00000263659.1	18277
chr14:21250514-21250797	noC_2545458_SMF011_peak_120,noC_2545459_SMF012_peak_151	95	.	RNASE6	ENSG00000169413.3_3	.	.	RNASE6	ENSG00000169413.3_3	1087
chr18:37176879-37177247	noC_2545458_SMF011_peak_193,noC_2545459_SMF012_peak_255,noC_2545457_SMF010_peak_176	99	.	.	.	.	.	RNU7-145P	ENSG00000238333.1	875539
chr13:61412698-61413051	noC_2545457_SMF010_peak_107,noC_2545459_SMF012_peak_144,noC_2545458_SMF011_peak_114	110	.	.	.	RNY4P31	ENSG00000253018.1	RNY4P31	ENSG00000253018.1	21776
chr21:36247065-36247353	noC_2545459_SMF012_peak_368,noC_2545457_SMF010_peak_258	95	.	.	.	RUNX1	ENSG00000159216.18_4	RUNX1	ENSG00000159216.18_4	12127
chr1:101728308-101728621	noC_2545459_SMF012_peak_15,noC_2545457_SMF010_peak_10,noC_2545458_SMF011_peak_10	93	.	.	.	S1PR1,snoU13	ENSG00000170989.9_5,ENSG00000238296.1	S1PR1	ENSG00000170989.9_5	24417
chr20:35603369-35603734	noC_2545459_SMF012_peak_344,noC_2545458_SMF011_peak_266	93	.	.	.	SAMHD1	ENSG00000101347.9_5	SAMHD1	ENSG00000101347.9_5	23066
chr3:18264888-18265351	noC_2545459_SMF012_peak_377,noC_2545457_SMF010_peak_261	85	.	.	.	.	.	SATB1	ENSG00000182568.17_5	127672
chr3:72806096-72806415	noC_2545457_SMF010_peak_266,noC_2545459_SMF012_peak_385,noC_2545458_SMF011_peak_292	179	.	.	.	SHQ1	ENSG00000144736.14_3	SHQ1	ENSG00000144736.14_3	38326
chr18:42747043-42747362	noC_2545459_SMF012_peak_256,noC_2545457_SMF010_peak_177	55	.	.	.	SLC14A2	ENSG00000132874.14_3	SLC14A2	ENSG00000132874.14_3	45599
chr1:9135127-9135458	noC_2545459_SMF012_peak_2,noC_2545458_SMF011_peak_3	105	.	SLC2A5	ENSG00000142583.17_3	.	.	SLC2A5	ENSG00000142583.17_3	1947
chr12:105144907-105145236	noC_2545458_SMF011_peak_103,noC_2545457_SMF010_peak_99,noC_2545459_SMF012_peak_126	119	.	.	.	.	.	SLC41A2	ENSG00000136052.9_5	82721
chr9:108167831-108168109	noC_2545459_SMF012_peak_627,noC_2545458_SMF011_peak_460,noC_2545457_SMF010_peak_421	76	.	.	.	FSD1L,SLC44A1	ENSG00000070214.16_3,ENSG00000106701.12_5	SLC44A1	ENSG00000070214.16_3	18862
chr3:170352522-170352841	noC_2545457_SMF010_peak_270,noC_2545459_SMF012_peak_395,noC_2545458_SMF011_peak_300	77	.	.	.	SLC7A14	ENSG00000013293.6_4	SLC7A14	ENSG00000013293.6_4	48659
chr1:183517225-183517584	noC_2545457_SMF010_peak_27,noC_2545459_SMF012_peak_32,noC_2545458_SMF011_peak_26	67	.	SMG7	ENSG00000116698.21_4	.	.	SMG7	ENSG00000116698.21_4	493
chr13:44817259-44817587	noC_2545459_SMF012_peak_141,noC_2545457_SMF010_peak_106	142	.	.	.	.	.	SMIM2	ENSG00000139656.6_4	81867
chr13:23025165-23025837	noC_2545459_SMF012_peak_130,noC_2545458_SMF011_peak_105	69	.	.	.	.	.	SNORD36	ENSG00000253094.1	351448
chr2:146169102-146169375	noC_2545458_SMF011_peak_245,noC_2545457_SMF010_peak_227	89	.	.	.	.	.	snR65	ENSG00000253036.1	76464
chr8:121869571-121869882	noC_2545457_SMF010_peak_397,noC_2545458_SMF011_peak_435	66	.	.	.	SNTB1	ENSG00000172164.15_5	SNTB1	ENSG00000172164.15_5	44059
chr16:12214006-12214615	noC_2545458_SMF011_peak_135,noC_2545459_SMF012_peak_178,noC_2545457_SMF010_peak_120	148	.	.	.	SNX29	ENSG00000048471.14_4	SNX29	ENSG00000048471.14_4	8940
chr6:158185275-158186159	noC_2545459_SMF012_peak_509,noC_2545458_SMF011_peak_378,noC_2545457_SMF010_peak_345,noC_2545459_SMF012_peak_510,noC_2545458_SMF011_peak_379	84	.	.	.	SNX9	ENSG00000130340.15_3	SNX9	ENSG00000130340.15_3	48197
chr1:32250493-32250900	noC_2545458_SMF011_peak_5,noC_2545459_SMF012_peak_7,noC_2545457_SMF010_peak_6	330	.	.	.	ADGRB2,SPOCD1	ENSG00000121753.12_5,ENSG00000134668.12_4	SPOCD1	ENSG00000134668.12_4	13316
chr5:136108194-136108514	noC_2545457_SMF010_peak_327,noC_2545459_SMF012_peak_481	78	.	.	.	.	.	SPOCK1	ENSG00000152377.14_3	206675
chr2:54631309-54631661	noC_2545458_SMF011_peak_216,noC_2545457_SMF010_peak_198	132	.	.	.	.	.	SPTBN1	ENSG00000115306.16_5	51794
chr2:168870164-168870440	noC_2545459_SMF012_peak_324,noC_2545457_SMF010_peak_232	148	.	STK39	ENSG00000198648.11_4	.	.	STK39	ENSG00000198648.11_4	994
chr20:43996925-43997235	noC_2545457_SMF010_peak_240,noC_2545459_SMF012_peak_348	93	.	.	.	DBNDD2,PIGT,SDC4,SYS1,SYS1-DBNDD2,TP53TG5	ENSG00000124145.6_4,ENSG00000124155.18_7,ENSG00000124251.11_4,ENSG00000204070.10_7,ENSG00000244274.7_5,ENSG00000254806.5_3	SYS1	ENSG00000204070.10_7	3066
chr8:38502244-38502800	noC_2545459_SMF012_peak_551,noC_2545458_SMF011_peak_403,noC_2545457_SMF010_peak_371	149	.	.	.	.	.	TACC1	ENSG00000147526.20_5	82905
chr8:38508068-38508348	noC_2545459_SMF012_peak_552,noC_2545457_SMF010_peak_372	137	.	.	.	.	.	TACC1	ENSG00000147526.20_5	77357
chr6:159527808-159528056	noC_2545459_SMF012_peak_511,noC_2545458_SMF011_peak_380	94	.	.	.	.	.	TAGAP	ENSG00000164691.17_3	61625
chr4:16198161-16198606	noC_2545459_SMF012_peak_404,noC_2545458_SMF011_peak_303	93	.	TAPT1	ENSG00000169762.17_3	.	.	TAPT1	ENSG00000169762.17_3	0
chr7:143200389-143200672	noC_2545458_SMF011_peak_392,noC_2545459_SMF012_peak_534	82	.	.	.	TAS2R41	ENSG00000221855.1_3	TAS2R41	ENSG00000221855.1_3	25423
chr4:38086726-38087151	noC_2545457_SMF010_peak_273,noC_2545459_SMF012_peak_408	174	.	.	.	TBC1D1	ENSG00000065882.16_4	TBC1D1	ENSG00000065882.16_4	17519
chr2:101726748-101727125	noC_2545459_SMF012_peak_314,noC_2545457_SMF010_peak_220,noC_2545458_SMF011_peak_239	92	.	TBC1D8	ENSG00000204634.12_4	.	.	TBC1D8	ENSG00000204634.12_4	324
chr6:134028588-134028976	noC_2545459_SMF012_peak_503,noC_2545457_SMF010_peak_340,noC_2545458_SMF011_peak_374	80	.	.	.	.	.	TCF21	ENSG00000118526.6_2	181301
chr2:127621241-127621595	noC_2545457_SMF010_peak_222,noC_2545459_SMF012_peak_316,noC_2545458_SMF011_peak_240	208	.	.	.	TEX51	ENSG00000237524.10_8	TEX51	ENSG00000237524.10_8	34846
chr5:135372806-135373208	noC_2545459_SMF012_peak_480,noC_2545458_SMF011_peak_359,noC_2545457_SMF010_peak_326	169	.	.	.	TGFBI,VTRNA2-1	ENSG00000120708.17_5,ENSG00000270123.4_3	TGFBI	ENSG00000120708.17_5	7978
chr9:75295967-75296337	noC_2545459_SMF012_peak_616,noC_2545457_SMF010_peak_414	68	.	.	.	.	.	TMC1	ENSG00000165091.17_4	53026
chr5:72456081-72456321	noC_2545458_SMF011_peak_354,noC_2545457_SMF010_peak_321	73	.	.	.	TMEM171,TMEM174	ENSG00000157111.13_4,ENSG00000164325.8_3	TMEM174	ENSG00000164325.8_3	12700
chr14:56879560-56879888	noC_2545457_SMF010_peak_113,noC_2545459_SMF012_peak_157	67	.	.	.	.	.	TMEM260	ENSG00000070269.14_4	75185
chr17:73450274-73450613	noC_2545457_SMF010_peak_166,noC_2545458_SMF011_peak_181,noC_2545459_SMF012_peak_242	197	.	.	.	AC100787.1,CASKIN2,GRB2,TMEM94,Y_RNA	ENSG00000177303.10_6,ENSG00000177728.17_7,ENSG00000177885.15_6,ENSG00000202332.1,ENSG00000265636.1	TMEM94	ENSG00000177728.17_7	2104
chr5:118644680-118644962	noC_2545457_SMF010_peak_324,noC_2545459_SMF012_peak_475	60	.	.	.	TNFAIP8	ENSG00000145779.8_5	TNFAIP8	ENSG00000145779.8_5	23909
chr8:9321159-9321566	noC_2545459_SMF012_peak_541,noC_2545457_SMF010_peak_367	109	.	.	.	.	.	TNKS	ENSG00000173273.16_3	91857
chr20:39554596-39555053	noC_2545459_SMF012_peak_347,noC_2545458_SMF011_peak_268	84	.	.	.	.	.	TOP1	ENSG00000198900.6_3	102410
chr2:12647508-12647835	noC_2545457_SMF010_peak_195,noC_2545459_SMF012_peak_279,noC_2545458_SMF011_peak_212	127	.	.	.	.	.	TRIB2	ENSG00000071575.11_2	209181
chr15:64722550-64722828	noC_2545457_SMF010_peak_117,noC_2545459_SMF012_peak_169	92	.	.	.	PCLAF,RN7SL595P,RN7SL707P,TRIP4,Y_RNA,ZNF609	ENSG00000103671.9_4,ENSG00000166803.13_5,ENSG00000180357.9_3,ENSG00000206781.1,ENSG00000264600.1,ENSG00000265067.1	TRIP4	ENSG00000103671.9_4	6236
chr15:70964497-70964803	noC_2545458_SMF011_peak_133,noC_2545457_SMF010_peak_118,noC_2545459_SMF012_peak_171	95	.	UACA	ENSG00000137831.15_7	.	.	UACA	ENSG00000137831.15_7	186
chr11:122542274-122542642	noC_2545457_SMF010_peak_78,noC_2545459_SMF012_peak_103,noC_2545458_SMF011_peak_84	92	.	.	.	UBASH3B	ENSG00000154127.10_3	UBASH3B	ENSG00000154127.10_3	15841
chr13:30945870-30946121	noC_2545458_SMF011_peak_109,noC_2545459_SMF012_peak_136,noC_2545457_SMF010_peak_104	65	.	.	.	.	.	UBE2L5	ENSG00000236444.4_6	50505
chr8:59234239-59234716	noC_2545459_SMF012_peak_574,noC_2545457_SMF010_peak_389,noC_2545458_SMF011_peak_422	77	.	.	.	.	.	UBXN2B	ENSG00000215114.9_3	89203
chr6:33675644-33675973	noC_2545458_SMF011_peak_366,noC_2545457_SMF010_peak_329,noC_2545459_SMF012_peak_490	58	.	.	.	IP6K3,UQCC2	ENSG00000137288.10_5,ENSG00000161896.12_3	UQCC2	ENSG00000137288.10_5	3488
chr16:77713713-77714007	noC_2545458_SMF011_peak_170,noC_2545459_SMF012_peak_221,noC_2545457_SMF010_peak_153	99	.	.	.	.	.	VAT1L	ENSG00000171724.3_5	108455
chr1:108559106-108559468	noC_2545459_SMF012_peak_16,noC_2545457_SMF010_peak_11,noC_2545458_SMF011_peak_12	64	.	.	.	.	.	VAV3	ENSG00000134215.16_4	51305
chr4:177533110-177533349	noC_2545457_SMF010_peak_302,noC_2545459_SMF012_peak_443	80	.	.	.	.	.	VEGFC	ENSG00000150630.4_3	117397
chr10:122728713-122728955	noC_2545459_SMF012_peak_77,noC_2545458_SMF011_peak_64	70	.	.	.	.	.	WDR11	ENSG00000120008.16_3	61906
chr10:1166923-1167369	noC_2545458_SMF011_peak_33,noC_2545457_SMF010_peak_34	89	.	.	.	WDR37	ENSG00000047056.15_3	WDR37	ENSG00000047056.15_3	2379
chr16:79123855-79124205	noC_2545459_SMF012_peak_223,noC_2545457_SMF010_peak_154	124	.	.	.	.	.	WWOX	ENSG00000186153.17_4	106052
chr8:6669714-6669970	noC_2545458_SMF011_peak_396,noC_2545457_SMF010_peak_364	63	.	.	.	XKR5	ENSG00000275591.4_2	XKR5	ENSG00000275591.4_2	23050
chr12:8731922-8732270	noC_2545459_SMF012_peak_107,noC_2545457_SMF010_peak_81,noC_2545458_SMF011_peak_87	191	.	.	.	AICDA,CLEC4E,Y_RNA	ENSG00000111732.11_3,ENSG00000166523.7_2,ENSG00000238943.1	Y_RNA	ENSG00000238943.1	12803
chr6:134609862-134610232	noC_2545457_SMF010_peak_341,noC_2545459_SMF012_peak_504,noC_2545458_SMF011_peak_375	182	.	.	.	SGK1,Y_RNA	ENSG00000118515.11_4,ENSG00000201309.1	Y_RNA	ENSG00000201309.1	5632
chr7:103073163-103073463	noC_2545458_SMF011_peak_389,noC_2545459_SMF012_peak_528	37	.	Y_RNA	ENSG00000251852.1	.	.	Y_RNA	ENSG00000251852.1	545
chr9:98846318-98846933	noC_2545457_SMF010_peak_419,noC_2545459_SMF012_peak_626,noC_2545458_SMF011_peak_459	145	.	.	.	Y_RNA	ENSG00000201938.1	Y_RNA	ENSG00000201938.1	18523
chr8:101956509-101956795	noC_2545458_SMF011_peak_431,noC_2545459_SMF012_peak_589	60	.	.	.	YWHAZ,Y_RNA	ENSG00000164924.18_7,ENSG00000252736.1	YWHAZ	ENSG00000164924.18_7	3595
chr9:37324704-37325208	noC_2545459_SMF012_peak_607,noC_2545458_SMF011_peak_444,noC_2545457_SMF010_peak_403	465	.	ZCCHC7	ENSG00000147905.17_2	.	.	ZCCHC7	ENSG00000147905.17_2	824
chr9:37337524-37337830	noC_2545457_SMF010_peak_404,noC_2545459_SMF012_peak_608,noC_2545458_SMF011_peak_445	77	.	.	.	AL158155.1,Y_RNA,ZCCHC7	ENSG00000147905.17_2,ENSG00000206784.1,ENSG00000216070.1	ZCCHC7	ENSG00000147905.17_2	10207
chr8:17021030-17021307	noC_2545459_SMF012_peak_542,noC_2545457_SMF010_peak_368,noC_2545458_SMF011_peak_397	91	.	ZDHHC2	ENSG00000104219.13_4	.	.	ZDHHC2	ENSG00000104219.13_4	722
chr13:20647950-20648216	noC_2545458_SMF011_peak_104,noC_2545459_SMF012_peak_128	93	.	.	.	ZMYM2	ENSG00000121741.16_4	ZMYM2	ENSG00000121741.16_4	6831
chr5:123985532-123986050	noC_2545458_SMF011_peak_357,noC_2545457_SMF010_peak_325,noC_2545459_SMF012_peak_477	84	.	.	.	ZNF608	ENSG00000168916.15_3	ZNF608	ENSG00000168916.15_3	5503
chr8:37259416-37259797	noC_2545459_SMF012_peak_550,noC_2545458_SMF011_peak_402	169	.	.	.	.	.	ZNF703	ENSG00000183779.7_3	293504
chr3:101952644-101953043	noC_2545459_SMF012_peak_387,noC_2545458_SMF011_peak_294	172	.	.	.	.	.	ZPLD1	ENSG00000170044.8_3	58117
