# Supplementary material for: Systematic characterization of the HOXA9 downstream targets in MLL-r leukemia by noncoding CRISPR screens
Source: Nat Commun. 2023 Nov 28;14:7464. doi: 10.1038/s41467-023-43264-5 (PMC10684515; doi:10.1038/s41467-023-43264-5)
Supplement: Supplementary file 8 — Supplementary Data 5 [file 41467_2023_43264_MOESM8_ESM.xlsx]

## Sheet: DAR sgCDK6 vs sgNT
Region	log2FC	log2AveExpr	p.value	q.value	Regulation	Gene_2kb	Gene_2-50kb	Closest_Gene	FeatureAssignment	chr	start	end
chr1:99875356-99875437	-3.91039	-0.886354	8.80139e-06	0.00045204	Down2	.	.	RP4-735N21.1	Intergenic	chr1	99875356	99875437
chr9:3277345-3277456	-3.63879	-0.582026	2.79747e-05	0.00106506	Down2	.	RFX3	RFX3	Exon	chr9	3277345	3277456
chr2:182456544-182456625	-3.59713	-0.995034	6.8473e-05	0.00204045	Down2	.	.	CERKL	Intron	chr2	182456544	182456625
chrX:138580132-138580226	-3.51415	-0.622194	5.85286e-05	0.00181358	Down2	.	F9	F9	Dis5 (5' distal regions)	chrX	138580132	138580226
chr8:78739628-78739710	-3.41111	-0.253362	4.49013e-05	0.00150336	Down2	.	.	RP11-91P17.1	Intergenic	chr8	78739628	78739710
chr2:13196471-13196552	-3.36376	-0.670445	0.000151398	0.00355452	Down2	.	AC064875.2	AC064875.2	Dis5 (5' distal regions)	chr2	13196471	13196552
chr3:173080427-173080508	-3.36376	-0.670445	0.000151398	0.00355452	Down2	.	NLGN1	NLGN1	Dis5 (5' distal regions)	chr3	173080427	173080508
chr2:153889293-153889374	-3.36346	-1.07594	0.000291838	0.00566375	Down2	.	.	ATP5F1P4	Intergenic	chr2	153889293	153889374
chr5:58775058-58775178	-3.30908	0.411935	3.41452e-06	0.000218499	Down2	.	.	PDE4D	Dis5 (5' distal regions)	chr5	58775058	58775178
chr3:24663757-24663850	-3.25952	0.224604	1.35926e-05	0.0006192	Down2	.	.	AC133680.1	Intron	chr3	24663757	24663850
chr5:49885669-49885750	-3.20089	-0.730873	0.000370187	0.00674308	Down2	.	RP11-269M20.1, RP11-269M20.2	RP11-269M20.2	Dis5 (5' distal regions)	chr5	49885669	49885750
chr2:146535555-146535636	-3.17489	-0.730873	0.000417307	0.0073737	Down2	.	.	AC062031.1	Dis3 (3' distal regions)	chr2	146535555	146535636
chr8:80929113-80929194	-3.17489	-0.730873	0.000441437	0.00764627	Down2	.	MRPS28, RP11-92K15.3, TPD52	MRPS28	Intron	chr8	80929113	80929194
chr9:22915846-22915984	-3.1538	-0.00514842	6.70181e-05	0.00200755	Down2	.	.	RP11-370B11.3	Intron	chr9	22915846	22915984
chr3:75334873-75334959	-3.1416	-0.567878	0.000421928	0.00741568	Down2	.	.	RP11-803B1.2	Dis3 (3' distal regions)	chr3	75334873	75334959
chr2:104977054-104977138	-3.10679	-0.567878	0.000496316	0.00825418	Down2	.	.	AC068535.3	Dis3 (3' distal regions)	chr2	104977054	104977138
chrX:91487259-91487392	-3.06025	-0.195038	0.000210353	0.00449988	Down2	.	.	AL121869.1	Intron	chrX	91487259	91487392
chr2:32489952-32490054	-3.05032	-0.779124	0.000857634	0.0121016	Down2	NLRC4	.	NLRC4	Promoter.Up	chr2	32489952	32490054
chr11:128514811-128514892	-3.05032	-0.779124	0.000835679	0.0118943	Down2	.	FLI1, RP11-264E20.1, RP11-264E20.2, RP11-744N12.3	RP11-264E20.1	Intron	chr11	128514811	128514892
chr7:55661601-55661682	-3.01665	-0.608046	0.000826496	0.0118064	Down2	RP11-310H4.2, RP11-310H4.3	.	RP11-310H4.3	Promoter.Down	chr7	55661601	55661682
chr1:233218667-233218785	-3.01258	0.125962	9.11063e-05	0.00248325	Down2	.	PCNXL2	PCNXL2	Intron	chr1	233218667	233218785
chr12:55664048-55664129	-3.00683	-1.18462	0.0017503	0.01983	Down2	.	OR10A7, OR6C6, OR6C74	OR6C74	Dis5 (5' distal regions)	chr12	55664048	55664129
chr3:72599223-72599314	-2.97387	-0.013537	0.000149695	0.00353354	Down2	RP11-654C22.2	.	RP11-654C22.2	Promoter.Down	chr3	72599223	72599314
chr3:148816148-148816287	-2.95557	0.296622	4.60677e-05	0.00152938	Down2	.	HLTF, HPS3, Y_RNA	Y_RNA	Promoter.Down	chr3	148816148	148816287
chr18:69545698-69545783	-2.95065	-0.235206	0.000406717	0.00723334	Down2	.	RP11-723G8.1	RP11-723G8.1	Dis3 (3' distal regions)	chr18	69545698	69545783
chr19:743219-743374	-2.94999	-0.127976	0.000299584	0.00577	Down2	.	AC006273.4, AC006273.5, AC006273.7, MISP, PALM, PRSS57	MISP	Intron	chr19	743219	743374
chr1:164655396-164655559	-2.94637	-0.239213	0.000453374	0.00776856	Down2	.	PBX1, RP11-477H21.2	RP11-477H21.2	TES (transcription end sites)	chr1	164655396	164655559
chr12:71439618-71439766	-2.94039	0.0992179	0.000136886	0.00332876	Down2	.	CTD-2021H9.1	CTD-2021H9.1	Intron	chr12	71439618	71439766
chr2:15680405-15680486	-2.92325	-0.811778	0.00158643	0.0185677	Down2	.	NBAS	NBAS	Intron	chr2	15680405	15680486
chr9:67273488-67273595	-2.92151	0.364103	4.9471e-05	0.0016064	Down2	.	RP11-236F9.2	RP11-236F9.2	Exon	chr9	67273488	67273595
chr6:11211103-11211203	-2.90778	-0.426545	0.000827564	0.0118173	Down2	.	NEDD9, RP3-510L9.1	NEDD9	Intron	chr6	11211103	11211203
chr6:128416596-128416688	-2.87544	0.00869421	0.000272116	0.00539842	Down2	.	PTPRK	PTPRK	Intron	chr6	128416596	128416688
chr1:78170524-78170688	-2.86149	0.696572	9.49097e-06	0.000478083	Down2	.	USP33, ZZZ3	USP33	Intron	chr1	78170524	78170688
chr3:159853815-159853959	-2.86034	0.109291	0.000207504	0.00445881	Down2	.	.	C3orf80	Intron	chr3	159853815	159853959
chr4:105656512-105656659	-2.85715	0.103531	0.000177301	0.00397617	Down2	.	.	RP11-395M19.1	Intron	chr4	105656512	105656659
chr1:97851198-97851306	-2.84564	-0.303717	0.000904899	0.0125366	Down2	.	.	DPYD	Intron	chr1	97851198	97851306
chr21:19815699-19815785	-2.84564	-0.303717	0.000904899	0.0125366	Down2	.	TMPRSS15	TMPRSS15	Intron	chr21	19815699	19815785
chr2:182484787-182484921	-2.8436	-0.162384	0.00053285	0.00870446	Down2	.	CERKL	CERKL	Intron	chr2	182484787	182484921
chr11:6199721-6199802	-2.83116	-0.154301	0.000550187	0.00888861	Down2	.	C11orf42, FAM160A2, OR52B2, OR52W1, RP11-290F24.3, RP11-290F24.6	RP11-290F24.3	Intron	chr11	6199721	6199802
chr1:181475816-181475897	-2.81763	-0.466713	0.00131882	0.016385	Down2	.	CACNA1E	CACNA1E	Intron	chr1	181475816	181475897
chr1:72252132-72252213	-2.81127	-0.283457	0.000874098	0.0122481	Down2	.	RP11-175G14.2	RP11-175G14.2	Intron	chr1	72252132	72252213
chr2:47874187-47874275	-2.80302	-0.303717	0.00102942	0.0137441	Down2	.	MSH6	MSH6	Dis5 (5' distal regions)	chr2	47874187	47874275
chr12:61075893-61076007	-2.79783	-0.127976	0.000555118	0.00894621	Down2	.	.	RP11-154D9.1	Intergenic	chr12	61075893	61076007
chr8:82086173-82086262	-2.79329	-0.120461	0.000608419	0.00951826	Down2	.	RP11-1149M10.2	RP11-1149M10.2	Dis3 (3' distal regions)	chr8	82086173	82086262
chr16:65870065-65870196	-2.79324	0.274959	0.000126763	0.00316694	Down2	.	RP11-513N24.1	RP11-513N24.1	Dis3 (3' distal regions)	chr16	65870065	65870196
chr12:19123672-19123753	-2.79164	-0.466713	0.0014743	0.0176522	Down2	.	.	RP11-282K24.1	Intergenic	chr12	19123672	19123753
chr15:84976744-84976825	-2.79164	-0.466713	0.0014743	0.0176522	Down2	RP11-182J1.13, RP11-671M22.6	.	RP11-671M22.6	Promoter.Up	chr15	84976744	84976825
chr14:37336225-37336308	-2.78444	-0.101956	0.000540499	0.0087724	Down2	.	.	RP11-81F13.2	Intron	chr14	37336225	37336308
chr3:22414550-22414659	-2.78387	0.0691226	0.000292774	0.00567222	Down2	ZNF385D	.	ZNF385D	Promoter.Up	chr3	22414550	22414659
chr1:236925851-236925932	-2.78298	-0.68895	0.00263672	0.0259742	Down2	.	ACTN2, MTR	ACTN2	Exon	chr1	236925851	236925932
chr3:82120970-82121051	-2.78298	-0.68895	0.00271803	0.0265159	Down2	.	.	RP11-260O18.1	Intron	chr3	82120970	82121051
chr18:72531830-72531960	-2.78076	0.637541	1.67583e-05	0.000727962	Down2	.	.	ZNF407	Intron	chr18	72531830	72531960
chr2:210757577-210757697	-2.77765	0.0691226	0.000300288	0.00577365	Down2	.	UNC80	UNC80	Intron	chr2	210757577	210757697
chr20:56084880-56084961	-2.77345	-0.466713	0.00151915	0.0180218	Down2	.	CTCFL, HMGB1P1	CTCFL	Intron	chr20	56084880	56084961
chr1:70061353-70061434	-2.77027	-0.142124	0.000788916	0.0114253	Down2	.	LRRC7, RP11-379C1.1	RP11-379C1.1	Intron	chr1	70061353	70061434
chr4:128537564-128537645	-2.76304	-0.112378	0.000629759	0.00976269	Down2	.	INTU	INTU	Dis5 (5' distal regions)	chr4	128537564	128537645
chr9:9139681-9139833	-2.75969	0.117374	0.000330822	0.00621475	Down2	.	.	RP11-75C9.2	Intron	chr9	9139681	9139833
chr4:157974010-157974123	-2.75572	0.41945	7.30787e-05	0.00213242	Down2	.	GLRB, Y_RNA	Y_RNA	Dis5 (5' distal regions)	chr4	157974010	157974123
chr7:86890423-86890504	-2.75549	-0.343885	0.00145499	0.0175113	Down2	.	TMEM243, Y_RNA	TMEM243	Dis5 (5' distal regions)	chr7	86890423	86890504
chr14:45170819-45170909	-2.75275	0.0552799	0.000365712	0.00667859	Down2	.	.	RP11-398E10.1	Intergenic	chr14	45170819	45170909
chr13:85953767-85953872	-2.75249	0.184436	0.000262361	0.00525933	Down2	.	.	SLITRK6	Intron	chr13	85953767	85953872
chr11:57117468-57117549	-2.74745	-0.466713	0.00169669	0.0194327	Down2	.	P2RX3, PRG2, PRG3, RP11-872D17.4, SSRP1, TNKS1BP1, snoU13	P2RX3	Intron	chr11	57117468	57117549
chrX:95693016-95693097	-2.73901	-0.68895	0.00330204	0.0300913	Down2	.	.	RP13-40J16.1	Dis5 (5' distal regions)	chrX	95693016	95693097
chr5:35815813-35815959	-2.7312	0.226359	0.000217224	0.00460347	Down2	.	CTD-2113L7.1, IL7R, SPEF2	CTD-2113L7.1	Intron	chr5	35815813	35815959
chr9:20048590-20048671	-2.7295	-0.343885	0.00162684	0.0188869	Down2	.	.	RP11-378I6.2	Intergenic	chr9	20048590	20048671
chrX:15674255-15674336	-2.7295	-0.343885	0.00162684	0.0188869	Down2	.	CA5B, GS1-594A7.5, TMEM27	TMEM27	Intron	chrX	15674255	15674336
chr2:132686074-132686155	-2.71561	-0.283457	0.00120807	0.0154007	Down2	.	AJ239322.3	AJ239322.3	Dis5 (5' distal regions)	chr2	132686074	132686155
chr10:108575577-108575658	-2.71378	-0.202553	0.00106915	0.0141154	Down2	.	.	SORCS1	Intron	chr10	108575577	108575658
chr10:20865422-20865505	-2.69896	-0.101956	0.000750836	0.0110175	Down2	.	RP11-51E20.1	RP11-51E20.1	Dis3 (3' distal regions)	chr10	20865422	20865505
chr2:216794393-216794484	-2.6936	0.0289545	0.000520329	0.00855474	Down2	.	.	AC122136.2	Dis3 (3' distal regions)	chr2	216794393	216794484
chr8:71688256-71688337	-2.67884	-0.142124	0.000971214	0.0131938	Down2	.	Y_RNA	Y_RNA	Intron	chr8	71688256	71688337
chr8:94916594-94916679	-2.66885	-0.101956	0.000817195	0.0117159	Down2	.	PDP1	PDP1	Intron	chr8	94916594	94916679
chr15:85605943-85606024	-2.66802	-0.343885	0.00192597	0.0211728	Down2	PDE8A	.	PDE8A	Promoter.Down	chr15	85605943	85606024
chr8:102457853-102457981	-2.66668	-0.188404	0.0013125	0.0163451	Down2	.	GRHL2, KB-1562D12.1, KB-1930G5.4	KB-1930G5.4	Intron	chr8	102457853	102457981
chr1:102252186-102252337	-2.65572	0.442268	8.65228e-05	0.00239572	Down2	RP11-556K13.1	.	RP11-556K13.1	Promoter.Down	chr1	102252186	102252337
chrX:20015941-20016064	-2.65246	0.0691226	0.000500182	0.00830091	Down2	.	CXorf23, MAP7D2, Y_RNA	Y_RNA	Dis5 (5' distal regions)	chrX	20015941	20016064
chr12:77180277-77180409	-2.65134	0.337358	0.000199714	0.00433648	Down2	.	RP11-734E19.1, ZDHHC17	ZDHHC17	Intron	chr12	77180277	77180409
chr10:85939352-85939433	-2.63808	-0.221058	0.00177995	0.0200502	Down2	.	C10orf99, CDHR1, GHITM, LRIT2, RP11-338I21.1	C10orf99	Intron	chr10	85939352	85939433
chr5:37490453-37490546	-2.63525	-0.222813	0.00165122	0.0190787	Down2	.	RP11-648M2.2, WDR70	WDR70	Intron	chr5	37490453	37490546
chr2:173995397-173995487	-2.63447	-0.303717	0.0018822	0.0208489	Down2	.	MLTK	MLTK	Intron	chr2	173995397	173995487
chr11:92982441-92982522	-2.6292	-0.343885	0.00225989	0.02355	Down2	.	RP11-573M3.4, RP11-755E23.3	RP11-755E23.3	Dis5 (5' distal regions)	chr11	92982441	92982522
chr18:70304658-70304752	-2.62392	-0.013537	0.00097093	0.0131933	Down2	CBLN2	.	CBLN2	Promoter.Down	chr18	70304658	70304752
chr6:153006407-153006489	-2.62287	-0.514964	0.00312058	0.0289548	Down2	.	MYCT1, SYNE1	MYCT1	Dis5 (5' distal regions)	chr6	153006407	153006489
chr5:169766113-169766194	-2.62234	-0.343885	0.00226765	0.0235949	Down2	.	CTB-114C7.3, CTB-114C7.4, KCNIP1, LCP2	CTB-114C7.3	Dis5 (5' distal regions)	chr5	169766113	169766194
chr6:8674468-8674584	-2.62225	0.198278	0.000482905	0.00809972	Down2	.	.	RP11-314C16.1	Dis3 (3' distal regions)	chr6	8674468	8674584
chr14:56430986-56431151	-2.61838	0.214531	0.00034398	0.00638694	Down2	.	RP11-1012E15.1	RP11-1012E15.1	TES (transcription end sites)	chr14	56430986	56431151
chr5:60965513-60965594	-2.61684	0.0289545	0.000722645	0.0107245	Down2	.	RP11-2O17.2	RP11-2O17.2	Intron	chr5	60965513	60965594
chr20:7905420-7905531	-2.61094	-0.507449	0.00344701	0.030953	Down2	.	HAO1	HAO1	Intron	chr20	7905420	7905531
chr13:78088603-78088751	-2.60885	0.253452	0.000301432	0.0057914	Down2	.	SCEL	SCEL	Dis5 (5' distal regions)	chr13	78088603	78088751
chr3:63925682-63925763	-2.60634	-0.262981	0.00215902	0.0228804	Down2	.	ATXN7	ATXN7	Intron	chr3	63925682	63925763
chr2:199565123-199565204	-2.604	-0.160629	0.00147332	0.0176459	Down2	.	.	AC019330.2	Intron	chr2	199565123	199565204
chr1:65571008-65571089	-2.6032	-0.343885	0.00251806	0.0252323	Down2	.	AK4, RP4-535B20.1, RP4-535B20.2, RP4-700A9.1	RP4-535B20.2	Dis5 (5' distal regions)	chr1	65571008	65571089
chr12:15132547-15132639	-2.59633	-0.120461	0.00127727	0.0160334	Down2	.	ARHGDIB, ERP27, PDE6H, RP11-508P1.2	PDE6H	Intron	chr12	15132547	15132639
chr1:101251461-101251633	-2.5956	0.523172	0.000121031	0.00306008	Down2	.	.	VCAM1	Dis3 (3' distal regions)	chr1	101251461	101251633
chr13:108899581-108899682	-2.59426	0.0552799	0.000724952	0.0107506	Down2	.	ABHD13, LIG4, TNFSF13B	TNFSF13B	Dis5 (5' distal regions)	chr13	108899581	108899682
chr13:30747351-30747434	-2.59349	0.210455	0.000442498	0.00765732	Down2	.	KATNAL1	KATNAL1	Dis5 (5' distal regions)	chr13	30747351	30747434
chrX:27770249-27770330	-2.58916	-0.547617	0.00418891	0.0351547	Down2	.	.	MAGEB10	Dis3 (3' distal regions)	chrX	27770249	27770330
chr4:166468653-166468734	-2.58397	-0.547617	0.00425635	0.0354798	Down2	.	RP11-443J23.1	RP11-443J23.1	Exon	chr4	166468653	166468734
chr3:35747044-35747159	-2.58386	0.307263	0.000309708	0.00590526	Down2	ARPP21	.	ARPP21	Promoter.Up	chr3	35747044	35747159
chr4:99392188-99392269	-2.58193	-0.114133	0.00187833	0.0208299	Down2	.	RP11-724M22.1, TSPAN5	TSPAN5	Exon	chr4	99392188	99392269
chr3:169950395-169950476	-2.55641	-0.0192966	0.00133316	0.0165107	Down2	.	PRKCI, Y_RNA	PRKCI	Intron	chr3	169950395	169950476
chr2:171009099-171009180	-2.55581	-0.202553	0.00191844	0.0211168	Down2	.	MYO3B	MYO3B	Dis5 (5' distal regions)	chr2	171009099	171009180
chr4:107286767-107286865	-2.55543	0.232118	0.000418375	0.00737964	Down2	GIMD1	.	GIMD1	Promoter.Down	chr4	107286767	107286865
chr4:149756093-149756193	-2.55374	0.587527	7.67012e-05	0.00220092	Down2	.	.	CTB-191D16.1	Dis5 (5' distal regions)	chr4	149756093	149756193
chr6:130718034-130718147	-2.55292	0.238446	0.000540538	0.0087724	Down2	.	AL137251.1, SAMD3, TMEM200A	TMEM200A	Intron	chr6	130718034	130718147
chr8:92773918-92774025	-2.55248	0.0552799	0.00082527	0.0117932	Down2	.	.	RP11-122C21.1	Intron	chr8	92773918	92774025
chr12:91683828-91683909	-2.5509	-0.262981	0.00257257	0.0255634	Down2	.	.	RP11-121E16.1	Intergenic	chr12	91683828	91683909
chr2:169402553-169402634	-2.5509	-0.262981	0.00257257	0.0255634	Down2	.	.	CERS6	Intron	chr2	169402553	169402634
chr5:151066526-151066641	-2.54443	-0.00514842	0.00126037	0.0158953	Down2	SPARC	.	SPARC	Promoter.Up	chr5	151066526	151066641
chr9:75708992-75709073	-2.54433	-0.343885	0.00294221	0.027879	Down2	.	ALDH1A1	ALDH1A1	Dis5 (5' distal regions)	chr9	75708992	75709073
chr13:45855274-45855405	-2.54028	0.196613	0.000589566	0.00931101	Down2	.	RP11-290D2.5	RP11-290D2.5	Intron	chr13	45855274	45855405
chr2:20171483-20171564	-2.53999	-0.547617	0.00510068	0.0400736	Down2	.	AC079145.4, MATN3, WDR35	WDR35	Intron	chr2	20171483	20171564
chr4:148730475-148730556	-2.53999	-0.547617	0.0050055	0.0395712	Down2	.	.	ARHGAP10	Promoter.Down	chr4	148730475	148730556
chr6:148127137-148127218	-2.53999	-0.547617	0.00510068	0.0400736	Down2	.	.	RP11-307P5.2	Intron	chr6	148127137	148127218
chr20:8745213-8745294	-2.5363	-0.0192966	0.0014533	0.0174995	Down2	.	PLCB1	PLCB1	Promoter.Up	chr20	8745213	8745294
chr2:147655782-147655927	-2.53127	0.222046	0.000602721	0.0094517	Down2	.	.	RP11-638D14.1	Exon	chr2	147655782	147655927
chr1:101251317-101251398	-2.5307	0.0289545	0.00100739	0.0135412	Down2	.	.	VCAM1	Dis3 (3' distal regions)	chr1	101251317	101251398
chr7:41506673-41506823	-2.52998	0.244864	0.000590262	0.00931954	Down2	.	.	INHBA	Intergenic	chr7	41506673	41506823
chr8:109900215-109900296	-2.52795	-0.0192966	0.00131483	0.0163508	Down2	.	RP11-1084E5.1	RP11-1084E5.1	Dis3 (3' distal regions)	chr8	109900215	109900296
chr20:17920155-17920274	-2.52416	0.643442	0.000105943	0.00278153	Down2	.	MGME1, SNX5	SNX5	TES (transcription end sites)	chr20	17920155	17920274
chr2:135169170-135169280	-2.52174	-0.0192966	0.00134528	0.0166137	Down2	.	AC013718.1, TMEM163	AC013718.1	Intron	chr2	135169170	135169280
chr4:175922580-175922661	-2.5138	-0.221058	0.00275017	0.0266983	Down2	.	RP11-391J13.1, RP13-577H12.2	RP11-391J13.1	Dis5 (5' distal regions)	chr4	175922580	175922661
chr21:24076440-24076521	-2.51091	-0.202553	0.00247149	0.0249566	Down2	.	RN7SL609P	RN7SL609P	Dis3 (3' distal regions)	chr21	24076440	24076521
chr13:105573017-105573207	-2.50754	0.364103	0.000316357	0.00599462	Down2	.	.	DAOA	Intergenic	chr13	105573017	105573207
chr18:5639252-5639361	-2.49982	0.143699	0.000887984	0.0123853	Down2	.	AP001032.1, EPB41L3	EPB41L3	Dis5 (5' distal regions)	chr18	5639252	5639361
chr11:102535225-102535326	-2.49973	0.428336	0.000273497	0.00541216	Down2	.	MMP20, MMP27, RP11-817J15.3	RP11-817J15.3	Dis5 (5' distal regions)	chr11	102535225	102535326
chr3:190105565-190105706	-2.49938	0.331031	0.000447186	0.00771129	Down2	CLDN16	.	CLDN16	Promoter.Up	chr3	190105565	190105706
chr3:77647722-77647866	-2.49787	0.587527	0.000107815	0.00281938	Down2	ROBO2	.	ROBO2	Promoter.Down	chr3	77647722	77647866
chr1:96774064-96774145	-2.49581	-0.547617	0.00567694	0.0430058	Down2	.	.	RP5-898J17.1	Intron	chr1	96774064	96774145
chr10:22177244-22177383	-2.48215	0.0691226	0.00119613	0.0153059	Down2	.	DNAJC1	DNAJC1	Intron	chr10	22177244	22177383
chr17:67354978-67355074	-2.48127	0.0208715	0.00151181	0.0179557	Down2	.	ABCA5	ABCA5	Dis5 (5' distal regions)	chr17	67354978	67355074
chr11:80733747-80733828	-2.47896	-0.202553	0.00281775	0.0270984	Down2	.	.	RP11-170L9.1	Intergenic	chr11	80733747	80733828
chr6:124211354-124211435	-2.47555	-0.0192966	0.00163377	0.0189391	Down2	.	.	RP11-374A22.1	Intron	chr6	124211354	124211435
chr7:7838250-7838361	-2.47208	0.272855	0.000613991	0.00958252	Down2	.	RPA3-AS1	RPA3-AS1	Intron	chr7	7838250	7838361
chr9:1047927-1048067	-2.47162	0.136184	0.00114635	0.0148514	Down2	.	DMRT2, RP11-147I11.1	DMRT2	Promoter.Up	chr9	1047927	1048067
chr14:88468900-88469000	-2.47088	1.15153	9.5942e-06	0.000481172	Down2	.	GALC, GPR65, RP11-300J18.1, RP11-300J18.2, RP11-300J18.3	GPR65	Dis5 (5' distal regions)	chr14	88468900	88469000
chr6:116765883-116766004	-2.46796	0.571424	0.00020746	0.00445881	Down2	RP1-93H18.7	.	RP1-93H18.7	Exon	chr6	116765883	116766004
chr12:97736141-97736236	-2.4669	0.143699	0.000998137	0.0134559	Down2	.	.	RP11-541G9.2	Intergenic	chr12	97736141	97736236
chr8:3181642-3181723	-2.46564	-0.392136	0.00473986	0.0381213	Down2	.	CSMD1	CSMD1	Intron	chr8	3181642	3181723
chr5:31274041-31274122	-2.45584	-0.202553	0.00330878	0.0301248	Down2	.	CDH6, RP11-152K4.1, RP11-152K4.2	RP11-152K4.2	Intron	chr5	31274041	31274122
chr7:120317716-120317803	-2.45175	0.0289545	0.00175587	0.0198844	Down2	.	.	KCND2	Intron	chr7	120317716	120317803
chr3:146295620-146295713	-2.4488	-0.00514842	0.0017307	0.0197058	Down2	.	PLSCR1, PLSCR5	PLSCR5	Intron	chr3	146295620	146295713
chr2:178469303-178469452	-2.446	-0.053705	0.00239388	0.0244365	Down2	AC073834.3	.	AC073834.3	Promoter.Down	chr2	178469303	178469452
chr5:53455119-53455228	-2.44401	0.150027	0.000952552	0.0130359	Down2	.	.	MIR4459	Intron	chr5	53455119	53455228
chr7:86774325-86774406	-2.44112	-0.221058	0.00349398	0.0312192	Down2	.	AC005076.5, CTA-254O6.1, DMTF1	AC005076.5	Dis5 (5' distal regions)	chr7	86774325	86774406
chr2:191561853-191561995	-2.43101	0.150027	0.00101684	0.0136332	Down2	.	NAB1	NAB1	Intron	chr2	191561853	191561995
chr6:46958816-46958927	-2.42429	-0.00545394	0.00203279	0.0219572	Down2	.	GPR110, GPR116	GPR110	Dis5 (5' distal regions)	chr6	46958816	46958927
chr10:60420485-60420566	-2.42378	-0.221058	0.00377667	0.0328722	Down2	.	BICC1	BICC1	Intron	chr10	60420485	60420566
chr5:58638151-58638232	-2.42248	-0.0395569	0.0025651	0.025515	Down2	.	PDE4D	PDE4D	Dis3 (3' distal regions)	chr5	58638151	58638232
chr8:3104691-3104991	-2.41436	1.47473	6.22328e-07	6.20111e-05	Down2	.	CSMD1	CSMD1	Intron	chr8	3104691	3104991
chr5:87132619-87132775	-2.40792	0.56711	0.000269705	0.00535905	Down2	.	.	CTD-2316B1.2	Intergenic	chr5	87132619	87132775
chr18:5456669-5456788	-2.40282	-0.0395569	0.0024877	0.0250655	Down2	.	EPB41L3, RP11-286N3.1	RP11-286N3.1	Dis5 (5' distal regions)	chr18	5456669	5456788
chr10:67329911-67330050	-2.39979	0.505435	0.000292282	0.00566546	Down2	RP11-222A11.1	.	RP11-222A11.1	Promoter.Up	chr10	67329911	67330050
chr8:109199275-109199410	-2.39979	0.505435	0.000292282	0.00566546	Down2	.	EIF3E, RP11-35G22.1	EIF3E	Dis5 (5' distal regions)	chr8	109199275	109199410
chr12:78482195-78482332	-2.39883	0.997393	2.14337e-05	0.000872234	Down2	.	NAV3, RP11-136F16.1, RP11-136F16.2	RP11-136F16.1	Intron	chr12	78482195	78482332
chr2:163588748-163588876	-2.39819	0.611592	0.000270832	0.00537838	Down2	.	AC007740.1	AC007740.1	Intron	chr2	163588748	163588876
chr2:4839292-4839373	-2.39741	-0.262981	0.00434626	0.0359698	Down2	.	.	AC022311.1	Dis3 (3' distal regions)	chr2	4839292	4839373
chr3:149060602-149060683	-2.39741	-0.262981	0.00434626	0.0359698	Down2	.	RP11-278L15.2, RP11-2G17.1, TM4SF1, TM4SF18	TM4SF18	Dis5 (5' distal regions)	chr3	149060602	149060683
chr1:214811169-214811313	-2.39582	0.825667	6.08155e-05	0.00186532	Down2	.	CENPF, RP11-365D23.2	CENPF	Exon	chr1	214811169	214811313
chr11:110209567-110209648	-2.39294	-0.262981	0.00441409	0.0363409	Down2	.	RDX, RP11-347E10.1	RP11-347E10.1	Dis5 (5' distal regions)	chr11	110209567	110209648
chr4:167600479-167600729	-2.38705	1.01927	2.7241e-05	0.00104676	Down2	.	.	RP11-217C7.1	Intergenic	chr4	167600479	167600729
chr14:81918951-81919032	-2.38655	-0.0797249	0.00305282	0.0285633	Down2	.	RP11-299L17.3, RP11-299L17.4, SEL1L, STON2	RP11-299L17.3	Dis5 (5' distal regions)	chr14	81918951	81919032
chr18:74819986-74820106	-2.38615	0.46187	0.000520376	0.00855474	Down2	.	MBP	MBP	Intron	chr18	74819986	74820106
chr3:3540982-3541063	-2.38479	-0.42479	0.00727503	0.0506853	Down2NoFDR	.	AC026188.1	AC026188.1	Intron	chr3	3540982	3541063
chr12:88169285-88169466	-2.38472	0.518859	0.000328648	0.00618723	Down2	.	RP11-248E9.1, RP11-248E9.4, RP11-248E9.5, RP11-248E9.6, RP11-248E9.7	RP11-248E9.5	Dis5 (5' distal regions)	chr12	88169285	88169466
chr20:14300475-14300556	-2.38253	-0.0797249	0.00345909	0.031023	Down2	.	FLRT3	FLRT3	Intron	chr20	14300475	14300556
chr5:62074249-62074414	-2.37466	1.20407	6.281e-06	0.000347147	Down2	.	.	IPO11	Promoter.Up	chr5	62074249	62074414
chr1:68322563-68322770	-2.37294	0.692496	0.000173675	0.00391496	Down2	.	GNG12	GNG12	Intron	chr1	68322563	68322770
chr7:85096008-85096089	-2.37141	-0.262981	0.00482294	0.0385624	Down2	.	.	AC073958.2	Intron	chr7	85096008	85096089
chr3:16865722-16865803	-2.37036	-0.202553	0.00395882	0.0338691	Down2	.	PLCL2	PLCL2	Intron	chr3	16865722	16865803
chr12:21798315-21798396	-2.36908	-0.0192966	0.00275718	0.0267338	Down2	.	GYS2, LDHB, RP11-59N23.3	LDHB	Intron	chr12	21798315	21798396
chr7:30515323-30515446	-2.36716	0.259012	0.00105629	0.0139949	Down2	.	AC005154.7, GGCT, NOD1, RP4-777O23.2	NOD1	Intron	chr7	30515323	30515446
chr10:1296071-1296295	-2.36547	0.781186	0.000110832	0.00286867	Down2	.	ADARB2	ADARB2	Intron	chr10	1296071	1296295
chr5:90471657-90471785	-2.36496	0.763268	0.000101079	0.00268703	Down2	.	RP11-414H23.2	RP11-414H23.2	Dis5 (5' distal regions)	chr5	90471657	90471785
chr3:31959732-31959865	-2.35787	0.457184	0.000621159	0.00965987	Down2	OSBPL10	.	OSBPL10	Promoter.Down	chr3	31959732	31959865
chr2:210321313-210321420	-2.35481	0.178108	0.00135152	0.0166621	Down2	.	MAP2	MAP2	Intron	chr2	210321313	210321420
chr14:39087871-39087952	-2.35186	-0.0192966	0.0025389	0.0253494	Down2	.	RP11-14N4.1	RP11-14N4.1	Dis3 (3' distal regions)	chr14	39087871	39087952
chr2:36418615-36418752	-2.34994	0.143699	0.00209982	0.0224497	Down2	.	.	RP11-490M8.1	Intergenic	chr2	36418615	36418752
chr2:143164856-143164999	-2.34526	0.32321	0.00121052	0.0154247	Down2	.	.	AC016706.1	Intergenic	chr2	143164856	143164999
chr1:164312593-164312674	-2.34436	-0.202553	0.00440687	0.036307	Down2	.	.	PBX1	Promoter.Down	chr1	164312593	164312674
chr8:58123403-58123493	-2.3424	-0.0395569	0.00297351	0.0280641	Down2	.	RP11-513O17.1, RP11-513O17.2	RP11-513O17.2	Intron	chr8	58123403	58123493
chr2:22070462-22070633	-2.34141	1.02889	3.22717e-05	0.00118187	Down2	.	.	AC068490.1	Intron	chr2	22070462	22070633
chr1:236937178-236937289	-2.33951	-0.0395569	0.00300557	0.028274	Down2	.	ACTN2, MTR, RP11-182B22.2	ACTN2	Dis5 (5' distal regions)	chr1	236937178	236937289
chr21:28540566-28540684	-2.33795	-0.00514842	0.00271129	0.0264731	Down2	.	.	AP001605.4	Dis5 (5' distal regions)	chr21	28540566	28540684
chr8:128524625-128524777	-2.33795	-0.00514842	0.00271129	0.0264731	Down2	.	.	POU5F1B	Dis5 (5' distal regions)	chr8	128524625	128524777
chr6:115274797-115274929	-2.3369	0.646	0.000209689	0.0044898	Down2	.	.	RP11-126M14.1	Intergenic	chr6	115274797	115274929
chr3:197793896-197793977	-2.3364	-0.154301	0.00484898	0.0386997	Down2	.	AC073135.3	AC073135.3	Intron	chr3	197793896	197793977
chr5:111652628-111652764	-2.33013	0.105851	0.00202112	0.0218733	Down2	.	CTC-470E21.1, EPB41L4A	EPB41L4A	Intron	chr5	111652628	111652764
chr7:53167913-53168021	-2.32905	0.472782	0.000572918	0.00913194	Down2	.	.	POM121L12	Intergenic	chr7	53167913	53168021
chr8:16503146-16503227	-2.32763	-0.140153	0.00464063	0.0376165	Down2	.	RP11-13N12.1, RP11-13N12.2	RP11-13N12.2	Intron	chr8	16503146	16503227
chr12:700356-700437	-2.32628	-0.0797249	0.00356215	0.0316041	Down2	RP5-1154L15.1	.	RP5-1154L15.1	Promoter.Up	chr12	700356	700437
chr10:66883510-66883627	-2.32487	0.353759	0.000977435	0.0132496	Down2	.	.	RP11-252C24.2	Promoter.Down	chr10	66883510	66883627
chrX:34880878-34880959	-2.32147	-0.0192966	0.0028255	0.0271278	Down2	.	.	FAM47B	Intergenic	chrX	34880878	34880959
chr4:182729017-182729265	-2.31962	0.565096	0.000366652	0.00668955	Down2	.	RP11-540E16.2	RP11-540E16.2	Dis3 (3' distal regions)	chr4	182729017	182729265
chr7:54064643-54064832	-2.31674	1.18226	1.32981e-05	0.000608502	Down2	.	RP11-806J6.1	RP11-806J6.1	Dis5 (5' distal regions)	chr7	54064643	54064832
chr4:123454081-123454214	-2.31118	0.117679	0.00218149	0.0230016	Down2	.	.	IL2	Intergenic	chr4	123454081	123454214
chr6:50760003-50760108	-2.30519	0.170287	0.00176861	0.0199625	Down2	.	TFAP2B	TFAP2B	Dis5 (5' distal regions)	chr6	50760003	50760108
chr2:211064050-211064134	-2.30489	0.196613	0.00161803	0.0188272	Down2	.	AC006994.3, ACADL, KANSL1L	ACADL	Intron	chr2	211064050	211064134
chr6:118638322-118638403	-2.3018	0.0431027	0.00331758	0.0301824	Down2	.	.	RP11-57K17.1	Exon	chr6	118638322	118638403
chr6:45261150-45261235	-2.29901	0.0413476	0.00304803	0.0285411	Down2	.	RUNX2, SUPT3H	SUPT3H	Intron	chr6	45261150	45261235
chr9:15295802-15295988	-2.29804	0.946286	7.82968e-05	0.0022357	Down2	.	TTC39B	TTC39B	Intron	chr9	15295802	15295988
chr13:83013448-83013529	-2.29634	0.184436	0.0020676	0.0222233	Down2	.	.	RP11-464I4.1	Intergenic	chr13	83013448	83013529
chr10:8423178-8423333	-2.29625	0.646	0.000259066	0.00521057	Down2	.	RP11-543F8.2	RP11-543F8.2	Dis5 (5' distal regions)	chr10	8423178	8423333
chr4:94818828-94818971	-2.29488	0.952205	0.000146357	0.00348405	Down2	.	.	ATOH1	Intergenic	chr4	94818828	94818971
chr20:52384254-52384335	-2.29268	-0.140153	0.00531023	0.0411802	Down2	.	.	ZNF217	Dis3 (3' distal regions)	chr20	52384254	52384335
chr12:71630239-71630340	-2.29112	0.00869421	0.00393559	0.0337218	Down2	.	.	TSPAN8	Intron	chr12	71630239	71630340
chr4:55780953-55781034	-2.29084	-0.221058	0.00586466	0.0438822	Down2	.	RP11-463H12.2	RP11-463H12.2	Dis5 (5' distal regions)	chr4	55780953	55781034
chr2:204793687-204793803	-2.29023	0.136184	0.00233807	0.0241018	Down2	.	ICOS	ICOS	Dis5 (5' distal regions)	chr2	204793687	204793803
chr9:106582145-106582235	-2.28891	0.333283	0.000952711	0.0130359	Down2	.	.	RP11-82L2.1	Intergenic	chr9	106582145	106582235
chr6:119185887-119185971	-2.28836	0.151782	0.00190682	0.0210495	Down2	.	ASF1A, MCM9	ASF1A	Intron	chr6	119185887	119185971
chr3:104648560-104648672	-2.28806	0.456111	0.00085974	0.0121204	Down2	.	.	RP11-281P11.1	Intergenic	chr3	104648560	104648672
chr6:89618827-89618908	-2.28589	0.218538	0.00185478	0.0206417	Down2	.	.	RNGTT	Intron	chr6	89618827	89618908
chr12:92612298-92612387	-2.28585	0.333283	0.000965648	0.0131511	Down2	.	Y_RNA	Y_RNA	Dis5 (5' distal regions)	chr12	92612298	92612387
chr12:26400979-26401072	-2.28534	-0.0395569	0.00429276	0.0356887	Down2	.	RP11-283G6.5	RP11-283G6.5	Intron	chr12	26400979	26401072
chr1:191559881-191559965	-2.28052	0.143699	0.00213416	0.0226883	Down2	.	.	RP11-541F9.1	Intergenic	chr1	191559881	191559965
chr5:95684464-95684545	-2.28014	-0.301962	0.0086243	0.0567667	Down2NoFDR	.	.	PCSK1	Intron	chr5	95684464	95684545
chr7:69820540-69820664	-2.27995	0.456111	0.00090146	0.0125133	Down2	.	AUTS2	AUTS2	Intron	chr7	69820540	69820664
chr14:29998263-29998359	-2.2784	0.571424	0.000623577	0.00969171	Down2	.	.	PRKD1	Dis3 (3' distal regions)	chr14	29998263	29998359
chr13:39489713-39489808	-2.27725	0.38184	0.00115301	0.0149119	Down2	.	.	STOML3	Dis3 (3' distal regions)	chr13	39489713	39489808
chr4:112570583-112570735	-2.27131	0.530687	0.000598418	0.00940862	Down2	.	RP11-255I10.2	RP11-255I10.2	TES (transcription end sites)	chr4	112570583	112570735
chr7:108071277-108071358	-2.27129	-0.283457	0.00809602	0.0544615	Down2NoFDR	.	NRCAM	NRCAM	Intron	chr7	108071277	108071358
chr4:23293783-23293898	-2.27007	0.297346	0.00152309	0.0180522	Down2	.	RP11-453O5.1	RP11-453O5.1	Dis5 (5' distal regions)	chr4	23293783	23293898
chr2:210363974-210364065	-2.26948	0.0832707	0.00305561	0.0285849	Down2	.	.	MAP2	Intron	chr2	210363974	210364065
chr2:165766721-165766880	-2.26868	0.488764	0.000702218	0.0105497	Down2	SLC38A11	.	SLC38A11	Promoter.Up	chr2	165766721	165766880
chr12:19376143-19376224	-2.26601	0.0616079	0.00346378	0.0310504	Down2	.	PLEKHA5	PLEKHA5	Intron	chr12	19376143	19376224
chr18:64128697-64128778	-2.26532	-0.0797249	0.00470924	0.0379725	Down2	.	.	CDH19	Dis3 (3' distal regions)	chr18	64128697	64128778
chr12:77404539-77404666	-2.26514	0.333283	0.00128591	0.016093	Down2	.	E2F7, RP11-669B18.1	RP11-669B18.1	Dis5 (5' distal regions)	chr12	77404539	77404666
chr4:190579966-190580115	-2.26514	0.333283	0.00128591	0.016093	Down2	RP11-462G22.1	.	RP11-462G22.1	Promoter.Up	chr4	190579966	190580115
chr12:89638450-89638599	-2.26435	1.13735	3.41076e-05	0.00123195	Down2	.	.	RP11-13A1.3	Intron	chr12	89638450	89638599
chr13:36536110-36536191	-2.26403	0.184436	0.00233154	0.0240629	Down2	.	.	DCLK1	Intron	chr13	36536110	36536191
chr7:77570102-77570183	-2.26396	-0.140153	0.0058783	0.0439549	Down2	PHTF2	.	PHTF2	Promoter.Down	chr7	77570102	77570183
chr7:120183227-120183353	-2.26396	1.02116	5.00999e-05	0.00162079	Down2	.	.	KCND2	Intron	chr7	120183227	120183353
chr20:8190524-8190605	-2.26228	-0.235206	0.00898988	0.0584317	Down2NoFDR	.	.	PLCB1	Intron	chr20	8190524	8190605
chr8:55979662-55979764	-2.26191	-0.473041	0.0125389	0.0725246	Down2NoFDR	.	XKR4	XKR4	Dis5 (5' distal regions)	chr8	55979662	55979764
chr5:31144659-31144755	-2.26116	0.628263	0.000363026	0.00664345	Down2	.	CDH6	CDH6	Intron	chr5	31144659	31144755
chr7:90766641-90766722	-2.2606	-0.154301	0.00630492	0.0460538	Down2	.	.	FZD1	Intron	chr7	90766641	90766722
chr1:172723892-172724014	-2.25691	0.367691	0.00112879	0.0146808	Down2	.	RP1-15D23.2	RP1-15D23.2	TES (transcription end sites)	chr1	172723892	172724014
chr2:87766453-87766534	-2.25293	-0.343885	0.00986179	0.0619118	Down2NoFDR	.	LINC00152, RP11-1399P15.1	LINC00152	Intron	chr2	87766453	87766534
chr6:146209289-146209370	-2.25293	-0.202553	0.00668834	0.0479366	Down2	.	SHPRH	SHPRH	Intron	chr6	146209289	146209370
chr5:122492241-122492393	-2.25266	0.581259	0.000488809	0.00816043	Down2	.	PRDM6	PRDM6	Intron	chr5	122492241	122492393
chr5:83387368-83387449	-2.25073	0.103531	0.00282043	0.027111	Down2	.	EDIL3	EDIL3	Intron	chr5	83387368	83387449
chr7:110665155-110665261	-2.25052	0.414187	0.00118412	0.0151943	Down2	.	.	IMMP2L	Intron	chr7	110665155	110665261
chr8:20017049-20017130	-2.25	-0.656297	0.0165158	0.0865047	Down2NoFDR	.	ATP6V1B2, SLC18A1	SLC18A1	Intron	chr8	20017049	20017130
chr3:27674791-27674902	-2.24783	1.02867	5.75884e-05	0.00179682	Down2	.	RP11-222K16.1	RP11-222K16.1	Promoter.Up	chr3	27674791	27674902
chr8:52576227-52576371	-2.24764	0.824943	0.000287731	0.00560601	Down2	.	.	RP11-11C20.1	Intron	chr8	52576227	52576371
chr6:140985022-140985159	-2.24537	0.388168	0.00113787	0.0147769	Down2	.	AL356137.1	AL356137.1	Dis5 (5' distal regions)	chr6	140985022	140985159
chr5:28822322-28822453	-2.24527	0.258706	0.00172737	0.0196808	Down2	.	CTD-2134P3.1, CTD-2134P3.2	CTD-2134P3.1	Dis5 (5' distal regions)	chr5	28822322	28822453
chr6:71807101-71807265	-2.24467	1.16214	2.33318e-05	0.000933522	Down2	.	RP1-20N4.1, U3	RP1-20N4.1	Dis3 (3' distal regions)	chr6	71807101	71807265
chr10:15546609-15546690	-2.24397	0.122036	0.00299845	0.0282282	Down2	.	.	ITGA8	Dis3 (3' distal regions)	chr10	15546609	15546690
chr18:25734361-25734451	-2.24282	0.151782	0.00229145	0.0237835	Down2	.	CDH2	CDH2	Intron	chr18	25734361	25734451
chrX:110688236-110688320	-2.23774	-0.0395569	0.00442581	0.0364045	Down2	.	DCX	DCX	Dis5 (5' distal regions)	chrX	110688236	110688320
chr2:129412168-129412249	-2.23754	0.122036	0.0025699	0.0255465	Down2	.	.	Y_RNA	Intergenic	chr2	129412168	129412249
chr2:214066222-214066346	-2.23734	0.259012	0.00185118	0.0206191	Down2	.	IKZF2, RP11-105N14.1, RP11-105N14.3	RP11-105N14.3	Dis5 (5' distal regions)	chr2	214066222	214066346
chrX:5081094-5081175	-2.23501	0.0616079	0.00339324	0.0306236	Down2	.	RP11-585K14.2	RP11-585K14.2	Dis5 (5' distal regions)	chrX	5081094	5081175
chr12:133024699-133024780	-2.23468	0.0832707	0.00357791	0.0317153	Down2	.	FBRSL1, MUC8, RP11-503G7.1, RP11-503G7.2	RP11-503G7.1	Dis5 (5' distal regions)	chr12	133024699	133024780
chr18:72037621-72037728	-2.23297	0.31944	0.00162109	0.0188498	Down2	.	RP11-231E4.2	RP11-231E4.2	Dis5 (5' distal regions)	chr18	72037621	72037728
chr5:71291520-71291641	-2.23215	0.496279	0.000834552	0.0118804	Down2	.	.	MAP1B	Intergenic	chr5	71291520	71291641
chrX:102744842-102744923	-2.23111	0.122036	0.00314582	0.0291236	Down2	.	LL0XNC01-250H12.3, RAB40A	LL0XNC01-250H12.3	Dis5 (5' distal regions)	chrX	102744842	102744923
chr14:61231233-61231314	-2.22804	-0.311232	0.00914325	0.0590812	Down2NoFDR	.	MNAT1, RP11-307P22.1, SIX4	RP11-307P22.1	Intron	chr14	61231233	61231314
chr13:98501635-98501870	-2.22562	0.641687	0.000501741	0.00832152	Down2	.	snoU13	snoU13	Dis5 (5' distal regions)	chr13	98501635	98501870
chr7:127643967-127644078	-2.22287	0.367691	0.00162097	0.0188498	Down2	.	LRRC4, SND1	SND1	Intron	chr7	127643967	127644078
chr18:23887276-23887412	-2.22087	0.831271	0.000354902	0.00652516	Down2	.	RP11-107K17.2, RP11-25D3.1, U3	U3	Intron	chr18	23887276	23887412
chr4:44004414-44004531	-2.21946	0.692496	0.00038495	0.00693726	Down2	.	RP11-328N19.1, RP11-663P9.1	RP11-328N19.1	Dis5 (5' distal regions)	chr4	44004414	44004531
chr4:36954861-36954942	-2.21801	0.00117956	0.00494557	0.0392338	Down2	.	RP11-103J17.2	RP11-103J17.2	Dis5 (5' distal regions)	chr4	36954861	36954942
chr10:70388483-70388564	-2.21744	-0.0797249	0.00550162	0.0421039	Down2	.	RP11-119F7.3	RP11-119F7.3	Intron	chr10	70388483	70388564
chr3:65744740-65744821	-2.21744	-0.0797249	0.00550162	0.0421039	Down2	.	.	MAGI1	Intron	chr3	65744740	65744821
chr6:64387277-64387358	-2.21744	-0.0797249	0.00550162	0.0421039	Down2	.	PHF3	PHF3	Intron	chr6	64387277	64387358
chr7:126169439-126169542	-2.21485	0.355514	0.00169386	0.0194144	Down2	.	.	GRM8	Intron	chr7	126169439	126169542
chr11:59928743-59928824	-2.21455	-0.0797249	0.00555739	0.0423828	Down2	.	MS4A6A	MS4A6A	Promoter.Up	chr11	59928743	59928824
chr7:10461680-10461761	-2.21455	-0.0797249	0.00555739	0.0423828	Down2	.	.	AC009945.4	Dis5 (5' distal regions)	chr7	10461680	10461761
chr1:199901312-199901419	-2.21418	0.224604	0.0023413	0.0241125	Down2	.	RP11-567B20.2	RP11-567B20.2	Dis3 (3' distal regions)	chr1	199901312	199901419
chr4:154570732-154570873	-2.21327	0.170287	0.00258725	0.02568	Down2	.	KIAA0922, RP11-153M7.1, RP11-153M7.3	RP11-153M7.1	Intron	chr4	154570732	154570873
chr9:40633698-40633814	-2.21142	0.472363	0.000910386	0.0125883	Down2	RP11-292B8.1	.	RP11-292B8.1	Promoter.Up	chr9	40633698	40633814
chrX:21709815-21709896	-2.20805	0.184436	0.00293093	0.0278116	Down2	.	KLHL34	KLHL34	Dis5 (5' distal regions)	chrX	21709815	21709896
chr6:56096123-56096209	-2.20477	0.0832707	0.00379716	0.0329789	Down2	.	COL21A1, RP11-323I14__A.1	COL21A1	Intron	chr6	56096123	56096209
chr11:37827819-37827904	-2.20279	-0.452565	0.0131811	0.0748939	Down2NoFDR	.	.	RP11-159D8.1	Intergenic	chr11	37827819	37827904
chr4:31607920-31608001	-2.20173	0.184436	0.00300474	0.0282705	Down2	.	.	RP11-665I14.1	Dis3 (3' distal regions)	chr4	31607920	31608001
chr1:78620166-78620297	-2.20063	-0.656297	0.0186761	0.0935544	Down2NoFDR	.	.	RP11-386I14.3	Dis3 (3' distal regions)	chr1	78620166	78620297
chr5:102376889-102377022	-2.19982	0.53877	0.00102966	0.0137441	Down2	.	PAM	PAM	Dis3 (3' distal regions)	chr5	102376889	102377022
chr8:37216851-37216932	-2.19837	0.627539	0.000627059	0.00973236	Down2	.	RP11-527N22.1, RP11-527N22.2	RP11-527N22.1	Dis5 (5' distal regions)	chr8	37216851	37216932
chr4:20117039-20117120	-2.19705	0.184436	0.00308795	0.0287558	Down2	.	.	RP11-339D20.1	Intergenic	chr4	20117039	20117120
chr5:95096665-95096765	-2.19544	-0.656297	0.020312	0.0986093	Down2NoFDR	.	CTD-2154I11.2, RHOBTB3	RHOBTB3	Intron	chr5	95096665	95096765
chr2:107145868-107145997	-2.1933	0.255423	0.00234187	0.0241125	Down2	.	AC108868.5, AC108868.6, CD8BP	AC108868.5	Intron	chr2	107145868	107145997
chr2:167449128-167449218	-2.19031	0.347431	0.00197133	0.0215121	Down2	.	.	SCN7A	Intergenic	chr2	167449128	167449218
chr5:95426434-95426574	-2.18966	0.611592	0.000559738	0.00899485	Down2	.	RP11-254I22.1	RP11-254I22.1	Intron	chr5	95426434	95426574
chr9:26234949-26235036	-2.18861	0.101776	0.00352602	0.031397	Down2	.	.	RP11-477G9.1	Intergenic	chr9	26234949	26235036
chr4:122097427-122097600	-2.18792	0.601519	0.000627562	0.00973632	Down2	.	TNIP3	TNIP3	Intron	chr4	122097427	122097600
chr7:40840522-40840730	-2.18683	0.628263	0.000548827	0.0088703	Down2	.	AC005160.3, C7orf10	C7orf10	Intron	chr7	40840522	40840730
chr13:74095444-74095626	-2.18274	1.223	2.56645e-05	0.00100262	Down2	.	.	AL354720.1	Intron	chr13	74095444	74095626
chr15:51626494-51626577	-2.18207	-0.18089	0.00930198	0.0597432	Down2NoFDR	.	CYP19A1, GLDN, RP11-108K3.2, RP11-108K3.4, RP11-108K3.5	CYP19A1	Dis5 (5' distal regions)	chr15	51626494	51626577
chr4:175795237-175795360	-2.18207	-0.18089	0.00930198	0.0597432	Down2NoFDR	.	ADAM29, GLRA3, RP13-577H12.3	ADAM29	Intron	chr4	175795237	175795360
chr5:24398135-24398349	-2.18105	0.857458	0.000255095	0.00516108	Down2	.	CTD-2074D8.1	CTD-2074D8.1	Dis5 (5' distal regions)	chr5	24398135	24398349
chr13:42151713-42151833	-2.18063	-0.0395569	0.00595366	0.0443444	Down2	.	.	RGCC	Intron	chr13	42151713	42151833
chr21:29796315-29796396	-2.17999	0.0616079	0.0040816	0.034577	Down2	.	.	AL035610.2	Dis3 (3' distal regions)	chr21	29796315	29796396
chr6:56628899-56629058	-2.17771	0.496279	0.00107875	0.014204	Down2	.	DST	DST	Intron	chr6	56628899	56629058
chr9:25262451-25262568	-2.1754	0.682423	0.00074766	0.0109801	Down2	.	.	AL157830.1	Intergenic	chr9	25262451	25262568
chr3:146987270-146987351	-2.17537	0.226359	0.00298998	0.0281881	Down2	.	.	RP11-649A16.1	Intron	chr3	146987270	146987351
chr6:80296402-80296547	-2.1751	0.0616079	0.00415743	0.0349856	Down2	.	LCA5, RP11-177G23.2, RP11-342L8.2, SH3BGRL2	RP11-177G23.2	Dis5 (5' distal regions)	chr6	80296402	80296547
chr2:74992206-74992299	-2.17442	-0.0395569	0.00646614	0.0468482	Down2	.	.	HK2	Dis5 (5' distal regions)	chr2	74992206	74992299
chr14:78624517-78624656	-2.17434	0.285032	0.00207848	0.0223091	Down2	.	.	RP11-332E19.1	Dis5 (5' distal regions)	chr14	78624517	78624656
chr2:201064773-201064868	-2.17309	0.109291	0.00419005	0.0351584	Down2	.	.	SPATS2L	Intergenic	chr2	201064773	201064868
chr2:201553932-201554013	-2.17197	-0.311232	0.0119425	0.0702487	Down2NoFDR	.	AC007163.3, AOX1	AOX1	Intron	chr2	201553932	201554013
chr17:64134392-64134473	-2.16799	0.184436	0.00343433	0.0308673	Down2	.	CEP112	CEP112	Intron	chr17	64134392	64134473
chr1:61231027-61231108	-2.16638	-0.392136	0.0148725	0.081005	Down2NoFDR	.	.	RP11-436K8.1	Intron	chr1	61231027	61231108
chr6:111783243-111783337	-2.16588	0.643442	0.000595181	0.00936709	Down2	.	REV3L, RP3-415N12.1	REV3L	Intron	chr6	111783243	111783337
chr7:84452962-84453095	-2.16472	0.442268	0.00187652	0.0208253	Down2	.	.	AC074183.4	Dis3 (3' distal regions)	chr7	84452962	84453095
chr11:95059042-95059123	-2.16427	0.293115	0.00202103	0.0218733	Down2	.	.	RP11-712B9.2	Intergenic	chr11	95059042	95059123
chr2:211361324-211361405	-2.16391	0.103531	0.00397909	0.0339907	Down2	.	AC007970.1, CPS1, LANCL1	CPS1	Intron	chr2	211361324	211361405
chr4:107600355-107600436	-2.16299	-0.0797249	0.00667864	0.047902	Down2	.	.	RP13-612N21.1	Intergenic	chr4	107600355	107600436
chr11:103240881-103241034	-2.16156	0.510995	0.00117663	0.0151227	Down2	.	DYNC2H1, RP11-37O16.3, RP11-37O16.4, RP11-37O16.6, RP11-37O16.7, RP11-37O16.8	DYNC2H1	Intron	chr11	103240881	103241034
chr1:100296771-100296904	-2.16125	0.77711	0.000362833	0.00664194	Down2	AL451051.1	.	AL451051.1	Promoter.Down	chr1	100296771	100296904
chr4:65873694-65873775	-2.16123	0.122036	0.00463888	0.0376165	Down2	.	RP11-633G11.1, RP11-707A18.1	RP11-707A18.1	Dis5 (5' distal regions)	chr4	65873694	65873775
chr6:70920313-70920408	-2.16042	0.224604	0.00279733	0.0269548	Down2	.	COL9A1, RP1-149L1.1	RP1-149L1.1	TES (transcription end sites)	chr6	70920313	70920408
chr8:71025989-71026104	-2.15895	0.462744	0.00136117	0.0167342	Down2	.	NCOA2, PRDM14, RP11-152C15.1	RP11-152C15.1	Intron	chr8	71025989	71026104
chr10:111670114-111670351	-2.15878	1.07534	7.48671e-05	0.0021653	Down2	.	RP11-451M19.3, U4, XPNPEP1	XPNPEP1	Intron	chr10	111670114	111670351
chr17:61356236-61356328	-2.15813	0.224604	0.00288327	0.0274884	Down2	.	RP11-269G24.2	RP11-269G24.2	Intron	chr17	61356236	61356328
chr7:114055785-114055868	-2.15689	0.970351	0.000149352	0.00352863	Down2	FOXP2	.	FOXP2	Promoter.Up	chr7	114055785	114055868
chr6:23302812-23302893	-2.15558	0.0616079	0.00554641	0.042323	Down2	.	RP11-439H9.1	RP11-439H9.1	Dis5 (5' distal regions)	chr6	23302812	23302893
chr2:106043577-106043658	-2.15177	0.0431027	0.00571663	0.0431941	Down2	.	FHL2	FHL2	Intron	chr2	106043577	106043658
chr2:53203636-53203761	-2.15054	0.604077	0.000830972	0.0118483	Down2	.	.	AC139712.4	Intergenic	chr2	53203636	53203761
chr14:54410565-54410646	-2.15033	0.184436	0.00357256	0.0316849	Down2	.	AL138479.3, ATP5C1P1, BMP4	BMP4	Dis5 (5' distal regions)	chr14	54410565	54410646
chr3:320332-320430	-2.14915	0.472363	0.00126567	0.0159413	Down2	.	CHL1	CHL1	Intron	chr3	320332	320430
chr18:42950379-42950527	-2.14869	0.847374	0.000568788	0.00909326	Down2	.	.	RP11-309E23.2	Intron	chr18	42950379	42950527
chr1:76308311-76308412	-2.14853	-0.222813	0.0127239	0.0732122	Down2NoFDR	AL445464.1	.	AL445464.1	Promoter.Up	chr1	76308311	76308412
chr13:47527581-47527662	-2.14759	-0.0797249	0.00693717	0.0491108	Down2	.	.	HTR2A	Intergenic	chr13	47527581	47527662
chr1:107289546-107289627	-2.14742	0.109859	0.00501627	0.0396283	Down2	.	RP11-110F24.1	RP11-110F24.1	Dis5 (5' distal regions)	chr1	107289546	107289627
chr12:23474664-23474930	-2.14675	1.01757	0.000157973	0.00366401	Down2	.	.	RP11-153K16.2	Intergenic	chr12	23474664	23474930
chr4:153106502-153106583	-2.14338	0.859351	0.000265496	0.00530459	Down2	.	RP11-18H21.2, RP11-18H21.3	RP11-18H21.2	Dis5 (5' distal regions)	chr4	153106502	153106583
chr12:663075-663197	-2.1425	-0.0395569	0.00695383	0.049173	Down2	B4GALNT3	.	B4GALNT3	Promoter.Down	chr12	663075	663197
chrX:96581511-96581796	-2.14243	2.25611	2.31542e-08	4.77555e-06	Down2	.	.	RP11-392M9.2	Intron	chrX	96581511	96581796
chr21:17061338-17061504	-2.14211	0.88208	0.000261274	0.00523968	Down2	.	AL034449.1, RAD23BLP, USP25, snoU13	AL034449.1	Dis5 (5' distal regions)	chr21	17061338	17061504
chr11:92753979-92754126	-2.13925	0.791259	0.00034413	0.00638694	Down2	.	.	MTNR1B	Dis3 (3' distal regions)	chr11	92753979	92754126
chr4:131906676-131906757	-2.13684	0.00117956	0.00660864	0.0475716	Down2	.	.	RP11-401I19.1	Intergenic	chr4	131906676	131906757
chr4:173935530-173935611	-2.13601	0.0616079	0.00605393	0.0448457	Down2	.	.	GALNT7	Intron	chr4	173935530	173935611
chr2:19320758-19320844	-2.13502	-0.120461	0.0103751	0.0641252	Down2NoFDR	.	.	AC092594.1	Intron	chr2	19320758	19320844
chr4:37671974-37672096	-2.1306	0.164175	0.00448347	0.0367378	Down2	.	RELL1, Y_RNA	RELL1	Intron	chr4	37671974	37672096
chr18:35005293-35005393	-2.12829	0.218538	0.00333285	0.0302913	Down2	.	.	CELF4	Intron	chr18	35005293	35005393
chr2:128975451-128975549	-2.12743	0.285032	0.00252401	0.0252461	Down2	AC017079.4	.	AC017079.4	Promoter.Down	chr2	128975451	128975549
chr8:32811900-32812022	-2.12731	0.954098	0.000407294	0.00724108	Down2	.	RP11-11N9.4	RP11-11N9.4	Dis5 (5' distal regions)	chr8	32811900	32812022
chr3:43431294-43431435	-2.12469	0.757	0.000507539	0.00839994	Down2	.	ANO10, RP11-188P20.3, SNRK	ANO10	Intron	chr3	43431294	43431435
chr6:163881476-163881628	-2.12429	0.519584	0.00146663	0.0175899	Down2	.	QKI	QKI	Intron	chr6	163881476	163881628
chr6:125014273-125014365	-2.12348	0.0895987	0.00605877	0.0448647	Down2	.	.	RNF217	Intron	chr6	125014273	125014365
chr1:210520515-210520609	-2.12284	0.916191	0.000375735	0.00680672	Down2	.	HHAT, RP4-667H12.4	HHAT	Intron	chr1	210520515	210520609
chr3:26606247-26606328	-2.12145	-0.221058	0.0131768	0.0748802	Down2NoFDR	.	.	LRRC3B	Intergenic	chr3	26606247	26606328
chr5:42884560-42884675	-2.12125	0.580012	0.00100217	0.0134917	Down2	.	CTD-2201E18.2, CTD-2201E18.4, CTD-2325A15.2, CTD-2325A15.3, SEPP1	SEPP1	Intron	chr5	42884560	42884675
chr7:80356168-80356269	-2.11969	0.456111	0.00145122	0.0174825	Down2	.	.	CD36	Dis3 (3' distal regions)	chr7	80356168	80356269
chr1:118784880-118785017	-2.11879	0.757	0.000529186	0.00866153	Down2	.	.	SPAG17	Dis3 (3' distal regions)	chr1	118784880	118785017
chr5:150708398-150708479	-2.11871	-0.0797249	0.00777634	0.0530353	Down2NoFDR	.	CTB-23I7.2, CTC-224D3.1, SLC36A2, SLC36A3	SLC36A2	Intron	chr5	150708398	150708479
chr2:192306663-192306808	-2.118	0.164175	0.00480183	0.0384484	Down2	.	MYO1B	MYO1B	Dis3 (3' distal regions)	chr2	192306663	192306808
chr5:35172141-35172321	-2.1164	0.396756	0.00206053	0.0221745	Down2	.	PRLR	PRLR	Intron	chr5	35172141	35172321
chr8:91711786-91711920	-2.11577	0.641687	0.000824336	0.0117841	Down2	RP11-68L18.2	.	RP11-68L18.2	Promoter.Up	chr8	91711786	91711920
chr3:87217159-87217307	-2.11555	1.3025	3.77714e-05	0.00132656	Down2	.	.	CHMP2B	Dis3 (3' distal regions)	chr3	87217159	87217307
chr3:30853059-30853140	-2.11545	0.0133568	0.00727298	0.0506769	Down2NoFDR	.	GADL1	GADL1	Intron	chr3	30853059	30853140
chr3:100138396-100138492	-2.11048	0.537015	0.00166968	0.0192017	Down2	.	LNP1, TOMM70A	LNP1	Intron	chr3	100138396	100138492
chr4:92010472-92010612	-2.11015	0.945877	0.000219239	0.00463119	Down2	.	.	RP11-763F8.1	Intron	chr4	92010472	92010612
chr10:65211134-65211236	-2.10992	0.710198	0.0010186	0.0136475	Down2	.	JMJD1C, RP11-351O1.3	JMJD1C	Intron	chr10	65211134	65211236
chrX:20046837-20046918	-2.10939	0.0616079	0.00643665	0.0466733	Down2	.	MAP7D2, Y_RNA	MAP7D2	Intron	chrX	20046837	20046918
chr13:76906216-76906297	-2.10891	-0.160629	0.0116603	0.0691741	Down2NoFDR	.	.	RP11-332E3.2	Intergenic	chr13	76906216	76906297
chr12:83967655-83967736	-2.10858	0.184436	0.004196	0.0351707	Down2	.	.	RP11-384P14.1	Intergenic	chr12	83967655	83967736
chr3:111410260-111410382	-2.10777	0.742852	0.000932696	0.0128223	Down2	PLCXD2	.	PLCXD2	Promoter.Down	chr3	111410260	111410382
chr13:61005387-61005479	-2.10768	0.749335	0.000590407	0.00931997	Down2	.	AL354764.1, TDRD3	TDRD3	Intron	chr13	61005387	61005479
chr13:75999510-75999591	-2.10747	0.124007	0.00588721	0.0439923	Down2	.	TBC1D4-AS1	TBC1D4-AS1	Intron	chr13	75999510	75999591
chr10:52396888-52397061	-2.10684	1.30348	4.64732e-05	0.00153829	Down2	.	AL596137.1, RP11-50E11.2, RP11-50E11.3, RP11-564C4.6, SGMS1	RP11-50E11.2	Exon	chr10	52396888	52397061
chr6:136647775-136647948	-2.10667	-0.120461	0.00987818	0.06198	Down2NoFDR	.	BCLAF1, RP3-406A7.1, RP3-406A7.3, RP3-406A7.7	RP3-406A7.1	Dis5 (5' distal regions)	chr6	136647775	136647948
chr18:39581874-39582091	-2.10406	1.4157	1.84423e-05	0.000782937	Down2	.	PIK3C3	PIK3C3	Intron	chr18	39581874	39582091
chr4:93084687-93084768	-2.1026	0.184436	0.00433078	0.0358984	Down2	.	RP11-562F9.1	RP11-562F9.1	Dis3 (3' distal regions)	chr4	93084687	93084768
chr6:4906973-4907054	-2.10219	-0.79763	0.0332843	0.134958	Down2NoFDR	.	CDYL	CDYL	Intron	chr6	4906973	4907054
chr5:100116146-100116283	-2.1014	1.28835	3.53898e-05	0.00126191	Down2	.	.	ST8SIA4	Dis3 (3' distal regions)	chr5	100116146	100116283
chr12:93389176-93389257	-2.10038	0.0552799	0.0061953	0.0455069	Down2	.	RP11-511B23.1, RP11-511B23.4, Y_RNA	RP11-511B23.1	Dis5 (5' distal regions)	chr12	93389176	93389257
chr3:147290885-147291014	-2.09882	0.272855	0.004245	0.0354294	Down2	.	.	ZIC1	Dis3 (3' distal regions)	chr3	147290885	147291014
chr6:79953925-79954041	-2.098	0.634172	0.0014043	0.0171007	Down2	.	HMGN3, RP11-46B11.2	HMGN3	Dis5 (5' distal regions)	chr6	79953925	79954041
chr6:93922783-93922962	-2.09699	1.01708	0.00019942	0.00433369	Down2	.	.	RP1-23E21.2	Dis3 (3' distal regions)	chr6	93922783	93922962
chr8:111798718-111798822	-2.09689	0.769596	0.000576597	0.00917198	Down2	.	KB-1299A7.1, KB-1299A7.2	KB-1299A7.2	Dis3 (3' distal regions)	chr8	111798718	111798822
chr6:11412330-11412700	-2.09515	1.14235	0.000183861	0.00407673	Down2	.	NEDD9, RP11-716O23.1	RP11-716O23.1	Dis5 (5' distal regions)	chr6	11412330	11412700
chr4:66804370-66804504	-2.09468	0.339916	0.00274522	0.026662	Down2	.	.	RP11-25H12.1	Intergenic	chr4	66804370	66804504
chr8:93693720-93693840	-2.09406	0.420821	0.0024263	0.0246587	Down2	.	RP11-100L22.1, RP11-100L22.4, RP11-587H10.2	RP11-100L22.1	TES (transcription end sites)	chr8	93693720	93693840
chr4:82834678-82834775	-2.09396	0.557491	0.00169203	0.0193996	Down2	.	.	RP11-689K5.3	Intron	chr4	82834678	82834775
chr18:30984318-30984450	-2.09293	0.496847	0.00173107	0.0197058	Down2	.	CCDC178	CCDC178	Intron	chr18	30984318	30984450
chr8:112753618-112753699	-2.09243	0.103531	0.00512967	0.040229	Down2	RP11-58O3.2	.	RP11-58O3.2	Promoter.Up	chr8	112753618	112753699
chr13:58206053-58206250	-2.0923	1.17825	7.17549e-05	0.00210238	Down2	PCDH17	.	PCDH17	Promoter.Down	chr13	58206053	58206250
chr3:179945907-179945988	-2.09147	-0.392136	0.0188916	0.0942603	Down2NoFDR	.	.	RP11-420J11.1	Dis3 (3' distal regions)	chr3	179945907	179945988
chr8:79764523-79764604	-2.09037	0.136184	0.00521528	0.0407128	Down2	.	IL7, RP11-79H23.3	RP11-79H23.3	Dis5 (5' distal regions)	chr8	79764523	79764604
chr13:105711043-105711132	-2.08937	0.537015	0.00139342	0.0170257	Down2	.	.	DAOA	Intergenic	chr13	105711043	105711132
chr3:156510883-156511010	-2.08807	0.637611	0.00109819	0.0143997	Down2	.	LEKR1	LEKR1	Intron	chr3	156510883	156511010
chr3:30761142-30761291	-2.08777	-0.920457	0.0389789	0.148957	Down2NoFDR	.	RP11-1024P17.1	RP11-1024P17.1	Dis3 (3' distal regions)	chr3	30761142	30761291
chr3:114936500-114936689	-2.08722	0.88208	0.000759147	0.0111006	Down2	.	RP11-190P13.2	RP11-190P13.2	Dis5 (5' distal regions)	chr3	114936500	114936689
chr8:4031543-4031719	-2.0872	0.307263	0.0037104	0.0325119	Down2	.	.	RN7SL872P	Intron	chr8	4031543	4031719
chr2:102382939-102383039	-2.08513	0.31944	0.00293825	0.0278618	Down2	.	MAP4K4	MAP4K4	Intron	chr2	102382939	102383039
chr1:92338203-92338374	-2.08435	0.952852	0.000275216	0.00543113	Down2	.	TGFBR3	TGFBR3	Intron	chr1	92338203	92338374
chr12:34383465-34383561	-2.08356	0.224604	0.00380744	0.0330454	Down2	.	5S_rRNA, RP11-313F23.4, RP11-313F23.5, RP13-7D7.1	RP11-313F23.4	Dis5 (5' distal regions)	chr12	34383465	34383561
chr2:69792609-69792731	-2.08162	0.793661	0.000747695	0.0109801	Down2	.	AAK1, RP11-77O7.1	AAK1	Intron	chr2	69792609	69792731
chr8:97328254-97328337	-2.0811	-0.120461	0.0106277	0.0650999	Down2NoFDR	.	PTDSS1, Y_RNA	Y_RNA	Intron	chr8	97328254	97328337
chr3:185788872-185789037	-2.08081	0.472363	0.00209525	0.0224223	Down2	.	ETV5	ETV5	Intron	chr3	185788872	185789037
chr12:82191014-82191100	-2.08018	-0.426545	0.0226042	0.105542	Down2NoFDR	.	PPFIA2	PPFIA2	Dis5 (5' distal regions)	chr12	82191014	82191100
chr6:143223948-143224091	-2.07975	1.26682	4.47434e-05	0.00149999	Down2	.	HIVEP2, RP11-439L18.1	HIVEP2	Intron	chr6	143223948	143224091
chr3:94172933-94173090	-2.07901	0.609034	0.00137914	0.0169044	Down2	.	.	RNU7-108P	Intergenic	chr3	94172933	94173090
chr10:83634341-83634422	-2.07847	0.613347	0.0010698	0.0141217	Down2	NRG3	.	NRG3	Promoter.Up	chr10	83634341	83634422
chr5:51739225-51739333	-2.07019	0.56711	0.00163893	0.0189864	Down2	.	.	CTD-2141G3.1	Intergenic	chr5	51739225	51739333
chr7:143626721-143626802	-2.06991	-0.160629	0.0129394	0.0740361	Down2NoFDR	.	FAM115A, OR2F1, OR2F2, RP4-669B10.3	OR2F2	Dis5 (5' distal regions)	chr7	143626721	143626802
chr13:60944555-60944784	-2.06752	0.851687	0.0004351	0.00757155	Down2	.	TDRD3	TDRD3	Dis5 (5' distal regions)	chr13	60944555	60944784
chr3:149597813-149597894	-2.06746	0.122036	0.00560728	0.0426508	Down2	.	ANKUB1, RNF13	RNF13	Dis5 (5' distal regions)	chr3	149597813	149597894
chr10:67978138-67978282	-2.06612	0.526942	0.00172885	0.0196891	Down2	.	.	RP11-210G22.1	Intron	chr10	67978138	67978282
chr12:90630617-90630735	-2.0661	0.339916	0.0039323	0.033712	Down2	.	RP11-753N8.1	RP11-753N8.1	Dis5 (5' distal regions)	chr12	90630617	90630735
chr1:168523651-168523733	-2.06467	0.164175	0.00557016	0.0424493	Down2	.	RP4-738P11.3, RP4-738P11.4, XCL1, XCL2	XCL2	Dis5 (5' distal regions)	chr1	168523651	168523733
chr8:123409424-123409505	-2.06366	0.0616079	0.00668498	0.0479175	Down2	.	RP11-94A24.1	RP11-94A24.1	Dis3 (3' distal regions)	chr8	123409424	123409505
chr10:52462910-52463039	-2.06312	0.170287	0.00622693	0.0456652	Down2	.	ASAH2B, RP11-564C4.4, RP11-564C4.6	RP11-564C4.4	Dis5 (5' distal regions)	chr10	52462910	52463039
chr5:143732639-143732789	-2.06039	0.523172	0.00233121	0.0240627	Down2	.	CTC-218H9.1	CTC-218H9.1	Intron	chr5	143732639	143732789
chr2:55402879-55402976	-2.05995	0.31944	0.00334433	0.0303781	Down2	.	AC012358.4, AC012358.7, CLHC1	CLHC1	Exon	chr2	55402879	55402976
chr3:147795279-147795380	-2.05988	0.870192	0.000469188	0.00793772	Down2	RP11-639B1.1	.	RP11-639B1.1	Promoter.Up	chr3	147795279	147795380
chr2:115212122-115212203	-2.05917	0.109859	0.00827924	0.0552429	Down2NoFDR	.	DPP10	DPP10	Intron	chr2	115212122	115212203
chr18:27478007-27478167	-2.05729	0.53877	0.00185784	0.0206669	Down2	.	.	RP11-784B15.1	Intergenic	chr18	27478007	27478167
chr18:74070439-74070550	-2.05721	0.26534	0.00458338	0.0373036	Down2	ZNF516	.	ZNF516	Promoter.Down	chr18	74070439	74070550
chr8:116287178-116287264	-2.05597	0.00869421	0.00873972	0.0572982	Down2NoFDR	.	.	TRPS1	Intergenic	chr8	116287178	116287264
chr11:1017063-1017144	-2.05568	-0.0797249	0.010499	0.0646171	Down2NoFDR	MUC6	.	MUC6	Promoter.Up	chr11	1017063	1017144
chr21:17636894-17637006	-2.0548	0.730106	0.00100614	0.013529	Down2	.	LINC00478, SNORD74	SNORD74	Intron	chr21	17636894	17637006
chr6:48247907-48248009	-2.05422	0.347431	0.00338023	0.0305523	Down2	.	.	PTCHD4	Intergenic	chr6	48247907	48248009
chr13:60524486-60524611	-2.05328	0.407859	0.00318651	0.0293824	Down2	.	.	DIAPH3	Intron	chr13	60524486	60524611
chr20:36962658-36962757	-2.05316	0.351507	0.00362743	0.0320174	Down2	BPI	.	BPI	Promoter.Up	chr20	36962658	36962757
chr2:192531625-192531825	-2.05242	1.35399	3.17791e-05	0.00116802	Down2	.	NABP1	NABP1	Dis5 (5' distal regions)	chr2	192531625	192531825
chr2:60618525-60618606	-2.05085	0.0431027	0.00798253	0.0539634	Down2NoFDR	.	AC007381.3	AC007381.3	Promoter.Up	chr2	60618525	60618606
chr1:84679390-84679471	-2.04999	-0.221058	0.0161928	0.0854452	Down2NoFDR	.	PRKACB, RP11-82H13.2	RP11-82H13.2	Intron	chr1	84679390	84679471
chr1:38411984-38412065	-2.04952	-0.533469	0.0262727	0.116299	Down2NoFDR	INPP5B	.	INPP5B	Promoter.Up	chr1	38411984	38412065
chr9:75795393-75795545	-2.04855	1.20779	0.000249673	0.00509378	Down2	.	ANXA1	ANXA1	Dis3 (3' distal regions)	chr9	75795393	75795545
chr2:16676238-16676335	-2.04662	0.285032	0.00455615	0.0371513	Down2	.	.	FAM49A	Dis5 (5' distal regions)	chr2	16676238	16676335
chr7:6978019-6978100	-2.04614	0.00117956	0.00886957	0.0578647	Down2NoFDR	.	RP11-740N7.3, RP11-740N7.4	RP11-740N7.4	Promoter.Down	chr7	6978019	6978100
chr1:240662434-240662548	-2.04278	1.4534	1.96078e-05	0.00081586	Down2	.	AL646016.1, FMN2, RP11-467I20.2	AL646016.1	Intron	chr1	240662434	240662548
chr1:197305020-197305127	-2.04137	0.259012	0.00429539	0.0357065	Down2	.	CRB1	CRB1	Intron	chr1	197305020	197305127
chr4:89140335-89140457	-2.04	0.821354	0.000837783	0.0119144	Down2	.	ABCG2, RP11-147K6.2	RP11-147K6.2	Intron	chr4	89140335	89140457
chr4:96226065-96226284	-2.03971	1.21723	9.23194e-05	0.00250976	Down2	.	.	BMPR1B	Intron	chr4	96226065	96226284
chr8:95579923-95580060	-2.03924	0.415943	0.00335809	0.0304448	Down2	.	KIAA1429, RP11-267M23.3, RP11-267M23.4, RP11-267M23.5, RP11-267M23.6, RP11-267M23.7	RP11-267M23.6	Intron	chr8	95579923	95580060
chr11:6552595-6552737	-2.03867	0.442268	0.00227915	0.0236902	Down2	.	ARFIP2, CTD-2010I16.1, DNHD1, TIMM10B	DNHD1	Intron	chr11	6552595	6552737
chr7:79396712-79396793	-2.03766	0.0616079	0.00745589	0.0515341	Down2NoFDR	.	.	AC091813.2	Intergenic	chr7	79396712	79396793
chr2:170039061-170039190	-2.03681	-0.120461	0.0122578	0.0713956	Down2NoFDR	LRP2	.	LRP2	Promoter.Up	chr2	170039061	170039190
chr14:37672766-37672872	-2.03538	0.400345	0.00305139	0.0285568	Down2	.	MIPOL1, SLC25A21	MIPOL1	Intron	chr14	37672766	37672872
chr2:122576222-122576397	-2.03476	1.10577	0.000181868	0.00404626	Down2	.	AC018737.3	AC018737.3	Dis3 (3' distal regions)	chr2	122576222	122576397
chr1:72246468-72246594	-2.03435	0.474616	0.00217919	0.0229871	Down2	.	RP11-175G14.2	RP11-175G14.2	Intron	chr1	72246468	72246594
chr2:162433094-162433175	-2.03152	0.184436	0.00562579	0.0427626	Down2	.	SLC4A10, snoU13	snoU13	Intron	chr2	162433094	162433175
chr3:115656050-115656142	-2.02899	0.337358	0.00439319	0.0362246	Down2	.	.	LSAMP	Intron	chr3	115656050	115656142
chr1:89267630-89267790	-2.02801	1.13577	0.000146722	0.00348949	Down2	.	PKN2, TCEB1P19	PKN2	Intron	chr1	89267630	89267790
chr5:82864106-82864223	-2.02682	0.651454	0.00190483	0.0210378	Down2	.	VCAN	VCAN	Intron	chr5	82864106	82864223
chr20:12864279-12864360	-2.0267	0.00869421	0.010619	0.0650596	Down2NoFDR	.	.	RP5-1069C8.3	Intron	chr20	12864279	12864360
chr3:115060197-115060301	-2.02628	0.293115	0.00510399	0.0400916	Down2	.	.	RP11-190P13.1	Intergenic	chr3	115060197	115060301
chr5:123333255-123333376	-2.02619	0.553268	0.00216033	0.0228881	Down2	.	.	RP11-93O7.5	Intergenic	chr5	123333255	123333376
chr3:118360533-118360637	-2.02617	0.793014	0.000712758	0.0106368	Down2	.	.	RP11-384F7.1	Intergenic	chr3	118360533	118360637
chr5:82238050-82238166	-2.0258	0.688691	0.00122963	0.0156024	Down2	CTD-2227C6.3	.	CTD-2227C6.3	Promoter.Up	chr5	82238050	82238166
chr3:31725700-31725819	-2.02577	0.932591	0.000427067	0.00746926	Down2	.	OSBPL10	OSBPL10	Intron	chr3	31725700	31725819
chr9:103311418-103311570	-2.02568	1.17676	0.000157028	0.00364782	Down2	.	MURC	MURC	Intron	chr9	103311418	103311570
chr5:27826559-27826640	-2.0248	0.184436	0.00571102	0.0431642	Down2	.	.	AC010455.1	Intergenic	chr5	27826559	27826640
chr8:74798975-74799149	-2.02475	1.34132	0.000126407	0.00316296	Down2	.	RP11-463D19.2, UBE2W	UBE2W	Dis5 (5' distal regions)	chr8	74798975	74799149
chr5:20732488-20732569	-2.02463	0.124007	0.0078238	0.0532526	Down2NoFDR	.	.	RP11-697E23.1	Intron	chr5	20732488	20732569
chr6:152806924-152807063	-2.02309	0.845419	0.00057979	0.00920786	Down2	.	SYNE1	SYNE1	Intron	chr6	152806924	152807063
chr11:93517081-93517162	-2.02269	0.918443	0.000639453	0.00987207	Down2	MED17, TAF1D	.	MED17	Promoter.Up	chr11	93517081	93517162
chr10:117824042-117824123	-2.02182	0.244864	0.00459099	0.0373568	Down2	.	.	ATRNL1	Exon	chr10	117824042	117824123
chr9:75948916-75949108	-2.0218	1.42722	2.82017e-05	0.00106904	Down2	.	AL449083.1	AL449083.1	Dis5 (5' distal regions)	chr9	75948916	75949108
chr4:121225263-121225394	-2.01928	0.784775	0.000851289	0.0120488	Down2	.	SAR1P3	SAR1P3	Intron	chr4	121225263	121225394
chr6:81646620-81646846	-2.01893	1.78661	4.65767e-06	0.000279154	Down2	.	.	RP11-486E2.1	Intergenic	chr6	81646620	81646846
chr14:46959462-46959609	-2.01877	1.06905	0.000328305	0.00618225	Down2	.	.	RPL10L	Exon	chr14	46959462	46959609
chr5:44456101-44456184	-2.01824	0.374019	0.00315972	0.0292007	Down2	.	.	RP11-473L15.3	Dis3 (3' distal regions)	chr5	44456101	44456184
chr10:18691859-18691955	-2.01619	0.706191	0.00197109	0.0215121	Down2	.	CACNB2	CACNB2	Intron	chr10	18691859	18691955
chr3:105368522-105368634	-2.01548	0.437955	0.00301719	0.0283469	Down2	.	CBLB	CBLB	Dis3 (3' distal regions)	chr3	105368522	105368634
chr5:141770686-141770806	-2.01516	0.407859	0.00298686	0.028163	Down2	.	.	SPRY4	Intron	chr5	141770686	141770806
chr4:133748946-133749033	-2.01447	0.287003	0.00566829	0.0429605	Down2	.	.	RP11-404I7.2	Dis3 (3' distal regions)	chr4	133748946	133749033
chr4:119003916-119004086	-2.01406	0.742852	0.00101967	0.0136596	Down2	.	NDST3	NDST3	Intron	chr4	119003916	119004086
chr2:143710055-143710136	-2.01339	0.124007	0.00829719	0.0553106	Down2NoFDR	.	KYNU, RP11-470B22.1	RP11-470B22.1	Intron	chr2	143710055	143710136
chr4:158657387-158657468	-2.01082	0.244864	0.00483619	0.0386394	Down2	.	Y_RNA	Y_RNA	Dis3 (3' distal regions)	chr4	158657387	158657468
chr1:237911554-237911731	-2.00603	1.51683	3.55134e-05	0.00126504	Down2	.	RYR2	RYR2	Intron	chr1	237911554	237911731
chr12:19727608-19727720	-2.00581	0.411935	0.00324346	0.0297195	Down2	.	.	RP11-841C19.1	Intron	chr12	19727608	19727720
chr1:86696823-86697038	-2.0053	1.95207	1.52602e-06	0.00011864	Down2	.	.	COL24A1	Intergenic	chr1	86696823	86697038
chr10:67646381-67646462	-2.00333	0.631852	0.00187827	0.0208299	Down2	.	.	AC022538.1	Dis3 (3' distal regions)	chr10	67646381	67646462
chr14:80459331-80459437	-2.003	0.542775	0.00232818	0.0240497	Down2	.	RP11-526N18.1	RP11-526N18.1	Dis5 (5' distal regions)	chr14	80459331	80459437
chr10:57876594-57876675	-2.00186	0.124007	0.00862542	0.0567667	Down2NoFDR	.	.	ZWINT	Intergenic	chr10	57876594	57876675
chr12:25429240-25429321	-2.00186	0.124007	0.00862542	0.0567667	Down2NoFDR	.	KRAS	KRAS	Dis5 (5' distal regions)	chr12	25429240	25429321
chr13:49366089-49366170	-2.00122	0.00117956	0.0100649	0.0627405	Down2NoFDR	.	AL137118.1	AL137118.1	Dis5 (5' distal regions)	chr13	49366089	49366170
chr5:121017097-121017178	-2.00104	0.0431027	0.00935568	0.0599852	Down2NoFDR	.	RP11-510I6.3	RP11-510I6.3	Dis5 (5' distal regions)	chr5	121017097	121017178
chr6:75871380-75871461	-2.00104	0.0431027	0.00935568	0.0599852	Down2NoFDR	.	COL12A1	COL12A1	Intron	chr6	75871380	75871461
chr6:101112297-101112395	-2.00075	0.597443	0.00186626	0.0207406	Down2	.	.	RP1-121G13.3	Intron	chr6	101112297	101112395
chr8:57841781-57841956	-1.99961	1.39014	6.84519e-05	0.00204045	Down2	.	AC032027.1	AC032027.1	Dis5 (5' distal regions)	chr8	57841781	57841956
chr5:122790854-122791066	-1.99822	0.768828	0.00116333	0.0150083	Down2	.	CEP120	CEP120	Dis5 (5' distal regions)	chr5	122790854	122791066
chr1:66383721-66383802	-1.99755	0.244864	0.00590046	0.0440452	Down2	.	PDE4B	PDE4B	Intron	chr1	66383721	66383802
chr1:108622398-108622480	-1.99667	0.456111	0.0029177	0.0277205	Down2	.	RP11-356N1.2	RP11-356N1.2	Dis3 (3' distal regions)	chr1	108622398	108622480
chr15:94781997-94782126	-1.99666	0.490869	0.00295448	0.0279651	Down2	.	MCTP2, RP11-354B3.1	MCTP2	Intron	chr15	94781997	94782126
chr6:112908547-112908666	-1.99632	0.492839	0.00266616	0.0261789	Down2	.	RP1-159M24.1	RP1-159M24.1	Dis3 (3' distal regions)	chr6	112908547	112908666
chr8:14962732-14962854	-1.99368	0.537015	0.00257555	0.0255897	Down2	.	.	SGCZ	Intron	chr8	14962732	14962854
chr9:28782396-28782477	-1.99307	0.462439	0.00386488	0.0333523	Down2	.	.	LINGO2	Intergenic	chr9	28782396	28782477
chr4:138497727-138497961	-1.99235	0.956656	0.000535653	0.008731	Down2	.	PCDH18, RP11-714L20.1	RP11-714L20.1	Intron	chr4	138497727	138497961
chr4:38162643-38162808	-1.99231	0.831995	0.000822141	0.0117638	Down2	.	TBC1D1	TBC1D1	Dis3 (3' distal regions)	chr4	38162643	38162808
chr5:118654018-118654206	-1.99118	1.95027	1.0966e-06	9.33481e-05	Down2	.	TNFAIP8	TNFAIP8	Intron	chr5	118654018	118654206
chr6:147704229-147704310	-1.99096	0.244864	0.00605052	0.0448289	Down2	.	RP11-361F15.2	RP11-361F15.2	Intron	chr6	147704229	147704310
chr14:52867716-52867870	-1.98679	0.109859	0.0095872	0.060913	Down2NoFDR	.	.	TXNDC16	Dis3 (3' distal regions)	chr14	52867716	52867870
chr4:53530846-53530927	-1.9851	0.16593	0.00844151	0.055898	Down2NoFDR	.	RP11-177B4.2, USP46	USP46	Dis5 (5' distal regions)	chr4	53530846	53530927
chr8:106481270-106481357	-1.985	0.224604	0.00613166	0.0452127	Down2	.	ZFPM2	ZFPM2	Intron	chr8	106481270	106481357
chr1:246058981-246059076	-1.98342	0.578938	0.00197866	0.0215639	Down2	.	SMYD3	SMYD3	Intron	chr1	246058981	246059076
chrX:2793963-2794105	-1.98342	0.578938	0.00197866	0.0215639	Down2	.	ARSD, GYG2	GYG2	Intron	chrX	2793963	2794105
chr5:18527265-18527368	-1.98255	0.224604	0.00768985	0.0526291	Down2NoFDR	.	.	CTD-2023M8.1	Dis5 (5' distal regions)	chr5	18527265	18527368
chr4:29525832-29525970	-1.9824	0.637611	0.00162319	0.0188631	Down2	.	RNU6-1221P	RNU6-1221P	Dis3 (3' distal regions)	chr4	29525832	29525970
chr3:65369688-65369772	-1.98204	0.341366	0.0046677	0.0377553	Down2	.	MAGI1, RP11-88H12.2	MAGI1	Intron	chr3	65369688	65369772
chr3:101426402-101426483	-1.98011	0.00117956	0.0109661	0.0664036	Down2NoFDR	.	CEP97, RPL24, Y_RNA, ZBTB11	CEP97	Dis5 (5' distal regions)	chr3	101426402	101426483
chr8:72171757-72171931	-1.97949	0.745974	0.00207058	0.0222436	Down2	.	EYA1	EYA1	Intron	chr8	72171757	72171931
chr13:96182571-96182686	-1.97596	0.224604	0.00617777	0.0454079	Down2	.	CLDN10	CLDN10	Intron	chr13	96182571	96182686
chr18:33046958-33047039	-1.97543	0.70284	0.00164341	0.0190192	Down2	RP11-322E11.5	.	RP11-322E11.5	Promoter.Up	chr18	33046958	33047039
chr3:106680709-106680790	-1.97522	0.00117956	0.0111483	0.0671605	Down2NoFDR	.	.	RP11-52L11.4	Intron	chr3	106680709	106680790
chr1:241486965-241487071	-1.97511	0.660054	0.00200517	0.0217576	Down2	.	RGS7, RP11-306K13.1	RP11-306K13.1	Intron	chr1	241486965	241487071
chr13:107214209-107214290	-1.97504	0.0431027	0.0103807	0.0641446	Down2NoFDR	ARGLU1	.	ARGLU1	Promoter.Down	chr13	107214209	107214290
chr1:62738233-62738314	-1.97429	0.734419	0.00111768	0.01457	Down2	KANK4	.	KANK4	Promoter.Down	chr1	62738233	62738314
chr3:95326276-95326440	-1.97387	0.232687	0.00815529	0.054723	Down2NoFDR	.	.	AC108739.1	Dis3 (3' distal regions)	chr3	95326276	95326440
chr3:104296657-104296797	-1.97323	0.736942	0.00159204	0.0186056	Down2	.	.	RP11-281P11.1	Intergenic	chr3	104296657	104296797
chr12:91227229-91227316	-1.96989	0.150027	0.00865663	0.0569101	Down2NoFDR	.	RP11-20L19.1	RP11-20L19.1	Dis3 (3' distal regions)	chr12	91227229	91227316
chrX:30172160-30172281	-1.96928	0.553268	0.00279164	0.0269343	Down2	.	.	GS1-383H3.6	Intergenic	chrX	30172160	30172281
chr11:82232604-82232741	-1.96727	0.351507	0.0048215	0.0385587	Down2	.	.	RP11-179A16.1	Intron	chr11	82232604	82232741
chr3:66124452-66124535	-1.96727	0.333283	0.00516385	0.0404365	Down2	.	SLC25A26	SLC25A26	Intron	chr3	66124452	66124535
chr14:26497854-26497976	-1.96722	1.56369	4.95781e-05	0.00160903	Down2	.	.	RP11-314P15.2	Intron	chr14	26497854	26497976
chr18:43036446-43036527	-1.96583	0.557275	0.00273151	0.0265781	Down2	.	RP11-309E23.2, RP11-749H17.1	RP11-309E23.2	Intron	chr18	43036446	43036527
chrX:108754396-108754596	-1.96466	1.14143	0.000251579	0.00511497	Down2	.	GUCY2F, NXT2	NXT2	Dis5 (5' distal regions)	chrX	108754396	108754596
chr16:25823644-25823725	-1.96407	0.0133568	0.0145178	0.0797386	Down2NoFDR	.	RP11-185O21.1	RP11-185O21.1	Intron	chr16	25823644	25823725
chr1:215704063-215704198	-1.96406	0.905847	0.000706218	0.0105792	Down2	.	KCTD3	KCTD3	Dis5 (5' distal regions)	chr1	215704063	215704198
chr12:16029044-16029125	-1.96145	0.124007	0.00964398	0.0610741	Down2NoFDR	.	DERA, EPS8, RP11-6B19.2, STRAP	EPS8	Intron	chr12	16029044	16029125
chr3:165853688-165853821	-1.96121	0.53877	0.00269967	0.0263892	Down2	.	RP11-12N13.2, RP11-12N13.4, RP11-12N13.6	RP11-12N13.6	Dis3 (3' distal regions)	chr3	165853688	165853821
chr10:59854819-59855055	-1.9612	1.26907	0.00011652	0.00297571	Down2	.	RP11-123G9.1	RP11-123G9.1	Dis3 (3' distal regions)	chr10	59854819	59855055
chr18:34902513-34902661	-1.96002	1.06941	0.000445087	0.00768351	Down2	.	CELF4, RP11-797E24.3	RP11-797E24.3	Intron	chr18	34902513	34902661
chr11:128212945-128213030	-1.95972	0.285032	0.0056717	0.0429745	Down2	.	.	ETS1	Intergenic	chr11	128212945	128213030
chr10:18291035-18291210	-1.95908	1.1404	0.00021079	0.0045037	Down2	.	.	SLC39A12	Exon	chr10	18291035	18291210
chr1:215068735-215068850	-1.95835	0.164175	0.00810507	0.0544995	Down2NoFDR	.	RP11-323K10.1	RP11-323K10.1	Dis5 (5' distal regions)	chr1	215068735	215068850
chr4:117784570-117784703	-1.95835	0.164175	0.00810507	0.0544995	Down2NoFDR	.	RP11-97F8.1	RP11-97F8.1	Dis3 (3' distal regions)	chr4	117784570	117784703
chr8:50142711-50142830	-1.95813	0.407859	0.00386547	0.0333538	Down2	.	.	RP11-10H3.1	TES (transcription end sites)	chr8	50142711	50142830
chr18:33241862-33241971	-1.95733	0.504362	0.00336001	0.0304466	Down2	.	GALNT1	GALNT1	Intron	chr18	33241862	33241971
chr16:83469100-83469181	-1.95532	-0.160629	0.0179744	0.0914885	Down2NoFDR	.	RP11-543N12.1	RP11-543N12.1	Intron	chr16	83469100	83469181
chr6:64609530-64609611	-1.95532	-0.160629	0.0179744	0.0914885	Down2NoFDR	.	.	RP11-59D5__B.2	Intron	chr6	64609530	64609611
chr7:123486613-123486713	-1.95502	0.456111	0.00417573	0.0350869	Down2	HYAL4	.	HYAL4	Promoter.Up	chr7	123486613	123486713
chr7:105730206-105730288	-1.95397	0.206098	0.00780336	0.0531596	Down2NoFDR	.	SYPL1	SYPL1	TES (transcription end sites)	chr7	105730206	105730288
chr4:15452887-15452969	-1.95333	0.164175	0.00825309	0.0551429	Down2NoFDR	.	AC007016.3, C1QTNF7, CC2D2A, RP11-484O2.1, RP11-665G4.1	CC2D2A	Dis5 (5' distal regions)	chr4	15452887	15452969
chr2:105179105-105179362	-1.95269	1.22757	0.00014563	0.00347307	Down2	.	AC013402.4, U3	AC013402.4	Dis5 (5' distal regions)	chr2	105179105	105179362
chr6:123296029-123296211	-1.95146	1.16517	0.000200194	0.00434331	Down2	.	CLVS2	CLVS2	Dis5 (5' distal regions)	chr6	123296029	123296211
chr3:74089036-74089216	-1.95086	0.407859	0.00456925	0.0372118	Down2	.	RP11-508O18.1	RP11-508O18.1	Dis3 (3' distal regions)	chr3	74089036	74089216
chr3:70157403-70157513	-1.94993	0.184436	0.00755658	0.0519743	Down2NoFDR	.	RP11-963H1.1	RP11-963H1.1	Dis5 (5' distal regions)	chr3	70157403	70157513
chr3:95286365-95286446	-1.94993	0.184436	0.00755658	0.0519743	Down2NoFDR	.	.	AC108739.1	Intergenic	chr3	95286365	95286446
chr6:169152492-169152573	-1.94967	-0.0192966	0.0161658	0.0853539	Down2NoFDR	.	RP1-125N5.2	RP1-125N5.2	Dis3 (3' distal regions)	chr6	169152492	169152573
chr22:33567443-33567562	-1.94752	0.388168	0.00563506	0.0428088	Down2	.	RP1-302D9.3, RP1-302D9.5	RP1-302D9.3	Intron	chr22	33567443	33567562
chr1:238302114-238302226	-1.94711	0.0895987	0.0109783	0.0664421	Down2NoFDR	.	.	RP11-136B18.1	Dis5 (5' distal regions)	chr1	238302114	238302226
chr7:116195078-116195220	-1.94698	0.279488	0.00661206	0.0475895	Down2	.	AC006159.3, AC006159.4, AC006159.5, CAV1	AC006159.5	Intron	chr7	116195078	116195220
chr1:219679409-219679490	-1.94688	0.325768	0.00541107	0.0416462	Down2	.	.	RP11-95P13.2	Intergenic	chr1	219679409	219679490
chr7:56037690-56037812	-1.94614	-0.162384	0.0191244	0.0950066	Down2NoFDR	.	GBAS, MRPS17	GBAS	Intron	chr7	56037690	56037812
chr3:166794926-166795007	-1.94594	-0.311232	0.0245241	0.111318	Down2NoFDR	.	RP11-440K22.1	RP11-440K22.1	Dis3 (3' distal regions)	chr3	166794926	166795007
chr8:119894912-119894993	-1.94574	0.0616079	0.0115325	0.0686802	Down2NoFDR	.	TNFRSF11B	TNFRSF11B	Dis3 (3' distal regions)	chr8	119894912	119894993
chr7:66793215-66793379	-1.94187	1.36412	7.94075e-05	0.00225757	Down2	.	RP11-166O4.1, RP11-166O4.4, RP11-166O4.5, RP11-166O4.6, Y_RNA	RP11-166O4.6	Dis5 (5' distal regions)	chr7	66793215	66793379
chr10:82349725-82349908	-1.94175	0.522867	0.00302937	0.0284172	Down2	.	SH2D4B	SH2D4B	Intron	chr10	82349725	82349908
chr8:106458052-106458201	-1.94175	0.522867	0.00302937	0.0284172	Down2	.	ZFPM2	ZFPM2	Intron	chr8	106458052	106458201
chr3:30127214-30127388	-1.94151	0.339916	0.00532876	0.0412696	Down2	.	.	AC137674.1	Intergenic	chr3	30127214	30127388
chr7:6965989-6966070	-1.94098	-0.410642	0.0320847	0.131851	Down2NoFDR	RP11-740N7.4	.	RP11-740N7.4	Promoter.Up	chr7	6965989	6966070
chr6:126152894-126153034	-1.94049	0.244864	0.00713747	0.0500687	Down2NoFDR	.	NCOA7	NCOA7	Intron	chr6	126152894	126153034
chr1:109395481-109395562	-1.94013	-0.269309	0.0292336	0.124377	Down2NoFDR	AKNAD1	.	AKNAD1	Promoter.Up	chr1	109395481	109395562
chr3:148164186-148164281	-1.93997	0.784775	0.00128077	0.0160645	Down2	.	.	RP11-501O2.5	Dis3 (3' distal regions)	chr3	148164186	148164281
chr20:7668517-7668598	-1.9398	-0.160629	0.0193429	0.0956267	Down2NoFDR	.	AL031653.1	AL031653.1	Dis3 (3' distal regions)	chr20	7668517	7668598
chr11:35822677-35822798	-1.93942	0.720271	0.00190697	0.0210495	Down2	.	RP11-698N11.4	RP11-698N11.4	Intron	chr11	35822677	35822798
chr7:2551207-2551288	-1.93942	0.720271	0.00190697	0.0210495	Down2	LFNG	.	LFNG	Promoter.Up	chr7	2551207	2551288
chr5:123940021-123940128	-1.93868	0.845419	0.00111985	0.0145887	Down2	.	ZNF608	ZNF608	Dis3 (3' distal regions)	chr5	123940021	123940128
chr5:111856306-111856412	-1.93809	0.400345	0.00457139	0.0372176	Down2	.	RP11-159K7.1	RP11-159K7.1	Dis5 (5' distal regions)	chr5	111856306	111856412
chr10:52937258-52937339	-1.93761	0.307263	0.00640341	0.0465181	Down2	.	PRKG1	PRKG1	Intron	chr10	52937258	52937339
chrX:139908300-139908482	-1.93674	0.492839	0.00488301	0.0388923	Down2	.	CDR1	CDR1	Dis5 (5' distal regions)	chrX	139908300	139908482
chr7:123438036-123438123	-1.93601	0.456111	0.00459261	0.0373594	Down2	.	HYAL4, HYALP1, RP11-390E23.6, WASL	HYALP1	Dis5 (5' distal regions)	chr7	123438036	123438123
chr4:155271107-155271256	-1.93247	1.33394	0.000116917	0.00298294	Down2	.	DCHS2, RP11-290O12.1	DCHS2	Intron	chr4	155271107	155271256
chr7:121618755-121618846	-1.93094	0.488764	0.00376002	0.0327786	Down2	.	PTPRZ1	PTPRZ1	Intron	chr7	121618755	121618846
chr1:103572290-103572472	-1.93076	0.794847	0.00120721	0.015395	Down2	COL11A1	.	COL11A1	Promoter.Down	chr1	103572290	103572472
chr3:64272248-64272329	-1.93055	0.226359	0.0073224	0.0508674	Down2NoFDR	.	PRICKLE2	PRICKLE2	Intron	chr3	64272248	64272329
chr6:131065883-131065964	-1.93055	0.226359	0.0073224	0.0508674	Down2NoFDR	.	RP11-102N11.1	RP11-102N11.1	Dis3 (3' distal regions)	chr6	131065883	131065964
chr11:85492826-85492967	-1.92992	1.32293	0.000196324	0.00428062	Down2	.	SYTL2	SYTL2	Intron	chr11	85492826	85492967
chr3:186233026-186233234	-1.92963	1.67288	2.11856e-05	0.000865273	Down2	.	CRYGS, RP11-48F14.1, RP11-48F14.2, TBCCD1	RP11-48F14.1	Dis5 (5' distal regions)	chr3	186233026	186233234
chr1:108759097-108759322	-1.9293	1.5426	3.7498e-05	0.00131958	Down2	.	NBPF4, RP11-483I13.5, SLC25A24	SLC25A24	Dis5 (5' distal regions)	chr1	108759097	108759322
chr1:190422854-190422935	-1.92925	-0.00514842	0.0143696	0.0792125	Down2NoFDR	.	BRINP3, RP11-161I10.1, RP11-547I7.2	BRINP3	Intron	chr1	190422854	190422935
chr4:81414119-81414200	-1.92899	0.184436	0.00876672	0.0574034	Down2NoFDR	.	.	RP11-395C17.1	Intron	chr4	81414119	81414200
chr6:123344215-123344402	-1.92878	1.38147	0.000133356	0.00326661	Down2	.	CLVS2	CLVS2	Intron	chr6	123344215	123344402
chr1:84737166-84737247	-1.9286	0.415943	0.00599849	0.0445527	Down2	.	RP11-82H13.2, SAMD13, SNORA2	SNORA2	Dis5 (5' distal regions)	chr1	84737166	84737247
chr5:163773902-163774120	-1.9274	0.460773	0.00432433	0.0358701	Down2	.	CTC-340A15.2	CTC-340A15.2	Intron	chr5	163773902	163774120
chr4:137008603-137008728	-1.92728	0.355514	0.00522142	0.0407265	Down2	.	RP11-775H9.1, RP11-775H9.3	RP11-775H9.3	Dis5 (5' distal regions)	chr4	137008603	137008728
chr12:19833783-19833904	-1.92703	0.892423	0.00094386	0.0129486	Down2	.	.	RP11-405A12.2	Intron	chr12	19833783	19833904
chr1:85645298-85645479	-1.9263	1.13991	0.000448306	0.00772212	Down2	.	SYDE2	SYDE2	Intron	chr1	85645298	85645479
chr2:52511842-52511925	-1.92629	0.0832707	0.0135855	0.076331	Down2NoFDR	.	Y_RNA	Y_RNA	Intron	chr2	52511842	52511925
chr7:119346522-119346603	-1.92569	0.577751	0.00396377	0.033894	Down2	.	.	AC091320.1	Intron	chr7	119346522	119346603
chr3:94038699-94038780	-1.92546	0.388168	0.00623421	0.0456902	Down2	.	.	RNU7-108P	Intergenic	chr3	94038699	94038780
chr7:123507444-123507577	-1.9253	0.752924	0.00173989	0.0197432	Down2	.	HYAL4	HYAL4	Intron	chr7	123507444	123507577
chr9:15104902-15105070	-1.92419	1.57981	4.18637e-05	0.00143217	Down2	.	RP11-54D18.3, RP11-54D18.4	RP11-54D18.3	Intron	chr9	15104902	15105070
chr18:67274380-67274512	-1.92383	0.688691	0.00225225	0.023507	Down2	.	DOK6, RP11-465I4.2	RP11-465I4.2	Intron	chr18	67274380	67274512
chr5:125134141-125134233	-1.92354	0.164175	0.00939655	0.0601148	Down2NoFDR	.	.	CTC-394G3.1	Intergenic	chr5	125134141	125134233
chr4:101903029-101903169	-1.92331	1.24445	0.000197174	0.00429677	Down2	.	.	EMCN	Dis3 (3' distal regions)	chr4	101903029	101903169
chr3:189538329-189538421	-1.92252	0.680103	0.00253459	0.0253237	Down2	.	TP63	TP63	Intron	chr3	189538329	189538421
chr6:134085759-134085896	-1.92143	0.305508	0.00627904	0.0459117	Down2	.	RP3-323P13.2	RP3-323P13.2	Intron	chr6	134085759	134085896
chr11:130024542-130024695	-1.92127	0.726031	0.00186499	0.0207347	Down2	.	APLP2, ST14	ST14	Dis5 (5' distal regions)	chr11	130024542	130024695
chr6:132851594-132851772	-1.92018	1.42375	8.29695e-05	0.00232578	Down2	.	STX7, TAAR6, TAAR8, TAAR9	TAAR9	Dis5 (5' distal regions)	chr6	132851594	132851772
chr12:81896868-81896961	-1.91852	0.164175	0.0095657	0.0608613	Down2NoFDR	.	PPFIA2, RP11-617J18.1	PPFIA2	Intron	chr12	81896868	81896961
chr2:75693951-75694032	-1.91626	0.184436	0.0107903	0.065778	Down2NoFDR	.	snoU109, snoU13	snoU109	Dis5 (5' distal regions)	chr2	75693951	75694032
chr10:62477744-62477825	-1.91455	0.246835	0.00956514	0.0608613	Down2NoFDR	.	ANK3, ARL4P, RP11-131N11.4	ANK3	Intron	chr10	62477744	62477825
chr9:18870242-18870398	-1.91355	-0.0395569	0.0166623	0.0870343	Down2NoFDR	.	ADAMTSL1, AL158150.1	ADAMTSL1	Intron	chr9	18870242	18870398
chr8:70594336-70594513	-1.91354	1.04894	0.000582186	0.00923471	Down2	.	RP11-102F4.2, SULF1	RP11-102F4.2	Exon	chr8	70594336	70594513
chr13:33123059-33123172	-1.91314	0.38184	0.00538152	0.0415122	Down2	.	N4BP2L2, PDS5B	N4BP2L2	Dis5 (5' distal regions)	chr13	33123059	33123172
chr6:118990876-118990999	-1.91313	0.321411	0.00705308	0.0496807	Down2	.	CEP85L	CEP85L	Intron	chr6	118990876	118990999
chr13:46446822-46446982	-1.91311	0.794847	0.001332	0.0165069	Down2	.	SIAH3	SIAH3	Dis5 (5' distal regions)	chr13	46446822	46446982
chr3:78746409-78746581	-1.91277	1.40815	0.000109005	0.00283915	Down2	.	ROBO1	ROBO1	Intron	chr3	78746409	78746581
chr2:226329479-226329595	-1.91259	0.700011	0.00183887	0.0205237	Down2	.	.	NYAP2	Intron	chr2	226329479	226329595
chr1:233389599-233389753	-1.91221	1.28532	0.000210447	0.00449988	Down2	PCNXL2	.	PCNXL2	Promoter.Up	chr1	233389599	233389753
chr1:9845661-9845824	-1.91203	0.442268	0.00455836	0.0371573	Down2	.	CLSTN1, RP11-558F24.6	RP11-558F24.6	Intron	chr1	9845661	9845824
chr9:101685304-101685385	-1.91104	-0.160629	0.0205346	0.0993188	Down2NoFDR	.	COL15A1, RP11-92C4.4, RP11-92C4.6	COL15A1	Dis5 (5' distal regions)	chr9	101685304	101685385
chr5:105790482-105790609	-1.91092	0.569668	0.00442612	0.0364045	Down2	.	CTC-278L1.1	CTC-278L1.1	Dis5 (5' distal regions)	chr5	105790482	105790609
chr3:4697795-4697893	-1.91047	0.347431	0.00582309	0.0437075	Down2	.	ITPR1	ITPR1	Intron	chr3	4697795	4697893
chr5:32241205-32241370	-1.90985	1.33138	0.000153971	0.0035969	Down2	.	CTD-2186M15.1, MTMR12	MTMR12	Intron	chr5	32241205	32241370
chr4:158631247-158631328	-1.90908	0.00117956	0.0151232	0.0819187	Down2NoFDR	.	.	Y_RNA	Dis3 (3' distal regions)	chr4	158631247	158631328
chr11:94372105-94372450	-1.90869	0.970351	0.000854059	0.0120739	Down2	RP11-867G2.5	.	RP11-867G2.5	Promoter.Down	chr11	94372105	94372450
chr4:168155891-168155987	-1.90779	1.21236	0.000375617	0.00680672	Down2	SPOCK3	.	SPOCK3	Promoter.Up	chr4	168155891	168155987
chr8:98795856-98795946	-1.90771	0.579288	0.00327413	0.0299203	Down2	.	KB-1907C4.2, LAPTM4B, RNU7-177P, Y_RNA	KB-1907C4.2	Intron	chr8	98795856	98795946
chr8:119576490-119576648	-1.90726	0.94777	0.000775905	0.0112994	Down2	.	SAMD12	SAMD12	Intron	chr8	119576490	119576648
chr17:67219205-67219286	-1.90703	0.38184	0.00570599	0.0431469	Down2	ABCA10	.	ABCA10	Promoter.Up	chr17	67219205	67219286
chrX:150674375-150674485	-1.90703	0.38184	0.00570599	0.0431469	Down2	.	WI2-80269A6.1, XX-FW80269A6.1	WI2-80269A6.1	Dis5 (5' distal regions)	chrX	150674375	150674485
chr2:196177543-196177662	-1.90667	0.905847	0.000961791	0.0131209	Down2	.	.	RP11-762E8.1	Intergenic	chr2	196177543	196177662
chr10:33955983-33956064	-1.90589	0.460773	0.00485727	0.0387435	Down2	.	RP13-259N13.2	RP13-259N13.2	Dis5 (5' distal regions)	chr10	33955983	33956064
chr15:45131221-45131302	-1.90482	-0.160629	0.0240341	0.109868	Down2NoFDR	.	CTD-2008A1.1, CTD-2008A1.2, Y_RNA	Y_RNA	Intron	chr15	45131221	45131302
chr5:88339656-88339737	-1.90356	0.0431027	0.0130543	0.0744319	Down2NoFDR	.	.	MEF2C	Intron	chr5	88339656	88339737
chr21:24386501-24386653	-1.90332	0.831995	0.00126533	0.0159395	Down2	.	.	AP001255.2	Intergenic	chr21	24386501	24386653
chr4:171813139-171813284	-1.90309	1.07918	0.00135352	0.0166814	Down2	.	.	RP11-213L8.1	Promoter.Down	chr4	171813139	171813284
chr9:26687707-26687788	-1.90299	0.184436	0.00977822	0.0615436	Down2NoFDR	.	.	RP11-18A15.1	Dis5 (5' distal regions)	chr9	26687707	26687788
chr8:51529072-51529263	-1.90298	2.30669	2.63296e-07	3.21774e-05	Down2	.	.	SNTG1	Intron	chr8	51529072	51529263
chr18:74421816-74421995	-1.90252	0.250623	0.0117924	0.0696581	Down2NoFDR	.	AC139085.2	AC139085.2	Dis5 (5' distal regions)	chr18	74421816	74421995
chr2:198023522-198023632	-1.90199	0.658088	0.00220192	0.0231508	Down2	.	AC013264.2, ANKRD44	ANKRD44	Intron	chr2	198023522	198023632
chr5:108137623-108137737	-1.90081	1.31402	0.000209066	0.00448134	Down2	.	CTC-329H14.1, CTD-2197I11.1, FER	FER	Intron	chr5	108137623	108137737
chr5:117279556-117279637	-1.90032	0.752924	0.00162871	0.0188937	Down2	.	CTD-3179P9.1	CTD-3179P9.1	Intron	chr5	117279556	117279637
chrX:121460758-121460888	-1.90007	0.849732	0.00131771	0.0163814	Down2	.	.	RP11-417D4.1	Intergenic	chrX	121460758	121460888
chr4:136726103-136726250	-1.89989	0.801175	0.0015287	0.0181077	Down2	RP11-780O17.1	.	RP11-780O17.1	Promoter.Down	chr4	136726103	136726250
chr10:84539019-84539157	-1.89868	1.06308	0.000648735	0.0099431	Down2	.	NRG3	NRG3	Intron	chr10	84539019	84539157
chr2:157421693-157421811	-1.89827	0.519584	0.00391522	0.0336353	Down2	.	GPD2	GPD2	Intron	chr2	157421693	157421811
chr5:28968052-28968294	-1.89779	2.1642	2.46355e-06	0.000170113	Down2	.	CTD-2269E23.2	CTD-2269E23.2	Dis5 (5' distal regions)	chr5	28968052	28968294
chr18:1512159-1512240	-1.89665	0.307263	0.00746927	0.051613	Down2NoFDR	.	RP11-476K15.1	RP11-476K15.1	Intron	chr18	1512159	1512240
chr2:118466244-118466361	-1.89617	0.519584	0.00395045	0.0338049	Down2	.	.	DDX18	Dis3 (3' distal regions)	chr2	118466244	118466361
chr21:16964702-16964853	-1.89551	0.367907	0.00791922	0.0536605	Down2NoFDR	.	.	AJ009632.3	Intron	chr21	16964702	16964853
chr2:145532520-145532705	-1.89549	0.997393	0.000866837	0.0121893	Down2	.	.	RP11-514A9.1	Dis5 (5' distal regions)	chr2	145532520	145532705
chr3:75229757-75229890	-1.89542	0.718516	0.00204695	0.0220465	Down2	.	.	RP11-803B1.2	Dis5 (5' distal regions)	chr3	75229757	75229890
chr5:168669262-168669469	-1.89515	1.27117	0.000219611	0.00463779	Down2	.	.	SLIT3	Intron	chr5	168669262	168669469
chr6:124348090-124348171	-1.89486	0.184436	0.0099197	0.0621762	Down2NoFDR	.	.	RP11-374A22.1	Intron	chr6	124348090	124348171
chr1:220310888-220311012	-1.89458	1.28693	0.000278313	0.00547985	Down2	IARS2, snoU13	.	IARS2	Promoter.Up	chr1	220310888	220311012
chr1:99697866-99697947	-1.89445	0.244864	0.00845836	0.0559672	Down2NoFDR	.	LPPR4	LPPR4	Dis5 (5' distal regions)	chr1	99697866	99697947
chr4:185366197-185366289	-1.89362	0.272855	0.00958064	0.0608871	Down2NoFDR	.	IRF2, RP11-326I11.3, RP11-326I11.5, SNORD79	SNORD79	Intron	chr4	185366197	185366289
chr8:113758524-113758605	-1.89358	0.0616079	0.0133815	0.0755956	Down2NoFDR	.	.	CSMD3	Intron	chr8	113758524	113758605
chr5:171493889-171493996	-1.89234	0.0133568	0.0167216	0.0872808	Down2NoFDR	.	AC113342.1, STK10	STK10	Intron	chr5	171493889	171493996
chr4:74316473-74316650	-1.8918	0.101776	0.013233	0.0750752	Down2NoFDR	AFP	.	AFP	Promoter.Up	chr4	74316473	74316650
chr5:90190361-90190537	-1.89166	0.643792	0.00419238	0.035161	Down2	.	GPR98	GPR98	Intron	chr5	90190361	90190537
chr11:82852187-82852427	-1.89165	2.17015	5.90527e-07	5.97992e-05	Down2	.	PCF11, RP11-113K21.2, RP11-113K21.3, RP11-113K21.4, RP11-727A23.11, RP11-727A23.4, RP11-727A23.5	PCF11	Dis5 (5' distal regions)	chr11	82852187	82852427
chr14:40677570-40677651	-1.88885	0.26534	0.00826525	0.0552054	Down2NoFDR	.	.	RP11-662J14.1	Intergenic	chr14	40677570	40677651
chr6:73234063-73234204	-1.88777	0.682423	0.00257902	0.0256113	Down2	RP11-135M8__A.1	.	RP11-135M8__A.1	Promoter.Down	chr6	73234063	73234204
chr8:53372797-53372976	-1.88777	0.682423	0.00257902	0.0256113	Down2	ST18	.	ST18	Promoter.Down	chr8	53372797	53372976
chr6:130947155-130947236	-1.88741	0.109859	0.0131377	0.0747449	Down2NoFDR	.	.	Y_RNA	Intergenic	chr6	130947155	130947236
chr5:81074969-81075116	-1.88714	1.31471	0.000178775	0.00400123	Down2	.	SSBP2	SSBP2	Dis5 (5' distal regions)	chr5	81074969	81075116
chr18:40441358-40441503	-1.88669	1.07948	0.000537272	0.00874107	Down2	.	.	RIT2	Intron	chr18	40441358	40441503
chr2:90259561-90259760	-1.88631	0.877507	0.00112746	0.0146683	Down2	.	AC113612.1, AC113612.2	AC113612.2	Promoter.Up	chr2	90259561	90259760
chr5:94694672-94694753	-1.8843	0.293115	0.00819749	0.054889	Down2NoFDR	.	FAM81B	FAM81B	Dis5 (5' distal regions)	chr5	94694672	94694753
chr5:42667069-42667203	-1.88405	1.59268	4.27059e-05	0.00145528	Down2	.	GHR	GHR	Intron	chr5	42667069	42667203
chr10:25233848-25233941	-1.88404	0.426365	0.0053182	0.0412099	Down2	.	PRTFDC1, RP11-165A20.3	PRTFDC1	Intron	chr10	25233848	25233941
chr6:22335197-22335279	-1.88404	0.426365	0.0053182	0.0412099	Down2	.	PRL	PRL	Intron	chr6	22335197	22335279
chr8:93140670-93140773	-1.88402	0.496847	0.0042756	0.0355874	Down2	.	RP11-777J24.1, RUNX1T1	RP11-777J24.1	Dis5 (5' distal regions)	chr8	93140670	93140773
chr4:130899579-130899736	-1.88298	0.557275	0.00383988	0.0331939	Down2	.	.	RNY5P4	Dis3 (3' distal regions)	chr4	130899579	130899736
chr10:87042474-87042560	-1.88162	0.206098	0.00975761	0.0614738	Down2NoFDR	.	.	RP11-181F12.1	Intergenic	chr10	87042474	87042560
chr5:91715888-91715969	-1.88149	-0.595869	0.0484018	0.17085	Down2NoFDR	.	AC120120.1	AC120120.1	Intron	chr5	91715888	91715969
chr4:151080273-151080376	-1.88133	0.496847	0.00508379	0.0399849	Down2	.	DCLK2	DCLK2	Intron	chr4	151080273	151080376
chr4:30621343-30621676	-1.87967	1.43459	0.000156086	0.00363418	Down2	.	.	PCDH7	Intergenic	chr4	30621343	30621676
chr4:166347527-166347608	-1.87954	0.367691	0.00638757	0.0464428	Down2	.	CPE	CPE	Intron	chr4	166347527	166347608
chr5:33368060-33368237	-1.87931	1.16745	0.000484199	0.00810931	Down2	.	.	CTD-2066L21.3	Intergenic	chr5	33368060	33368237
chr18:31185389-31185470	-1.87845	0.577751	0.00381662	0.0330984	Down2	ASXL3	.	ASXL3	Promoter.Up	chr18	31185389	31185470
chr18:71730450-71730552	-1.87816	0.715958	0.00285936	0.0273447	Down2	.	FBXO15, RP11-25L3.3	FBXO15	Dis5 (5' distal regions)	chr18	71730450	71730552
chr12:82921075-82921233	-1.87803	1.48083	9.80081e-05	0.00262226	Down2	.	RP11-263K4.3, RP11-263K4.4, RP11-263K4.5	RP11-263K4.3	Dis5 (5' distal regions)	chr12	82921075	82921233
chr9:25467909-25468044	-1.87734	0.652328	0.00260707	0.0257953	Down2	.	.	TUSC1	Intergenic	chr9	25467909	25468044
chr7:106767037-106767243	-1.87722	0.942508	0.0012278	0.0155858	Down2	.	CTA-360L10.1, HBP1, PRKAR2B	CTA-360L10.1	Intron	chr7	106767037	106767243
chr3:151097284-151097395	-1.8766	0.91969	0.00162467	0.0188691	Down2	.	MED12L, P2RY12, P2RY13	P2RY12	Dis5 (5' distal regions)	chr3	151097284	151097395
chr14:60650578-60650659	-1.87641	0.367691	0.00646452	0.0468408	Down2	.	DHRS7, PCNXL4	DHRS7	Dis5 (5' distal regions)	chr14	60650578	60650659
chr13:75942384-75942465	-1.87551	0.583601	0.00360348	0.0318771	Down2	.	TBC1D4, TBC1D4-AS1	TBC1D4-AS1	Intron	chr13	75942384	75942465
chr3:141929989-141930135	-1.8753	1.02867	0.000785604	0.0114005	Down2	.	GK5, RP11-485G4.2	GK5	Intron	chr3	141929989	141930135
chr5:6865797-6865904	-1.87524	0.353759	0.00899504	0.0584503	Down2NoFDR	.	RP11-332J15.2	RP11-332J15.2	Dis5 (5' distal regions)	chr5	6865797	6865904
chr13:77211823-77211991	-1.87521	0.164175	0.0111335	0.0671022	Down2NoFDR	.	.	KCTD12	Intergenic	chr13	77211823	77211991
chr1:87205924-87206048	-1.87407	0.578938	0.00379727	0.0329789	Down2	.	RP4-612B15.2, RP4-612B15.3, RP4-651E10.4, SH3GLB1	SH3GLB1	Intron	chr1	87205924	87206048
chr18:53877781-53878003	-1.87328	0.605526	0.00385972	0.0333224	Down2	.	CTD-2008L17.2	CTD-2008L17.2	Dis5 (5' distal regions)	chr18	53877781	53878003
chr6:141883685-141883857	-1.87327	0.870192	0.00151978	0.0180221	Down2	.	.	RP11-63E9.1	Intergenic	chr6	141883685	141883857
chr3:100935662-100935743	-1.87303	0.325768	0.00721513	0.0504289	Down2NoFDR	.	snoU13	snoU13	Dis3 (3' distal regions)	chr3	100935662	100935743
chr4:166169530-166169653	-1.87298	0.718516	0.00282391	0.0271241	Down2	.	GK3P, KLHL2, TMEM192	KLHL2	Intron	chr4	166169530	166169653
chr3:155918346-155918427	-1.87211	0.448596	0.00705757	0.0496901	Down2	.	RP11-118D22.3	RP11-118D22.3	Intron	chr3	155918346	155918427
chr12:68336536-68336740	-1.87166	0.373451	0.00726369	0.050648	Down2NoFDR	.	GS1-410F4.4, GS1-410F4.5	GS1-410F4.4	Intron	chr12	68336536	68336740
chr5:59555678-59555871	-1.87149	0.665602	0.00326758	0.0298823	Down2	.	PDE4D	PDE4D	Intron	chr5	59555678	59555871
chr9:27447176-27447351	-1.87132	0.791103	0.00237666	0.0243455	Down2	.	MOB3B	MOB3B	Intron	chr9	27447176	27447351
chr4:116213439-116213712	-1.87024	1.71408	3.01879e-05	0.00112544	Down2	.	.	NDST4	Intergenic	chr4	116213439	116213712
chr12:42491855-42492130	-1.8699	0.980843	0.00138933	0.0169896	Down2	.	GXYLT1, RP11-440G2.2	RP11-440G2.2	Intron	chr12	42491855	42492130
chr3:93666448-93666547	-1.86776	0.224604	0.0105271	0.0647248	Down2NoFDR	.	ARL13B, PROS1, Y_RNA	PROS1	Intron	chr3	93666448	93666547
chr5:127923015-127923130	-1.86703	0.339916	0.00803716	0.0542104	Down2NoFDR	.	FBN2, SLC27A6	FBN2	Intron	chr5	127923015	127923130
chr6:47226595-47226676	-1.86582	0.246835	0.0115763	0.0688372	Down2NoFDR	.	.	TNFRSF21	Intron	chr6	47226595	47226676
chr6:56235486-56235579	-1.8654	0.736524	0.00256044	0.0254981	Down2	.	COL21A1, RP3-445N2.1	COL21A1	Intron	chr6	56235486	56235579
chr21:15335702-15335803	-1.86524	0.402316	0.00722766	0.0504805	Down2NoFDR	.	AP001634.1	AP001634.1	Promoter.Up	chr21	15335702	15335803
chr2:178154680-178154818	-1.86514	0.38184	0.00648531	0.0469179	Down2	.	AC079305.10, NFE2L2, RP11-337N6.1, RP11-337N6.2	NFE2L2	Intron	chr2	178154680	178154818
chr14:37242438-37242519	-1.86382	0.16593	0.0123702	0.0718236	Down2NoFDR	.	RP11-81F13.1, RP11-81F13.2, SLC25A21	SLC25A21	Intron	chr14	37242438	37242519
chr7:142997067-142997176	-1.86359	0.726599	0.00373772	0.0326588	Down2	.	AC073342.12, CASP2, CLCN1, GSTK1, TMEM139	CASP2	Promoter.Down	chr7	142997067	142997176
chr1:218344788-218344956	-1.86329	0.751091	0.00246817	0.0249359	Down2	.	.	RRP15	Dis3 (3' distal regions)	chr1	218344788	218344956
chr3:99928919-99929056	-1.86314	0.838785	0.00209754	0.0224346	Down2	.	CMSS1, RP11-15N24.4, TMEM30C	TMEM30C	Intron	chr3	99928919	99929056
chr3:171565098-171565255	-1.86312	1.44451	0.000126944	0.00316879	Down2	.	PLD1, PP13439, TMEM212	TMEM212	Intron	chr3	171565098	171565255
chr4:53001554-53001662	-1.86156	0.549679	0.00667854	0.047902	Down2	.	.	SPATA18	Dis3 (3' distal regions)	chr4	53001554	53001662
chrX:122387255-122387365	-1.86145	0.712756	0.00307903	0.0287219	Down2	.	.	GRIA3	Exon	chrX	122387255	122387365
chr10:88638887-88638973	-1.85918	0.61792	0.00337001	0.030495	Down2	.	BMPR1A, RP11-420K10.1	RP11-420K10.1	Intron	chr10	88638887	88638973
chr1:186807966-186808107	-1.85857	0.875752	0.00145821	0.0175333	Down2	.	PLA2G4A	PLA2G4A	Intron	chr1	186807966	186808107
chr6:154477292-154477458	-1.85826	1.70657	2.64678e-05	0.00102507	Down2	.	IPCEF1	IPCEF1	Exon	chr6	154477292	154477458
chr7:8075682-8075785	-1.8581	0.742852	0.00221477	0.0232641	Down2	.	GLCCI1	GLCCI1	Intron	chr7	8075682	8075785
chr14:41750124-41750205	-1.85764	0.124007	0.0136605	0.0766209	Down2NoFDR	.	RP11-629F19.1	RP11-629F19.1	Dis5 (5' distal regions)	chr14	41750124	41750205
chr2:118479535-118479686	-1.85755	1.54101	0.000146763	0.00348949	Down2	.	.	DDX18	Dis3 (3' distal regions)	chr2	118479535	118479686
chr10:69962863-69962963	-1.85699	0.522867	0.00640171	0.04651	Down2	.	ATOH7, RP11-153K11.3	ATOH7	Intron	chr10	69962863	69962963
chr2:196279317-196279542	-1.85658	0.678348	0.00304484	0.0285146	Down2	.	.	RP11-762E8.1	Dis5 (5' distal regions)	chr2	196279317	196279542
chr12:89629588-89629731	-1.85638	1.48716	7.47776e-05	0.00216351	Down2	.	.	RP11-13A1.3	Intron	chr12	89629588	89629731
chr10:89882419-89882610	-1.85558	0.968247	0.00097603	0.013242	Down2	.	.	SNORD74	Intergenic	chr10	89882419	89882610
chr3:148598608-148598714	-1.85429	0.537015	0.00612598	0.0451793	Down2	CPA3	.	CPA3	Promoter.Up	chr3	148598608	148598714
chr11:38810204-38810385	-1.85425	0.758955	0.00265236	0.0260818	Down2	.	.	RP11-64I17.1	Intergenic	chr11	38810204	38810385
chr3:193411657-193411761	-1.85391	0.678348	0.00311436	0.0289347	Down2	.	OPA1	OPA1	Intron	chr3	193411657	193411761
chr4:180636367-180636570	-1.85297	1.57425	5.10455e-05	0.00164125	Down2	.	.	RP11-774G5.1	Intergenic	chr4	180636367	180636570
chr7:137465612-137465873	-1.85279	1.288	0.000287058	0.00559756	Down2	.	DGKI	DGKI	Intron	chr7	137465612	137465873
chr7:158658237-158658318	-1.85253	0.367691	0.00703747	0.0496019	Down2	.	ESYT2, WDR60	WDR60	Intron	chr7	158658237	158658318
chr4:123140107-123140188	-1.8524	0.232687	0.0127985	0.0734938	Down2NoFDR	KIAA1109	.	KIAA1109	Promoter.Up	chr4	123140107	123140188
chr3:68106896-68107087	-1.852	1.21074	0.00034249	0.00636849	Down2	.	.	FAM19A1	Intron	chr3	68106896	68107087
chr19:29372691-29372828	-1.85152	0.645694	0.0034143	0.0307323	Down2	.	snoU13	snoU13	Promoter.Up	chr19	29372691	29372828
chr2:187772790-187772871	-1.85101	0.184436	0.011573	0.0688325	Down2NoFDR	.	.	ZSWIM2	Intergenic	chr2	187772790	187772871
chr1:172688945-172689070	-1.85092	0.117679	0.0160894	0.0851219	Down2NoFDR	.	.	RP1-15D23.2	Dis5 (5' distal regions)	chr1	172688945	172689070
chr6:47992344-47992448	-1.85078	0.980843	0.000971971	0.0132006	Down2	.	PTCHD4	PTCHD4	Intron	chr6	47992344	47992448
chr2:159077689-159077790	-1.84978	0.694251	0.00260589	0.0257868	Down2	.	.	UPP2	Intron	chr2	159077689	159077790
chr12:55353350-55353515	-1.84866	0.492839	0.00633588	0.0462026	Down2	.	TESPA1	TESPA1	Intron	chr12	55353350	55353515
chr10:115826821-115826902	-1.84814	-0.167928	0.0282363	0.121482	Down2NoFDR	.	ADRB1	ADRB1	Dis5 (5' distal regions)	chr10	115826821	115826902
chr11:24850882-24850963	-1.84794	0.184436	0.0116963	0.0692932	Down2NoFDR	.	.	LUZP2	Intron	chr11	24850882	24850963
chr1:86456856-86456937	-1.84794	0.184436	0.0116963	0.0692932	Down2NoFDR	.	RP4-682E18.1	RP4-682E18.1	Intron	chr1	86456856	86456937
chr5:102006102-102006183	-1.84794	0.184436	0.0116963	0.0692932	Down2NoFDR	.	.	CTD-2340E1.2	Promoter.Down	chr5	102006102	102006183
chr13:101310727-101310863	-1.84692	0.488764	0.00531006	0.0411802	Down2	.	TMTC4	TMTC4	Intron	chr13	101310727	101310863
chr8:109581964-109582045	-1.84646	0.374019	0.00724889	0.0505735	Down2NoFDR	.	RP11-25P11.2, RP11-790J24.1	RP11-25P11.2	Dis5 (5' distal regions)	chr8	109581964	109582045
chr3:24406739-24406882	-1.84645	1.09996	0.000587639	0.00929335	Down2	.	.	THRB	Intron	chr3	24406739	24406882
chr18:13236172-13236260	-1.84636	0.224604	0.0151538	0.0820222	Down2NoFDR	RP11-756J15.3	.	RP11-756J15.3	Promoter.Down	chr18	13236172	13236260
chr16:58505181-58505277	-1.84615	-0.0378018	0.0215711	0.102336	Down2NoFDR	NDRG4	.	NDRG4	Promoter.Up	chr16	58505181	58505277
chr4:118954438-118954519	-1.84468	0.569668	0.00471988	0.0380028	Down2	NDST3	.	NDST3	Promoter.Up	chr4	118954438	118954519
chr17:25812772-25812853	-1.84466	0.367691	0.00732195	0.0508674	Down2NoFDR	.	KSR1, RP11-720N19.1, RP11-720N19.2	KSR1	Intron	chr17	25812772	25812853
chr4:149521793-149521880	-1.84463	-0.127976	0.0289445	0.12358	Down2NoFDR	.	.	RP11-655B23.1	Dis3 (3' distal regions)	chr4	149521793	149521880
chr3:44324140-44324221	-1.84448	0.448596	0.00794601	0.0537817	Down2NoFDR	.	TOPAZ1	TOPAZ1	Intron	chr3	44324140	44324221
chr5:159927931-159928019	-1.84395	0.886155	0.00161995	0.0188427	Down2	.	.	PTTG1	Dis3 (3' distal regions)	chr5	159927931	159928019
chr3:158461548-158461629	-1.84395	0.857247	0.0015391	0.0182008	Down2	.	MFSD1, RARRES1, RP11-379F4.1, RP11-379F4.4, RP11-379F4.6, RP11-379F4.7, RP11-379F4.8	RP11-379F4.4	Intron	chr3	158461548	158461629
chr9:2372761-2372842	-1.84318	-0.0378018	0.021765	0.102938	Down2NoFDR	.	.	RP11-125B21.2	Dis3 (3' distal regions)	chr9	2372761	2372842
chr2:143493769-143494002	-1.84206	2.15297	1.33084e-06	0.000107261	Down2	.	.	KYNU	Intergenic	chr2	143493769	143494002
chr6:112940127-112940236	-1.84198	0.775156	0.00229176	0.0237835	Down2	RP1-159M24.1	.	RP1-159M24.1	Promoter.Up	chr6	112940127	112940236
chr6:140295306-140295387	-1.84145	0.26534	0.0107199	0.0654885	Down2NoFDR	.	.	RP3-332B22.1	Intergenic	chr6	140295306	140295387
chr6:126227685-126227851	-1.84131	1.36783	0.000196588	0.00428518	Down2	.	NCOA7	NCOA7	Intron	chr6	126227685	126227851
chr6:152445721-152445874	-1.84055	0.99302	0.00101573	0.0136277	Down2	.	SYNE1	SYNE1	Intron	chr6	152445721	152445874
chr1:84371088-84371174	-1.84043	0.353759	0.010445	0.0644127	Down2NoFDR	.	RP11-475O6.1, TTLL7	TTLL7	Intron	chr1	84371088	84371174
chr8:15305740-15305856	-1.84022	1.26274	0.000482666	0.00809744	Down2	.	TUSC3	TUSC3	Intron	chr8	15305740	15305856
chr5:161716659-161716770	-1.83944	0.96474	0.00127489	0.0160163	Down2	.	.	RP11-96G10.1	Intergenic	chr5	161716659	161716770
chr10:46762197-46762278	-1.83883	-0.0655768	0.0242416	0.110533	Down2NoFDR	.	CTGLF8P, CTSLP5, DUSP8P3, GLUD1P7, RP11-342C24.8	GLUD1P7	Promoter.Up	chr10	46762197	46762278
chr1:185460191-185460314	-1.83837	1.00686	0.00151842	0.0180194	Down2	.	.	CTA-277P6.1	Dis5 (5' distal regions)	chr1	185460191	185460314
chr13:110431548-110431766	-1.83831	1.14368	0.000708855	0.0105979	Down2	.	IRS2	IRS2	Intron	chr13	110431548	110431766
chrX:133898418-133898541	-1.8379	0.496847	0.00612234	0.0451694	Down2	PLAC1	.	PLAC1	Promoter.Up	chrX	133898418	133898541
chr18:13812084-13812165	-1.83782	0.16593	0.0137213	0.0768327	Down2NoFDR	.	MC5R, RNMT	MC5R	Dis5 (5' distal regions)	chr18	13812084	13812165
chr11:44200881-44200968	-1.83719	0.411935	0.00760172	0.0521749	Down2NoFDR	.	EXT2	EXT2	Intron	chr11	44200881	44200968
chr4:159739220-159739420	-1.8353	1.50685	8.873e-05	0.00243793	Down2	.	FNIP2	FNIP2	Intron	chr4	159739220	159739420
chr16:62947357-62947503	-1.83513	1.15551	0.000599769	0.00942232	Down2	.	.	RP11-50O21.1	Intergenic	chr16	62947357	62947503
chr7:112614198-112614280	-1.8351	0.305508	0.0092585	0.0595516	Down2NoFDR	.	AC018464.3, C7orf60	AC018464.3	Intron	chr7	112614198	112614280
chr7:94732655-94732819	-1.83507	1.78001	6.34527e-05	0.00192889	Down2	.	.	AC002429.4	Intron	chr7	94732655	94732819
chr9:74818251-74818390	-1.8347	1.28532	0.000269722	0.00535905	Down2	.	GDA	GDA	Intron	chr9	74818251	74818390
chr3:156429902-156430005	-1.83431	0.628263	0.0058912	0.0440035	Down2	.	TIPARP	TIPARP	TES (transcription end sites)	chr3	156429902	156430005
chr12:15493248-15493329	-1.83363	0.124007	0.0150165	0.0815602	Down2NoFDR	.	PTPRO, RERG	RERG	Intron	chr12	15493248	15493329
chr12:100018466-100018547	-1.8329	0.124007	0.0148324	0.0808621	Down2NoFDR	.	FAM71C	FAM71C	Intron	chr12	100018466	100018547
chr5:166126326-166126413	-1.83231	0.279488	0.0102456	0.0635694	Down2NoFDR	.	.	CTB-7E3.1	Intergenic	chr5	166126326	166126413
chr6:80921674-80921815	-1.83206	0.754679	0.00259866	0.0257409	Down2	.	BCKDHB	BCKDHB	Intron	chr6	80921674	80921815
chr5:113782946-113783027	-1.8315	0.537015	0.0050706	0.0399092	Down2	.	KCNN2	KCNN2	Intron	chr5	113782946	113783027
chr2:197014776-197014968	-1.831	1.07945	0.000937948	0.0128787	Down2	RP11-347P5.1	.	RP11-347P5.1	Promoter.Up	chr2	197014776	197014968
chrX:31442115-31442263	-1.83054	0.726904	0.00341006	0.0307089	Down2	.	DMD	DMD	Intron	chrX	31442115	31442263
chr6:141785706-141785943	-1.82993	0.305508	0.00943658	0.0602728	Down2NoFDR	.	RP11-63E9.1	RP11-63E9.1	Dis3 (3' distal regions)	chr6	141785706	141785943
chr8:54108337-54108472	-1.82992	0.794847	0.0022857	0.02373	Down2	.	OPRK1, RP11-162D9.1, RP11-162D9.3	RP11-162D9.3	Intron	chr8	54108337	54108472
chr8:112907208-112907302	-1.82963	0.510995	0.00774615	0.0528891	Down2NoFDR	.	.	RP11-58O3.2	Intergenic	chr8	112907208	112907302
chr11:44131885-44132049	-1.82936	1.01884	0.00114384	0.0148373	Down2	.	ACCS, CTD-2609K8.3, EXT2	EXT2	Intron	chr11	44131885	44132049
chr5:172264941-172265024	-1.82925	0.718019	0.00284232	0.0272381	Down2	.	ERGIC1, RP11-536N17.1	ERGIC1	Intron	chr5	172264941	172265024
chr6:134478024-134478159	-1.8285	0.689938	0.00491771	0.0391052	Down2	.	SGK1, snoU13	SGK1	Dis5 (5' distal regions)	chr6	134478024	134478159
chr4:13454686-13454823	-1.82839	1.15026	0.000555257	0.00894661	Down2	.	RAB28	RAB28	Intron	chr4	13454686	13454823
chr6:147769455-147769600	-1.8282	0.530687	0.00519536	0.0405943	Down2	.	.	SAMD5	Dis3 (3' distal regions)	chr6	147769455	147769600
chr13:49135705-49135804	-1.82798	0.0832707	0.0186709	0.0935442	Down2NoFDR	.	RCBTB2	RCBTB2	Dis5 (5' distal regions)	chr13	49135705	49135804
chr11:128586721-128586802	-1.82789	-0.140153	0.0293487	0.124674	Down2NoFDR	.	FLI1, FLI1-AS1, RP11-744N12.3	FLI1-AS1	Intron	chr11	128586721	128586802
chr3:99594517-99594598	-1.8268	0.488764	0.00668507	0.0479175	Down2	FILIP1L	.	FILIP1L	Promoter.Down	chr3	99594517	99594598
chr6:127724907-127725015	-1.8259	0.585266	0.00505271	0.0398162	Down2	.	KIAA0408, RP1-177A13.1, RP3-403A15.1	RP1-177A13.1	Dis5 (5' distal regions)	chr6	127724907	127725015
chr17:53434189-53434376	-1.82564	1.26167	0.000342076	0.0063671	Down2	.	HLF, RP11-515O17.3	RP11-515O17.3	Dis5 (5' distal regions)	chr17	53434189	53434376
chr7:51006848-51006929	-1.82501	0.184436	0.01287	0.0738041	Down2NoFDR	.	.	RP4-724E13.2	Intron	chr7	51006848	51006929
chr8:118981949-118982030	-1.82501	0.184436	0.01287	0.0738041	Down2NoFDR	.	.	EXT1	Intron	chr8	118981949	118982030
chr6:8847054-8847169	-1.825	0.530687	0.00526252	0.0409418	Down2	.	.	RP11-314C16.1	Intergenic	chr6	8847054	8847169
chr3:35546706-35546829	-1.82499	0.658088	0.00371244	0.0325189	Down2	.	.	ARPP21	Intergenic	chr3	35546706	35546829
chr12:74835998-74836223	-1.82391	1.6175	4.75456e-05	0.00156469	Down2	.	RP11-81H3.2	RP11-81H3.2	Dis5 (5' distal regions)	chr12	74835998	74836223
chr7:35336248-35336329	-1.82357	-0.0192966	0.0236671	0.10874	Down2NoFDR	.	AC009531.2, TBX20	AC009531.2	Dis5 (5' distal regions)	chr7	35336248	35336329
chrX:21992106-21992236	-1.8232	0.991065	0.00115347	0.0149129	Down2	.	LL0XNC01-39B3.1, SMS	SMS	Intron	chrX	21992106	21992236
chr8:74973530-74973657	-1.82319	1.08581	0.00109104	0.014325	Down2	.	RP11-6I2.3, RP11-6I2.4	RP11-6I2.3	Intron	chr8	74973530	74973657
chr14:34441799-34441934	-1.82318	0.905847	0.00143681	0.0173755	Down2	.	AL358340.1, EGLN3	AL358340.1	Intron	chr14	34441799	34441934
chr9:107307035-107307169	-1.82256	0.414187	0.00797861	0.0539466	Down2NoFDR	.	OR13C3, OR13C4, OR13C8, OR13F1	OR13C3	Dis5 (5' distal regions)	chr9	107307035	107307169
chr7:112784132-112784318	-1.82247	1.64949	6.7183e-05	0.00201117	Down2	RP11-736E3.1	.	RP11-736E3.1	Promoter.Up	chr7	112784132	112784318
chr2:103378269-103378525	-1.82244	1.31206	0.000282123	0.00553545	Down2	TMEM182	.	TMEM182	Promoter.Up	chr2	103378269	103378525
chr7:125850917-125851256	-1.82244	1.39308	0.000243711	0.00500262	Down2	.	.	AC000370.2	Intergenic	chr7	125850917	125851256
chr14:103154268-103154349	-1.82195	0.184436	0.0130057	0.0742787	Down2NoFDR	.	RCOR1, RP11-661D19.1, Y_RNA	Y_RNA	Intron	chr14	103154268	103154349
chr8:73617323-73617404	-1.82195	0.184436	0.0130057	0.0742787	Down2NoFDR	.	RP11-313C15.1	RP11-313C15.1	Intron	chr8	73617323	73617404
chr11:129187643-129187763	-1.82187	0.505435	0.00695635	0.0491846	Down2	.	ARHGAP32	ARHGAP32	Dis5 (5' distal regions)	chr11	129187643	129187763
chr7:90680106-90680254	-1.82091	1.04127	0.00238587	0.024412	Down2	.	.	CDK14	Intron	chr7	90680106	90680254
chr3:119772306-119772434	-1.82016	0.488764	0.00594341	0.0442901	Down2	.	GSK3B, RP11-18H7.1, RP11-767L7.1, RP11-767L7.2	RP11-767L7.2	Intron	chr3	119772306	119772434
chr14:31963994-31964081	-1.81978	0.414187	0.00806829	0.0543391	Down2NoFDR	.	CTD-2213F21.1, DTD2, GPR33, NUBPL, RP11-176H8.1	NUBPL	Intron	chr14	31963994	31964081
chr18:1513696-1513786	-1.81852	0.474616	0.00641374	0.0465587	Down2	.	RP11-476K15.1	RP11-476K15.1	Intron	chr18	1513696	1513786
chr8:120338916-120338997	-1.81849	0.448596	0.00870951	0.0571462	Down2NoFDR	.	.	RP11-4K16.2	Intergenic	chr8	120338916	120338997
chr2:111577818-111577954	-1.81653	0.801175	0.00225862	0.0235453	Down2	.	ACOXL	ACOXL	Intron	chr2	111577818	111577954
chr2:84256177-84256328	-1.81621	0.844172	0.00246604	0.024924	Down2	.	.	AC104395.1	Promoter.Up	chr2	84256177	84256328
chr21:28250921-28251003	-1.81604	0.492839	0.00612123	0.0451694	Down2	.	ADAMTS1, AP001601.2	AP001601.2	Dis5 (5' distal regions)	chr21	28250921	28251003
chr5:91841781-91841888	-1.81583	0.26534	0.0108087	0.065843	Down2NoFDR	.	.	RP11-133F8.2	Intron	chr5	91841781	91841888
chr11:5721743-5721871	-1.81488	0.488764	0.00607063	0.0449125	Down2	.	OR56B1, TRIM22, TRIM5	TRIM22	Dis5 (5' distal regions)	chr11	5721743	5721871
chr1:197931215-197931296	-1.81386	-0.491546	0.0548338	0.18448	Other	.	LHX9	LHX9	Dis3 (3' distal regions)	chr1	197931215	197931296
chr11:314079-314224	-1.81353	0.835584	0.00230577	0.0239036	Down2	IFITM1	.	IFITM1	Promoter.Up	chr11	314079	314224
chr12:43173423-43173515	-1.81291	0.287003	0.0116024	0.0689241	Down2NoFDR	.	.	RP11-25I15.3	Intergenic	chr12	43173423	43173515
chr9:29020585-29020790	-1.81284	1.45207	0.000195678	0.0042689	Down2	.	.	RP11-373A6.1	Intergenic	chr9	29020585	29020790
chr11:94871666-94871826	-1.81269	0.365936	0.00872421	0.0572108	Down2NoFDR	.	ENDOD1, RP11-712B9.2, RP11-712B9.4, RP11-712B9.5	RP11-712B9.4	Dis5 (5' distal regions)	chr11	94871666	94871826
chr1:186148317-186148398	-1.81202	0.214531	0.0142959	0.0789919	Down2NoFDR	GS1-174L6.4	.	GS1-174L6.4	Promoter.Up	chr1	186148317	186148398
chr4:103531329-103531454	-1.8117	0.436419	0.00719853	0.0503536	Down2NoFDR	.	MANBA, NFKB1	NFKB1	Intron	chr4	103531329	103531454
chr10:89953900-89954091	-1.81158	1.30951	0.000344687	0.00639572	Down2	.	.	SNORD74	Intergenic	chr10	89953900	89954091
chr8:86176132-86176283	-1.81056	1.43614	0.000159528	0.00368702	Down2	.	C8orf59, CA13, RP11-219B4.5, RP11-219B4.6	RP11-219B4.6	Intron	chr8	86176132	86176283
chr10:78071627-78071765	-1.81017	0.761007	0.0030017	0.0282521	Down2	.	C10orf11	C10orf11	Intron	chr10	78071627	78071765
chr3:118977912-118978029	-1.80993	1.48545	0.000299045	0.00576244	Down2	.	ARHGAP31, B4GALT4	B4GALT4	Intron	chr3	118977912	118978029
chr3:30868278-30868424	-1.80962	0.755029	0.00327393	0.0299203	Down2	.	GADL1	GADL1	Intron	chr3	30868278	30868424
chr21:16084521-16084602	-1.80955	0.325768	0.0102234	0.0634569	Down2NoFDR	.	AF127936.3, POLR2CP	AF127936.3	Dis5 (5' distal regions)	chr21	16084521	16084602
chr6:98277979-98278060	-1.80879	-0.329737	0.0430219	0.158606	Down2NoFDR	.	RP11-436D23.1	RP11-436D23.1	Intron	chr6	98277979	98278060
chr13:69785798-69785879	-1.80868	0.184436	0.0153137	0.0826486	Down2NoFDR	.	.	LINC00401	Dis5 (5' distal regions)	chr13	69785798	69785879
chr12:69809638-69809719	-1.80776	0.388168	0.00926879	0.0596018	Down2NoFDR	.	RP11-159A18.1, RP11-956E11.1	RP11-159A18.1	Dis5 (5' distal regions)	chr12	69809638	69809719
chr7:82708587-82708786	-1.80732	0.646	0.00412382	0.0348071	Down2	.	.	PCLO	Intron	chr7	82708587	82708786
chr3:104315546-104315684	-1.80631	1.73892	3.91589e-05	0.00135796	Down2	.	.	RP11-281P11.1	Intergenic	chr3	104315546	104315684
chr11:89341865-89341965	-1.80577	0.24508	0.0128958	0.0738993	Down2NoFDR	.	NOX4, RP11-643G5.6	NOX4	Dis5 (5' distal regions)	chr11	89341865	89341965
chr3:77680168-77680310	-1.80559	-0.0655768	0.0267637	0.117677	Down2NoFDR	ROBO2	.	ROBO2	Promoter.Down	chr3	77680168	77680310
chr13:77297681-77297840	-1.80558	0.831271	0.00245863	0.0248746	Down2	.	.	KCTD12	Intergenic	chr13	77297681	77297840
chr8:92404857-92404987	-1.80512	0.24508	0.0127117	0.0731732	Down2NoFDR	.	SLC26A7	SLC26A7	Intron	chr8	92404857	92404987
chr12:95822326-95822502	-1.805	1.13632	0.000958345	0.0130931	Down2	.	METAP2, RP11-167N24.3, RP11-167N24.4, RP11-167N24.5, RP11-167N24.6, RP11-490G8.1	RP11-167N24.3	Intron	chr12	95822326	95822502
chr8:33482214-33482299	-1.80368	0.347431	0.00976516	0.0615017	Down2NoFDR	.	DUSP26, RP11-10D7.2, RP11-317N12.1	RP11-10D7.2	Intron	chr8	33482214	33482299
chr10:31093425-31093506	-1.80316	0.448596	0.00754075	0.0519243	Down2NoFDR	.	RP11-330O11.3	RP11-330O11.3	Dis3 (3' distal regions)	chr10	31093425	31093506
chr3:182344428-182344509	-1.80297	0.0431027	0.0234	0.108025	Down2NoFDR	.	RP11-646E18.2	RP11-646E18.2	Dis5 (5' distal regions)	chr3	182344428	182344509
chrX:108398483-108398615	-1.80292	0.706428	0.00381693	0.0330984	Down2	.	.	CTD-2328D6.1	Intergenic	chrX	108398483	108398615
chr1:72235958-72236108	-1.80199	0.849427	0.00256193	0.0255081	Down2	.	RP11-175G14.2	RP11-175G14.2	Intron	chr1	72235958	72236108
chr1:107113891-107113991	-1.80167	0.224604	0.0130645	0.0744521	Down2NoFDR	.	RP11-478L17.1	RP11-478L17.1	Dis5 (5' distal regions)	chr1	107113891	107113991
chr14:39686689-39686787	-1.80167	0.224604	0.0130645	0.0744521	Down2NoFDR	.	CTAGE5, MIA2, PNN, RP11-407N17.2, RP11-407N17.3, RP11-407N17.4, RP11-407N17.5, RP11-407N17.6, TRAPPC6B	RP11-407N17.6	TES (transcription end sites)	chr14	39686689	39686787
chr10:25825725-25825949	-1.80063	1.89883	2.31533e-05	0.000927324	Down2	.	.	GPR158	Intron	chr10	25825725	25825949
chr5:31470855-31471013	-1.80042	1.60225	7.49575e-05	0.00216632	Down2	DROSHA	.	DROSHA	Promoter.Down	chr5	31470855	31471013
chr5:111828152-111828269	-1.79975	0.388168	0.00975866	0.0614755	Down2NoFDR	.	.	RP11-159K7.1	Dis5 (5' distal regions)	chr5	111828152	111828269
chr2:227231848-227232100	-1.79963	1.49657	0.000151756	0.0035608	Down2	.	.	AC080002.1	Intergenic	chr2	227231848	227232100
chr14:90173550-90173710	-1.79944	0.822838	0.00234109	0.0241125	Down2	.	.	Y_RNA	Dis5 (5' distal regions)	chr14	90173550	90173710
chr2:192363209-192363290	-1.79939	-0.0797249	0.0268574	0.117895	Down2NoFDR	.	.	MYO1B	Intergenic	chr2	192363209	192363290
chr5:122853924-122854136	-1.79914	1.2757	0.000394073	0.00706195	Down2	.	CSNK1G3, Y_RNA	CSNK1G3	Intron	chr5	122853924	122854136
chr4:136745428-136745509	-1.79906	0.355514	0.0128995	0.0739137	Down2NoFDR	.	RP11-780O17.1	RP11-780O17.1	Dis5 (5' distal regions)	chr4	136745428	136745509
chr14:45759909-45760043	-1.7988	0.462744	0.00744698	0.0514952	Down2NoFDR	.	MIS18BP1	MIS18BP1	Promoter.Down	chr14	45759909	45760043
chr4:38705538-38705619	-1.79854	0.325768	0.0107279	0.065522	Down2NoFDR	.	KLF3, RP11-617D20.1	RP11-617D20.1	Dis5 (5' distal regions)	chr4	38705538	38705619
chr4:144312027-144312223	-1.79836	2.04984	7.59591e-06	0.000403307	Down2	GAB1	.	GAB1	Promoter.Up	chr4	144312027	144312223
chr9:11295875-11296001	-1.79789	0.537015	0.00584154	0.04378	Down2	.	RP11-23D5.1	RP11-23D5.1	Dis5 (5' distal regions)	chr9	11295875	11296001
chr6:126407849-126407954	-1.79779	0.597443	0.00532622	0.0412599	Down2	.	.	TRMT11	Dis3 (3' distal regions)	chr6	126407849	126407954
chr11:100781699-100781871	-1.79757	1.68949	5.47888e-05	0.00173324	Down2	.	ARHGAP42, snoU13	ARHGAP42	Intron	chr11	100781699	100781871
chr4:42239140-42239290	-1.79735	1.50721	0.000152949	0.00358237	Down2	.	.	BEND4	Dis3 (3' distal regions)	chr4	42239140	42239290
chr3:177017960-177018273	-1.79723	1.9946	1.17869e-05	0.000555627	Down2	.	RP11-706D8.3	RP11-706D8.3	Promoter.Up	chr3	177017960	177018273
chr8:77590357-77590457	-1.79658	0.938151	0.00162286	0.018862	Down2	.	ZFHX4	ZFHX4	Intron	chr8	77590357	77590457
chr3:112412380-112412565	-1.7962	1.15375	0.000928537	0.0127785	Down2	.	CCDC80, RP11-572C15.3	RP11-572C15.3	Dis5 (5' distal regions)	chr3	112412380	112412565
chr12:78870731-78870812	-1.79616	0.0494307	0.0208804	0.100367	Down2NoFDR	.	RP11-90C1.1	RP11-90C1.1	Intron	chr12	78870731	78870812
chr20:58633352-58633465	-1.7961	0.659843	0.00391849	0.0336524	Down2	.	RP5-1043L13.1	RP5-1043L13.1	Intron	chr20	58633352	58633465
chr11:36491412-36491611	-1.79266	1.42433	0.000211665	0.00451488	Down2	.	PRR5L, RAG1, RP11-219O3.2, TRAF6	PRR5L	Dis5 (5' distal regions)	chr11	36491412	36491611
chr3:156966986-156967110	-1.79198	0.232687	0.0159517	0.0846632	Down2NoFDR	.	RP11-550I24.2, RP11-550I24.3	RP11-550I24.3	Intron	chr3	156966986	156967110
chr1:88339307-88339422	-1.79125	0.597443	0.00726567	0.050648	Down2NoFDR	.	RP5-1027O11.1	RP5-1027O11.1	Dis3 (3' distal regions)	chr1	88339307	88339422
chr4:157993306-157993402	-1.79004	0.571424	0.00636474	0.0463443	Down2	.	GLRB, Y_RNA	GLRB	Dis5 (5' distal regions)	chr4	157993306	157993402
chr12:73701939-73702116	-1.78955	0.676095	0.00397134	0.0339319	Down2	.	.	RP11-314D7.3	Intergenic	chr12	73701939	73702116
chr6:140993184-140993308	-1.78903	0.109859	0.0182105	0.0921916	Down2NoFDR	.	AL356137.1	AL356137.1	Dis5 (5' distal regions)	chr6	140993184	140993308
chr8:12639298-12639386	-1.7886	0.742852	0.00373886	0.0326594	Down2	.	LONRF1, RP11-252C15.1	RP11-252C15.1	Intron	chr8	12639298	12639386
chr10:54489424-54489505	-1.7879	0.307263	0.010984	0.0664715	Down2NoFDR	.	MBL2, RP11-556E13.1	RP11-556E13.1	Intron	chr10	54489424	54489505
chr2:189378726-189378862	-1.78755	0.646	0.00462559	0.0375422	Down2	.	GULP1	GULP1	Intron	chr2	189378726	189378862
chr8:72756114-72756295	-1.78738	1.04564	0.0014295	0.0173218	Down2	MSC, RP11-383H13.1	.	RP11-383H13.1	Promoter.Up	chr8	72756114	72756295
chr1:75727752-75727894	-1.78666	1.11133	0.000894753	0.012457	Down2	.	.	LHX8	Intron	chr1	75727752	75727894
chr4:142048026-142048313	-1.78584	2.22223	4.88341e-06	0.000289399	Down2	.	RNF150	RNF150	Intron	chr4	142048026	142048313
chr11:55710394-55710501	-1.78572	1.09287	0.00241811	0.0245914	Down2	.	OR10AG1, OR5I1, OR5W2	OR5I1	Dis5 (5' distal regions)	chr11	55710394	55710501
chr1:98754206-98754287	-1.78565	0.327739	0.0138321	0.0772687	Down2NoFDR	.	.	RP5-1070A16.1	Dis3 (3' distal regions)	chr1	98754206	98754287
chr8:82954137-82954218	-1.78565	0.327739	0.0138321	0.0772687	Down2NoFDR	.	.	RP11-99H20.1	Intergenic	chr8	82954137	82954218
chr2:119194858-119195050	-1.78512	0.766767	0.00396317	0.033894	Down2	.	.	AC093901.1	Intergenic	chr2	119194858	119195050
chr15:92628906-92628987	-1.78506	0.124007	0.0171803	0.0888226	Down2NoFDR	.	SLCO3A1	SLCO3A1	Intron	chr15	92628906	92628987
chr12:78800617-78800747	-1.785	0.557491	0.00591606	0.0441223	Down2	.	RP11-38F22.1, RP11-754N21.1, RP11-90C1.1	RP11-754N21.1	Intron	chr12	78800617	78800747
chr17:73308389-73308470	-1.78437	0.414187	0.0110358	0.0666977	Down2NoFDR	.	GGA3, GRB2, MIF4GD, MRPS7, RP11-16C1.3, RP11-649A18.12, SLC25A19	GRB2	Dis5 (5' distal regions)	chr17	73308389	73308470
chrX:117761494-117761575	-1.78437	0.414187	0.0110358	0.0666977	Down2NoFDR	.	.	Y_RNA	Exon	chrX	117761494	117761575
chr13:77386425-77386506	-1.784	0.26534	0.0132097	0.0749858	Down2NoFDR	.	.	KCTD12	Intergenic	chr13	77386425	77386506
chr9:131184025-131184199	-1.78391	1.0797	0.00119954	0.0153245	Down2	CERCAM	.	CERCAM	Promoter.Up	chr9	131184025	131184199
chrX:112110899-112111006	-1.78389	0.557275	0.00597973	0.0444722	Down2	.	AMOT, RP1-218B13.1	AMOT	Dis5 (5' distal regions)	chrX	112110899	112111006
chr20:51098411-51098550	-1.7831	0.325768	0.0115148	0.0686215	Down2NoFDR	.	RP4-583K8.1, RP5-1022J11.2	RP5-1022J11.2	Intron	chr20	51098411	51098550
chr4:61904844-61904925	-1.78285	0.631852	0.00506453	0.0398774	Down2	.	.	RP11-16N2.1	Intergenic	chr4	61904844	61904925
chr9:86738353-86738487	-1.78253	0.659843	0.0041849	0.035134	Down2	.	RP11-158D2.1	RP11-158D2.1	Dis3 (3' distal regions)	chr9	86738353	86738487
chr13:95934225-95934332	-1.78135	0.56711	0.00670909	0.0480111	Down2	.	ABCC4	ABCC4	Intron	chr13	95934225	95934332
chr11:82631367-82631640	-1.78083	2.11263	4.34788e-06	0.000264239	Down2	.	C11orf82, PRCP, RP11-659G9.1	C11orf82	Dis5 (5' distal regions)	chr11	82631367	82631640
chr9:37337781-37337862	-1.78007	0.504667	0.00733042	0.0508952	Down2NoFDR	.	AL158155.1, RP11-397D12.4, Y_RNA, ZCCHC7	ZCCHC7	Intron	chr9	37337781	37337862
chr4:10686413-10686583	-1.78001	0.563035	0.00675031	0.0482224	Down2	CLNK, RP11-61G19.1	.	CLNK	Promoter.Up	chr4	10686413	10686583
chr6:104462194-104462278	-1.77975	0.143699	0.0210183	0.100802	Down2NoFDR	.	.	RP11-427E4.1	Dis3 (3' distal regions)	chr6	104462194	104462278
chr6:134758316-134758398	-1.77921	0.530687	0.00632801	0.0461796	Down2	.	RP11-557H15.3	RP11-557H15.3	Promoter.Up	chr6	134758316	134758398
chr11:15709092-15709214	-1.77901	0.858015	0.00250336	0.0251556	Down2	.	RP11-396O20.1	RP11-396O20.1	Intron	chr11	15709092	15709214
chr13:76591112-76591193	-1.7773	0.26534	0.0157208	0.0839568	Down2NoFDR	.	.	RP11-332E3.2	Dis5 (5' distal regions)	chr13	76591112	76591193
chr17:51973993-51974116	-1.77704	-0.514964	0.0597468	0.194199	Other	.	.	RP11-618P13.1	Intergenic	chr17	51973993	51974116
chr4:21211636-21211717	-1.7769	0.307263	0.0115233	0.068658	Down2NoFDR	.	.	KCNIP4	Intergenic	chr4	21211636	21211717
chr6:68143152-68143233	-1.7769	0.307263	0.0115233	0.068658	Down2NoFDR	.	RP11-409K15.1	RP11-409K15.1	Dis3 (3' distal regions)	chr6	68143152	68143233
chr7:86559131-86559342	-1.77672	1.51093	0.000148639	0.00352114	Down2	.	KIAA1324L	KIAA1324L	Intron	chr7	86559131	86559342
chr13:114927525-114927608	-1.77641	0.428336	0.00949985	0.0605735	Down2NoFDR	.	RASA3	RASA3	Dis5 (5' distal regions)	chr13	114927525	114927608
chr14:48419061-48419265	-1.77638	1.82209	2.20997e-05	0.000893323	Down2	.	.	RP11-10A2.1	Intergenic	chr14	48419061	48419265
chr5:113641230-113641559	-1.77589	1.68542	6.19619e-05	0.00189456	Down2	.	.	KCNN2	Intergenic	chr5	113641230	113641559
chr3:195703829-195703910	-1.77566	0.0616079	0.0218956	0.103357	Down2NoFDR	.	AC024937.4, AC024937.6, RP11-480A16.1	AC024937.4	Promoter.Up	chr3	195703829	195703910
chr2:59089613-59089710	-1.77449	1.12327	0.000977321	0.0132496	Down2	.	.	AC007131.1	Intron	chr2	59089613	59089710
chr6:72090821-72091010	-1.77412	1.21601	0.000687934	0.0103919	Down2	.	RP3-331H24.5	RP3-331H24.5	Intron	chr6	72090821	72091010
chr20:31215036-31215147	-1.77193	0.347431	0.0109943	0.0665032	Down2NoFDR	.	C20orf112, C20orf203, RP11-410N8.1, RP11-410N8.4	C20orf203	Dis5 (5' distal regions)	chr20	31215036	31215147
chr1:197730896-197731079	-1.77187	1.33997	0.000463654	0.00787248	Down2	.	DENND1B, RP11-448G4.2, RP11-448G4.4	RP11-448G4.4	Exon	chr1	197730896	197731079
chr5:114165952-114166096	-1.77182	0.136184	0.0210035	0.100767	Down2NoFDR	.	.	RP11-492A10.1	Intergenic	chr5	114165952	114166096
chr4:105273005-105273168	-1.77177	1.06175	0.00122813	0.0155858	Down2	.	.	RP11-729M20.1	Intron	chr4	105273005	105273168
chr4:111430151-111430232	-1.77166	0.386197	0.0097502	0.0614579	Down2NoFDR	.	ENPEP, RP11-380D23.1	ENPEP	Intron	chr4	111430151	111430232
chr13:52188657-52188876	-1.7714	1.19419	0.000717759	0.0106762	Down2	.	ATP5F1P1, WDFY2	ATP5F1P1	Intron	chr13	52188657	52188876
chr8:103973752-103973833	-1.77056	0.325768	0.0121436	0.0710013	Down2NoFDR	.	KB-1507C5.2, KB-1507C5.4, Y_RNA	Y_RNA	Promoter.Up	chr8	103973752	103973833
chr5:52688039-52688166	-1.7702	1.19419	0.000723011	0.0107279	Down2	.	RP11-289K10.1	RP11-289K10.1	Dis5 (5' distal regions)	chr5	52688039	52688166
chr18:59285561-59285706	-1.76955	0.522867	0.00719897	0.0503536	Down2NoFDR	.	RP11-879F14.1, RP11-879F14.2, RP11-879F14.3	RP11-879F14.1	Intron	chr18	59285561	59285706
chr1:199281825-199281983	-1.76947	0.31944	0.016408	0.0861481	Down2NoFDR	.	.	RP11-104D3.1	Intron	chr1	199281825	199281983
chr9:4514862-4514965	-1.76825	0.569668	0.00646737	0.0468508	Down2	.	SLC1A1	SLC1A1	Intron	chr9	4514862	4514965
chr6:70930846-70930945	-1.76766	0.680103	0.00492686	0.0391424	Down2	RP1-149L1.1	.	RP1-149L1.1	Promoter.Up	chr6	70930846	70930945
chr14:25074684-25074835	-1.76753	1.20762	0.000872268	0.0122347	Down2	.	CTSG, GZMB, GZMH, RP11-104E19.1	GZMH	Intron	chr14	25074684	25074835
chr6:133414001-133414218	-1.76644	1.21637	0.00104282	0.0138633	Down2	.	.	EYA4	Intron	chr6	133414001	133414218
chr10:17297616-17297817	-1.76575	1.28173	0.000453502	0.0077686	Down2	.	RP11-124N14.3, VIM	RP11-124N14.3	Dis5 (5' distal regions)	chr10	17297616	17297817
chr6:10147265-10147439	-1.76512	1.69208	6.67087e-05	0.00200142	Down2	.	OFCC1, RP3-486D24.1	RP3-486D24.1	Intron	chr6	10147265	10147439
chr2:157508947-157509085	-1.76456	0.339916	0.0117861	0.0696421	Down2NoFDR	.	.	GPD2	Dis3 (3' distal regions)	chr2	157508947	157509085
chr4:77439444-77439525	-1.7641	-0.454536	0.0569281	0.188686	Other	.	RP11-688H10.1, SHROOM3	RP11-688H10.1	Intron	chr4	77439444	77439525
chr3:169589003-169589230	-1.76368	1.26274	0.000594526	0.00936054	Down2	LRRC31	.	LRRC31	Promoter.Up	chr3	169589003	169589230
chr4:146751942-146752085	-1.76344	0.994266	0.00173595	0.0197313	Down2	.	RP11-181K12.2, ZNF827	RP11-181K12.2	Exon	chr4	146751942	146752085
chr5:91321179-91321429	-1.76309	2.33251	8.91861e-07	8.00952e-05	Down2	.	.	RP11-348J24.2	Intergenic	chr5	91321179	91321429
chr15:20189504-20189590	-1.76263	0.530687	0.00664727	0.0477659	Down2	.	.	RP11-1360M22.2	Dis5 (5' distal regions)	chr15	20189504	20189590
chr7:24795354-24795440	-1.76246	0.462439	0.00929134	0.0597091	Down2NoFDR	DFNA5	.	DFNA5	Promoter.Down	chr7	24795354	24795440
chr2:12576752-12576833	-1.76181	0.198278	0.0204834	0.0991564	Down2NoFDR	.	.	AC096559.2	Intron	chr2	12576752	12576833
chr7:95616972-95617053	-1.76153	0.307263	0.0132802	0.0752624	Down2NoFDR	.	DYNC1I1	DYNC1I1	Intron	chr7	95616972	95617053
chr8:82044893-82045051	-1.7611	0.750366	0.00485304	0.0387282	Down2	.	PAG1, RP11-1149M10.2	PAG1	Dis5 (5' distal regions)	chr8	82044893	82045051
chr12:63545926-63546105	-1.76074	1.72915	8.4336e-05	0.00235425	Down2	AVPR1A	.	AVPR1A	Promoter.Up	chr12	63545926	63546105
chr1:214731908-214731989	-1.76044	0.0431027	0.0263102	0.116401	Down2NoFDR	.	CENPF, PTPN14	PTPN14	Dis5 (5' distal regions)	chr1	214731908	214731989
chr18:68392512-68392593	-1.76018	-0.20888	0.0363757	0.142715	Down2NoFDR	.	.	RP11-384E22.1	Intergenic	chr18	68392512	68392593
chr7:124004476-124004695	-1.76007	1.70992	8.97179e-05	0.0024582	Down2	.	RP5-921G16.1, RP5-921G16.2	RP5-921G16.2	Intron	chr7	124004476	124004695
chr5:1255226-1255340	-1.75986	0.875752	0.00240658	0.0245153	Down2	.	SLC6A18, TERT	TERT	Intron	chr5	1255226	1255340
chr18:71760080-71760161	-1.75965	0.327739	0.015356	0.0827871	Down2NoFDR	.	FBXO15	FBXO15	Intron	chr18	71760080	71760161
chr18:33328145-33328446	-1.75959	1.30951	0.000474868	0.00800935	Down2	.	RP11-873E20.1	RP11-873E20.1	Dis3 (3' distal regions)	chr18	33328145	33328446
chr15:50751030-50751111	-1.75906	0.124007	0.0189709	0.0945307	Down2NoFDR	USP8	.	USP8	Promoter.Down	chr15	50751030	50751111
chr3:75290885-75290966	-1.75876	0.434448	0.0112573	0.0675792	Down2NoFDR	.	.	RP11-803B1.2	Dis3 (3' distal regions)	chr3	75290885	75290966
chr13:88749935-88750027	-1.75843	0.462744	0.0103574	0.0640612	Down2NoFDR	.	RP11-545P6.2	RP11-545P6.2	Dis5 (5' distal regions)	chr13	88749935	88750027
chr2:40658801-40658949	-1.75814	1.33625	0.00037441	0.00679638	Down2	SLC8A1	.	SLC8A1	Promoter.Up	chr2	40658801	40658949
chr9:2146727-2146883	-1.75751	1.40651	0.000471519	0.00796655	Down2	.	SMARCA2	SMARCA2	Intron	chr9	2146727	2146883
chr4:153222695-153222792	-1.75735	0.611592	0.00602916	0.044734	Down2	.	FBXW7, RP11-461L13.2, RP11-461L13.3, RP11-461L13.4, RP11-461L13.5	RP11-461L13.4	Dis5 (5' distal regions)	chr4	153222695	153222792
chr6:97507465-97507595	-1.75676	1.26126	0.000661488	0.0100718	Down2	.	KLHL32	KLHL32	Intron	chr6	97507465	97507595
chr6:167537817-167537898	-1.75667	0.16593	0.0175513	0.0900763	Down2NoFDR	CCR6	.	CCR6	Promoter.Down	chr6	167537817	167537898
chr7:70147098-70147179	-1.75667	0.16593	0.0175513	0.0900763	Down2NoFDR	.	AUTS2	AUTS2	Intron	chr7	70147098	70147179
chr4:74177357-74177438	-1.75638	0.5295	0.0099858	0.0624528	Down2NoFDR	.	RP11-580P21.1	RP11-580P21.1	Intron	chr4	74177357	74177438
chr2:192301582-192301722	-1.75546	0.966276	0.002199	0.0231325	Down2	.	MYO1B	MYO1B	Dis3 (3' distal regions)	chr2	192301582	192301722
chr4:36839632-36839753	-1.75495	1.71362	0.000105433	0.00277284	Down2	.	.	RP11-103J17.2	Intergenic	chr4	36839632	36839753
chr14:82233770-82233913	-1.75464	0.875752	0.00245471	0.024851	Down2	.	RP11-226P1.1, RP11-226P1.2, RP11-666E17.1	RP11-226P1.1	Intron	chr14	82233770	82233913
chr6:10185413-10185528	-1.75456	0.720271	0.00478247	0.0383599	Down2	.	OFCC1, RP11-339A7.1	OFCC1	Intron	chr6	10185413	10185528
chr9:104150226-104150346	-1.75442	0.678348	0.0048453	0.0386782	Down2	.	ALDOB, BAAT, BAATP1, MRPL50, RP11-35N6.6, ZNF189	BAAT	Exon	chr9	104150226	104150346
chr5:128832167-128832359	-1.75425	1.64705	0.000133273	0.0032666	Down2	.	ADAMTS19	ADAMTS19	Intron	chr5	128832167	128832359
chr20:6920778-6920917	-1.75415	0.272855	0.0152322	0.0823277	Down2NoFDR	.	.	snoR26	Intergenic	chr20	6920778	6920917
chr9:21841628-21841762	-1.75399	1.17825	0.000841113	0.01195	Down2	.	MTAP, RP11-145E5.5, RP11-70L8.4	MTAP	Dis5 (5' distal regions)	chr9	21841628	21841762
chrX:98211137-98211218	-1.75326	0.0895987	0.0227931	0.106127	Down2NoFDR	.	.	AL109750.1	Intergenic	chrX	98211137	98211218
chr6:87319642-87319733	-1.75215	0.266527	0.0194918	0.0960846	Down2NoFDR	.	.	RP1-253B10.1	Intergenic	chr6	87319642	87319733
chr6:136371689-136371806	-1.75203	0.553268	0.00735806	0.0510285	Down2NoFDR	.	RP13-143G15.3	RP13-143G15.3	TES (transcription end sites)	chr6	136371689	136371806
chr1:173017851-173018108	-1.75191	1.58302	0.000167486	0.00381264	Down2	TNFSF18	.	TNFSF18	Promoter.Down	chr1	173017851	173018108
chr1:220884826-220885074	-1.75165	2.47618	6.65282e-07	6.52837e-05	Down2	.	C1orf115, MARC2, RP11-322F10.2	C1orf115	Dis5 (5' distal regions)	chr1	220884826	220885074
chr11:24865288-24865369	-1.75162	0.184436	0.0181799	0.0920858	Down2NoFDR	.	LUZP2	LUZP2	Intron	chr11	24865288	24865369
chr2:164070596-164070761	-1.75158	1.1816	0.000830473	0.011846	Down2	.	.	AC104697.1	Intergenic	chr2	164070596	164070761
chr8:34638998-34639156	-1.75147	0.956656	0.00254404	0.0253826	Down2	.	RP11-258J10.1	RP11-258J10.1	Dis5 (5' distal regions)	chr8	34638998	34639156
chr8:34363412-34363508	-1.75126	0.740747	0.00424052	0.0354042	Down2	.	.	RP1-84O15.1	Intergenic	chr8	34363412	34363508
chr5:167541513-167541664	-1.75075	1.06175	0.00142079	0.0172472	Down2	.	TENM2	TENM2	Intron	chr5	167541513	167541664
chr6:105086827-105087086	-1.75033	2.06512	1.11928e-05	0.000536633	Down2	.	RP11-427E4.1	RP11-427E4.1	Dis5 (5' distal regions)	chr6	105086827	105087086
chr12:22672072-22672153	-1.75011	0.184436	0.018358	0.0926341	Down2NoFDR	.	C2CD5	C2CD5	Exon	chr12	22672072	22672153
chr9:123087355-123087456	-1.74992	0.577183	0.00826859	0.0552136	Down2NoFDR	.	.	CDK5RAP2	Intergenic	chr9	123087355	123087456
chrX:129686766-129686853	-1.74975	0.0832707	0.0234248	0.108101	Down2NoFDR	.	RP1-274L7.1, RP1-274L7.3	RP1-274L7.3	Dis5 (5' distal regions)	chrX	129686766	129686853
chr2:133459920-133460038	-1.74923	0.537015	0.0077964	0.053126	Down2NoFDR	.	AC010974.3, LYPD1	LYPD1	Intron	chr2	133459920	133460038
chr3:104597344-104597541	-1.74823	1.29094	0.00056895	0.00909326	Down2	.	.	RP11-281P11.1	Intergenic	chr3	104597344	104597541
chr7:7143128-7143226	-1.74819	0.557275	0.00691918	0.049032	Down2	Y_RNA	.	Y_RNA	Promoter.Up	chr7	7143128	7143226
chr3:114771823-114771986	-1.74779	0.742852	0.00460532	0.0374356	Down2	.	ZBTB20	ZBTB20	Intron	chr3	114771823	114771986
chr2:182128363-182128471	-1.74779	0.926108	0.00251564	0.0252145	Down2	.	.	AC104820.2	Intron	chr2	182128363	182128471
chr7:155503405-155503600	-1.74676	0.678348	0.00606488	0.0448973	Down2	.	RBM33	RBM33	Intron	chr7	155503405	155503600
chr4:126907064-126907415	-1.74674	0.988507	0.00250182	0.0251497	Down2	.	.	RP11-318I4.1	Intergenic	chr4	126907064	126907415
chr4:176692286-176692508	-1.74624	1.62974	0.000115468	0.00295869	Down2	.	GPM6A, RP11-806K15.1	GPM6A	Intron	chr4	176692286	176692508
chr4:183795445-183795607	-1.74618	0.817847	0.00370736	0.0324962	Down2	.	DCTD, RP11-188P17.2	RP11-188P17.2	Dis3 (3' distal regions)	chr4	183795445	183795607
chr14:88713309-88713416	-1.74502	1.33357	0.000426875	0.00746756	Down2	.	KCNK10	KCNK10	Intron	chr14	88713309	88713416
chr4:166794651-166794797	-1.74475	0.780915	0.00403763	0.03434	Down2	TLL1	.	TLL1	Promoter.Up	chr4	166794651	166794797
chr12:41086097-41086273	-1.74475	1.56174	0.000189976	0.00417957	Down2	CNTN1	.	CNTN1	Promoter.Up	chr12	41086097	41086273
chr8:4632237-4632318	-1.7445	0.917675	0.00224936	0.0234904	Down2	.	.	CSMD1	Intron	chr8	4632237	4632318
chr4:169425280-169425423	-1.74418	1.10367	0.00122181	0.0155232	Down2	.	DDX60L, PALLD	PALLD	Intron	chr4	169425280	169425423
chr12:60622389-60622488	-1.74415	0.766767	0.00479093	0.038412	Down2	.	RP11-335M9.1	RP11-335M9.1	Dis3 (3' distal regions)	chr12	60622389	60622488
chr3:148915556-148915685	-1.74362	0.530687	0.0073123	0.0508368	Down2NoFDR	CP	.	CP	Promoter.Down	chr3	148915556	148915685
chr5:49885432-49885520	-1.74362	0.530687	0.0073123	0.0508368	Down2NoFDR	.	RP11-269M20.1, RP11-269M20.2	RP11-269M20.2	Dis5 (5' distal regions)	chr5	49885432	49885520
chr5:112267370-112267451	-1.74322	1.02158	0.00196091	0.0214366	Down2	.	AC008536.1, CTC-487M23.5, CTC-487M23.7, DCP2, REEP5, ZRSR1	REEP5	Dis5 (5' distal regions)	chr5	112267370	112267451
chr4:106810949-106811035	-1.74318	0.549192	0.00752055	0.0518533	Down2NoFDR	.	INTS12, NPNT, RP11-710F7.2	NPNT	Intron	chr4	106810949	106811035
chr5:73494927-73495008	-1.74278	1.02517	0.00209705	0.0224324	Down2	.	.	AC106732.1	Intergenic	chr5	73494927	73495008
chr7:13340988-13341160	-1.74236	1.30318	0.000765838	0.0111746	Down2	.	.	AC006000.5	Intron	chr7	13340988	13341160
chr8:81063703-81063786	-1.7416	0.611592	0.00656066	0.0473322	Down2	.	RP11-92K15.1, TPD52	TPD52	Intron	chr8	81063703	81063786
chr10:105497627-105497708	-1.74132	0.448596	0.00962296	0.061016	Down2NoFDR	.	SH3PXD2A	SH3PXD2A	Intron	chr10	105497627	105497708
chr18:25486213-25486294	-1.74132	0.448596	0.00962296	0.061016	Down2NoFDR	.	AC015933.2	AC015933.2	Dis5 (5' distal regions)	chr18	25486213	25486294
chr14:83882928-83883141	-1.74126	1.36227	0.000475523	0.00801087	Down2	.	.	RP11-452D21.1	Intergenic	chr14	83882928	83883141
chr4:91467429-91467561	-1.74125	0.523172	0.00814279	0.054657	Down2NoFDR	.	.	CCSER1	Intron	chr4	91467429	91467561
chrX:11926634-11926774	-1.74122	1.17001	0.00123665	0.0156737	Down2	.	.	MSL3	Intergenic	chrX	11926634	11926774
chr9:76924687-76924853	-1.74103	1.00461	0.00218579	0.0230188	Down2	.	.	RP11-171A24.2	Intergenic	chr9	76924687	76924853
chr5:114582235-114582329	-1.74007	1.20427	0.00104171	0.013857	Down2	.	CCDC112, CTC-428G20.1, CTC-428G20.3, CTC-428G20.6, PGGT1B	PGGT1B	Intron	chr5	114582235	114582329
chr3:20096115-20096445	-1.74004	1.23009	0.000910177	0.0125876	Down2	.	AC097635.4, AC097635.5, KAT2B, PP2D1	KAT2B	Intron	chr3	20096115	20096445
chr9:88434012-88434121	-1.74003	0.726031	0.00504585	0.0397874	Down2	.	RP11-213G2.1, RP11-213G2.2, RP11-213G2.3	RP11-213G2.3	Intron	chr9	88434012	88434121
chr9:83220248-83220329	-1.73995	-0.140153	0.0359188	0.141694	Down2NoFDR	.	RP11-117O7.2	RP11-117O7.2	Dis5 (5' distal regions)	chr9	83220248	83220329
chrX:119883063-119883336	-1.73982	2.77781	3.45512e-08	6.51096e-06	Down2	.	RP4-655L22.4	RP4-655L22.4	Dis5 (5' distal regions)	chrX	119883063	119883336
chr14:86333916-86334024	-1.73969	0.523172	0.00819539	0.054889	Down2NoFDR	.	.	CTD-2341M24.1	Intergenic	chr14	86333916	86334024
chrX:117323727-117323833	-1.73897	0.287003	0.0145077	0.0797003	Down2NoFDR	.	.	KLHL13	Dis3 (3' distal regions)	chrX	117323727	117323833
chr3:167701318-167701674	-1.73889	2.50044	3.82975e-07	4.34265e-05	Down2	.	RP11-603B13.1	RP11-603B13.1	Dis5 (5' distal regions)	chr3	167701318	167701674
chr2:190615914-190616074	-1.73857	1.45908	0.000354609	0.00652436	Down2	.	ANKAR, ORMDL1, OSGEPL1, PMS1, RP11-455J20.3, Y_RNA	Y_RNA	Intron	chr2	190615914	190616074
chr2:55290979-55291100	-1.7385	0.38184	0.0119245	0.070185	Down2NoFDR	.	AC093165.1, RTN4	RTN4	Intron	chr2	55290979	55291100
chr4:142491590-142491680	-1.73834	0.611592	0.00664622	0.0477653	Down2	.	RP11-208N20.1	RP11-208N20.1	Intron	chr4	142491590	142491680
chr8:33669625-33669734	-1.73707	0.31944	0.0135891	0.076338	Down2NoFDR	.	RP1-273G13.1	RP1-273G13.1	Intron	chr8	33669625	33669734
chr3:176590598-176590791	-1.73695	0.946584	0.00250314	0.0251556	Down2	.	RP11-644C3.1	RP11-644C3.1	Dis5 (5' distal regions)	chr3	176590598	176590791
chr12:41405877-41405976	-1.73693	0.287003	0.0146138	0.0800867	Down2NoFDR	.	CNTN1	CNTN1	Intron	chr12	41405877	41405976
chr6:84803239-84803458	-1.73669	1.14399	0.00107181	0.014141	Down2	.	.	MRAP2	Dis3 (3' distal regions)	chr6	84803239	84803458
chr12:78189573-78189654	-1.73652	0.217089	0.0216423	0.102561	Down2NoFDR	.	NAV3, RP11-781A6.1	RP11-781A6.1	Intron	chr12	78189573	78189654
chr4:146005561-146005666	-1.73626	0.726031	0.00513	0.040229	Down2	.	ABCE1, ANAPC10	ANAPC10	Intron	chr4	146005561	146005666
chr10:63349405-63349550	-1.73536	0.496279	0.0100188	0.0625526	Down2NoFDR	.	.	C10orf107	Intergenic	chr10	63349405	63349550
chr6:166746463-166746544	-1.73491	0.543649	0.00798315	0.0539634	Down2NoFDR	SFT2D1	.	SFT2D1	Promoter.Up	chr6	166746463	166746544
chr14:28390642-28390772	-1.73489	0.38184	0.012087	0.0707964	Down2NoFDR	.	.	AL445384.1	Intergenic	chr14	28390642	28390772
chr3:4062973-4063071	-1.73489	0.38184	0.012087	0.0707964	Down2NoFDR	.	.	SUMF1	Intron	chr3	4062973	4063071
chr1:197808107-197808256	-1.73473	1.49678	0.000237306	0.00490989	Down2	.	.	DENND1B	Intergenic	chr1	197808107	197808256
chr2:39959812-39959918	-1.73459	0.641687	0.00655515	0.0473099	Down2	.	THUMPD2, TMEM178A	THUMPD2	Dis3 (3' distal regions)	chr2	39959812	39959918
chr10:84580947-84581107	-1.7344	0.924003	0.00255192	0.0254361	Down2	.	NRG3	NRG3	Intron	chr10	84580947	84581107
chr11:35264530-35264661	-1.73416	0.817079	0.00332496	0.0302371	Down2	.	CD44, RP1-68D18.2, RP1-68D18.3, RP1-68D18.4, SLC1A2	SLC1A2	Dis5 (5' distal regions)	chr11	35264530	35264661
chr2:35653722-35653866	-1.73381	1.18816	0.000967599	0.013164	Down2	.	.	AC073218.3	Dis5 (5' distal regions)	chr2	35653722	35653866
chr5:33364684-33364831	-1.73362	0.938151	0.00225442	0.023514	Down2	.	.	CTD-2066L21.3	Intergenic	chr5	33364684	33364831
chr8:16451627-16451708	-1.73355	-0.656297	0.0764625	0.225722	Other	.	MSR1, RP11-13N12.2	RP11-13N12.2	Dis5 (5' distal regions)	chr8	16451627	16451708
chr2:39219742-39219831	-1.7334	0.287003	0.015086	0.0817691	Down2NoFDR	.	ARHGEF33, SOS1	SOS1	Promoter.Down	chr2	39219742	39219831
chr18:31802824-31802956	-1.73316	0.769596	0.00419305	0.035161	Down2	NOL4, RP11-379L18.1	.	RP11-379L18.1	Promoter.Up	chr18	31802824	31802956
chrX:12401475-12401639	-1.73244	0.646	0.00579501	0.0435727	Down2	.	.	7SK	Intron	chrX	12401475	12401639
chr5:88207141-88207296	-1.73206	0.980843	0.00242184	0.0246229	Down2	.	MEF2C	MEF2C	Intron	chr5	88207141	88207296
chr4:144896743-144896877	-1.73155	1.01227	0.00254149	0.0253603	Down2	RP11-673E1.1	.	RP11-673E1.1	Promoter.Up	chr4	144896743	144896877
chr4:82016684-82016765	-1.73127	0.374019	0.0130087	0.0742798	Down2NoFDR	.	.	PRKG2	Intron	chr4	82016684	82016765
chr2:197951324-197951405	-1.73095	0.448596	0.011584	0.0688619	Down2NoFDR	.	ANKRD44	ANKRD44	Exon	chr2	197951324	197951405
chr2:139975258-139975513	-1.73092	1.92022	2.74473e-05	0.00105263	Down2	.	.	NXPH2	Intergenic	chr2	139975258	139975513
chr1:90146790-90146871	-1.73067	0.16593	0.0193979	0.0958142	Down2NoFDR	.	LRRC8C, RP11-302M6.4, RP11-413E1.2, RP5-1007M22.2	RP11-413E1.2	Intron	chr1	90146790	90146871
chr1:187954727-187954878	-1.72927	1.31696	0.000832771	0.0118637	Down2	.	.	RP11-134C1.1	Intergenic	chr1	187954727	187954878
chr8:109359752-109359846	-1.72898	0.514784	0.00895684	0.0582791	Down2NoFDR	.	EIF3E	EIF3E	Intron	chr8	109359752	109359846
chr8:132871934-132872015	-1.72879	0.307263	0.0176261	0.0903802	Down2NoFDR	.	EFR3A	EFR3A	Dis5 (5' distal regions)	chr8	132871934	132872015
chr5:102729197-102729374	-1.7284	1.48017	0.000300022	0.00577277	Down2	.	CTD-2154H6.1	CTD-2154H6.1	Dis3 (3' distal regions)	chr5	102729197	102729374
chrX:128691024-128691161	-1.72834	0.742852	0.00488554	0.0389085	Down2	.	OCRL, SMARCA1	OCRL	Intron	chrX	128691024	128691161
chr5:18299346-18299500	-1.7281	0.891699	0.00324428	0.0297235	Down2	.	.	SNORD81	Intergenic	chr5	18299346	18299500
chr5:118638700-118638828	-1.72777	1.35375	0.000586844	0.0092861	Down2	.	AC027320.1, TNFAIP8	TNFAIP8	Intron	chr5	118638700	118638828
chr20:9614859-9615065	-1.72772	1.46391	0.000272999	0.00540843	Down2	.	.	RP5-986I17.2	Intron	chr20	9614859	9615065
chr5:6728230-6728417	-1.72738	1.28461	0.000631548	0.00978438	Down2	.	CTD-2044J15.1, PAPD7, RP11-332J15.3	PAPD7	Intron	chr5	6728230	6728417
chr8:123490731-123490885	-1.72734	0.896012	0.00313136	0.0290243	Down2	.	RP11-94A24.1, RP11-96B2.1	RP11-96B2.1	Dis5 (5' distal regions)	chr8	123490731	123490885
chr12:21609252-21609371	-1.72632	0.666171	0.0068184	0.0485543	Down2	PYROXD1	.	PYROXD1	Promoter.Down	chr12	21609252	21609371
chrX:106809613-106809787	-1.72526	1.93309	4.82778e-05	0.0015794	Down2	.	FRMPD3	FRMPD3	Intron	chrX	106809613	106809787
chr13:68747381-68747465	-1.72492	0.646	0.0058323	0.0437478	Down2	.	.	PCDH9	Intergenic	chr13	68747381	68747465
chr3:139935252-139935333	-1.72456	0.232687	0.0194576	0.0959767	Down2NoFDR	.	.	AC092988.1	Intron	chr3	139935252	139935333
chr12:12990120-12990209	-1.72423	0.426365	0.0111028	0.0670073	Down2NoFDR	.	DDX47, RP11-392P7.1, RP11-59H1.1	RP11-59H1.1	Dis5 (5' distal regions)	chr12	12990120	12990209
chr6:141875445-141875526	-1.72411	0.184436	0.020269	0.0984645	Down2NoFDR	.	.	RP11-63E9.1	Intergenic	chr6	141875445	141875526
chr1:85004354-85004573	-1.72354	1.60956	0.000131653	0.00324207	Down2	.	CTBS, GNG5, SPATA1	SPATA1	Intron	chr1	85004354	85004573
chr12:24325416-24325497	-1.7234	-0.0378018	0.0316209	0.130676	Down2NoFDR	.	.	RP11-778H2.1	Dis5 (5' distal regions)	chr12	24325416	24325497
chr2:189206856-189206967	-1.72334	0.956656	0.00240514	0.024507	Down2	.	GULP1	GULP1	Intron	chr2	189206856	189206967
chr8:105476583-105476750	-1.72322	1.44844	0.000442047	0.0076529	Down2	.	AP003471.2, AP003471.3, DPYS, LRP12	DPYS	Intron	chr8	105476583	105476750
chr14:93203783-93203908	-1.7231	0.750366	0.00527758	0.0410075	Down2	.	LGMN	LGMN	Intron	chr14	93203783	93203908
chr4:142277892-142277990	-1.72308	0.891699	0.00333032	0.0302722	Down2	.	RP11-362F19.1, RP11-362F19.2	RP11-362F19.1	Dis5 (5' distal regions)	chr4	142277892	142277990
chr12:10517018-10517099	-1.72281	-0.283457	0.052684	0.18003	Other	RP11-277P12.20	.	RP11-277P12.20	Promoter.Down	chr12	10517018	10517099
chr11:96514478-96514612	-1.72274	0.365936	0.0130465	0.0744134	Down2NoFDR	RP11-360K13.2	.	RP11-360K13.2	Promoter.Up	chr11	96514478	96514612
chr12:95968832-95968913	-1.72238	-0.269309	0.0484324	0.170912	Down2NoFDR	.	USP44, Y_RNA	USP44	Intron	chr12	95968832	95968913
chr8:97041984-97042151	-1.72231	0.798617	0.00464687	0.0376566	Down2	.	RP11-31K23.2, RP11-44N17.1	RP11-31K23.2	Dis5 (5' distal regions)	chr8	97041984	97042151
chr3:143067647-143067730	-1.72177	0.740747	0.00484758	0.0386925	Down2	.	RP13-635I23.3	RP13-635I23.3	Intron	chr3	143067647	143067730
chr7:113691974-113692055	-1.72176	0.835584	0.00375723	0.0327651	Down2	.	FOXP2, PPP1R3A	PPP1R3A	Intron	chr7	113691974	113692055
chr2:195959275-195959424	-1.72116	0.907602	0.00272614	0.0265489	Down2	.	.	AC006196.1	Intergenic	chr2	195959275	195959424
chr16:77989222-77989303	-1.72084	0.313591	0.0185262	0.0931171	Down2NoFDR	.	.	RP11-281J9.1	Intron	chr16	77989222	77989303
chr2:145132040-145132148	-1.72079	1.00491	0.00237658	0.0243455	Down2	.	GTDC1, ZEB2	ZEB2	Intron	chr2	145132040	145132148
chr2:158049610-158049828	-1.72054	1.469	0.000294959	0.00570049	Down2	.	AC016732.2	AC016732.2	Dis3 (3' distal regions)	chr2	158049610	158049828
chrX:131885034-131885375	-1.7205	1.31099	0.000625753	0.00971785	Down2	.	HS6ST2	HS6ST2	Intron	chrX	131885034	131885375
chr12:28513296-28513399	-1.7201	0.456111	0.0105708	0.0648697	Down2NoFDR	.	.	CCDC91	Dis5 (5' distal regions)	chr12	28513296	28513399
chr1:98361019-98361100	-1.72009	0.204912	0.0193665	0.0956889	Down2NoFDR	.	DPYD, RP11-272L13.3, RP11-272L13.4	DPYD	Intron	chr1	98361019	98361100
chr5:148345833-148345914	-1.71969	0.26534	0.0188037	0.0939777	Down2NoFDR	.	RP11-44B19.1, SH3TC2	RP11-44B19.1	Intron	chr5	148345833	148345914
chr4:147229244-147229632	-1.71951	2.59795	3.302e-07	3.87275e-05	Down2	.	.	RP11-6L6.7	Intron	chr4	147229244	147229632
chr10:33450169-33450250	-1.71939	0.490519	0.00963219	0.0610354	Down2NoFDR	.	NRP1, RP11-342D11.2, RP11-342D11.3	NRP1	Dis5 (5' distal regions)	chr10	33450169	33450250
chr7:93007742-93007925	-1.71939	0.490519	0.00963219	0.0610354	Down2NoFDR	.	CCDC132	CCDC132	Dis3 (3' distal regions)	chr7	93007742	93007925
chr7:86568652-86568798	-1.71896	1.70431	0.000105491	0.00277337	Down2	KIAA1324L	.	KIAA1324L	Intron	chr7	86568652	86568798
chr5:33236103-33236184	-1.7185	-0.269309	0.0480942	0.170192	Down2NoFDR	.	RP11-113I22.1	RP11-113I22.1	Intron	chr5	33236103	33236184
chr5:21058499-21058709	-1.71733	1.40931	0.00103007	0.0137449	Down2	.	.	RP11-811J10.1	Intergenic	chr5	21058499	21058709
chr2:127465649-127465849	-1.71718	1.03342	0.00209444	0.0224167	Down2	.	AC013474.4	AC013474.4	Dis5 (5' distal regions)	chr2	127465649	127465849
chr4:189292113-189292215	-1.71704	0.780915	0.00547753	0.0420013	Down2	.	NARG2P1, RP11-219G10.1	NARG2P1	Dis5 (5' distal regions)	chr4	189292113	189292215
chr12:85423372-85423465	-1.71678	0.519584	0.00989191	0.0620364	Down2NoFDR	.	LRRIQ1, TSPAN19	TSPAN19	Intron	chr12	85423372	85423465
chr4:87274259-87274340	-1.71667	0.307263	0.0155276	0.0833111	Down2NoFDR	MAPK10	.	MAPK10	Promoter.Down	chr4	87274259	87274340
chr12:89863233-89863355	-1.71611	1.05542	0.00179836	0.0201997	Down2	POC1B	.	POC1B	Promoter.Down	chr12	89863233	89863355
chr3:171693465-171693546	-1.71598	0.91393	0.0031255	0.0289902	Down2	.	.	FNDC3B	Dis3 (3' distal regions)	chr3	171693465	171693546
chr13:102688460-102688662	-1.71584	0.490519	0.0123324	0.0716925	Down2NoFDR	.	.	FGF14	Intron	chr13	102688460	102688662
chr18:33172373-33172542	-1.71572	1.63095	0.000136383	0.00332108	Down2	.	GALNT1, RP11-712P20.2	RP11-712P20.2	Intron	chr18	33172373	33172542
chr1:180157976-180158143	-1.7156	0.905847	0.00335064	0.0304038	Down2	.	LHX4, QSOX1	QSOX1	Intron	chr1	180157976	180158143
chr1:198740855-198740990	-1.71485	1.22082	0.00096351	0.0131333	Down2	.	.	PTPRC	Dis3 (3' distal regions)	chr1	198740855	198740990
chr5:146913823-146913984	-1.71378	-0.343885	0.0555671	0.18592	Other	.	DPYSL3	DPYSL3	Dis5 (5' distal regions)	chr5	146913823	146913984
chr5:207356-207469	-1.7137	0.736524	0.00489993	0.0390034	Down2	.	CCDC127, CTD-2083E4.4, CTD-2083E4.7, LRRC14B, PLEKHG4B, SDHA	CCDC127	Intron	chr5	207356	207469
chr7:148234652-148234733	-1.71353	0.307263	0.0156952	0.0838666	Down2NoFDR	.	.	C7orf33	Dis5 (5' distal regions)	chr7	148234652	148234733
chr9:74370908-74370989	-1.71353	0.307263	0.0156952	0.0838666	Down2NoFDR	.	RP11-409O11.3, TMEM2	TMEM2	Intron	chr9	74370908	74370989
chr4:104707317-104707418	-1.71339	0.873194	0.00345915	0.031023	Down2	.	.	TACR3	Intergenic	chr4	104707317	104707418
chr13:77212166-77212279	-1.71317	0.300935	0.0170342	0.0883158	Down2NoFDR	.	.	KCTD12	Intergenic	chr13	77212166	77212279
chrX:104154465-104154586	-1.71256	1.24305	0.000953451	0.0130426	Down2	.	.	IL1RAPL2	Intron	chrX	104154465	104154586
chr13:95048940-95049021	-1.71206	-0.392136	0.0563259	0.187446	Other	.	.	AL139318.1	Intron	chr13	95048940	95049021
chr11:22814215-22814296	-1.71159	0.490519	0.0100181	0.0625526	Down2NoFDR	.	AC103801.1, GAS2, RP11-17A1.3, SVIP	SVIP	Intron	chr11	22814215	22814296
chr12:51842614-51842695	-1.71159	0.490519	0.0100181	0.0625526	Down2NoFDR	SLC4A8	.	SLC4A8	Promoter.Up	chr12	51842614	51842695
chr21:17153935-17154016	-1.71136	0.0757561	0.0258458	0.11509	Down2NoFDR	.	USP25	USP25	Intron	chr21	17153935	17154016
chr3:93656479-93656636	-1.71131	1.31099	0.000715883	0.0106644	Down2	.	ARL13B, PROS1, Y_RNA	PROS1	Intron	chr3	93656479	93656636
chr9:76789400-76789519	-1.71045	0.734114	0.00567914	0.0430184	Down2	.	.	RP11-171A24.2	Intergenic	chr9	76789400	76789519
chr4:139516370-139516670	-1.7104	1.88231	4.87583e-05	0.00159049	Down2	.	RP11-173E2.1	RP11-173E2.1	Dis3 (3' distal regions)	chr4	139516370	139516670
chr15:22019210-22019291	-1.71015	0.26534	0.0170934	0.0885212	Down2NoFDR	.	DKFZP547L112, MIR3118-6, RP11-32B5.4, RP11-32B5.5	RP11-32B5.5	Dis5 (5' distal regions)	chr15	22019210	22019291
chr22:23392869-23393016	-1.70997	0.198584	0.0234645	0.108224	Down2NoFDR	.	GNAZ	GNAZ	Dis5 (5' distal regions)	chr22	23392869	23393016
chr1:236922685-236922787	-1.70982	0.553268	0.00866641	0.0569601	Down2NoFDR	.	ACTN2, MTR	ACTN2	Intron	chr1	236922685	236922787
chr13:77913181-77913469	-1.70932	1.06119	0.00189388	0.020939	Down2	.	MYCBP2	MYCBP2	Dis5 (5' distal regions)	chr13	77913181	77913469
chr3:182067833-182067914	-1.70927	0.448596	0.0109052	0.0661682	Down2NoFDR	.	RP11-338L18.1	RP11-338L18.1	Dis5 (5' distal regions)	chr3	182067833	182067914
chr4:42645792-42646047	-1.70892	2.64116	2.19749e-07	2.82158e-05	Down2	.	ATP8A1, RP11-109E24.2	ATP8A1	Intron	chr4	42645792	42646047
chr2:210937760-210937902	-1.70872	0.970351	0.00289978	0.0275861	Down2	.	AC007038.7, KANSL1L, RP11-260M2.1	KANSL1L	Intron	chr2	210937760	210937902
chr13:22372438-22372519	-1.70859	0.103531	0.0292387	0.124377	Down2NoFDR	.	.	FGF9	Dis3 (3' distal regions)	chr13	22372438	22372519
chr20:14883181-14883262	-1.70839	0.490519	0.0101389	0.0630817	Down2NoFDR	.	RP5-974N19.1	RP5-974N19.1	Intron	chr20	14883181	14883262
chr2:120405146-120405301	-1.70826	1.04718	0.00194766	0.0213279	Down2	.	PCDP1, TMEM177	PCDP1	Intron	chr2	120405146	120405301
chr6:13163535-13163641	-1.70798	0.680103	0.00653737	0.0472076	Down2	.	PHACTR1	PHACTR1	Intron	chr6	13163535	13163641
chr5:100163261-100163422	-1.70793	0.388168	0.0174223	0.0897041	Down2NoFDR	.	.	ST8SIA4	Intron	chr5	100163261	100163422
chr8:62037943-62038024	-1.70793	0.388168	0.0174223	0.0897041	Down2NoFDR	.	.	CLVS1	Intron	chr8	62037943	62038024
chr4:142956978-142957097	-1.70749	0.549192	0.00867182	0.0569814	Down2NoFDR	.	.	INPP4B	Intron	chr4	142956978	142957097
chr2:196968894-196969073	-1.7072	1.08952	0.00169563	0.0194309	Down2	.	DNAH7, RP11-347P5.1	DNAH7	Dis5 (5' distal regions)	chr2	196968894	196969073
chr20:16139665-16139810	-1.70702	1.32066	0.000831894	0.0118533	Down2	.	.	MACROD2	Intergenic	chr20	16139665	16139810
chr2:76119769-76119850	-1.70691	-0.0314738	0.0366975	0.143562	Down2NoFDR	.	.	RP11-342K6.4	Intergenic	chr2	76119769	76119850
chr5:102712097-102712178	-1.70648	0.124007	0.028741	0.122906	Down2NoFDR	.	CTD-2154H6.1	CTD-2154H6.1	Dis3 (3' distal regions)	chr5	102712097	102712178
chr7:35456251-35456424	-1.70617	0.984431	0.0026828	0.0262779	Down2	.	.	AC009531.2	Intergenic	chr7	35456251	35456424
chr7:117479711-117479836	-1.70552	1.92706	3.97424e-05	0.0013744	Down2	.	CTTNBP2	CTTNBP2	Intron	chr7	117479711	117479836
chr3:171988713-171988853	-1.70521	1.36959	0.00060967	0.00953212	Down2	.	AC092964.2, FNDC3B, RP11-423E7.1	AC092964.2	Intron	chr3	171988713	171988853
chr17:64536681-64536762	-1.70457	0.869687	0.00421683	0.0352814	Down2	.	.	RP11-4F22.2	Intron	chr17	64536681	64536762
chr6:120073557-120073713	-1.70431	0.86209	0.00503367	0.0397219	Down2	.	.	MAN1A1	Intergenic	chr6	120073557	120073713
chr13:35736662-35736762	-1.70405	0.367907	0.0151579	0.0820388	Down2NoFDR	.	.	NBEA	Intron	chr13	35736662	35736762
chr2:153100131-153100314	-1.70404	1.33753	0.000706628	0.0105815	Down2	.	Y_RNA	Y_RNA	Dis3 (3' distal regions)	chr2	153100131	153100314
chr13:21903206-21903287	-1.70354	0.184436	0.0277835	0.12033	Down2NoFDR	.	RP11-101P17.11	RP11-101P17.11	Intron	chr13	21903206	21903287
chr2:59935158-59935282	-1.70311	-0.243289	0.0482962	0.170646	Down2NoFDR	.	AC007131.2	AC007131.2	Intron	chr2	59935158	59935282
chrX:13301776-13302009	-1.70184	1.39442	0.000459242	0.00783663	Down2	.	ATXN3L, GS1-600G8.3, GS1-600G8.4, GS1-600G8.5	GS1-600G8.5	Intron	chrX	13301776	13302009
chr12:20015280-20015415	-1.70145	1.23867	0.00125953	0.0158894	Down2	.	.	RP11-405A12.1	Intron	chr12	20015280	20015415
chr6:88043620-88043869	-1.70141	2.44978	8.30804e-07	7.57371e-05	Down2	.	C6orf163, GJB7, RP1-102H19.8, SMIM8	GJB7	Intron	chr6	88043620	88043869
chr2:191861826-191861961	-1.70125	0.545098	0.0100616	0.0627349	Down2NoFDR	.	STAT1, STAT4	STAT1	Intron	chr2	191861826	191861961
chr5:54357971-54358106	-1.70112	1.14399	0.00129072	0.0161377	Down2	CTD-2313F11.3	.	CTD-2313F11.3	Promoter.Up	chr5	54357971	54358106
chr4:55430843-55430972	-1.70051	-0.343885	0.0573606	0.18954	Other	.	AC006552.1	AC006552.1	Dis3 (3' distal regions)	chr4	55430843	55430972
chr7:76988999-76989080	-1.70029	0.374019	0.0186886	0.093589	Down2NoFDR	.	GSAP	GSAP	Intron	chr7	76988999	76989080
chr11:85452231-85452345	-1.69973	0.646	0.0066674	0.0478607	Down2	.	SYTL2	SYTL2	Intron	chr11	85452231	85452345
chr4:38511334-38511473	-1.69943	0.0832707	0.0276597	0.119974	Down2NoFDR	RP11-213G21.1	.	RP11-213G21.1	Promoter.Up	chr4	38511334	38511473
chr4:80435472-80435682	-1.69905	0.557275	0.00839822	0.0557633	Down2NoFDR	.	.	RP11-234K19.1	Intron	chr4	80435472	80435682
chr2:83569991-83570185	-1.69905	1.15403	0.00170335	0.0194777	Down2	.	.	AC010744.1	Intergenic	chr2	83569991	83570185
chr1:243759801-243759882	-1.69841	0.545098	0.0101779	0.0632544	Down2NoFDR	.	AKT3	AKT3	Intron	chr1	243759801	243759882
chr8:99844088-99844169	-1.69829	0.400345	0.0142107	0.0786955	Down2NoFDR	.	STK3	STK3	Intron	chr8	99844088	99844169
chr5:13250927-13251036	-1.6981	1.27941	0.000894872	0.012457	Down2	.	.	CTC-305H11.1	Promoter.Up	chr5	13250927	13251036
chr4:72136741-72136843	-1.69799	1.69875	0.000137481	0.00333645	Down2	.	RP11-1J11.1, SLC4A4	SLC4A4	Intron	chr4	72136741	72136843
chrX:16463372-16463548	-1.69763	0.883835	0.00376312	0.0327983	Down2	.	RP11-759L5.2	RP11-759L5.2	Dis3 (3' distal regions)	chrX	16463372	16463548
chr13:21919157-21919238	-1.69677	0.246835	0.0201185	0.0979935	Down2NoFDR	.	ZDHHC20	ZDHHC20	Promoter.Up	chr13	21919157	21919238
chr3:120286686-120286806	-1.69651	0.944263	0.00570991	0.0431642	Down2	.	NDUFB4	NDUFB4	Dis5 (5' distal regions)	chr3	120286686	120286806
chr2:200270109-200270190	-1.69639	0.386197	0.0144318	0.0794385	Down2NoFDR	.	SATB2	SATB2	Intron	chr2	200270109	200270190
chr4:113020915-113021077	-1.69628	1.38554	0.000560992	0.00900762	Down2	.	C4orf32, RP11-269F21.3, RP11-477G18.1	RP11-477G18.1	Dis5 (5' distal regions)	chr4	113020915	113021077
chrX:11577233-11577327	-1.69617	0.726599	0.00709903	0.0498926	Down2	.	.	ARHGAP6	Intron	chrX	11577233	11577327
chr1:70053247-70053328	-1.69532	0.103531	0.0272636	0.118917	Down2NoFDR	.	LRRC7, RP11-379C1.1	LRRC7	Intron	chr1	70053247	70053328
chr12:3669525-3669700	-1.6953	1.09342	0.00175613	0.0198845	Down2	.	PRMT8	PRMT8	Intron	chr12	3669525	3669700
chr10:57493992-57494077	-1.69506	0.523172	0.0104453	0.0644127	Down2NoFDR	.	RP11-478B11.2	RP11-478B11.2	Dis5 (5' distal regions)	chr10	57493992	57494077
chr5:133226182-133226277	-1.69506	0.523172	0.0104453	0.0644127	Down2NoFDR	.	CTD-2131I18.1, snoU13	CTD-2131I18.1	Dis5 (5' distal regions)	chr5	133226182	133226277
chr1:62183192-62183413	-1.6947	0.56711	0.00945489	0.0603652	Down2NoFDR	.	INADL, RP11-430G17.3, TM2D1	TM2D1	Intron	chr1	62183192	62183413
chr7:120918928-120919079	-1.6945	0.99858	0.00246464	0.0249162	Down2	.	WNT16	WNT16	Intron	chr7	120918928	120919079
chr7:129007851-129007932	-1.69409	0.204912	0.0213857	0.101794	Down2NoFDR	AHCYL2	.	AHCYL2	Promoter.Up	chr7	129007851	129007932
chr17:6598617-6598698	-1.694	0.0757561	0.0274296	0.119415	Down2NoFDR	SLC13A5	.	SLC13A5	Promoter.Down	chr17	6598617	6598698
chr14:20915932-20916172	-1.69359	0.966276	0.00333029	0.0302722	Down2	OSGEP	.	OSGEP	Promoter.Up	chr14	20915932	20916172
chr1:85165891-85166020	-1.69349	0.916488	0.00364161	0.0320952	Down2	.	SSX2IP	SSX2IP	Dis5 (5' distal regions)	chr1	85165891	85166020
chr6:91865300-91865381	-1.69349	0.916488	0.00364161	0.0320952	Down2	.	.	RP1-177I10.1	Intergenic	chr6	91865300	91865381
chr5:50040870-50040964	-1.69348	0.585572	0.00923663	0.0594743	Down2NoFDR	.	.	PARP8	Intron	chr5	50040870	50040964
chr3:84020979-84021091	-1.69292	1.01453	0.00235574	0.0242172	Down2	.	.	AC108696.1	Dis3 (3' distal regions)	chr3	84020979	84021091
chr4:108745864-108746012	-1.69279	0.918443	0.00329748	0.0300672	Down2	SGMS2	.	SGMS2	Promoter.Up	chr4	108745864	108746012
chr7:117340738-117340931	-1.69277	1.26877	0.000817772	0.0117201	Down2	.	CFTR, CTTNBP2	CFTR	Intron	chr7	117340738	117340931
chr12:85863389-85863474	-1.69235	0.91969	0.00371677	0.0325315	Down2	.	.	RP11-629O19.1	Intergenic	chr12	85863389	85863474
chr2:169408977-169409086	-1.69174	0.553268	0.013969	0.0777681	Down2NoFDR	.	.	CERS6	Intron	chr2	169408977	169409086
chr5:40404857-40404984	-1.69137	1.16017	0.00144627	0.0174373	Down2	.	.	PTGER4	Intergenic	chr5	40404857	40404984
chr13:54333417-54333555	-1.69087	0.402316	0.014056	0.0780921	Down2NoFDR	.	.	RP11-168P6.2	Intergenic	chr13	54333417	54333555
chr1:198252499-198252582	-1.69039	0.597443	0.00835114	0.0555477	Down2NoFDR	.	NEK7	NEK7	Intron	chr1	198252499	198252582
chrX:112515211-112515390	-1.69014	1.16179	0.00145612	0.0175147	Down2	.	.	RP5-1168A5.1	Intergenic	chrX	112515211	112515390
chr18:9710827-9710908	-1.69008	0.504667	0.0107378	0.0655615	Down2NoFDR	.	RAB31, RP11-692N5.2	RAB31	Intron	chr18	9710827	9710908
chr3:43288537-43288758	-1.68914	1.06175	0.00193957	0.0212809	Down2	.	AC104434.1, SNRK	AC104434.1	Dis5 (5' distal regions)	chr3	43288537	43288758
chr7:16798950-16799066	-1.68878	1.0891	0.00183842	0.0205235	Down2	.	AC073333.8, AGR2, TSPAN13	TSPAN13	Intron	chr7	16798950	16799066
chr3:88179706-88179799	-1.6887	0.722591	0.00784674	0.0533487	Down2NoFDR	RP11-159G9.5	.	RP11-159G9.5	Promoter.Down	chr3	88179706	88179799
chr12:15146565-15146717	-1.6887	1.05149	0.00247111	0.024956	Down2	.	ARHGDIB, PDE6H, RP11-508P1.2	RP11-508P1.2	Dis5 (5' distal regions)	chr12	15146565	15146717
chr8:135033731-135033812	-1.68851	0.143699	0.0249574	0.112524	Down2NoFDR	.	.	RP11-157E21.2	Intergenic	chr8	135033731	135033812
chr1:172578817-172578927	-1.68793	0.365936	0.0151325	0.0819384	Down2NoFDR	SUCO	.	SUCO	Promoter.Down	chr1	172578817	172578927
chr7:115491459-115491583	-1.68793	0.365936	0.0151325	0.0819384	Down2NoFDR	.	Y_RNA	Y_RNA	Dis5 (5' distal regions)	chr7	115491459	115491583
chr5:40879654-40879744	-1.68775	0.651454	0.0086682	0.0569671	Down2NoFDR	.	C7, CARD6, RPL37	C7	Dis5 (5' distal regions)	chr5	40879654	40879744
chr2:55914531-55914612	-1.68669	-0.473041	0.0695891	0.213167	Other	.	PNPT1	PNPT1	Intron	chr2	55914531	55914612
chr4:114865213-114865327	-1.68584	0.61792	0.00813559	0.0546319	Down2NoFDR	RP11-26P13.2	.	RP11-26P13.2	Promoter.Down	chr4	114865213	114865327
chr12:14774980-14775061	-1.68527	0.661947	0.0121814	0.0711589	Down2NoFDR	.	RP11-174G6.1	RP11-174G6.1	Exon	chr12	14774980	14775061
chr5:83678117-83678404	-1.6846	2.53971	6.65457e-07	6.52837e-05	Down2	CTD-2269F5.1, EDIL3	.	EDIL3	Promoter.Up	chr5	83678117	83678404
chr1:83285035-83285208	-1.68453	1.5368	0.000368897	0.00672114	Down2	.	.	RP4-601K24.1	Intergenic	chr1	83285035	83285208
chr6:78299130-78299268	-1.68344	0.877507	0.00385461	0.0332856	Down2	.	.	MEI4	Intergenic	chr6	78299130	78299268
chr21:18022230-18022386	-1.68331	0.631852	0.00912479	0.0589997	Down2NoFDR	.	AP000473.5, AP000473.8	AP000473.8	Dis3 (3' distal regions)	chr21	18022230	18022386
chr7:64000087-64000222	-1.68288	1.25499	0.000929307	0.0127869	Down2	.	RP11-561N12.1, RP11-561N12.4, RP11-561N12.5, RP11-561N12.6, ZNF680	ZNF680	Intron	chr7	64000087	64000222
chr6:156410724-156410806	-1.6828	0.569668	0.0105823	0.0649152	Down2NoFDR	.	.	RP11-518I13.1	Intergenic	chr6	156410724	156410806
chr3:68923798-68923956	-1.68279	0.924003	0.00324588	0.0297278	Down2	.	.	FAM19A4	Intron	chr3	68923798	68923956
chr4:94116369-94116576	-1.68249	1.77411	0.000146508	0.0034866	Down2	.	GRID2	GRID2	Intron	chr4	94116369	94116576
chr8:119541250-119541392	-1.68238	0.462744	0.0120392	0.0705957	Down2NoFDR	.	.	SAMD12	Intron	chr8	119541250	119541392
chr13:80441543-80441671	-1.68228	0.597443	0.00869963	0.0570973	Down2NoFDR	.	.	NDFIP2	Dis5 (5' distal regions)	chr13	80441543	80441671
chr9:79265711-79265843	-1.68228	0.597443	0.00869963	0.0570973	Down2NoFDR	PRUNE2	.	PRUNE2	Promoter.Down	chr9	79265711	79265843
chr4:63672700-63672820	-1.68202	0.706428	0.00673629	0.0481441	Down2	.	.	AC110810.1	Dis5 (5' distal regions)	chr4	63672700	63672820
chr2:224772287-224772368	-1.68178	0.307263	0.017542	0.0900664	Down2NoFDR	.	MRPL44, WDFY1	WDFY1	Intron	chr2	224772287	224772368
chr8:12006584-12006665	-1.68178	0.307263	0.017542	0.0900664	Down2NoFDR	DEFB109P3	.	DEFB109P3	Promoter.Down	chr8	12006584	12006665
chr8:66742228-66742416	-1.68082	1.64973	0.000170009	0.00385333	Down2	.	CTD-2532N20.1, PDE7A	PDE7A	Intron	chr8	66742228	66742416
chr13:39156400-39156524	-1.68021	0.604077	0.0111748	0.0672738	Down2NoFDR	.	.	FREM2	Dis5 (5' distal regions)	chr13	39156400	39156524
chr5:80875501-80875617	-1.68006	0.897983	0.00371507	0.0325275	Down2	.	SSBP2	SSBP2	Intron	chr5	80875501	80875617
chr11:37733938-37734019	-1.67981	0.353759	0.0205802	0.0994658	Down2NoFDR	.	.	RP11-159D8.1	Dis5 (5' distal regions)	chr11	37733938	37734019
chr3:194631533-194631644	-1.67955	0.645694	0.00821333	0.054952	Down2NoFDR	.	.	AC090505.6	Intergenic	chr3	194631533	194631644
chr16:73031118-73031411	-1.67948	2.13357	2.55637e-05	0.00100055	Down2	.	AC002044.4	AC002044.4	Intron	chr16	73031118	73031411
chr13:73414132-73414226	-1.67947	0.101776	0.0325209	0.132955	Down2NoFDR	.	AL391384.1, PIBF1	AL391384.1	Intron	chr13	73414132	73414226
chr5:96478417-96478632	-1.67926	1.71395	0.000206815	0.00445008	Down2	LIX1	.	LIX1	Promoter.Up	chr5	96478417	96478632
chr18:55583005-55583086	-1.67913	-0.0675477	0.0378101	0.146118	Down2NoFDR	.	RP11-693L9.2	RP11-693L9.2	Dis3 (3' distal regions)	chr18	55583005	55583086
chr2:121681988-121682076	-1.67913	-0.0675477	0.0378101	0.146118	Down2NoFDR	.	.	RP11-297J22.1	Intron	chr2	121681988	121682076
chr1:65731657-65731825	-1.67884	0.678348	0.0066623	0.047837	Down2	DNAJC6	.	DNAJC6	Promoter.Down	chr1	65731657	65731825
chr5:127252736-127252849	-1.67829	0.300935	0.0191945	0.0951882	Down2NoFDR	.	CTC-228N24.1	CTC-228N24.1	Intron	chr5	127252736	127252849
chr10:9842650-9842820	-1.67785	1.79127	7.50155e-05	0.0021672	Down2	.	RP5-1051H14.2	RP5-1051H14.2	Dis5 (5' distal regions)	chr10	9842650	9842820
chr9:104029090-104029239	-1.67773	0.61792	0.00847796	0.0560733	Down2NoFDR	.	LPPR1	LPPR1	Intron	chr9	104029090	104029239
chr9:17183936-17184097	-1.67753	0.388168	0.0153568	0.0827871	Down2NoFDR	.	CNTLN	CNTLN	Intron	chr9	17183936	17184097
chr8:76284801-76284950	-1.67723	0.678348	0.0067096	0.0480111	Down2	.	HNF4G	HNF4G	Dis5 (5' distal regions)	chr8	76284801	76284950
chr3:109606998-109607109	-1.6772	0.875752	0.00406334	0.0344669	Down2	.	RP11-457K10.2	RP11-457K10.2	Dis3 (3' distal regions)	chr3	109606998	109607109
chr5:102321878-102322022	-1.67714	0.821436	0.00508294	0.0399825	Down2	.	PAM	PAM	Intron	chr5	102321878	102322022
chrX:12533606-12533769	-1.67692	1.55575	0.000588035	0.00929746	Down2	.	.	7SK	Intron	chrX	12533606	12533769
chr7:81339214-81339378	-1.6769	1.78064	7.88936e-05	0.00224865	Down2	.	.	HGF	Intron	chr7	81339214	81339378
chr11:81385373-81385454	-1.67671	0.184436	0.0230269	0.106848	Down2NoFDR	.	.	RP11-664H7.2	Intergenic	chr11	81385373	81385454
chr6:100547463-100547544	-1.67671	0.184436	0.0230269	0.106848	Down2NoFDR	.	.	RP3-344J20.1	Dis5 (5' distal regions)	chr6	100547463	100547544
chr12:77100006-77100162	-1.67671	0.940675	0.00321986	0.0295757	Down2	.	RP11-613M5.2, RP11-613M5.3	RP11-613M5.3	Dis5 (5' distal regions)	chr12	77100006	77100162
chr12:42876983-42877064	-1.67613	1.14399	0.0014822	0.0177069	Down2	PRICKLE1	.	PRICKLE1	Promoter.Up	chr12	42876983	42877064
chr4:176923501-176923805	-1.67589	2.28228	1.30088e-05	0.000599907	Down2	GPM6A	.	GPM6A	Promoter.Up	chr4	176923501	176923805
chr1:199380666-199380815	-1.67539	0.757	0.00551649	0.0421807	Down2	.	RP11-104D3.1, RP11-104D3.2	RP11-104D3.2	Dis3 (3' distal regions)	chr1	199380666	199380815
chr5:93330831-93330912	-1.67475	0.388168	0.0164495	0.0862761	Down2NoFDR	.	.	FAM172A	Intron	chr5	93330831	93330912
chr6:129822115-129822196	-1.6747	0.924003	0.00335659	0.0304402	Down2	.	LAMA2, RP1-69D17.3, RP1-69D17.4	LAMA2	Intron	chr6	129822115	129822196
chr1:99684682-99684823	-1.67465	0.706428	0.00665336	0.0477948	Down2	.	LPPR4	LPPR4	Dis5 (5' distal regions)	chr1	99684682	99684823
chr3:172410693-172410799	-1.67367	0.470259	0.0128819	0.0738509	Down2NoFDR	.	AC007919.19, NCEH1	AC007919.19	Intron	chr3	172410693	172410799
chr13:97655440-97655648	-1.67361	2.47339	1.20763e-06	9.98241e-05	Down2	.	LINC00359, OXGR1	OXGR1	Dis5 (5' distal regions)	chr13	97655440	97655648
chr5:117880854-117881036	-1.67258	1.82116	6.64633e-05	0.00199647	Down2	.	CTD-2281M20.1, RP11-2N5.2	CTD-2281M20.1	Intron	chr5	117880854	117881036
chr8:110966037-110966188	-1.67201	1.3181	0.000826115	0.0118031	Down2	.	KCNV1, RP11-696P8.2	RP11-696P8.2	Dis5 (5' distal regions)	chr8	110966037	110966188
chr13:20166159-20166247	-1.67126	0.85606	0.00433834	0.0359415	Down2	.	MPHOSPH8	MPHOSPH8	Dis5 (5' distal regions)	chr13	20166159	20166247
chr11:35613982-35614063	-1.67124	0.589929	0.0132362	0.0750876	Down2NoFDR	.	FJX1, RP5-945I17.2	RP5-945I17.2	Dis5 (5' distal regions)	chr11	35613982	35614063
chr5:82134934-82135015	-1.67119	-0.188404	0.0518731	0.178227	Other	.	CTD-2218K11.3	CTD-2218K11.3	Dis3 (3' distal regions)	chr5	82134934	82135015
chr9:90060681-90060809	-1.67089	0.61792	0.0104763	0.064527	Down2NoFDR	.	RP11-497K15.1	RP11-497K15.1	Dis3 (3' distal regions)	chr9	90060681	90060809
chr8:66618366-66618492	-1.67007	0.355514	0.0205405	0.0993349	Down2NoFDR	MTFR1	.	MTFR1	Promoter.Up	chr8	66618366	66618492
chr3:96797543-96797766	-1.67005	0.974515	0.00364472	0.0321119	Down2	.	.	EPHA6	Intron	chr3	96797543	96797766
chr2:213757052-213757200	-1.6696	0.918443	0.00382151	0.0331162	Down2	.	.	AC093381.2	Intron	chr2	213757052	213757200
chr2:61674285-61674411	-1.6685	0.0757561	0.0297148	0.125687	Down2NoFDR	.	RP11-355B11.2, USP34, XPO1	USP34	Intron	chr2	61674285	61674411
chr2:183649557-183649639	-1.66841	0.226359	0.0247279	0.111868	Down2NoFDR	.	Y_RNA	Y_RNA	Exon	chr2	183649557	183649639
chr4:94709976-94710117	-1.66826	1.0891	0.00296645	0.0280323	Down2	.	ATOH1	ATOH1	Intron	chr4	94709976	94710117
chr13:75495211-75495397	-1.6678	1.64008	0.000224736	0.00471892	Down2	.	.	AL162571.1	Intergenic	chr13	75495211	75495397
chr2:145948000-145948107	-1.66744	0.784775	0.00612525	0.0451793	Down2	.	.	AC064865.1	Promoter.Down	chr2	145948000	145948107
chr1:235105851-235105976	-1.66744	0.448596	0.0149276	0.0812346	Down2NoFDR	RP11-443B7.1	.	RP11-443B7.1	Promoter.Up	chr1	235105851	235105976
chr12:90219526-90219611	-1.66717	0.522867	0.0124596	0.0722203	Down2NoFDR	.	.	RP11-654D12.2	Intergenic	chr12	90219526	90219611
chr2:163352811-163352897	-1.66683	0.024947	0.0410687	0.154066	Down2NoFDR	.	KCNH7	KCNH7	Promoter.Up	chr2	163352811	163352897
chr4:125511728-125511982	-1.66634	2.24425	7.37416e-06	0.000395003	Down2	.	RP11-93I21.3	RP11-93I21.3	Dis5 (5' distal regions)	chr4	125511728	125511982
chr5:40994233-40994419	-1.66629	0.523172	0.0116601	0.0691741	Down2NoFDR	.	C7, MROH2B, RP11-301A5.2	MROH2B	Dis5 (5' distal regions)	chr5	40994233	40994419
chr2:143635096-143635246	-1.66628	1.11585	0.0017725	0.0199858	Down2	KYNU	.	KYNU	Promoter.Up	chr2	143635096	143635246
chr13:108877949-108878046	-1.66621	0.680103	0.00785549	0.0533821	Down2NoFDR	.	ABHD13, LIG4, TNFSF13B	ABHD13	Intron	chr13	108877949	108878046
chr3:167967043-167967126	-1.66614	1.97394	4.54605e-05	0.00151563	Down2	.	RP11-637O11.2	RP11-637O11.2	Promoter.Up	chr3	167967043	167967126
chr5:52084091-52084172	-1.666	0.768522	0.00718745	0.050307	Down2NoFDR	CTD-2288O8.1, ITGA1, PELO	.	CTD-2288O8.1	Promoter.Up	chr5	52084091	52084172
chr6:10951957-10952048	-1.66599	0.619675	0.00836882	0.0556371	Down2NoFDR	.	SYCP2L	SYCP2L	Intron	chr6	10951957	10952048
chr16:71656119-71656200	-1.6659	0.448596	0.012799	0.0734938	Down2NoFDR	.	MARVELD3, PHLPP2, RP11-432I5.2, RP11-432I5.6, TAT	MARVELD3	TES (transcription end sites)	chr16	71656119	71656200
chr11:26787019-26787100	-1.66574	0.700579	0.00755075	0.0519605	Down2NoFDR	.	SLC5A12	SLC5A12	Dis5 (5' distal regions)	chr11	26787019	26787100
chr9:12723820-12723941	-1.66563	0.428336	0.0143421	0.0791166	Down2NoFDR	.	TYRP1	TYRP1	Intron	chr9	12723820	12723941
chr2:50503202-50503298	-1.66464	0.537015	0.0122449	0.0713438	Down2NoFDR	.	.	NRXN1	Intron	chr2	50503202	50503298
chr1:105249349-105249693	-1.66463	1.63966	0.00020096	0.00435511	Down2	.	.	RP11-364B6.1	Intergenic	chr1	105249349	105249693
chr20:11382640-11382721	-1.66422	0.469072	0.0143297	0.0790705	Down2NoFDR	.	.	RP4-734C18.1	Intergenic	chr20	11382640	11382721
chr3:143132331-143132412	-1.66388	0.732935	0.00753418	0.0518972	Down2NoFDR	.	.	RP13-635I23.3	Intron	chr3	143132331	143132412
chr9:31153615-31153696	-1.6638	0.448596	0.0129011	0.073918	Down2NoFDR	.	RP11-572H4.1	RP11-572H4.1	Dis3 (3' distal regions)	chr9	31153615	31153696
chr5:42749297-42749457	-1.6631	1.27679	0.00126603	0.0159432	Down2	.	CCDC152, GHR, RP11-116B13.1	CCDC152	Dis5 (5' distal regions)	chr5	42749297	42749457
chr5:84345068-84345215	-1.66259	1.01708	0.00346222	0.031047	Down2	.	RP11-509M23.1	RP11-509M23.1	Dis5 (5' distal regions)	chr5	84345068	84345215
chr3:101944362-101944488	-1.66238	1.148	0.0021755	0.0229621	Down2	.	ZPLD1	ZPLD1	Intron	chr3	101944362	101944488
chr12:24736999-24737199	-1.6623	0.928079	0.00351738	0.0313449	Down2	.	RP11-444D3.1	RP11-444D3.1	Promoter.Up	chr12	24736999	24737199
chrX:132815555-132815754	-1.66181	1.54357	0.000423922	0.00743743	Down2	.	RP3-417G15.1	RP3-417G15.1	Intron	chrX	132815555	132815754
chr6:123976807-123976926	-1.66165	1.13546	0.00209691	0.0224324	Down2	.	TRDN	TRDN	Dis5 (5' distal regions)	chr6	123976807	123976926
chr13:107639951-107640059	-1.66141	0.124007	0.0330337	0.134352	Down2NoFDR	.	.	AL445204.1	Dis5 (5' distal regions)	chr13	107639951	107640059
chr16:51384868-51384962	-1.66133	0.307263	0.0233747	0.107951	Down2NoFDR	.	RP11-437L7.1	RP11-437L7.1	Dis3 (3' distal regions)	chr16	51384868	51384962
chr8:105504609-105504705	-1.66109	0.680103	0.00789757	0.0536016	Down2NoFDR	.	DPYS, LRP12	LRP12	Intron	chr8	105504609	105504705
chr4:37360917-37361167	-1.6609	0.428336	0.0149329	0.0812521	Down2NoFDR	.	.	C4orf19	Intron	chr4	37360917	37361167
chr6:114902319-114902631	-1.6609	1.78217	0.000122062	0.00307921	Down2	.	RP3-399L15.2	RP3-399L15.2	Dis5 (5' distal regions)	chr6	114902319	114902631
chr4:43610197-43610332	-1.66077	1.23867	0.0012906	0.0161377	Down2	.	RP11-466J24.1	RP11-466J24.1	Dis5 (5' distal regions)	chr4	43610197	43610332
chr20:58524308-58524392	-1.66035	0.428336	0.0146179	0.0800981	Down2NoFDR	.	CDH26, FAM217B, PPP1R3D, SYCP2	FAM217B	TES (transcription end sites)	chr20	58524308	58524392
chr4:27029187-27029305	-1.66012	1.29094	0.00102876	0.0137437	Down2	.	STIM2	STIM2	Dis3 (3' distal regions)	chr4	27029187	27029305
chr7:136453491-136453684	-1.66006	2.06601	2.27795e-05	0.000914684	Down2	.	.	snoU13	Intron	chr7	136453491	136453684
chr3:140641627-140641734	-1.66004	0.488764	0.0125109	0.0724411	Down2NoFDR	.	RP11-231L11.3, RP11-4H14.1, SLC25A36	SLC25A36	Dis5 (5' distal regions)	chr3	140641627	140641734
chr1:188219041-188219142	-1.65999	0.841343	0.00466417	0.0377384	Down2	.	RP11-201A3.1, RP11-405P11.1	RP11-405P11.1	Dis5 (5' distal regions)	chr1	188219041	188219142
chr5:13252282-13252363	-1.65991	-0.0192966	0.0372379	0.144731	Down2NoFDR	.	.	CTC-305H11.1	Promoter.Up	chr5	13252282	13252363
chr9:29830972-29831076	-1.65969	0.736524	0.00693869	0.0491126	Down2	.	RP11-460C6.1	RP11-460C6.1	Dis5 (5' distal regions)	chr9	29830972	29831076
chr3:99148468-99148686	-1.65903	0.817428	0.0054892	0.0420617	Down2	.	.	RP11-779P15.1	Intergenic	chr3	99148468	99148686
chr2:16727562-16727661	-1.65867	0.841343	0.00466913	0.0377611	Down2	.	FAM49A	FAM49A	Promoter.Up	chr2	16727562	16727661
chr6:131573456-131573754	-1.65856	2.02634	2.69196e-05	0.00103746	Down2	AKAP7	.	AKAP7	Promoter.Down	chr6	131573456	131573754
chr20:9427931-9428174	-1.65845	2.16842	1.10735e-05	0.000533502	Down2	.	.	LAMP5	Intron	chr20	9427931	9428174
chr2:105090107-105090197	-1.65842	0.509024	0.0123452	0.0717317	Down2NoFDR	.	AC068535.4	AC068535.4	Intron	chr2	105090107	105090197
chr3:173711303-173711384	-1.65842	0.509024	0.0123452	0.0717317	Down2NoFDR	.	.	NLGN1	Intron	chr3	173711303	173711384
chr6:7998699-7998843	-1.65816	0.305508	0.0194022	0.0958232	Down2NoFDR	.	BLOC1S5, TXNDC5	BLOC1S5	Intron	chr6	7998699	7998843
chr2:225816616-225816704	-1.65755	1.03342	0.00281928	0.0271066	Down2	.	DOCK10	DOCK10	Intron	chr2	225816616	225816704
chr3:28359073-28359206	-1.65729	1.06534	0.00408	0.0345672	Down2	CMC1	.	CMC1	Promoter.Down	chr3	28359073	28359206
chr13:71953255-71953382	-1.65713	0.742852	0.00828667	0.0552661	Down2NoFDR	.	.	SOGA2P1	Intergenic	chr13	71953255	71953382
chr11:100452065-100452423	-1.65676	2.88138	1.8232e-07	2.42418e-05	Down2	.	.	AP000620.1	Intergenic	chr11	100452065	100452423
chrX:68135702-68135869	-1.65602	0.664505	0.00977266	0.0615263	Down2NoFDR	.	.	EFNB1	Intergenic	chrX	68135702	68135869
chr3:25868128-25868264	-1.65568	1.19392	0.00173564	0.0197313	Down2	.	NGLY1, OXSM	OXSM	Dis5 (5' distal regions)	chr3	25868128	25868264
chr1:169278932-169279013	-1.65544	0.766767	0.00679862	0.0484584	Down2	NME7, RP4-800F24.1	.	NME7	Promoter.Up	chr1	169278932	169279013
chr4:96347729-96347848	-1.65533	0.877934	0.00561669	0.0427059	Down2	.	.	UNC5C	Intron	chr4	96347729	96347848
chr18:34028706-34028864	-1.65527	1.03573	0.00259957	0.0257438	Down2	.	.	FHOD3	Intron	chr18	34028706	34028864
chr3:155085403-155085574	-1.65525	0.835584	0.00498282	0.0394554	Down2	.	RP11-639F1.1, RP11-639F1.2	RP11-639F1.1	Dis3 (3' distal regions)	chr3	155085403	155085574
chr8:30827234-30827461	-1.65484	1.24677	0.00199161	0.0216672	Down2	.	RP11-293D9.2, RP5-1009N12.1	RP11-293D9.2	Dis3 (3' distal regions)	chr8	30827234	30827461
chr7:138199998-138200186	-1.65479	0.905847	0.00559995	0.0426074	Down2	TRIM24	.	TRIM24	Promoter.Down	chr7	138199998	138200186
chr3:97104575-97104662	-1.65476	0.67202	0.00863057	0.0567911	Down2NoFDR	.	.	EPHA6	Intron	chr3	97104575	97104662
chr2:145577211-145577406	-1.65473	1.18816	0.00149786	0.0178322	Down2	.	.	RP11-514A9.1	Dis5 (5' distal regions)	chr2	145577211	145577406
chr7:51191490-51191572	-1.65449	-0.127976	0.0519514	0.178313	Other	.	.	COBL	Intron	chr7	51191490	51191572
chrX:68042633-68042735	-1.65418	0.600488	0.0107531	0.0656254	Down2NoFDR	.	EFNB1	EFNB1	Dis5 (5' distal regions)	chrX	68042633	68042735
chr6:143837846-143837991	-1.65401	1.37782	0.000737502	0.0108731	Down2	.	FUCA2, PEX3, PHACTR2, RP1-20N2.6, RP11-436I24.1	FUCA2	Dis5 (5' distal regions)	chr6	143837846	143837991
chr9:5451628-5451709	-1.65398	0.965926	0.00329932	0.0300805	Down2	CD274	.	CD274	Promoter.Down	chr9	5451628	5451709
chr9:11458538-11458689	-1.65378	0.970499	0.00399651	0.0340778	Down2	.	.	RP11-23D5.1	Intergenic	chr9	11458538	11458689
chr18:46225186-46225383	-1.65369	1.15747	0.00471338	0.0379882	Down2	.	CTIF, RP11-426J5.2	CTIF	Intron	chr18	46225186	46225383
chr6:116433217-116433361	-1.65328	1.18816	0.00151018	0.0179483	Down2	NT5DC1	.	NT5DC1	Promoter.Down	chr6	116433217	116433361
chr5:86092826-86092945	-1.65326	0.645694	0.00925662	0.0595466	Down2NoFDR	CTC-493L21.2	.	CTC-493L21.2	Promoter.Up	chr5	86092826	86092945
chr3:96603489-96603578	-1.65324	1.13632	0.00256356	0.0255126	Down2	.	.	EPHA6	Intron	chr3	96603489	96603578
chr3:149025317-149025459	-1.65306	1.0635	0.0026199	0.0258733	Down2	.	RP11-206M11.7, RP11-2G17.1, TM4SF18	RP11-206M11.7	Intron	chr3	149025317	149025459
chr5:105119641-105119802	-1.6527	0.965926	0.0033534	0.0304217	Down2	.	.	RP11-6N13.1	Intergenic	chr5	105119641	105119802
chr3:65976769-65976933	-1.6527	1.02116	0.00364535	0.0321138	Down2	.	AC106827.2, MAGI1, Y_RNA	Y_RNA	Intron	chr3	65976769	65976933
chr13:76210638-76210735	-1.65193	1.17825	0.00188319	0.0208544	Down2	LMO7, RP11-173B14.5	.	LMO7	Promoter.Up	chr13	76210638	76210735
chr9:12426472-12426553	-1.65192	-0.0378018	0.0384731	0.147757	Down2NoFDR	.	.	RP11-71E22.1	Intergenic	chr9	12426472	12426553
chr13:95891720-95891816	-1.65147	1.10726	0.00260093	0.0257508	Down2	.	snoU13	snoU13	Intron	chr13	95891720	95891816
chr6:126124138-126124229	-1.6512	0.844172	0.00499727	0.03953	Down2	.	NCOA7	NCOA7	Intron	chr6	126124138	126124229
chr13:76450628-76450766	-1.65096	1.49678	0.000427612	0.00747377	Down2	.	C13orf45, LMO7, RP11-332E3.2	RP11-332E3.2	Promoter.Up	chr13	76450628	76450766
chr18:33958324-33958405	-1.65072	0.184436	0.0253644	0.113713	Down2NoFDR	.	.	FHOD3	Intron	chr18	33958324	33958405
chr1:78608949-78609112	-1.64986	1.46012	0.000883121	0.0123307	Down2	.	.	RP11-386I14.3	Dis5 (5' distal regions)	chr1	78608949	78609112
chr13:91669722-91669850	-1.64954	1.26907	0.00126794	0.0159621	Down2	.	.	MIR17HG	Dis3 (3' distal regions)	chr13	91669722	91669850
chr8:111230712-111230965	-1.64946	1.8115	0.000115228	0.00295511	Down2	.	.	RP11-403P13.1	Intergenic	chr8	111230712	111230965
chr7:63784745-63784936	-1.64843	1.11585	0.00201437	0.0218219	Down2	.	ZNF736	ZNF736	Intron	chr7	63784745	63784936
chr8:132874106-132874304	-1.6476	1.43002	0.000590722	0.00932119	Down2	.	EFR3A	EFR3A	Dis5 (5' distal regions)	chr8	132874106	132874304
chr14:63406816-63407149	-1.6473	1.33701	0.0011712	0.0150752	Down2	.	.	KCNH5	Intron	chr14	63406816	63407149
chr7:34267264-34267409	-1.64702	1.13735	0.00210826	0.0225191	Down2	.	AC009262.2	AC009262.2	Intron	chr7	34267264	34267409
chr12:81914201-81914287	-1.64674	0.801175	0.00619909	0.0455253	Down2	.	PPFIA2, RP11-617J18.1	PPFIA2	Intron	chr12	81914201	81914287
chr1:87074161-87074275	-1.64664	0.877507	0.005093	0.0400474	Down2	.	AL356270.1, CLCA4	AL356270.1	Intron	chr1	87074161	87074275
chr5:89318648-89318790	-1.64623	0.470259	0.0162263	0.0855814	Down2NoFDR	.	.	AC113167.2	Dis5 (5' distal regions)	chr5	89318648	89318790
chr4:120475175-120475293	-1.64594	0.801175	0.00628351	0.0459402	Down2	.	PDE5A, RP11-33B1.1	RP11-33B1.1	Intron	chr4	120475175	120475293
chr8:31527161-31527451	-1.64575	1.4101	0.000797014	0.0115214	Down2	.	NRG1	NRG1	Intron	chr8	31527161	31527451
chr10:25490337-25490453	-1.64564	1.0246	0.00350044	0.0312535	Down2	.	GPR158	GPR158	Intron	chr10	25490337	25490453
chr11:90021498-90021611	-1.64557	0.660916	0.00901936	0.0585744	Down2NoFDR	.	RP11-121L10.3	RP11-121L10.3	Intron	chr11	90021498	90021611
chr4:44813628-44813904	-1.64508	2.55377	1.04256e-06	8.99292e-05	Down2	.	RP11-55C6.1	RP11-55C6.1	Dis3 (3' distal regions)	chr4	44813628	44813904
chr8:93023154-93023235	-1.64462	0.661598	0.00835278	0.055554	Down2NoFDR	.	GS1-5L10.1, RUNX1T1	RUNX1T1	Exon	chr8	93023154	93023235
chr1:184823670-184823804	-1.64409	0.685863	0.00959669	0.0609437	Down2NoFDR	.	FAM129A	FAM129A	Intron	chr1	184823670	184823804
chr1:50574512-50574614	-1.64378	0.712756	0.00806619	0.0543377	Down2NoFDR	ELAVL4	.	ELAVL4	Promoter.Up	chr1	50574512	50574614
chr4:144039926-144040103	-1.64344	1.02045	0.00338982	0.0306178	Down2	.	.	RP11-284M14.1	Intron	chr4	144039926	144040103
chr5:89226479-89226560	-1.64325	0.246835	0.0232984	0.107695	Down2NoFDR	.	AC113167.2	AC113167.2	Dis5 (5' distal regions)	chr5	89226479	89226560
chr7:48557860-48557941	-1.64325	0.246835	0.0232984	0.107695	Down2NoFDR	.	ABCA13	ABCA13	Intron	chr7	48557860	48557941
chr3:190544336-190544438	-1.64308	1.00701	0.00373997	0.0326618	Down2	.	GMNC, RP11-332P22.2	RP11-332P22.2	Dis5 (5' distal regions)	chr3	190544336	190544438
chrX:7050601-7050692	-1.64282	0.496279	0.0136682	0.0766445	Down2NoFDR	.	HDHD1, RP11-483M24.2	HDHD1	Intron	chrX	7050601	7050692
chr11:21926978-21927059	-1.64264	1.51844	0.000534449	0.00872223	Down2	.	.	CTD-2019O4.1	Intergenic	chr11	21926978	21927059
chr3:98259402-98259510	-1.64222	0.143699	0.0309649	0.128976	Down2NoFDR	.	CLDND1, CPOX, GPR15, OR5K2, RP11-227H4.5	GPR15	Intron	chr3	98259402	98259510
chr3:90302449-90302575	-1.64204	1.04683	0.00299256	0.0281964	Down2	.	PROSP, RP11-557B13.1	PROSP	Intron	chr3	90302449	90302575
chr12:67121161-67121242	-1.64195	0.204912	0.0250159	0.11271	Down2NoFDR	.	GRIP1	GRIP1	Intron	chr12	67121161	67121242
chrX:107547614-107547716	-1.64163	0.768522	0.00666106	0.047837	Down2	.	.	RP6-149D17.1	Intron	chrX	107547614	107547716
chr13:52810508-52810659	-1.64115	0.835584	0.00727898	0.0507038	Down2NoFDR	.	.	RP11-248G5.8	Promoter.Up	chr13	52810508	52810659
chr8:112611068-112611212	-1.64108	1.64093	0.000260023	0.00522301	Down2	.	RP11-58O3.1	RP11-58O3.1	Dis3 (3' distal regions)	chr8	112611068	112611212
chr13:107282548-107282858	-1.64104	1.75615	0.000130465	0.00322089	Down2	.	ATP5G1P5	ATP5G1P5	Intron	chr13	107282548	107282858
chr2:19085134-19085339	-1.64093	1.10136	0.00443039	0.0364206	Down2	.	.	AC092594.1	Intergenic	chr2	19085134	19085339
chr19:48258231-48258312	-1.64076	0.944263	0.00442569	0.0364045	Down2	GLTSCR2	.	GLTSCR2	Promoter.Up	chr19	48258231	48258312
chr8:26297881-26297965	-1.64052	0.597443	0.010631	0.0650999	Down2NoFDR	RP11-14I17.3	.	RP11-14I17.3	Promoter.Up	chr8	26297881	26297965
chr8:998596-998702	-1.64052	0.597443	0.010631	0.0650999	Down2NoFDR	.	.	CTD-2281E23.2	Intron	chr8	998596	998702
chr13:75799499-75799713	-1.6405	1.60999	0.000263521	0.00527537	Down2	.	AL162571.1	AL162571.1	Dis5 (5' distal regions)	chr13	75799499	75799713
chr4:72120496-72120583	-1.64046	0.232118	0.0302094	0.126973	Down2NoFDR	SLC4A4	.	SLC4A4	Promoter.Up	chr4	72120496	72120583
chr11:58385799-58385923	-1.63946	0.488764	0.0137266	0.0768434	Down2NoFDR	.	AP000445.3, CNTF, LPXN, ZFP91, ZFP91-CNTF	CNTF	Exon	chr11	58385799	58385923
chr17:54251400-54251738	-1.63945	2.00438	4.39556e-05	0.00148389	Down2	ANKFN1	.	ANKFN1	Promoter.Up	chr17	54251400	54251738
chr4:164414218-164414382	-1.63917	2.4078	5.8151e-06	0.000327373	Down2	TMA16	.	TMA16	Promoter.Up	chr4	164414218	164414382
chr4:42308624-42308705	-1.63869	0.16593	0.0336614	0.135886	Down2NoFDR	.	.	RP11-63A11.1	Intron	chr4	42308624	42308705
chr21:17735953-17736147	-1.63863	0.801175	0.00648242	0.0469057	Down2	.	LINC00478	LINC00478	Intron	chr21	17735953	17736147
chr12:76546032-76546224	-1.63852	1.44387	0.000570232	0.00910574	Down2	.	RP11-453D16.1, RP11-453D16.2	RP11-453D16.2	Dis3 (3' distal regions)	chr12	76546032	76546224
chr13:62781719-62781824	-1.6383	0.740747	0.00689425	0.048926	Down2	.	.	RP11-429G17.2	Dis5 (5' distal regions)	chr13	62781719	62781824
chr2:141621447-141621539	-1.63768	1.10958	0.00233444	0.0240802	Down2	.	.	Y_RNA	Intron	chr2	141621447	141621539
chr2:169896367-169896456	-1.63742	0.393927	0.0192423	0.0953451	Down2NoFDR	.	ABCB11, DHRS9	ABCB11	Dis5 (5' distal regions)	chr2	169896367	169896456
chr2:213142321-213142412	-1.63654	0.388168	0.0182534	0.0923255	Down2NoFDR	.	.	ERBB4	Intron	chr2	213142321	213142412
chr12:14981946-14982102	-1.63639	1.46413	0.000554966	0.00894621	Down2	.	ART4, C12orf60, RP11-233G1.4, SMCO3, WBP11	RP11-233G1.4	Exon	chr12	14981946	14982102
chr8:94166680-94166767	-1.63609	0.821652	0.00625804	0.0457938	Down2	.	.	RP11-388K12.1	Intron	chr8	94166680	94166767
chr21:22111895-22112018	-1.63603	1.19224	0.00170752	0.0195055	Down2	.	.	NCAM2	Dis3 (3' distal regions)	chr21	22111895	22112018
chr5:11171267-11171355	-1.63544	0.619675	0.00949485	0.0605515	Down2NoFDR	.	.	CTNND2	Intron	chr5	11171267	11171355
chr6:128604247-128604456	-1.63533	2.10509	3.78141e-05	0.00132656	Down2	.	PTPRK	PTPRK	Intron	chr6	128604247	128604456
chr1:218563371-218563565	-1.63488	1.12984	0.00211823	0.0225851	Down2	.	RP11-224O19.2, TGFB2	TGFB2	Intron	chr1	218563371	218563565
chr7:120926932-120927068	-1.63469	0.50924	0.0134443	0.0758087	Down2NoFDR	.	WNT16	WNT16	Intron	chr7	120926932	120927068
chr6:10166376-10166529	-1.63449	0.0757561	0.032704	0.133495	Down2NoFDR	.	OFCC1, RP11-339A7.1, RP3-486D24.1	OFCC1	Intron	chr6	10166376	10166529
chr4:107751653-107751734	-1.63388	0.327739	0.0224717	0.10511	Down2NoFDR	.	.	DKK2	Dis3 (3' distal regions)	chr4	107751653	107751734
chr5:168213226-168213307	-1.63388	0.327739	0.0224717	0.10511	Down2NoFDR	.	SLIT3, Y_RNA	Y_RNA	Intron	chr5	168213226	168213307
chr11:95325826-95325907	-1.63378	0.307263	0.0206364	0.0995889	Down2NoFDR	.	.	RP11-644L4.1	Intergenic	chr11	95325826	95325907
chr8:111707892-111707985	-1.63352	0.768522	0.00696187	0.0492147	Down2	.	.	KB-1299A7.2	Intergenic	chr8	111707892	111707985
chr8:108357229-108357389	-1.63311	0.660916	0.0117453	0.0694851	Down2NoFDR	.	ANGPT1	ANGPT1	Intron	chr8	108357229	108357389
chr3:119188230-119188311	-1.63286	0.831271	0.00809613	0.0544615	Down2NoFDR	POGLUT1, TMEM39A	.	POGLUT1	Promoter.Up	chr3	119188230	119188311
chr8:55579981-55580183	-1.63284	0.881782	0.00624741	0.0457523	Down2	.	RP11-550I15.1, RP11-56A10.1	RP11-56A10.1	Intron	chr8	55579981	55580183
chr18:39557299-39557507	-1.63282	1.44225	0.000680167	0.0102963	Down2	.	PIK3C3	PIK3C3	Intron	chr18	39557299	39557507
chr10:22792848-22792929	-1.63276	0.277517	0.0235462	0.108438	Down2NoFDR	.	PIP4K2A	PIP4K2A	Dis3 (3' distal regions)	chr10	22792848	22792929
chr4:176692588-176692673	-1.6324	0.984431	0.00468076	0.0378259	Down2	.	GPM6A, RP11-806K15.1	GPM6A	Intron	chr4	176692588	176692673
chr8:132673036-132673249	-1.63204	0.868237	0.00694769	0.0491454	Down2	.	.	CTD-2008O4.1	Intergenic	chr8	132673036	132673249
chr5:49621188-49621269	-1.63181	0.327739	0.0226297	0.105629	Down2NoFDR	.	.	EMB	Intergenic	chr5	49621188	49621269
chr1:196342199-196342356	-1.62978	1.30951	0.00166262	0.0191541	Down2	.	.	KCNT2	Exon	chr1	196342199	196342356
chr8:12945046-12945190	-1.62902	1.11389	0.00348518	0.0311757	Down2	DLC1	.	DLC1	Promoter.Down	chr8	12945046	12945190
chr13:52093114-52093217	-1.62863	0.692496	0.00938092	0.0600491	Down2NoFDR	.	.	INTS6	Intron	chr13	52093114	52093217
chr4:46996320-46996413	-1.62849	0.347431	0.0200188	0.0976656	Down2NoFDR	GABRA4, GABRB1	.	GABRA4	Promoter.Up	chr4	46996320	46996413
chr5:95972433-95972550	-1.62775	0.470259	0.0229133	0.10649	Down2NoFDR	.	CAST	CAST	Intron	chr5	95972433	95972550
chr5:4479786-4479994	-1.62741	-0.0711365	0.0508832	0.176066	Other	.	RP11-445O3.1, RP11-445O3.3	RP11-445O3.1	Intron	chr5	4479786	4479994
chr14:59038820-59038951	-1.62731	0.67202	0.00966739	0.0611555	Down2NoFDR	.	KIAA0586	KIAA0586	Dis3 (3' distal regions)	chr14	59038820	59038951
chr4:165786103-165786251	-1.62708	0.569668	0.0113872	0.0681348	Down2NoFDR	.	RP11-366M4.3	RP11-366M4.3	Dis5 (5' distal regions)	chr4	165786103	165786251
chr13:72538817-72539083	-1.62676	1.48993	0.00058174	0.00923155	Down2	.	RNA5SP32	RNA5SP32	Dis5 (5' distal regions)	chr13	72538817	72539083
chr4:175635688-175635833	-1.62675	1.87372	8.46587e-05	0.0023599	Down2	GLRA3	.	GLRA3	Promoter.Up	chr4	175635688	175635833
chr3:7682547-7682628	-1.62657	0.509024	0.014131	0.0784044	Down2NoFDR	.	RP11-157E16.1	RP11-157E16.1	Intron	chr3	7682547	7682628
chr2:41703130-41703317	-1.62651	0.878275	0.00618603	0.0454558	Down2	.	.	AC010739.1	Intergenic	chr2	41703130	41703317
chr5:162900767-162900917	-1.62551	1.33758	0.00142434	0.0172779	Down2	.	AC112205.1, CCNG1, HMMR, MAT2B, NUDCD2, RP11-541P9.3, RP11-80G7.1	HMMR	Intron	chr5	162900767	162900917
chr13:93563082-93563163	-1.62546	0.388168	0.0199007	0.0973428	Down2NoFDR	.	.	GPC6	Dis3 (3' distal regions)	chr13	93563082	93563163
chr4:143628653-143628845	-1.62531	1.22094	0.00249204	0.0250906	Down2	.	.	INPP4B	Intron	chr4	143628653	143628845
chr5:36374041-36374122	-1.62523	0.0431027	0.038034	0.146747	Down2NoFDR	.	.	RANBP3L	Intergenic	chr5	36374041	36374122
chr10:54214362-54214499	-1.62464	1.21723	0.00173492	0.0197313	Down2	RP11-346D6.6	.	RP11-346D6.6	Promoter.Down	chr10	54214362	54214499
chr16:87331703-87331797	-1.62455	0.0832707	0.0346891	0.138455	Down2NoFDR	.	C16orf95, RP11-178L8.1, RP11-178L8.4, RP11-178L8.5, RP11-178L8.7, RP11-178L8.8, snoU13	C16orf95	Promoter.Down	chr16	87331703	87331797
chr5:52304704-52304879	-1.62447	2.29312	6.85047e-06	0.000373054	Down2	.	CTD-2175A23.1, ITGA2	CTD-2175A23.1	Intron	chr5	52304704	52304879
chr18:63274046-63274228	-1.62432	1.71179	0.000292982	0.00567484	Down2	RP11-775G23.1	.	RP11-775G23.1	Promoter.Down	chr18	63274046	63274228
chr18:47618419-47618558	-1.62425	-0.269309	0.061236	0.197369	Other	.	MYO5B, RP11-689E3.2	MYO5B	Intron	chr18	47618419	47618558
chr2:153102909-153103111	-1.62377	1.28933	0.00128991	0.0161328	Down2	.	Y_RNA	Y_RNA	Dis3 (3' distal regions)	chr2	153102909	153103111
chr8:103595654-103595741	-1.62334	0.784775	0.00690543	0.0489779	Down2	.	ODF1	ODF1	Dis3 (3' distal regions)	chr8	103595654	103595741
chr6:130203792-130204150	-1.62333	1.89615	0.000119627	0.00303239	Down2	.	TMEM244	TMEM244	Dis5 (5' distal regions)	chr6	130203792	130204150
chr3:133286023-133286120	-1.62255	0.395682	0.0204287	0.0989889	Down2NoFDR	.	CDV3, RP11-91K8.2, RP11-91K8.5, TOPBP1	CDV3	Dis5 (5' distal regions)	chr3	133286023	133286120
chr2:191625131-191625375	-1.62213	1.29494	0.00125829	0.0158814	Down2	.	.	NAB1	Intergenic	chr2	191625131	191625375
chr1:109344154-109344262	-1.62207	0.630097	0.0107623	0.0656704	Down2NoFDR	.	AKNAD1, RP11-475E11.2, STXBP3	STXBP3	Intron	chr1	109344154	109344262
chr5:124287968-124288049	-1.62173	0.571424	0.0127864	0.0734482	Down2NoFDR	.	RP11-284A20.1	RP11-284A20.1	Dis3 (3' distal regions)	chr5	124287968	124288049
chr2:51106692-51106889	-1.62163	1.57958	0.000406521	0.00723334	Down2	.	.	AC007682.2	Intron	chr2	51106692	51106889
chr8:86999614-86999746	-1.62102	0.801175	0.00795414	0.0538182	Down2NoFDR	ATP6V0D2	.	ATP6V0D2	Promoter.Down	chr8	86999614	86999746
chr3:172333877-172333986	-1.62067	0.611592	0.0105232	0.0647148	Down2NoFDR	.	NCEH1, RP11-408H1.3	NCEH1	Dis5 (5' distal regions)	chr3	172333877	172333986
chr2:210290324-210290443	-1.62053	2.05381	5.9221e-05	0.00182998	Down2	MAP2	.	MAP2	Promoter.Down	chr2	210290324	210290443
chr2:231304500-231304589	-1.61935	0.563035	0.0144248	0.0794223	Down2NoFDR	.	SP100, SP140L	SP100	Intron	chr2	231304500	231304589
chr19:19962744-19962848	-1.61921	0.569668	0.0176596	0.0904766	Down2NoFDR	.	CTC-559E9.10, CTC-559E9.12, CTC-559E9.4, CTC-559E9.8, ZNF253, ZNF506, ZNF93	CTC-559E9.12	Dis5 (5' distal regions)	chr19	19962744	19962848
chr5:81470043-81470205	-1.61861	0.878275	0.00754889	0.0519575	Down2NoFDR	.	ATG10	ATG10	Intron	chr5	81470043	81470205
chr12:96891715-96891805	-1.61852	0.611592	0.0106142	0.0650351	Down2NoFDR	.	C12orf55, RP11-510I5.4	C12orf55	Intron	chr12	96891715	96891805
chr7:120321500-120321682	-1.61819	1.35959	0.000992792	0.0134046	Down2	.	.	KCND2	Intron	chr7	120321500	120321682
chr1:197607545-197607721	-1.6181	1.41819	0.000924001	0.0127406	Down2	.	DENND1B, Y_RNA	DENND1B	Intron	chr1	197607545	197607721
chr18:3901944-3902050	-1.61802	-0.00514842	0.0463021	0.166178	Down2NoFDR	.	DLGAP1	DLGAP1	Intron	chr18	3901944	3902050
chr12:63844725-63844806	-1.61799	0.430091	0.023622	0.108615	Down2NoFDR	.	.	RP11-1022B3.1	Intergenic	chr12	63844725	63844806
chr12:125634748-125634829	-1.6178	-0.860029	0.116262	0.292454	Other	RP11-158L12.5	.	RP11-158L12.5	Promoter.Down	chr12	125634748	125634829
chr18:53431232-53431313	-1.61759	0.571424	0.0134964	0.075991	Down2NoFDR	.	RP11-397A16.1, RP11-397A16.2	RP11-397A16.2	Intron	chr18	53431232	53431313
chrX:125029406-125029487	-1.61722	0.103531	0.0351633	0.139709	Down2NoFDR	.	.	RP11-13E5.2	Intergenic	chrX	125029406	125029487
chr3:111456669-111456830	-1.617	1.01294	0.00390706	0.0336056	Down2	.	PHLDB2, PLCXD2	PHLDB2	Intron	chr3	111456669	111456830
chr1:75334700-75334916	-1.61694	2.07189	5.05807e-05	0.0016303	Down2	.	.	RP11-93N20.1	Intergenic	chr1	75334700	75334916
chr18:61643059-61643140	-1.61689	0.706428	0.008536	0.056367	Down2NoFDR	.	HMSD, SERPINB8	SERPINB8	Intron	chr18	61643059	61643140
chr6:133338055-133338262	-1.61686	1.19675	0.00187744	0.0208299	Down2	.	.	RPS12	Dis5 (5' distal regions)	chr6	133338055	133338262
chr6:8708274-8708373	-1.61599	0.929763	0.00532949	0.0412696	Down2	.	.	RP11-314C16.1	Intergenic	chr6	8708274	8708373
chr8:106668673-106668844	-1.6154	1.61961	0.000486203	0.00812726	Down2	.	RP11-642D21.1, RP11-642D21.2, ZFPM2	RP11-642D21.1	Intron	chr8	106668673	106668844
chr6:57503283-57503405	-1.61484	0.988507	0.00405204	0.0344156	Down2	.	.	PRIM2	Intron	chr6	57503283	57503405
chr18:39768001-39768245	-1.61459	1.26461	0.00243167	0.0246941	Down2	.	.	RP11-115N12.1	Promoter.Down	chr18	39768001	39768245
chr2:163067545-163067630	-1.61444	0.692496	0.00978159	0.0615508	Down2NoFDR	.	FAP	FAP	Intron	chr2	163067545	163067630
chr6:57516093-57516174	-1.61428	0.103531	0.0348316	0.138847	Down2NoFDR	.	.	PRIM2	Dis3 (3' distal regions)	chr6	57516093	57516174
chr2:140378301-140378463	-1.61424	1.31958	0.00139809	0.0170621	Down2	.	.	AC012497.2	Dis5 (5' distal regions)	chr2	140378301	140378463
chr11:108865729-108865912	-1.61407	0.543649	0.0158069	0.0842617	Down2NoFDR	.	RP11-25I9.2	RP11-25I9.2	Dis5 (5' distal regions)	chr11	108865729	108865912
chr14:47044541-47044749	-1.61405	2.06458	4.71626e-05	0.00155783	Down2	.	.	RPL10L	Intergenic	chr14	47044541	47044749
chr15:25655975-25656056	-1.61402	0.246835	0.0256846	0.114651	Down2NoFDR	.	UBE3A	UBE3A	Promoter.Up	chr15	25655975	25656056
chr3:99224168-99224249	-1.61402	0.246835	0.0256846	0.114651	Down2NoFDR	.	RP11-779P15.1, RP11-779P15.2	RP11-779P15.1	Exon	chr3	99224168	99224249
chr2:8520890-8520971	-1.61344	0.307263	0.0248392	0.112165	Down2NoFDR	.	.	AC007464.1	Intron	chr2	8520890	8520971
chr11:120995704-120995834	-1.61335	-0.343885	0.0700039	0.213818	Other	.	TECTA	TECTA	Intron	chr11	120995704	120995834
chr3:81468501-81468582	-1.61228	0.571424	0.0131995	0.0749551	Down2NoFDR	.	.	RP11-564P9.1	Intergenic	chr3	81468501	81468582
chr11:75999315-75999457	-1.61183	0.374019	0.0199988	0.0976444	Down2NoFDR	.	.	PRKRIR	Intergenic	chr11	75999315	75999457
chr6:106332459-106332619	-1.61146	1.62375	0.000342104	0.0063671	Down2	.	.	PRDM1	Dis5 (5' distal regions)	chr6	106332459	106332619
chr2:169934243-169934372	-1.61146	1.12984	0.00239843	0.0244687	Down2	.	ABCB11, AC007556.3, DHRS9	DHRS9	Intron	chr2	169934243	169934372
chr11:93246223-93246384	-1.61069	1.09342	0.00312748	0.0289949	Down2	.	RP11-288E14.2, SMCO4	SMCO4	Intron	chr11	93246223	93246384
chrX:107244735-107244943	-1.61069	1.09342	0.00312748	0.0289949	Down2	.	TEX13B, VSIG1	TEX13B	Dis5 (5' distal regions)	chrX	107244735	107244943
chrX:103705637-103705776	-1.61024	1.27869	0.00210546	0.0224998	Down2	.	.	IL1RAPL2	Intergenic	chrX	103705637	103705776
chr1:244264087-244264245	-1.61017	0.414187	0.0191402	0.0950584	Down2NoFDR	.	RP11-278H7.3, RP11-278H7.4, ZBTB18	RP11-278H7.3	Dis5 (5' distal regions)	chr1	244264087	244264245
chr3:6291168-6291249	-1.60922	0.26534	0.0267561	0.117657	Down2NoFDR	.	AC091069.1	AC091069.1	Intron	chr3	6291168	6291249
chr14:25840358-25840572	-1.60922	1.20834	0.0023111	0.0239494	Down2	.	.	RP11-388G3.1	Dis3 (3' distal regions)	chr14	25840358	25840572
chr10:97501642-97501723	-1.60902	0.571424	0.0133588	0.0755161	Down2NoFDR	.	ENTPD1, TCTN3	ENTPD1	Dis5 (5' distal regions)	chr10	97501642	97501723
chr10:97785517-97785598	-1.60902	0.571424	0.0133588	0.0755161	Down2NoFDR	.	CC2D2B, CCNJ, RP11-248J23.5	CCNJ	Dis5 (5' distal regions)	chr10	97785517	97785598
chr14:49660538-49660690	-1.6085	0.569668	0.0153065	0.0826328	Down2NoFDR	.	.	RP11-816J8.1	Intergenic	chr14	49660538	49660690
chr7:48748317-48748591	-1.60823	1.18035	0.00222465	0.0233274	Down2	.	AC091770.3	AC091770.3	Dis5 (5' distal regions)	chr7	48748317	48748591
chr11:2847759-2847840	-1.60779	0.307263	0.0228601	0.106319	Down2NoFDR	.	KCNQ1	KCNQ1	Intron	chr11	2847759	2847840
chr2:205831081-205831162	-1.60779	0.307263	0.0228601	0.106319	Down2NoFDR	.	.	PARD3B	Promoter.Down	chr2	205831081	205831162
chr3:87553155-87553347	-1.607	1.40625	0.000896788	0.0124771	Down2	.	.	POU1F1	Intergenic	chr3	87553155	87553347
chr7:106407598-106407786	-1.60648	1.05469	0.00350192	0.0312535	Down2	.	CTB-111H14.1, RP5-884M6.1	CTB-111H14.1	Intron	chr7	106407598	106407786
chr7:13455831-13455952	-1.60619	0.766767	0.00843397	0.0558735	Down2NoFDR	.	.	AC006000.5	Intron	chr7	13455831	13455952
chr7:115075291-115075493	-1.60542	1.25492	0.00211877	0.0225851	Down2	.	.	RP11-222O23.1	Intergenic	chr7	115075291	115075493
chr11:97787714-97787875	-1.6053	0.787027	0.00809008	0.0544473	Down2NoFDR	.	RP11-379J13.1, RP11-379J13.2	RP11-379J13.1	Intron	chr11	97787714	97787875
chr10:35723100-35723181	-1.60523	0.700579	0.0097403	0.0614189	Down2NoFDR	CCNY	.	CCNY	Promoter.Down	chr10	35723100	35723181
chr20:44739996-44740135	-1.60523	0.700579	0.0097403	0.0614189	Down2NoFDR	.	CD40, NCOA5	CD40	Dis5 (5' distal regions)	chr20	44739996	44740135
chr3:18927402-18927688	-1.60514	1.597	0.000452707	0.0077639	Down2	.	.	KCNH8	Intron	chr3	18927402	18927688
chr21:29263999-29264155	-1.60501	1.70051	0.000305183	0.00584447	Down2	.	.	AJ006995.3	Intergenic	chr21	29263999	29264155
chr3:100890112-100890230	-1.60421	0.761007	0.00876585	0.0574034	Down2NoFDR	.	snoU13	snoU13	Dis5 (5' distal regions)	chr3	100890112	100890230
chr5:9959109-9959272	-1.60368	1.07693	0.00301854	0.0283513	Down2	.	.	CTD-2143L24.1	Intergenic	chr5	9959109	9959272
chr1:186890631-186890779	-1.60336	1.15783	0.00259376	0.0257122	Down2	.	.	PLA2G4A	Intron	chr1	186890631	186890779
chr5:118610581-118610681	-1.60319	-0.248833	0.0669771	0.208466	Other	.	AC027320.1, DMXL1, TNFAIP8	TNFAIP8	Intron	chr5	118610581	118610681
chr12:78563927-78564410	-1.6031	2.37466	5.81582e-06	0.000327373	Down2	.	NAV3, RP11-136F16.2	NAV3	Intron	chr12	78563927	78564410
chr12:76430991-76431275	-1.60302	2.3967	5.94966e-06	0.000332762	Down2	.	NAP1L1, PHLDA1, RP11-290L1.2, RP11-290L1.3, RP11-290L1.4	PHLDA1	Exon	chr12	76430991	76431275
chr10:125218588-125218669	-1.60263	0.339916	0.0237472	0.108973	Down2NoFDR	.	RP11-282I1.1, RP11-338O1.2	RP11-282I1.1	Intron	chr10	125218588	125218669
chr11:22213909-22213990	-1.60263	1.61961	0.000371755	0.00676381	Down2	ANO5	.	ANO5	Promoter.Up	chr11	22213909	22213990
chr11:62803254-62803374	-1.60238	0.53877	0.0149436	0.0812877	Down2NoFDR	.	RP11-959F10.4, RP11-959F10.5, SLC22A8	RP11-959F10.4	Dis5 (5' distal regions)	chr11	62803254	62803374
chr4:176014249-176014580	-1.60215	2.8613	2.2331e-07	2.84407e-05	Down2	.	.	RP11-391J13.1	Intergenic	chr4	176014249	176014580
chr4:182470322-182470627	-1.60209	2.03912	5.15413e-05	0.00165448	Down2	.	RP11-433O3.1	RP11-433O3.1	Dis3 (3' distal regions)	chr4	182470322	182470627
chr3:172391024-172391251	-1.60094	2.20528	2.104e-05	0.000861041	Down2	.	AC007919.19, NCEH1	AC007919.19	Promoter.Up	chr3	172391024	172391251
chr5:58146255-58146388	-1.60085	1.20483	0.00199934	0.0217243	Down2	.	CTD-2176I21.2, RP11-479O16.1	CTD-2176I21.2	Intron	chr5	58146255	58146388
chr6:99432178-99432365	-1.60072	1.02867	0.00375992	0.0327786	Down2	.	FBXL4	FBXL4	Dis5 (5' distal regions)	chr6	99432178	99432365
chr1:82633618-82633773	-1.60067	0.768828	0.00818501	0.0548513	Down2NoFDR	.	.	RP11-147G16.1	Dis3 (3' distal regions)	chr1	82633618	82633773
chr4:171296022-171296281	-1.60036	2.58706	1.50401e-06	0.000117482	Down2	.	RP11-789C1.2	RP11-789C1.2	Dis3 (3' distal regions)	chr4	171296022	171296281
chr18:6398030-6398225	-1.60034	0.563035	0.0157076	0.0839218	Down2NoFDR	.	L3MBTL4, RN7SL723P	L3MBTL4	Promoter.Up	chr18	6398030	6398225
chr20:40256631-40256796	-1.60014	1.30924	0.00163904	0.0189864	Down2	.	CHD6	CHD6	Dis5 (5' distal regions)	chr20	40256631	40256796
chr6:115308629-115308767	-1.59933	0.99858	0.0039278	0.0336955	Down2	.	.	RP11-126M14.1	Intergenic	chr6	115308629	115308767
chr9:17230081-17230216	-1.59909	1.05901	0.00429581	0.0357065	Down2	.	.	CNTLN	Intron	chr9	17230081	17230216
chr7:55514706-55514787	-1.599	0.63818	0.0167693	0.0874168	Down2NoFDR	.	LANCL2	LANCL2	Intron	chr7	55514706	55514787
chr2:160020531-160020738	-1.59897	1.30324	0.00139992	0.0170686	Down2	.	TANC1	TANC1	Intron	chr2	160020531	160020738
chr18:61662177-61662321	-1.59885	1.05901	0.00350123	0.0312535	Down2	.	HMSD, SERPINB8	SERPINB8	Intron	chr18	61662177	61662321
chr4:112610942-112611162	-1.59871	1.9926	0.000154348	0.00360227	Down2	.	RP11-255I10.2	RP11-255I10.2	Dis3 (3' distal regions)	chr4	112610942	112611162
chr18:74572459-74572578	-1.59838	0.690525	0.0112404	0.0675187	Down2NoFDR	.	RP11-162A12.2, RP11-162A12.3, ZNF236	ZNF236	Intron	chr18	74572459	74572578
chr9:12426379-12426460	-1.59802	0.272855	0.0281844	0.121381	Down2NoFDR	.	.	RP11-71E22.1	Intergenic	chr9	12426379	12426460
chr4:144139230-144139311	-1.5978	0.509024	0.0157223	0.0839568	Down2NoFDR	.	RP11-284M14.1, USP38	USP38	Intron	chr4	144139230	144139311
chr1:80029084-80029180	-1.59758	0.99858	0.00396196	0.0338924	Down2	.	.	RP4-726F1.1	Dis3 (3' distal regions)	chr1	80029084	80029180
chr14:45201290-45201595	-1.59741	1.66238	0.000381065	0.00688062	Down2	.	.	RP11-398E10.1	Dis3 (3' distal regions)	chr14	45201290	45201595
chr1:182489989-182490119	-1.59739	0.377526	0.0251467	0.113092	Down2NoFDR	.	RGSL1	RGSL1	Intron	chr1	182489989	182490119
chr18:57469385-57469545	-1.59738	0.952852	0.0057262	0.043229	Down2	.	RP11-824M15.3	RP11-824M15.3	Dis5 (5' distal regions)	chr18	57469385	57469545
chr5:127082591-127082749	-1.59717	1.45732	0.000923801	0.0127401	Down2	.	CTC-228N24.1, RP11-483H11.1	CTC-228N24.1	Intron	chr5	127082591	127082749
chr5:164896476-164896626	-1.59614	1.00272	0.00539576	0.0415824	Down2	.	.	CTC-535M15.2	Intron	chr5	164896476	164896626
chr6:97243463-97243626	-1.59581	1.40259	0.00097593	0.013242	Down2	.	GPR63, RP3-417O22.3	RP3-417O22.3	Exon	chr6	97243463	97243626
chr10:83008753-83008873	-1.5958	1.30324	0.001425	0.0172779	Down2	.	.	AL356154.1	Intergenic	chr10	83008753	83008873
chr18:73770419-73770642	-1.59579	1.30924	0.00221668	0.0232748	Down2	.	RP11-357H3.1	RP11-357H3.1	Dis5 (5' distal regions)	chr18	73770419	73770642
chr14:36283686-36283896	-1.59572	2.24642	2.02081e-05	0.000834896	Down2	.	BRMS1L, RALGAPA1, RP11-317N8.5, snoU13	RALGAPA1	Dis5 (5' distal regions)	chr14	36283686	36283896
chr2:164090657-164090767	-1.59552	0.706428	0.00957069	0.0608671	Down2NoFDR	.	.	AC104697.1	Intergenic	chr2	164090657	164090767
chr1:183699580-183699685	-1.59504	0.757	0.0102317	0.0634977	Down2NoFDR	.	RP11-293B7.1, RP11-444D13.1	RP11-293B7.1	Intron	chr1	183699580	183699685
chr6:127508198-127508285	-1.59498	0.645694	0.0117426	0.069484	Down2NoFDR	.	.	RSPO3	Intron	chr6	127508198	127508285
chr6:2028758-2028921	-1.59485	0.801175	0.0077573	0.0529468	Down2NoFDR	.	GMDS	GMDS	Intron	chr6	2028758	2028921
chr6:125579880-125580024	-1.59462	0.573744	0.0147968	0.0807408	Down2NoFDR	TPD52L1	.	TPD52L1	Promoter.Up	chr6	125579880	125580024
chr2:51824364-51824445	-1.59438	0.151782	0.0393018	0.149747	Down2NoFDR	.	.	AC007680.2	Intron	chr2	51824364	51824445
chr4:172526626-172526707	-1.59429	0.400345	0.020601	0.0995133	Down2NoFDR	.	RP11-97E7.1, RP11-97E7.2	RP11-97E7.2	Intron	chr4	172526626	172526707
chr4:163627348-163627552	-1.59412	2.39514	9.54441e-06	0.000479546	Down2	.	AC005150.1	AC005150.1	Dis5 (5' distal regions)	chr4	163627348	163627552
chr4:155266002-155266083	-1.59296	0.605526	0.0143684	0.0792116	Down2NoFDR	.	DCHS2, RP11-290O12.1	DCHS2	Intron	chr4	155266002	155266083
chr8:68436058-68436168	-1.59296	0.645694	0.0119542	0.0702673	Down2NoFDR	.	RP11-343B22.2	RP11-343B22.2	Intron	chr8	68436058	68436168
chr9:74964325-74964406	-1.59226	0.5295	0.0154837	0.0831665	Down2NoFDR	.	RP11-63P12.6, ZFAND5	ZFAND5	TES (transcription end sites)	chr9	74964325	74964406
chr1:87752781-87752905	-1.5916	1.20667	0.00217046	0.0229247	Down2	.	LMO4	LMO4	Dis5 (5' distal regions)	chr1	87752781	87752905
chr8:81348372-81348622	-1.59154	1.54357	0.000806863	0.0116146	Down2	.	Y_RNA, ZBTB10	Y_RNA	Dis5 (5' distal regions)	chr8	81348372	81348622
chr2:23626834-23626915	-1.59138	0.448596	0.0248303	0.112137	Down2NoFDR	.	KLHL29	KLHL29	Intron	chr2	23626834	23626915
chr1:241795160-241795241	-1.59123	1.05901	0.00373797	0.0326588	Down2	.	CHML, OPN3, WDR64	CHML	Exon	chr1	241795160	241795241
chr1:66911274-66911389	-1.59107	1.07693	0.00328475	0.0299685	Down2	.	.	PDE4B	Intergenic	chr1	66911274	66911389
chr6:98926284-98926461	-1.59107	1.4725	0.000846555	0.0119948	Down2	.	.	RP3-453D15.1	Intergenic	chr6	98926284	98926461
chr18:66853568-66853715	-1.59084	0.99858	0.0041352	0.0348722	Down2	.	RP11-674P19.2	RP11-674P19.2	Dis5 (5' distal regions)	chr18	66853568	66853715
chr1:63793369-63793597	-1.5903	1.53511	0.00058656	0.00928347	Down2	.	ALG6, FOXD3, RP4-792G4.2, RP4-792G4.3, Y_RNA	RP4-792G4.2	Dis5 (5' distal regions)	chr1	63793369	63793597
chr7:76276439-76276531	-1.58951	0.400345	0.0234227	0.108098	Down2NoFDR	.	AC004980.10, POMZP3	AC004980.10	Dis5 (5' distal regions)	chr7	76276439	76276531
chr6:90550402-90550515	-1.58909	0.470259	0.017507	0.0899811	Down2NoFDR	Y_RNA	.	Y_RNA	Promoter.Up	chr6	90550402	90550515
chr12:17730410-17730571	-1.58899	0.666171	0.0115522	0.0687568	Down2NoFDR	.	RP11-606D9.1, RP11-871F6.3	RP11-606D9.1	Intron	chr12	17730410	17730571
chr13:61447056-61447144	-1.58865	0.488764	0.0179468	0.0913969	Down2NoFDR	.	RP11-196P2.1	RP11-196P2.1	Dis5 (5' distal regions)	chr13	61447056	61447144
chr8:59924928-59925015	-1.58851	0.549192	0.0155154	0.083257	Down2NoFDR	.	RP11-328K2.1	RP11-328K2.1	Intron	chr8	59924928	59925015
chr6:5755958-5756049	-1.58831	0.787027	0.0133046	0.0753141	Down2NoFDR	.	RP1-182O16.1	RP1-182O16.1	Intron	chr6	5755958	5756049
chr18:53875315-53875576	-1.58827	2.14181	4.12793e-05	0.00141682	Down2	.	CTD-2008L17.2	CTD-2008L17.2	Dis5 (5' distal regions)	chr18	53875315	53875576
chr1:66072754-66073023	-1.58823	3.38335	1.674e-09	5.9562e-07	Down2	.	LEPR, RP11-430H12.2, snoU13	LEPR	Intron	chr1	66072754	66073023
chr17:66809429-66809596	-1.58758	1.05782	0.0047185	0.0380019	Down2	.	RP11-118B18.2	RP11-118B18.2	Dis5 (5' distal regions)	chr17	66809429	66809596
chr14:45671209-45671368	-1.58734	1.79674	0.000181003	0.00403387	Down2	.	FANCM, MIS18BP1	FANCM	TES (transcription end sites)	chr14	45671209	45671368
chr2:14897264-14897345	-1.5869	0.5295	0.0157905	0.0842271	Down2NoFDR	.	.	FAM84A	Intergenic	chr2	14897264	14897345
chr2:196440972-196441053	-1.5869	0.5295	0.0157905	0.0842271	Down2NoFDR	SLC39A10	.	SLC39A10	Promoter.Down	chr2	196440972	196441053
chr7:123505717-123505869	-1.58647	1.24203	0.0026917	0.0263342	Down2	.	HYAL4	HYAL4	Intron	chr7	123505717	123505869
chr5:150531563-150531644	-1.58643	0.469072	0.0246108	0.111557	Down2NoFDR	ANXA6	.	ANXA6	Promoter.Up	chr5	150531563	150531644
chr8:50182879-50183044	-1.58625	0.787333	0.00885088	0.0577759	Down2NoFDR	.	.	RP11-10H3.1	Dis3 (3' distal regions)	chr8	50182879	50183044
chr8:105385395-105385476	-1.58618	0.0850258	0.041536	0.155027	Down2NoFDR	.	DCSTAMP, DPYS	DPYS	Intron	chr8	105385395	105385476
chr2:40675774-40675878	-1.58604	1.88921	0.000129836	0.0032104	Down2	.	SLC8A1	SLC8A1	Intron	chr2	40675774	40675878
chr8:124294894-124294975	-1.58598	0.246835	0.0284884	0.122184	Down2NoFDR	.	C8orf76, RP11-468O2.1, ZHX1, ZHX1-C8ORF76, snoU13	RP11-468O2.1	Dis5 (5' distal regions)	chr8	124294894	124294975
chr1:68027469-68027620	-1.58588	1.37584	0.00123314	0.0156394	Down2	RP11-393N21.1	.	RP11-393N21.1	Promoter.Down	chr1	68027469	68027620
chr1:216068787-216068906	-1.58572	0.285032	0.0275681	0.119759	Down2NoFDR	.	RP5-1111A8.3	RP5-1111A8.3	Intron	chr1	216068787	216068906
chr11:95989514-95989611	-1.58562	1.47083	0.000967605	0.013164	Down2	.	.	MAML2	Intron	chr11	95989514	95989611
chr9:22432475-22432561	-1.58532	0.80869	0.00844721	0.055917	Down2NoFDR	.	DMRTA1	DMRTA1	Dis5 (5' distal regions)	chr9	22432475	22432561
chr3:158479028-158479356	-1.58507	-0.127976	0.0548688	0.184542	Other	RP11-379F4.1	.	RP11-379F4.1	Promoter.Up	chr3	158479028	158479356
chr4:168701141-168701303	-1.58418	0.760439	0.00966454	0.0611498	Down2NoFDR	.	RP11-521F1.1	RP11-521F1.1	Dis5 (5' distal regions)	chr4	168701141	168701303
chr7:11065699-11065784	-1.58414	0.752924	0.0103706	0.0641173	Down2NoFDR	.	AC005007.3, PHF14	PHF14	Intron	chr7	11065699	11065784
chr4:90228838-90229355	-1.58414	2.70539	1.19627e-06	9.92478e-05	Down2	GPRIN3	.	GPRIN3	Promoter.Up	chr4	90228838	90229355
chr1:97816488-97816641	-1.58386	0.685863	0.0117593	0.0695356	Down2NoFDR	.	.	DPYD	Intron	chr1	97816488	97816641
chr5:35479346-35479450	-1.58379	0.773185	0.00932853	0.0598649	Down2NoFDR	.	.	U3	Dis3 (3' distal regions)	chr5	35479346	35479450
chr2:114723334-114723523	-1.5837	1.71867	0.000313431	0.00595496	Down2	.	ACTR3, U3	ACTR3	Dis5 (5' distal regions)	chr2	114723334	114723523
chr5:13948056-13948256	-1.58365	1.83124	0.000182815	0.00405699	Down2	.	DNAH5	DNAH5	Dis5 (5' distal regions)	chr5	13948056	13948256
chr7:72300271-72300352	-1.58335	0.339916	0.0314587	0.130232	Down2NoFDR	TYW1B	.	TYW1B	Promoter.Up	chr7	72300271	72300352
chr12:58715375-58715516	-1.5829	1.28322	0.00196332	0.0214545	Down2	.	.	RP11-340M11.1	Intergenic	chr12	58715375	58715516
chr13:107245623-107245762	-1.58287	1.16847	0.00277736	0.0268679	Down2	.	ARGLU1	ARGLU1	Dis5 (5' distal regions)	chr13	107245623	107245762
chr6:160490334-160490486	-1.58221	1.05469	0.00398131	0.034005	Down2	.	IGF2R, RP11-288H12.3, RP11-288H12.4	IGF2R	Intron	chr6	160490334	160490486
chr6:82112188-82112309	-1.58217	0.428336	0.0197418	0.0968612	Down2NoFDR	.	.	RP1-300G12.2	Intergenic	chr6	82112188	82112309
chr2:8137549-8137704	-1.58216	1.10958	0.00306074	0.0286131	Down2	.	AC007464.1	AC007464.1	Intron	chr2	8137549	8137704
chr9:20043207-20043288	-1.58199	0.0431027	0.0441896	0.161376	Down2NoFDR	.	.	RP11-378I6.2	Intergenic	chr9	20043207	20043288
chr3:133160938-133161076	-1.58178	1.27082	0.00197903	0.0215639	Down2	.	BFSP2, RP11-503I22.2, RP11-91K8.4	BFSP2	Intron	chr3	133160938	133161076
chr7:19703945-19704026	-1.58172	0.571424	0.0148547	0.0809389	Down2NoFDR	.	TWISTNB	TWISTNB	Dis3 (3' distal regions)	chr7	19703945	19704026
chr4:177540951-177541065	-1.58165	0.571424	0.0154386	0.0830376	Down2NoFDR	.	RP11-313E19.1, RP11-313E19.2	RP11-313E19.1	Dis5 (5' distal regions)	chr4	177540951	177541065
chr12:47791585-47791666	-1.58106	0.26534	0.0292423	0.124379	Down2NoFDR	.	RP1-90J4.1, RP11-493L12.5	RP1-90J4.1	Dis5 (5' distal regions)	chr12	47791585	47791666
chr14:39126291-39126405	-1.58071	0.659843	0.0124438	0.0721337	Down2NoFDR	.	.	RP11-14N4.1	Intergenic	chr14	39126291	39126405
chr9:73107409-73107562	-1.58032	1.80898	0.000256722	0.00517799	Down2	.	.	KLF9	Dis3 (3' distal regions)	chr9	73107409	73107562
chr3:86612660-86612805	-1.58014	1.1641	0.00261282	0.0258279	Down2	.	.	RP11-331K15.1	Intergenic	chr3	86612660	86612805
chr7:13679043-13679241	-1.58014	1.1641	0.00261282	0.0258279	Down2	.	.	AC005019.3	Intron	chr7	13679043	13679241
chr8:112265522-112265610	-1.58007	0.428336	0.0198903	0.0973347	Down2NoFDR	.	RP11-946L20.4	RP11-946L20.4	Dis5 (5' distal regions)	chr8	112265522	112265610
chr5:40630323-40630547	-1.58004	1.43489	0.00123622	0.0156708	Down2	.	PTGER4	PTGER4	Intron	chr5	40630323	40630547
chr2:56710323-56710546	-1.57976	1.90095	0.00012344	0.00310501	Down2	.	.	AC008173.1	Intergenic	chr2	56710323	56710546
chr18:42101353-42101535	-1.57966	1.70212	0.000298403	0.00575149	Down2	.	CTC-782O7.1	CTC-782O7.1	Promoter.Up	chr18	42101353	42101535
chr4:77674462-77674584	-1.57855	1.5496	0.00120296	0.0153608	Down2	.	RP11-359D14.2, RP11-359D14.3, SHROOM3	RP11-359D14.2	Intron	chr4	77674462	77674584
chr18:73925140-73925336	-1.57832	1.75948	0.000275182	0.00543113	Down2	.	RP11-94B19.1, RP11-94B19.2, RP11-94B19.3, RP11-94B19.4, RP11-94B19.5, RP11-94B19.6, RP11-94B19.7	RP11-94B19.1	Intron	chr18	73925140	73925336
chr2:123239426-123239590	-1.57826	1.70452	0.000309763	0.00590526	Down2	.	.	AC062020.2	Intergenic	chr2	123239426	123239590
chr10:118561864-118561952	-1.57791	0.488764	0.0189659	0.0945118	Down2NoFDR	.	ENO4, RP11-539I5.1	ENO4	Intron	chr10	118561864	118561952
chr2:48610296-48610448	-1.57775	1.26126	0.0028068	0.027023	Down2	.	.	RP11-191L17.1	Dis5 (5' distal regions)	chr2	48610296	48610448
chr4:59805978-59806106	-1.57764	1.01242	0.00503984	0.0397506	Down2	.	RP11-340A13.1, RP11-340A13.2, RP11-506N2.1	RP11-506N2.1	Intron	chr4	59805978	59806106
chr8:56523018-56523250	-1.57726	2.21805	3.3524e-05	0.00121786	Down2	.	.	AC100817.1	Intergenic	chr8	56523018	56523250
chr2:202780335-202780436	-1.57712	0.970499	0.00583016	0.0437407	Down2	.	AC007358.1	AC007358.1	Dis5 (5' distal regions)	chr2	202780335	202780436
chr1:198016823-198017383	-1.5769	3.38598	2.49723e-09	8.00959e-07	Down2	.	.	NEK7	Intergenic	chr1	198016823	198017383
chr5:109554895-109554976	-1.57674	0.448596	0.0199827	0.0975862	Down2NoFDR	.	.	TMEM232	Intergenic	chr5	109554895	109554976
chr8:81034382-81034553	-1.5766	1.96714	0.000116776	0.00298032	Down2	RP11-92K15.1	.	RP11-92K15.1	Promoter.Up	chr8	81034382	81034553
chr5:38940436-38940652	-1.5764	2.14482	3.83115e-05	0.00133652	Down2	.	OSMR, RICTOR	RICTOR	Exon	chr5	38940436	38940652
chr8:129203540-129203621	-1.57604	0.388168	0.023227	0.107469	Down2NoFDR	.	.	RP11-89M16.1	Dis5 (5' distal regions)	chr8	129203540	129203621
chr4:91423395-91423478	-1.57601	0.61792	0.0155701	0.0834653	Down2NoFDR	.	.	CCSER1	Intron	chr4	91423395	91423478
chr5:160919629-160919820	-1.57478	1.44818	0.00117709	0.0151262	Down2	.	.	GABRB2	Intron	chr5	160919629	160919820
chr11:26085610-26085758	-1.57469	0.488764	0.0191789	0.0951449	Down2NoFDR	.	RP11-336F14.1	RP11-336F14.1	Dis3 (3' distal regions)	chr11	26085610	26085758
chr11:108893930-108894058	-1.57458	0.922248	0.00604788	0.0448263	Down2	.	RP11-25I9.2	RP11-25I9.2	Intron	chr11	108893930	108894058
chrX:41157516-41157681	-1.57429	0.778944	0.0146474	0.080176	Down2NoFDR	.	DDX3X, RP13-13A3.1, RP5-1172N10.2, Y_RNA	Y_RNA	Dis5 (5' distal regions)	chrX	41157516	41157681
chr18:72626777-72626864	-1.57425	0.537015	0.0165031	0.0864612	Down2NoFDR	.	ZNF407	ZNF407	Intron	chr18	72626777	72626864
chr4:135661524-135661749	-1.57424	2.15049	5.55243e-05	0.00175157	Down2	.	CTD-2012I17.1	CTD-2012I17.1	Dis5 (5' distal regions)	chr4	135661524	135661749
chr10:35645726-35645857	-1.57418	0.909855	0.00765573	0.0524566	Down2NoFDR	.	CCNY, RP11-324I22.4	CCNY	Intron	chr10	35645726	35645857
chr17:55432984-55433087	-1.57391	0.353759	0.0247759	0.111992	Down2NoFDR	.	.	MSI2	Intron	chr17	55432984	55433087
chr1:248069840-248069924	-1.57374	0.974359	0.00533064	0.0412696	Down2	.	OR2AJ1, OR2L13, OR2L8, OR2T8, OR2W3, RP11-438H8.8, TRIM58	OR2W3	Dis5 (5' distal regions)	chr1	248069840	248069924
chr4:132371869-132371964	-1.57345	0.889595	0.00653287	0.0471881	Down2	.	RP11-314N14.1	RP11-314N14.1	Intron	chr4	132371869	132371964
chr12:21401778-21401859	-1.57322	0.557275	0.0187749	0.0938899	Down2NoFDR	.	.	SLCO1A2	Dis3 (3' distal regions)	chr12	21401778	21401859
chr7:117899290-117899374	-1.57319	-0.533469	0.0941981	0.256607	Other	.	ANKRD7	ANKRD7	Intron	chr7	117899290	117899374
chr7:123365176-123365319	-1.57312	0.889595	0.00657731	0.0474017	Down2	.	RP11-390E23.6, WASL	WASL	Intron	chr7	123365176	123365319
chr3:176775599-176775852	-1.57283	2.11129	4.54416e-05	0.00151563	Down2	.	TBL1XR1	TBL1XR1	Intron	chr3	176775599	176775852
chr9:76787807-76788123	-1.57269	2.65176	1.44302e-06	0.000114424	Down2	.	.	RP11-171A24.2	Intergenic	chr9	76787807	76788123
chr1:222746215-222746335	-1.57225	0.442268	0.0208104	0.100141	Down2NoFDR	.	HHIPL2, MIA3, RP11-378J18.3, TAF1A	TAF1A	Intron	chr1	222746215	222746335
chr6:69269103-69269216	-1.5721	1.04894	0.00442911	0.0364177	Down2	.	RP11-361F19.1	RP11-361F19.1	Dis3 (3' distal regions)	chr6	69269103	69269216
chr4:26344122-26344252	-1.57184	0.720271	0.0119141	0.0701341	Down2NoFDR	RBPJ	.	RBPJ	Promoter.Up	chr4	26344122	26344252
chr8:38801304-38801503	-1.57165	2.22257	2.55361e-05	0.00100033	Down2	.	CTD-2544N14.3, HTRA4, PLEKHA2	PLEKHA2	Exon	chr8	38801304	38801503
chr2:113866195-113866276	-1.57075	0.388168	0.0236434	0.10867	Down2NoFDR	IL1RN	.	IL1RN	Promoter.Down	chr2	113866195	113866276
chr7:50182066-50182147	-1.57075	0.388168	0.0236434	0.10867	Down2NoFDR	.	C7orf72, ZPBP	ZPBP	Promoter.Down	chr7	50182066	50182147
chr9:92057494-92057724	-1.56984	1.68426	0.000354787	0.00652458	Down2	.	RP13-93L13.1, RP13-93L13.2, SEMA4D	SEMA4D	Intron	chr9	92057494	92057724
chr2:52076424-52076505	-1.56973	0.0772056	0.0499808	0.174278	Down2NoFDR	.	.	Y_RNA	Intron	chr2	52076424	52076505
chr1:183962391-183962497	-1.56958	1.06941	0.0042498	0.0354553	Down2	.	COLGALT2	COLGALT2	Intron	chr1	183962391	183962497
chr1:247658246-247658359	-1.56958	1.06941	0.0042498	0.0354553	Down2	.	GCSAML, GCSAML-AS1, OR2B11, OR2C3	GCSAML	Dis5 (5' distal regions)	chr1	247658246	247658359
chr8:79438071-79438298	-1.56946	1.86119	0.000193872	0.00424008	Down2	.	PKIA, RP11-594N15.2	PKIA	Intron	chr8	79438071	79438298
chr2:12959942-12960072	-1.56911	0.952084	0.0066965	0.0479645	Down2	.	.	TRIB2	Intergenic	chr2	12959942	12960072
chr8:74582585-74582771	-1.56879	2.15806	4.89255e-05	0.00159461	Down2	RP11-463D19.1	.	RP11-463D19.1	Promoter.Up	chr8	74582585	74582771
chr3:127852497-127852650	-1.56843	-0.860029	0.126728	0.308195	Other	.	EEFSEC, RUVBL1	RUVBL1	Intron	chr3	127852497	127852650
chr2:120497616-120497718	-1.56783	1.03676	0.0046532	0.0376923	Down2	.	AC069154.4, PTPN4	PTPN4	Dis5 (5' distal regions)	chr2	120497616	120497718
chr4:24842762-24842843	-1.56771	0.38184	0.0284726	0.122143	Down2NoFDR	.	CCDC149, SOD3	CCDC149	Intron	chr4	24842762	24842843
chr6:11628883-11629110	-1.56743	1.73018	0.000571721	0.00911842	Down2	.	RP11-679B17.2	RP11-679B17.2	Dis3 (3' distal regions)	chr6	11628883	11629110
chr9:22392666-22392795	-1.56729	0.610107	0.0165571	0.0866573	Down2NoFDR	.	.	DMRTA1	Intergenic	chr9	22392666	22392795
chr9:80324614-80324801	-1.56681	1.75415	0.000354486	0.00652436	Down2	.	.	GNA14	Dis3 (3' distal regions)	chr9	80324614	80324801
chr3:114546438-114546631	-1.56644	1.46091	0.00176298	0.0199297	Down2	.	ZBTB20	ZBTB20	Dis5 (5' distal regions)	chr3	114546438	114546631
chr1:214612892-214613003	-1.56621	0.976917	0.00624447	0.0457398	Down2	.	PTPN14, RP11-365D23.4	PTPN14	Intron	chr1	214612892	214613003
chr14:31979503-31979584	-1.56597	0.388168	0.0267465	0.117628	Down2NoFDR	.	CTD-2213F21.1, CTD-2213F21.4, GPR33, NUBPL	NUBPL	Intron	chr14	31979503	31979584
chr4:73657505-73657712	-1.56596	1.10607	0.00495849	0.0393103	Down2	.	.	ADAMTS3	Dis5 (5' distal regions)	chr4	73657505	73657712
chr8:105634877-105634995	-1.56575	0.557275	0.0161153	0.0852027	Down2NoFDR	.	LRP12, RP11-127H5.1	RP11-127H5.1	Intron	chr8	105634877	105634995
chr4:92669257-92669392	-1.56534	1.12351	0.00462411	0.037534	Down2	.	.	RP11-354O24.1	Intergenic	chr4	92669257	92669392
chr2:179777886-179777967	-1.56534	0.984431	0.0052662	0.0409564	Down2	.	CCDC141	CCDC141	Intron	chr2	179777886	179777967
chr6:149417167-149417248	-1.56521	0.462439	0.0280681	0.121088	Down2NoFDR	.	RP11-365H23.1, UST	RP11-365H23.1	Dis3 (3' distal regions)	chr6	149417167	149417248
chr12:15650714-15650817	-1.56505	0.156661	0.037925	0.146421	Down2NoFDR	.	PTPRO	PTPRO	Intron	chr12	15650714	15650817
chr11:104261567-104261648	-1.565	0.337358	0.0294829	0.125009	Down2NoFDR	.	.	RNA5SP348	Intergenic	chr11	104261567	104261648
chr6:116221183-116221390	-1.56496	1.46668	0.000981709	0.0132865	Down2	.	.	FRK	Dis3 (3' distal regions)	chr6	116221183	116221390
chr4:90628700-90628874	-1.56439	1.98401	0.000153083	0.00358337	Down2	.	RP11-115D19.1	RP11-115D19.1	Intron	chr4	90628700	90628874
chr4:164512973-164513116	-1.56417	2.1743	3.82913e-05	0.00133652	Down2	.	MARCH1	MARCH1	Intron	chr4	164512973	164513116
chr17:49759643-49759772	-1.564	1.09543	0.0037647	0.0328048	Down2	.	.	CA10	Intron	chr17	49759643	49759772
chr9:27128948-27129029	-1.56397	0.232687	0.0321614	0.132043	Down2NoFDR	.	RP11-56F10.3, TEK	TEK	Intron	chr9	27128948	27129029
chr10:38327198-38327309	-1.56364	0.925077	0.00685212	0.0487238	Down2	.	Y_RNA, ZNF33A	ZNF33A	Intron	chr10	38327198	38327309
chr11:23234503-23234683	-1.56308	1.64614	0.000443744	0.0076703	Down2	.	RP11-266A24.1	RP11-266A24.1	Dis3 (3' distal regions)	chr11	23234503	23234683
chr4:13616883-13617094	-1.56292	1.93792	0.000115823	0.00296279	Down2	.	AC006445.6, AC006445.7, AC098830.1, BOD1L1, RP11-341G5.1	BOD1L1	Exon	chr4	13616883	13617094
chr4:89460723-89460856	-1.5629	0.88208	0.00799812	0.0540181	Down2NoFDR	.	HERC3, PIGY, PYURF, RP11-466G12.2, RP11-466G12.3	RP11-466G12.2	Intron	chr4	89460723	89460856
chr2:168287097-168287264	-1.5626	1.30543	0.00215896	0.0228804	Down2	.	.	AC074363.1	Intron	chr2	168287097	168287264
chr3:111340532-111340620	-1.56208	0.738776	0.0102107	0.0634031	Down2NoFDR	.	RP11-402J7.2, ZBED2	RP11-402J7.2	Intron	chr3	111340532	111340620
chr11:129203938-129204076	-1.5618	0.896012	0.00691008	0.048994	Down2	.	BARX2	BARX2	Dis5 (5' distal regions)	chr11	129203938	129204076
chr9:27414616-27415000	-1.56173	1.81689	0.000271863	0.00539613	Down2	.	MOB3B, RP11-298E2.2	MOB3B	Intron	chr9	27414616	27415000
chrX:96423734-96423919	-1.56146	1.59168	0.000557461	0.00897477	Down2	.	.	RP11-392M9.2	Intron	chrX	96423734	96423919
chr9:119786862-119787024	-1.56088	0.773185	0.0106463	0.0651616	Down2NoFDR	.	.	AL354981.1	Intron	chr9	119786862	119787024
chr9:36991712-36991813	-1.56064	0.88208	0.00815989	0.0547281	Down2NoFDR	.	PAX5, RP11-297B17.3	PAX5	Intron	chr9	36991712	36991813
chr13:107348654-107348758	-1.56056	1.06278	0.00516759	0.0404497	Down2	.	ATP5G1P5	ATP5G1P5	Dis3 (3' distal regions)	chr13	107348654	107348758
chr5:169611141-169611364	-1.56049	1.31099	0.00319679	0.0294427	Down2	.	C5orf58, CTB-27N1.1	CTB-27N1.1	Dis5 (5' distal regions)	chr5	169611141	169611364
chr3:79823532-79823614	-1.56041	0.43585	0.0234177	0.108085	Down2NoFDR	.	ROBO1	ROBO1	Dis5 (5' distal regions)	chr3	79823532	79823614
chr5:147291723-147291834	-1.56009	0.551163	0.0179387	0.091381	Down2NoFDR	.	C5orf46, CTC-327F10.4, CTC-327F10.5, SCGB3A2	C5orf46	Dis5 (5' distal regions)	chr5	147291723	147291834
chr2:275547-275777	-1.55999	1.53498	0.00086719	0.0121905	Down2	ACP1	.	ACP1	Promoter.Down	chr2	275547	275777
chr10:60728309-60728408	-1.55991	0.678348	0.0133514	0.0754928	Down2NoFDR	.	.	RP11-561G1.3	Dis5 (5' distal regions)	chr10	60728309	60728408
chr8:123990465-123990709	-1.55971	1.67858	0.00039989	0.00714527	Down2	.	DERL1, RP11-557C18.3, RP11-557C18.4	RP11-557C18.4	Intron	chr8	123990465	123990709
chr9:74907478-74907559	-1.55967	0.509024	0.0178723	0.0911498	Down2NoFDR	.	RP11-63P12.2, RP11-63P12.6, RP11-63P12.7	RP11-63P12.6	Dis5 (5' distal regions)	chr9	74907478	74907559
chr12:89199536-89199828	-1.55904	3.58616	3.90644e-10	1.90817e-07	Down2	.	.	RP11-13A1.1	Intergenic	chr12	89199536	89199828
chr4:34421485-34421566	-1.55893	0.400345	0.0232794	0.10765	Down2NoFDR	.	AC093786.1	AC093786.1	Dis5 (5' distal regions)	chr4	34421485	34421566
chr2:172193253-172193420	-1.55863	1.16214	0.00319262	0.0294179	Down2	.	METTL8	METTL8	Intron	chr2	172193253	172193420
chr13:95048211-95048517	-1.55854	2.24936	3.50844e-05	0.00125736	Down2	.	.	AL139318.1	Intron	chr13	95048211	95048517
chr5:10146198-10146284	-1.55825	0.680103	0.0134957	0.075991	Down2NoFDR	.	CTD-2199O4.1	CTD-2199O4.1	Dis5 (5' distal regions)	chr5	10146198	10146284
chr2:40395830-40395925	-1.55721	0.726904	0.0107454	0.0655884	Down2NoFDR	.	.	AC007377.1	Dis5 (5' distal regions)	chr2	40395830	40395925
chr4:85747961-85748116	-1.55714	1.37374	0.00202076	0.0218733	Down2	.	WDFY3	WDFY3	Exon	chr4	85747961	85748116
chr1:76443796-76444067	-1.55672	2.32227	1.93202e-05	0.000810069	Down2	.	ASB17, RP11-550H2.1	RP11-550H2.1	Intron	chr1	76443796	76444067
chrX:63197321-63197499	-1.55668	1.17706	0.00425216	0.0354675	Down2	.	.	RP11-403E24.1	Intergenic	chrX	63197321	63197499
chr4:72125846-72126045	-1.55645	1.74654	0.000505418	0.00837542	Down2	.	RP11-1J11.1, SLC4A4	SLC4A4	Intron	chr4	72125846	72126045
chr14:59791705-59791941	-1.55634	1.85367	0.000280684	0.00551084	Down2	DAAM1	.	DAAM1	Promoter.Down	chr14	59791705	59791941
chr1:243662178-243662420	-1.55579	0.630097	0.0165065	0.0864657	Down2NoFDR	.	RP11-269F20.1, SDCCAG8	SDCCAG8	Intron	chr1	243662178	243662420
chr9:131970728-131970809	-1.55542	0.0772056	0.0519166	0.178313	Other	.	IER5L, RP11-247A12.2, RP11-247A12.7, RP11-247A12.8, RP11-344B5.4	RP11-247A12.2	Intron	chr9	131970728	131970809
chrX:38676421-38676528	-1.55476	0.944263	0.00683199	0.0486246	Down2	.	MID1IP1, RP4-646N3.1	MID1IP1	Dis5 (5' distal regions)	chrX	38676421	38676528
chr3:184445384-184445572	-1.55469	1.20252	0.00327728	0.0299282	Down2	.	MAGEF1, RP11-329B9.1, RP11-329B9.3, RP11-329B9.4, RP11-329B9.5	RP11-329B9.4	Dis5 (5' distal regions)	chr3	184445384	184445572
chr2:40269367-40269482	-1.55447	0.682423	0.0138694	0.0774164	Down2NoFDR	.	.	AC007377.1	Promoter.Up	chr2	40269367	40269482
chr2:43500781-43500876	-1.5542	0.63818	0.0134241	0.0757542	Down2NoFDR	.	AC010883.5, THADA, ZFP36L2	THADA	Intron	chr2	43500781	43500876
chr5:121509675-121509861	-1.55404	1.22257	0.00288736	0.0275053	Down2	.	CTC-441N14.1, CTC-441N14.2, CTC-441N14.4, ZNF474	CTC-441N14.4	Intron	chr5	121509675	121509861
chr11:31257761-31257846	-1.55391	0.698608	0.0127134	0.0731732	Down2NoFDR	.	AL162614.1, DCDC1	DCDC1	Intron	chr11	31257761	31257846
chr6:57132972-57133091	-1.55391	0.868237	0.00905168	0.0586878	Down2NoFDR	.	PRIM2, RAB23	RAB23	Dis5 (5' distal regions)	chr6	57132972	57133091
chr18:68387867-68388177	-1.55381	2.07828	7.39985e-05	0.00215198	Down2	.	.	RP11-384E22.1	Intergenic	chr18	68387867	68388177
chr5:148275121-148275205	-1.55354	0.585572	0.0158512	0.0843847	Down2NoFDR	.	.	ADRB2	Dis3 (3' distal regions)	chr5	148275121	148275205
chr12:74884243-74884439	-1.55321	1.84339	0.000239648	0.00494662	Down2	.	ATXN7L3B, RP11-56G10.2	ATXN7L3B	Dis5 (5' distal regions)	chr12	74884243	74884439
chr1:104930857-104930946	-1.55296	0.488764	0.0203852	0.098833	Down2NoFDR	.	.	RP11-364B6.1	Intergenic	chr1	104930857	104930946
chr13:64632584-64632725	-1.55272	1.42455	0.00134761	0.0166253	Down2	.	.	RP11-394A14.2	Intron	chr13	64632584	64632725
chr1:185457142-185457314	-1.5511	1.1055	0.00488191	0.0388875	Down2	.	.	CTA-277P6.1	Dis5 (5' distal regions)	chr1	185457142	185457314
chr2:153235146-153235227	-1.55105	0.0552799	0.0532779	0.181286	Other	.	FMNL2	FMNL2	Intron	chr2	153235146	153235227
chr1:189875504-189875585	-1.55087	0.496847	0.0216959	0.102741	Down2NoFDR	.	RP11-445J9.1	RP11-445J9.1	Dis5 (5' distal regions)	chr1	189875504	189875585
chr9:2125998-2126156	-1.55054	0.692496	0.0127777	0.0734142	Down2NoFDR	.	SMARCA2	SMARCA2	Intron	chr9	2125998	2126156
chr12:77365368-77365527	-1.55041	1.29691	0.00204361	0.0220191	Down2	.	RP11-669B18.1	RP11-669B18.1	Dis3 (3' distal regions)	chr12	77365368	77365527
chr15:23304544-23304625	-1.55034	0.184436	0.0394516	0.150054	Down2NoFDR	.	AC091565.1, GOLGA8I	AC091565.1	Intron	chr15	23304544	23304625
chr2:217419143-217419335	-1.55005	1.10577	0.00502001	0.03965	Down2	.	.	AC073321.4	Intron	chr2	217419143	217419335
chr6:89970136-89970259	-1.54997	0.847761	0.0095808	0.0608871	Down2NoFDR	.	GABRR1, GABRR2	GABRR2	Intron	chr6	89970136	89970259
chr2:129191597-129191746	-1.54983	1.33919	0.00181193	0.0203085	Down2	.	.	Y_RNA	Dis3 (3' distal regions)	chr2	129191597	129191746
chr5:97828113-97828264	-1.54956	0.964171	0.00609047	0.0450061	Down2	.	.	RP11-474J18.1	Intergenic	chr5	97828113	97828264
chr4:151095287-151095439	-1.54925	1.31099	0.00225406	0.0235134	Down2	DCLK2	.	DCLK2	Promoter.Up	chr4	151095287	151095439
chr8:104883696-104883853	-1.54903	0.112119	0.0486571	0.171436	Down2NoFDR	.	AP001572.1, RIMS2	RIMS2	Intron	chr8	104883696	104883853
chr3:25298588-25298736	-1.54872	1.06941	0.00472193	0.038014	Down2	.	.	RARB	Intron	chr3	25298588	25298736
chr13:107923609-107923801	-1.54821	1.05901	0.00463651	0.0376114	Down2	.	SNORD31	SNORD31	Intron	chr13	107923609	107923801
chr9:68692216-68692320	-1.54795	0.964171	0.00614706	0.0452668	Down2	.	RP11-391M20.1	RP11-391M20.1	Dis5 (5' distal regions)	chr9	68692216	68692320
chr8:80964843-80964961	-1.54786	1.557	0.00125904	0.0158872	Down2	TPD52	.	TPD52	Promoter.Up	chr8	80964843	80964961
chr4:132643516-132643679	-1.54769	0.641687	0.0151394	0.0819555	Down2NoFDR	.	RP11-614F17.1	RP11-614F17.1	Promoter.Up	chr4	132643516	132643679
chr1:63091279-63091404	-1.54762	0.835584	0.00905175	0.0586878	Down2NoFDR	.	ANGPTL3, DOCK7, RP5-849H19.2	DOCK7	Intron	chr1	63091279	63091404
chr4:46989392-46989554	-1.54689	0.859351	0.00844336	0.0559056	Down2NoFDR	.	GABRA4, GABRB1	GABRA4	Intron	chr4	46989392	46989554
chr3:182326692-182326807	-1.54667	0.232118	0.0383309	0.147426	Down2NoFDR	.	RP11-646E18.2	RP11-646E18.2	Promoter.Up	chr3	182326692	182326807
chr5:126097806-126097908	-1.54662	1.09616	0.00408698	0.034605	Down2	.	LMNB1, RP11-434D11.1, RP11-434D11.4	RP11-434D11.4	Intron	chr5	126097806	126097908
chr1:248535793-248536016	-1.5466	1.80989	0.000352697	0.00650554	Down2	.	OR14C36, OR2M7, OR2T1, OR2T4, OR2T6	OR2T4	Dis5 (5' distal regions)	chr1	248535793	248536016
chr4:169606331-169606577	-1.54637	2.67234	2.25688e-06	0.00016035	Down2	.	PALLD, RP11-610J23.1	PALLD	Promoter.Down	chr4	169606331	169606577
chr11:22820560-22820831	-1.54608	1.54446	0.00110872	0.0144893	Down2	.	GAS2, RP11-17A1.3, SVIP	SVIP	Intron	chr11	22820560	22820831
chr14:27244949-27245132	-1.5457	1.22257	0.00310957	0.0288947	Down2	.	NOVA1-AS1, RP11-626P14.1, RP11-626P14.2	NOVA1-AS1	Intron	chr14	27244949	27245132
chr14:87761046-87761231	-1.54561	1.38408	0.00155826	0.0183418	Down2	.	RP11-1141N12.1, RP11-594C13.2	RP11-594C13.2	Dis5 (5' distal regions)	chr14	87761046	87761231
chr5:106485040-106485236	-1.54553	2.38784	1.22756e-05	0.00057242	Down2	.	.	CTC-254B4.1	Dis5 (5' distal regions)	chr5	106485040	106485236
chr2:143908030-143908162	-1.54526	1.44451	0.00145701	0.0175227	Down2	.	AC013437.7, ARHGAP15, RP11-190J23.1	ARHGAP15	Intron	chr2	143908030	143908162
chr10:1196552-1196633	-1.54516	0.272855	0.033329	0.135043	Down2NoFDR	.	ADARB2, WDR37	WDR37	Dis5 (5' distal regions)	chr10	1196552	1196633
chr4:53760827-53760908	-1.54516	0.272855	0.033329	0.135043	Down2NoFDR	.	RASL11B	RASL11B	Intron	chr4	53760827	53760908
chr2:19986327-19986485	-1.54492	1.38049	0.00171899	0.0196195	Down2	.	.	TTC32	Dis5 (5' distal regions)	chr2	19986327	19986485
chr21:17701226-17701340	-1.5449	0.631852	0.0155495	0.0833887	Down2NoFDR	LINC00478	.	LINC00478	Promoter.Up	chr21	17701226	17701340
chr18:67550630-67550761	-1.54486	1.31886	0.00289688	0.0275705	Down2	.	CD226	CD226	Intron	chr18	67550630	67550761
chr2:166563200-166563397	-1.5447	1.86189	0.000273478	0.00541216	Down2	.	.	GALNT3	Dis3 (3' distal regions)	chr2	166563200	166563397
chr3:1498584-1498732	-1.54371	0.686431	0.0135429	0.0761733	Down2NoFDR	.	.	CNTN6	Intergenic	chr3	1498584	1498732
chr12:28696388-28696469	-1.54363	0.184436	0.0448548	0.162903	Down2NoFDR	.	CCDC91, RP11-874G11.1	CCDC91	Intron	chr12	28696388	28696469
chr3:25953479-25953636	-1.5435	0.61792	0.0188507	0.094144	Down2NoFDR	.	.	OXSM	Dis5 (5' distal regions)	chr3	25953479	25953636
chr2:180875585-180875689	-1.5435	1.56405	0.000976732	0.0132446	Down2	.	CWC22	CWC22	Dis5 (5' distal regions)	chr2	180875585	180875689
chr8:52313527-52313627	-1.54346	1.43058	0.00134591	0.0166137	Down2	.	PXDNL, RP11-119N19.1	PXDNL	Intron	chr8	52313527	52313627
chr6:97516255-97516336	-1.54338	0.448596	0.0251333	0.113069	Down2NoFDR	.	KLHL32	KLHL32	Intron	chr6	97516255	97516336
chr7:123284311-123284394	-1.54317	0.393927	0.0277299	0.120183	Down2NoFDR	.	ASB15, LMOD2, RP11-390E23.3	LMOD2	Dis5 (5' distal regions)	chr7	123284311	123284394
chr11:103615266-103615541	-1.54292	1.89791	0.000189714	0.00417705	Down2	.	.	RP11-563P16.1	Intron	chr11	103615266	103615541
chr6:143438195-143438311	-1.54283	0.646	0.0154885	0.0831709	Down2NoFDR	.	AIG1, RP1-45I4.2	AIG1	Intron	chr6	143438195	143438311
chr4:83643099-83643240	-1.54253	1.17001	0.00325666	0.0298092	Down2	.	RP11-57B24.1	RP11-57B24.1	Intron	chr4	83643099	83643240
chr1:59176443-59176552	-1.54251	0.794847	0.0109856	0.0664763	Down2NoFDR	.	MYSM1, Y_RNA	MYSM1	Dis5 (5' distal regions)	chr1	59176443	59176552
chr5:101964585-101964782	-1.54203	1.25718	0.00247397	0.0249679	Down2	.	CTD-2340E1.2	CTD-2340E1.2	Intron	chr5	101964585	101964782
chr5:95251770-95251889	-1.54202	0.50924	0.0271934	0.118755	Down2NoFDR	.	CTD-2337A12.1, ELL2	ELL2	Intron	chr5	95251770	95251889
chr10:54613835-54613943	-1.54179	0.26534	0.0389062	0.148788	Down2NoFDR	Y_RNA	.	Y_RNA	Promoter.Down	chr10	54613835	54613943
chr2:75631173-75631394	-1.54127	1.78675	0.000311674	0.00593306	Down2	.	snoU13	snoU13	Dis3 (3' distal regions)	chr2	75631173	75631394
chr6:49393381-49393495	-1.54125	0.907602	0.00823115	0.0550431	Down2NoFDR	.	CENPQ, MUT	MUT	Dis5 (5' distal regions)	chr6	49393381	49393495
chrX:36178316-36178527	-1.54122	1.68652	0.000582053	0.00923446	Down2	.	.	CXorf30	Intron	chrX	36178316	36178527
chr8:33040030-33040195	-1.54116	1.22257	0.00391124	0.03362	Down2	.	AC104037.1, RP11-451O18.1	AC104037.1	Dis5 (5' distal regions)	chr8	33040030	33040195
chr3:60178411-60178538	-1.54098	0.99858	0.00600093	0.0445624	Down2	.	.	FHIT	Intron	chr3	60178411	60178538
chr3:21201092-21201173	-1.54068	0.388168	0.0261785	0.116015	Down2NoFDR	.	AC104441.1	AC104441.1	Intron	chr3	21201092	21201173
chr4:155539927-155540144	-1.54062	2.1007	6.98123e-05	0.00206704	Down2	.	FGA, FGG, LRAT	FGG	Dis5 (5' distal regions)	chr4	155539927	155540144
chr10:9357995-9358309	-1.54054	1.94556	0.000181209	0.00403731	Down2	.	.	RP11-428L9.2	Dis3 (3' distal regions)	chr10	9357995	9358309
chr13:41372633-41372825	-1.54051	1.29356	0.00221226	0.0232418	Down2	.	MRPS31, SLC25A15	SLC25A15	Intron	chr13	41372633	41372825
chr6:129128792-129128971	-1.54031	1.44427	0.00189501	0.0209417	Down2	.	Y_RNA	Y_RNA	Dis5 (5' distal regions)	chr6	129128792	129128971
chr14:37532786-37532985	-1.54029	1.64854	0.000573587	0.00913519	Down2	.	RP11-537P22.2	RP11-537P22.2	Intron	chr14	37532786	37532985
chr2:54188698-54188779	-1.53998	0.388168	0.0295089	0.125052	Down2NoFDR	.	ACYP2, PSME4	PSME4	Intron	chr2	54188698	54188779
chr2:224721443-224721545	-1.53936	0.889595	0.00760068	0.0521724	Down2NoFDR	.	AP1S3, WDFY1	AP1S3	Intron	chr2	224721443	224721545
chr3:111003403-111003587	-1.53935	1.57643	0.000958362	0.0130931	Down2	.	CD96	CD96	Dis5 (5' distal regions)	chr3	111003403	111003587
chr4:178306914-178307001	-1.53933	0.414187	0.0269272	0.118085	Down2NoFDR	.	RP11-376O6.2	RP11-376O6.2	Dis5 (5' distal regions)	chr4	178306914	178307001
chr8:121400040-121400192	-1.53929	0.744465	0.0149067	0.0811486	Down2NoFDR	.	COL14A1, MRPL13	MRPL13	Intron	chr8	121400040	121400192
chr6:24100754-24100842	-1.53927	0.863575	0.00849931	0.0561746	Down2NoFDR	.	NRSN1	NRSN1	Dis5 (5' distal regions)	chr6	24100754	24100842
chr13:65503199-65503439	-1.53908	2.31524	2.25666e-05	0.000908208	Down2	.	.	AL354775.1	Dis3 (3' distal regions)	chr13	65503199	65503439
chr16:64048074-64048258	-1.53886	1.97427	0.000192745	0.00422367	Down2	.	.	RP11-21L1.1	Intergenic	chr16	64048074	64048258
chr4:90355644-90355784	-1.53788	0.630097	0.0227196	0.105929	Down2NoFDR	.	.	RP11-115D19.1	Intergenic	chr4	90355644	90355784
chr2:183462446-183462599	-1.53758	1.31907	0.00258304	0.0256414	Down2	.	.	PDE1A	Intergenic	chr2	183462446	183462599
chr10:30057003-30057212	-1.53707	0.801175	0.00995449	0.0623145	Down2NoFDR	.	SVIL	SVIL	Dis5 (5' distal regions)	chr10	30057003	30057212
chr2:202672211-202672587	-1.53677	2.07246	8.77785e-05	0.00241856	Down2	CDK15, Y_RNA	.	Y_RNA	Promoter.Up	chr2	202672211	202672587
chr6:128815603-128815710	-1.5365	1.20112	0.00323564	0.0296755	Down2	.	PTPRK, RP1-86D1.3, RP1-86D1.4, RP1-86D1.5	PTPRK	Intron	chr6	128815603	128815710
chr3:171066181-171066296	-1.53638	0.985505	0.00685842	0.0487509	Down2	.	.	Y_RNA	Intron	chr3	171066181	171066296
chr2:135740293-135740440	-1.53612	1.42395	0.001771	0.0199793	Down2	MAP3K19	.	MAP3K19	Promoter.Down	chr2	135740293	135740440
chr1:108360507-108360607	-1.53602	0.676095	0.0142005	0.0786609	Down2NoFDR	.	AL591042.1, VAV3	VAV3	Intron	chr1	108360507	108360607
chr3:28310653-28310734	-1.53539	0.388168	0.0266416	0.117352	Down2NoFDR	.	CMC1	CMC1	Intron	chr3	28310653	28310734
chr9:107657950-107658031	-1.53539	0.388168	0.0266416	0.117352	Down2NoFDR	.	ABCA1, RP11-217B7.2	RP11-217B7.2	Intron	chr9	107657950	107658031
chr1:48693499-48693605	-1.5352	0.577183	0.0185171	0.0931082	Down2NoFDR	RP5-1024N4.4, SLC5A9	.	SLC5A9	Promoter.Up	chr1	48693499	48693605
chr5:61627466-61627589	-1.53518	0.967	0.00810362	0.0544995	Down2NoFDR	.	KIF2A	KIF2A	Dis5 (5' distal regions)	chr5	61627466	61627589
chr16:74729840-74729976	-1.53511	1.57515	0.000900842	0.0125093	Down2	.	FA2H, MLKL, RFWD3, RP11-144N1.1	MLKL	Intron	chr16	74729840	74729976
chr7:95156836-95156997	-1.53502	0.984431	0.0059623	0.0443853	Down2	.	AC003079.1, ASB4	AC003079.1	Intron	chr7	95156836	95156997
chr3:144152723-144152903	-1.53478	1.4749	0.00160911	0.0187605	Down2	.	.	C3orf58	Dis3 (3' distal regions)	chr3	144152723	144152903
chr11:48065381-48065462	-1.53461	0.226359	0.0441913	0.161376	Down2NoFDR	PTPRJ	.	PTPRJ	Promoter.Up	chr11	48065381	48065462
chr12:25007152-25007233	-1.53432	0.307263	0.0381054	0.146905	Down2NoFDR	.	BCAT1, RP11-625L16.3	RP11-625L16.3	Intron	chr12	25007152	25007233
chr11:106116898-106117067	-1.53417	0.909855	0.00859753	0.0566448	Down2NoFDR	.	RP11-680E19.1	RP11-680E19.1	Dis5 (5' distal regions)	chr11	106116898	106117067
chr2:141867332-141867413	-1.53368	0.448596	0.027096	0.118514	Down2NoFDR	.	.	Y_RNA	Intron	chr2	141867332	141867413
chr8:106658434-106658602	-1.53328	1.54933	0.00088278	0.0123302	Down2	.	RP11-642D21.1, RP11-642D21.2, ZFPM2	RP11-642D21.1	Intron	chr8	106658434	106658602
chr1:201709856-201709944	-1.53286	0.757	0.0131981	0.0749528	Down2NoFDR	NAV1	.	NAV1	Promoter.Down	chr1	201709856	201709944
chr15:64179827-64179908	-1.53276	0.307263	0.0320165	0.131668	Down2NoFDR	.	DAPK2, RP11-111E14.1	DAPK2	Dis5 (5' distal regions)	chr15	64179827	64179908
chr11:83531102-83531243	-1.53228	1.68024	0.000500104	0.00830091	Down2	.	RP11-160H12.3	RP11-160H12.3	Intron	chr11	83531102	83531243
chr3:106546027-106546138	-1.53216	0.909855	0.00916546	0.0591808	Down2NoFDR	.	.	RP11-52L11.9	Dis5 (5' distal regions)	chr3	106546027	106546138
chr6:84491323-84491404	-1.53207	0.571424	0.0178017	0.0909816	Down2NoFDR	.	.	RP3-393K13.1	Dis3 (3' distal regions)	chr6	84491323	84491404
chrX:21104248-21104435	-1.53197	1.3919	0.00173953	0.0197432	Down2	.	.	CNKSR2	Intron	chrX	21104248	21104435
chr9:18438541-18438642	-1.53197	0.549192	0.0192128	0.0952471	Down2NoFDR	.	ADAMTSL1	ADAMTSL1	Intron	chr9	18438541	18438642
chr5:40841494-40841635	-1.53175	0.783744	0.0117302	0.0694471	Down2NoFDR	CARD6	.	CARD6	Promoter.Down	chr5	40841494	40841635
chr8:134273234-134273383	-1.53155	0.482699	0.0240367	0.109873	Down2NoFDR	NDRG1	.	NDRG1	Promoter.Up	chr8	134273234	134273383
chr14:84309028-84309279	-1.53114	1.72807	0.000425634	0.00745747	Down2	.	RP11-22K10.1	RP11-22K10.1	Dis5 (5' distal regions)	chr14	84309028	84309279
chr13:80742506-80742873	-1.53093	1.97408	0.00016379	0.00375351	Down2	.	.	SPRY2	Intergenic	chr13	80742506	80742873
chr5:45738432-45738620	-1.53091	1.43866	0.00141191	0.0171697	Down2	.	HCN1	HCN1	Dis5 (5' distal regions)	chr5	45738432	45738620
chr3:104010339-104010666	-1.5306	2.13874	8.72265e-05	0.00240839	Down2	.	.	RP11-281P11.1	Intergenic	chr3	104010339	104010666
chr4:91325309-91325497	-1.53059	1.33984	0.00203655	0.021983	Down2	.	.	CCSER1	Intron	chr4	91325309	91325497
chr6:79956776-79956880	-1.53043	0.861604	0.00953095	0.0607373	Down2NoFDR	.	HMGN3, RP11-46B11.2	HMGN3	Dis5 (5' distal regions)	chr6	79956776	79956880
chr2:207648528-207648709	-1.53017	0.801175	0.0102084	0.063398	Down2NoFDR	.	FASTKD2, MDH1B, RP11-95H11.1	FASTKD2	Promoter.Down	chr2	207648528	207648709
chr6:18513726-18513873	-1.5301	0.611592	0.0247185	0.111849	Down2NoFDR	.	.	snoU13	Dis3 (3' distal regions)	chr6	18513726	18513873
chr7:27219487-27219568	-1.52993	0.571424	0.0179452	0.0913969	Down2NoFDR	HOXA10, RP1-170O19.20	.	RP1-170O19.20	Promoter.Down	chr7	27219487	27219568
chr6:145316653-145316793	-1.52989	1.03676	0.00578172	0.0435134	Down2	.	.	UTRN	Intergenic	chr6	145316653	145316793
chr9:28073379-28073548	-1.52915	0.577183	0.0189457	0.0944414	Down2NoFDR	.	LINGO2	LINGO2	Intron	chr9	28073379	28073548
chr18:65779115-65779196	-1.52908	0.469072	0.0228253	0.106214	Down2NoFDR	.	RP11-526H11.1	RP11-526H11.1	Intron	chr18	65779115	65779196
chr2:162129820-162129901	-1.52908	0.469072	0.0228253	0.106214	Down2NoFDR	.	AC009299.4, PSMD14, TANK	AC009299.4	Intron	chr2	162129820	162129901
chr13:109568140-109568281	-1.52892	0.997095	0.00792914	0.053686	Down2NoFDR	.	MYO16	MYO16	Intron	chr13	109568140	109568281
chr2:151270432-151270664	-1.52884	1.73239	0.000705892	0.0105792	Down2	.	.	RND3	Intergenic	chr2	151270432	151270664
chr5:16192434-16192694	-1.5288	1.77256	0.00042012	0.00739549	Down2	RP11-19O2.4	.	RP11-19O2.4	Promoter.Down	chr5	16192434	16192694
chr11:89381611-89381692	-1.52865	0.313591	0.0330397	0.134363	Down2NoFDR	.	.	RP11-313I2.2	Intron	chr11	89381611	89381692
chr4:75371393-75371645	-1.52861	2.75842	2.66209e-06	0.000180803	Down2	.	.	AREG	Dis3 (3' distal regions)	chr4	75371393	75371645
chr6:138777296-138777458	-1.52796	1.16214	0.00371098	0.0325134	Down2	.	NHSL1	NHSL1	Intron	chr6	138777296	138777458
chr4:126482030-126482195	-1.52787	1.24634	0.003069	0.0286618	Down2	.	.	FAT4	Intergenic	chr4	126482030	126482195
chr5:170589722-170589861	-1.52787	1.24634	0.003069	0.0286618	Down2	.	RANBP17	RANBP17	Intron	chr5	170589722	170589861
chr7:136032158-136032306	-1.52786	1.23852	0.00319138	0.0294138	Down2	.	.	AC009784.3	Intron	chr7	136032158	136032306
chr4:167974000-167974219	-1.52784	1.67575	0.000838721	0.0119203	Down2	.	SPOCK3	SPOCK3	Intron	chr4	167974000	167974219
chr6:53081268-53081349	-1.52783	0.509024	0.0231655	0.107289	Down2NoFDR	.	RP1-34L19.1	RP1-34L19.1	Dis5 (5' distal regions)	chr6	53081268	53081349
chr6:112265017-112265228	-1.52757	1.96938	0.000181694	0.00404467	Down2	.	RP1-97J1.2	RP1-97J1.2	Dis5 (5' distal regions)	chr6	112265017	112265228
chr5:163321786-163322002	-1.52744	1.78528	0.00101013	0.0135734	Down2	.	CTB-107P3.1	CTB-107P3.1	Dis5 (5' distal regions)	chr5	163321786	163322002
chr14:80830764-80830870	-1.52735	0.916488	0.00767882	0.0525709	Down2NoFDR	.	DIO2	DIO2	Intron	chr14	80830764	80830870
chr4:171010003-171010106	-1.52723	1.11192	0.00427823	0.0356056	Down2	AADAT	.	AADAT	Promoter.Up	chr4	171010003	171010106
chr5:124608206-124608295	-1.52686	0.865679	0.00957501	0.0608847	Down2NoFDR	.	.	RP11-425E13.1	Dis3 (3' distal regions)	chr5	124608206	124608295
chr18:3305345-3305619	-1.5267	2.57878	4.03238e-06	0.000249896	Down2	.	MYL12A, MYL12B, RP11-838N2.3, RP11-838N2.5, RP13-270P17.1	RP11-838N2.5	Intron	chr18	3305345	3305619
chr8:97340276-97340515	-1.52636	2.41343	1.11448e-05	0.000534983	Down2	.	PTDSS1, Y_RNA	PTDSS1	Intron	chr8	97340276	97340515
chrX:19830058-19830209	-1.5263	0.916488	0.00983163	0.0617767	Down2NoFDR	.	SH3KBP1	SH3KBP1	Intron	chrX	19830058	19830209
chr10:24990598-24990679	-1.52584	0.151782	0.0494194	0.173051	Down2NoFDR	.	ARHGAP21	ARHGAP21	Intron	chr10	24990598	24990679
chr9:31140466-31140578	-1.52492	0.958412	0.00719057	0.050312	Down2NoFDR	.	RP11-572H4.1	RP11-572H4.1	Dis3 (3' distal regions)	chr9	31140466	31140578
chr3:81926130-81926235	-1.52477	0.573744	0.0199078	0.0973658	Down2NoFDR	.	RP11-359D24.1	RP11-359D24.1	Intron	chr3	81926130	81926235
chr4:160337368-160337516	-1.52466	1.16214	0.00377449	0.0328646	Down2	.	RP11-138A23.1, RP11-138A23.2	RP11-138A23.2	Dis5 (5' distal regions)	chr4	160337368	160337516
chr2:179269221-179269391	-1.52453	0.734419	0.0130642	0.0744521	Down2NoFDR	.	AC009948.5, DFNB59, PRKRA, RP11-65L3.1	RP11-65L3.1	TES (transcription end sites)	chr2	179269221	179269391
chr5:127203141-127203403	-1.52411	2.97466	3.49728e-07	4.03215e-05	Down2	.	CTC-228N24.2	CTC-228N24.2	Intron	chr5	127203141	127203403
chr5:39219729-39219856	-1.52328	1.17809	0.00355748	0.0315733	Down2	FYB	.	FYB	Promoter.Up	chr5	39219729	39219856
chr2:42236976-42237128	-1.52311	1.66238	0.000611095	0.00955061	Down2	.	AC013480.2, PKDCC	AC013480.2	Dis5 (5' distal regions)	chr2	42236976	42237128
chr11:23658212-23658440	-1.52306	1.37249	0.00196525	0.0214696	Down2	.	.	RP11-945A11.1	Intergenic	chr11	23658212	23658440
chr12:79668691-79668772	-1.523	0.0850258	0.048472	0.170978	Down2NoFDR	.	SYT1	SYT1	Intron	chr12	79668691	79668772
chr10:7962921-7963002	-1.52272	0.430091	0.02652	0.116998	Down2NoFDR	.	.	RP11-401E9.3	Intron	chr10	7962921	7963002
chr21:20408457-20408538	-1.52272	0.430091	0.02652	0.116998	Down2NoFDR	.	.	AL157359.4	Dis3 (3' distal regions)	chr21	20408457	20408538
chr4:107160104-107160228	-1.52239	1.1515	0.00440367	0.0362844	Down2	TBCK	.	TBCK	Promoter.Up	chr4	107160104	107160228
chr12:95466708-95466796	-1.5222	0.827195	0.0110393	0.0667085	Down2NoFDR	NR2C1	.	NR2C1	Promoter.Up	chr12	95466708	95466796
chr3:180516144-180516268	-1.52187	0.940256	0.00839845	0.0557633	Down2NoFDR	.	RP11-259P15.3, RP11-259P15.4	RP11-259P15.3	Intron	chr3	180516144	180516268
chr3:148425818-148425928	-1.52185	1.50057	0.0014247	0.0172779	Down2	.	AGTR1	AGTR1	Intron	chr3	148425818	148425928
chr10:38436037-38436153	-1.52177	0.700579	0.0135163	0.0760891	Down2NoFDR	.	RP11-508N22.10, RP11-508N22.12, RP11-508N22.13, RP11-508N22.6, RP11-508N22.8, RP11-508N22.9	RP11-508N22.13	Exon	chr10	38436037	38436153
chr1:232929728-232929864	-1.52174	0.428336	0.0282766	0.121612	Down2NoFDR	.	MAP10	MAP10	Dis5 (5' distal regions)	chr1	232929728	232929864
chr10:100239070-100239382	-1.5216	2.06954	8.9789e-05	0.00245929	Down2	.	HPS1	HPS1	Intron	chr10	100239070	100239382
chr1:100147251-100147409	-1.52154	1.86765	0.00032771	0.00617521	Down2	PALMD	.	PALMD	Promoter.Up	chr1	100147251	100147409
chr1:172349966-172350181	-1.52153	1.74469	0.000452005	0.00775694	Down2	DNM3, PIGC	.	PIGC	Promoter.Up	chr1	172349966	172350181
chr2:181468890-181469086	-1.5215	1.83834	0.000291975	0.00566375	Down2	.	AC009478.2	AC009478.2	Intron	chr2	181468890	181469086
chr4:107629612-107629693	-1.52148	0.5295	0.0198852	0.0973319	Down2NoFDR	.	.	RP13-612N21.1	Intergenic	chr4	107629612	107629693
chr1:220286639-220286724	-1.5214	0.843099	0.0096191	0.0610121	Down2NoFDR	IARS2	.	IARS2	Promoter.Up	chr1	220286639	220286724
chr5:85414491-85414623	-1.52103	1.79184	0.00116814	0.0150528	Down2	.	.	CTC-261N6.3	Dis3 (3' distal regions)	chr5	85414491	85414623
chr2:148668607-148668749	-1.52081	0.877507	0.00924996	0.0595357	Down2NoFDR	.	AC009480.3, ACVR2A, ORC4	AC009480.3	Intron	chr2	148668607	148668749
chr5:96566849-96567030	-1.5201	2.32571	2.78137e-05	0.00106202	Down2	.	CTD-2215E18.2, CTD-2215E18.3, RIOK2, RP11-155G15.2	CTD-2215E18.3	Intron	chr5	96566849	96567030
chr3:147079682-147079895	-1.51981	1.99142	0.000159325	0.00368449	Down2	.	RP11-649A16.1, ZIC1, ZIC4	RP11-649A16.1	Intron	chr3	147079682	147079895
chr8:117302021-117302102	-1.51981	0.761007	0.0127862	0.0734482	Down2NoFDR	.	AF130343.1	AF130343.1	Intron	chr8	117302021	117302102
chr8:34178533-34178614	-1.51952	0.430091	0.0268008	0.117781	Down2NoFDR	.	RP1-84O15.1	RP1-84O15.1	Intron	chr8	34178533	34178614
chr15:26106043-26106131	-1.51946	0.734419	0.0131466	0.074763	Down2NoFDR	ATP10A	.	ATP10A	Promoter.Down	chr15	26106043	26106131
chr8:23355619-23355706	-1.51928	0.266527	0.0370452	0.144263	Down2NoFDR	.	CTC-756D1.1, CTC-756D1.2, CTC-756D1.3, ENTPD4, SLC25A37	CTC-756D1.3	Dis5 (5' distal regions)	chr8	23355619	23355706
chr10:37814459-37814555	-1.51926	0.861604	0.0095862	0.0609115	Down2NoFDR	.	.	MTRNR2L7	Intron	chr10	37814459	37814555
chr5:53240936-53241019	-1.51914	0.631852	0.0179477	0.0913969	Down2NoFDR	.	.	CTD-2081C10.7	Intron	chr5	53240936	53241019
chr8:72000745-72000931	-1.51895	1.50967	0.0014638	0.0175775	Down2	.	.	RP11-326E22.1	Intergenic	chr8	72000745	72000931
chr11:60756948-60757029	-1.51892	0.571424	0.0188418	0.0941261	Down2NoFDR	.	CD6, SLC15A3	CD6	Intron	chr11	60756948	60757029
chrX:54800922-54801044	-1.51815	0.488764	0.0235604	0.108471	Down2NoFDR	.	ITIH6, MAGED2	ITIH6	Intron	chrX	54800922	54801044
chr16:59147014-59147207	-1.51793	1.72457	0.000602315	0.00944909	Down2	.	.	RP11-102D18.1	Dis3 (3' distal regions)	chr16	59147014	59147207
chr9:105261877-105262045	-1.51778	1.11766	0.00517647	0.040491	Down2	.	RP11-342F21.1	RP11-342F21.1	Dis5 (5' distal regions)	chr9	105261877	105262045
chr4:108679204-108679287	-1.51739	0.517323	0.029911	0.126205	Down2NoFDR	.	PAPSS1	PAPSS1	Dis5 (5' distal regions)	chr4	108679204	108679287
chr6:82950015-82950231	-1.51727	0.863575	0.00937405	0.0600246	Down2NoFDR	IBTK	.	IBTK	Promoter.Down	chr6	82950015	82950231
chr13:37499843-37499924	-1.51693	0.0552799	0.0584024	0.191675	Other	.	ALG5, SMAD9	SMAD9	Promoter.Down	chr13	37499843	37499924
chr12:47584030-47584279	-1.5168	1.49467	0.00133309	0.0165107	Down2	.	PCED1B	PCED1B	Intron	chr12	47584030	47584279
chr12:55074321-55074425	-1.51658	0.641687	0.0206007	0.0995133	Down2NoFDR	.	DCD, LACRT, RP11-850F7.7	RP11-850F7.7	Dis5 (5' distal regions)	chr12	55074321	55074425
chr12:23820570-23820651	-1.51644	0.103531	0.050299	0.174977	Other	.	RP11-437F6.1, SOX5	RP11-437F6.1	Intron	chr12	23820570	23820651
chr2:153597338-153597541	-1.51623	1.37452	0.00322981	0.0296359	Down2	.	ARL6IP6, PRPF40A	ARL6IP6	Intron	chr2	153597338	153597541
chr2:34486866-34486947	-1.51582	0.631852	0.0181621	0.0920775	Down2NoFDR	.	.	AC011748.1	Intron	chr2	34486866	34486947
chr2:127851307-127851437	-1.51539	1.54883	0.00112166	0.0146074	Down2	.	BIN1	BIN1	Intron	chr2	127851307	127851437
chr12:76468663-76468817	-1.51501	1.02743	0.00682657	0.0485992	Down2	.	NAP1L1, PHLDA1, RP11-290L1.2, RP11-290L1.3, RP11-290L1.4, RP11-453D16.1	NAP1L1	Intron	chr12	76468663	76468817
chr14:58968067-58968233	-1.51495	1.04114	0.0140792	0.078199	Down2NoFDR	.	KIAA0586	KIAA0586	Intron	chr14	58968067	58968233
chr5:107484452-107484594	-1.51493	1.48031	0.00157621	0.0184871	Down2	.	.	FBXL17	Intron	chr5	107484452	107484594
chr11:16839001-16839096	-1.51488	0.428336	0.0270896	0.118506	Down2NoFDR	PLEKHA7	.	PLEKHA7	Promoter.Up	chr11	16839001	16839096
chr4:37134077-37134158	-1.51468	0.388168	0.0289521	0.123595	Down2NoFDR	.	.	RP11-103J17.1	Dis3 (3' distal regions)	chr4	37134077	37134158
chr3:157410361-157410570	-1.51468	2.43447	1.64965e-05	0.000719478	Down2	.	.	C3orf55	Dis3 (3' distal regions)	chr3	157410361	157410570
chr9:3475294-3475537	-1.51458	1.76059	0.000543408	0.00880263	Down2	.	AL365202.1, RFX3	AL365202.1	Intron	chr9	3475294	3475537
chr8:82553811-82553950	-1.5142	1.62819	0.00075724	0.0110851	Down2	.	IMPA1, IMPA1P	IMPA1P	Dis5 (5' distal regions)	chr8	82553811	82553950
chr9:84785970-84786109	-1.51346	0.400345	0.0271042	0.11853	Down2NoFDR	.	RP11-388B24.4	RP11-388B24.4	Intron	chr9	84785970	84786109
chr2:148421422-148421503	-1.51316	0.557275	0.0207081	0.099805	Down2NoFDR	.	.	AC009480.4	Dis3 (3' distal regions)	chr2	148421422	148421503
chr10:108967942-108968081	-1.51293	1.17432	0.00529419	0.0410968	Down2	.	SORCS1	SORCS1	Dis5 (5' distal regions)	chr10	108967942	108968081
chr6:154568694-154568937	-1.51272	1.66793	0.000902873	0.012524	Down2	IPCEF1	.	IPCEF1	Promoter.Up	chr6	154568694	154568937
chr4:107998455-107998669	-1.51184	2.98777	3.435e-07	3.98121e-05	Down2	.	DKK2	DKK2	Intron	chr4	107998455	107998669
chr9:20690607-20690693	-1.51175	0.395682	0.0291812	0.124246	Down2NoFDR	.	FOCAD, RP11-4E23.2	RP11-4E23.2	Intron	chr9	20690607	20690693
chr16:66508796-66508933	-1.51171	1.00701	0.0065623	0.0473398	Down2	CTD-2258A20.5	.	CTD-2258A20.5	Promoter.Down	chr16	66508796	66508933
chr4:177972708-177972869	-1.51168	1.76283	0.000435055	0.00757155	Down2	.	.	RP11-765K14.1	Intergenic	chr4	177972708	177972869
chr10:54404573-54404718	-1.51142	1.75482	0.000716643	0.0106699	Down2	.	.	RP11-556E13.1	Intron	chr10	54404573	54404718
chr5:93489899-93489980	-1.5113	0.460773	0.0260484	0.115667	Down2NoFDR	.	FAM172A	FAM172A	Intron	chr5	93489899	93489980
chr11:79172232-79172344	-1.51118	0.537015	0.0229318	0.106533	Down2NoFDR	.	TENM4	TENM4	Dis5 (5' distal regions)	chr11	79172232	79172344
chr20:55152724-55152852	-1.51075	0.488764	0.0235711	0.108485	Down2NoFDR	RP5-843L14.1	.	RP5-843L14.1	Promoter.Down	chr20	55152724	55152852
chr13:93458569-93458804	-1.51062	2.57136	5.5628e-06	0.000317667	Down2	.	.	GPC6	Intron	chr13	93458569	93458804
chr12:30600998-30601092	-1.51055	0.868237	0.0112084	0.0674246	Down2NoFDR	.	RP11-776A13.2	RP11-776A13.2	Dis5 (5' distal regions)	chr12	30600998	30601092
chr1:99947079-99947189	-1.51037	1.25267	0.00303203	0.0284275	Down2	.	RP4-735N21.1	RP4-735N21.1	Intron	chr1	99947079	99947189
chr4:106057022-106057321	-1.51032	2.04547	0.000125275	0.00314112	Down2	.	TET2	TET2	TES (transcription end sites)	chr4	106057022	106057321
chr13:87384367-87384671	-1.50997	2.57508	5.97894e-06	0.00033345	Down2	.	.	RP11-342C20.2	Dis3 (3' distal regions)	chr13	87384367	87384671
chr7:149659892-149659976	-1.50993	0.678348	0.0163434	0.0859777	Down2NoFDR	.	RP11-728K20.2	RP11-728K20.2	Dis5 (5' distal regions)	chr7	149659892	149659976
chr14:30253826-30253959	-1.50976	1.28125	0.00309791	0.0288023	Down2	.	.	PRKD1	Intron	chr14	30253826	30253959
chr3:61904864-61905052	-1.5096	1.31958	0.00295151	0.0279504	Down2	.	.	Y_RNA	Intron	chr3	61904864	61905052
chr5:142186902-142187177	-1.50895	2.10716	0.000115515	0.00295869	Down2	.	ARHGAP26	ARHGAP26	Intron	chr5	142186902	142187177
chr17:66905372-66905615	-1.50894	2.21751	4.89703e-05	0.00159541	Down2	.	ABCA8	ABCA8	Intron	chr17	66905372	66905615
chr6:136647235-136647316	-1.50874	0.26534	0.0367166	0.143593	Down2NoFDR	.	BCLAF1, RP3-406A7.1, RP3-406A7.3, RP3-406A7.7	RP3-406A7.1	Dis5 (5' distal regions)	chr6	136647235	136647316
chr6:114664387-114664514	-1.50851	1.45084	0.00154117	0.018217	Down2	HS3ST5	.	HS3ST5	Promoter.Up	chr6	114664387	114664514
chr4:75047073-75047229	-1.50821	1.15658	0.00453294	0.0370196	Down2	.	MTHFD2L	MTHFD2L	Intron	chr4	75047073	75047229
chr5:90082660-90082842	-1.50818	1.60203	0.000932356	0.0128205	Down2	.	GPR98	GPR98	Intron	chr5	90082660	90082842
chr2:125460375-125460598	-1.50764	1.58733	0.00104199	0.013857	Down2	.	.	RP11-56O18.1	Intron	chr2	125460375	125460598
chr6:63162615-63162778	-1.50727	1.32168	0.00295609	0.0279758	Down2	.	RP11-448N11.1	RP11-448N11.1	Dis3 (3' distal regions)	chr6	63162615	63162778
chr3:41564225-41564357	-1.50711	0.510995	0.0238692	0.10933	Down2NoFDR	.	.	AC099537.1	Intron	chr3	41564225	41564357
chr3:75343385-75343579	-1.50704	1.37805	0.00202459	0.0218866	Down2	.	.	RP11-803B1.2	Dis3 (3' distal regions)	chr3	75343385	75343579
chr7:65456246-65456377	-1.50694	0.217089	0.0492632	0.172716	Down2NoFDR	.	GUSB, RP11-252P18.1, RP5-1132H15.3	GUSB	Dis5 (5' distal regions)	chr7	65456246	65456377
chr4:173891153-173891234	-1.50679	0.557275	0.0294354	0.124889	Down2NoFDR	.	.	GALNT7	Intron	chr4	173891153	173891234
chr11:105319922-105320143	-1.50614	2.53784	1.20612e-05	0.000565839	Down2	.	.	RP11-94P11.4	Intron	chr11	105319922	105320143
chr11:36622782-36622991	-1.50599	1.58614	0.00117317	0.0150952	Down2	.	C11orf74, RAG1, RAG2	RAG2	Intron	chr11	36622782	36622991
chr12:85451289-85451435	-1.50594	1.64635	0.000923261	0.0127371	Down2	.	LRRIQ1, TSPAN19	LRRIQ1	Intron	chr12	85451289	85451435
chr2:52496928-52497119	-1.50561	1.67237	0.000673838	0.0102261	Down2	.	Y_RNA	Y_RNA	Intron	chr2	52496928	52497119
chr3:173611812-173611924	-1.50556	0.738776	0.0157008	0.0838911	Down2NoFDR	.	.	NLGN1	Intron	chr3	173611812	173611924
chr3:178387610-178387782	-1.50545	2.51473	1.29546e-05	0.000598461	Down2	.	.	KCNMB2	Intron	chr3	178387610	178387782
chr7:49807456-49807585	-1.50509	1.43233	0.00180706	0.0202656	Down2	.	VWC2	VWC2	Dis5 (5' distal regions)	chr7	49807456	49807585
chr20:29638346-29638534	-1.5049	0.557275	0.0213377	0.101697	Down2NoFDR	AL441988.1	.	AL441988.1	Promoter.Up	chr20	29638346	29638534
chr2:178618690-178618929	-1.50479	1.59366	0.000939922	0.0129036	Down2	.	.	PDE11A	Intron	chr2	178618690	178618929
chr6:46524181-46524371	-1.50415	2.18437	0.000116768	0.00298032	Down2	.	CYP39A1	CYP39A1	Intron	chr6	46524181	46524371
chr11:78517783-78517941	-1.50409	1.1192	0.00546596	0.0419372	Down2	TENM4	.	TENM4	Promoter.Up	chr11	78517783	78517941
chr1:103152699-103152811	-1.50409	0.206098	0.0428427	0.158194	Down2NoFDR	.	.	RP5-936J12.1	Intergenic	chr1	103152699	103152811
chr12:14428985-14429066	-1.50384	0.517323	0.0317498	0.130988	Down2NoFDR	.	RN7SL676P	RN7SL676P	Dis5 (5' distal regions)	chr12	14428985	14429066
chr6:35378761-35378878	-1.50384	0.38184	0.0326329	0.133302	Down2NoFDR	.	FANCE, MKRNP2	MKRNP2	Exon	chr6	35378761	35378878
chr2:62409147-62409228	-1.50371	0.462439	0.0342886	0.137506	Down2NoFDR	.	AC018462.3, B3GNT2, COMMD1, RP11-270B14.1	RP11-270B14.1	Dis5 (5' distal regions)	chr2	62409147	62409228
chr18:37584260-37584406	-1.50353	0.307263	0.0348636	0.138933	Down2NoFDR	.	.	RP11-653G8.2	Intergenic	chr18	37584260	37584406
chr2:39893166-39893247	-1.50353	0.307263	0.0348636	0.138933	Down2NoFDR	TMEM178A	.	TMEM178A	Promoter.Down	chr2	39893166	39893247
chr19:6522504-6522585	-1.50294	0.742502	0.0134674	0.0758811	Down2NoFDR	.	CTD-2396E7.10, CTD-2396E7.7, CTD-2396E7.8, CTD-2396E7.9, DENND1C, TNFSF9, TUBB4A	TNFSF9	Dis5 (5' distal regions)	chr19	6522504	6522585
chr1:190346287-190346368	-1.50278	1.08201	0.0058502	0.0438199	Down2	.	.	BRINP3	Intron	chr1	190346287	190346368
chr6:146498352-146498433	-1.50277	0.476587	0.0333646	0.135133	Down2NoFDR	.	.	GRM1	Intron	chr6	146498352	146498433
chrX:4823781-4823862	-1.50266	0.313591	0.0363002	0.142554	Down2NoFDR	.	.	RP11-585K14.2	Intergenic	chrX	4823781	4823862
chr9:114454139-114454220	-1.50251	0.156661	0.0487976	0.171751	Down2NoFDR	.	GNG10	GNG10	Exon	chr9	114454139	114454220
chr11:12864654-12864750	-1.50242	0.666476	0.0175843	0.0902012	Down2NoFDR	.	RP11-47J17.1, RP11-47J17.3, TEAD1	RP11-47J17.1	Intron	chr11	12864654	12864750
chr3:158512912-158513038	-1.50219	0.510995	0.0323699	0.132564	Down2NoFDR	.	MFSD1, RP11-379F4.1, RP11-379F4.8, RP11-379F4.9	MFSD1	Intron	chr3	158512912	158513038
chr7:95102256-95102371	-1.50163	0.611592	0.02029	0.0985357	Down2NoFDR	.	ASB4, PON2	ASB4	Promoter.Down	chr7	95102256	95102371
chr18:51654232-51654395	-1.50154	2.17465	8.12746e-05	0.00229405	Down2	.	MBD2, RP11-116K4.1	RP11-116K4.1	Dis5 (5' distal regions)	chr18	51654232	51654395
chr22:17960517-17960715	-1.50132	1.49101	0.00157375	0.0184871	Down2	.	CECR2	CECR2	Intron	chr22	17960517	17960715
chr8:14995972-14996187	-1.50118	1.82991	0.000486146	0.00812726	Down2	.	.	SGCZ	Intron	chr8	14995972	14996187
chr12:38805411-38805492	-1.501	0.325768	0.0360864	0.142055	Down2NoFDR	.	.	ALG10B	Intergenic	chr12	38805411	38805492
chrX:106361972-106362197	-1.50088	2.77271	2.26075e-06	0.00016048	Down2	RBM41	.	RBM41	Promoter.Up	chrX	106361972	106362197
chr7:117475495-117475642	-1.50065	1.60561	0.000867953	0.0121946	Down2	.	CTTNBP2	CTTNBP2	Intron	chr7	117475495	117475642
chr2:63785023-63785277	-1.50064	2.32495	2.92579e-05	0.00109848	Down2	.	MDH1, WDPCP	WDPCP	Intron	chr2	63785023	63785277
chr13:73574326-73574407	-1.50054	0.686431	0.0234063	0.108047	Down2NoFDR	.	PIBF1	PIBF1	Intron	chr13	73574326	73574407
chr3:4113269-4113475	-1.50015	0.321411	0.0365449	0.143157	Down2NoFDR	.	.	SETMAR	Intron	chr3	4113269	4113475
chr4:177254359-177254511	-1.49999	0.984431	0.00871619	0.0571725	Down2NoFDR	.	RP11-87F15.2, SPCS3	SPCS3	TES (transcription end sites)	chr4	177254359	177254511
chr7:127616020-127616194	-1.49995	1.40559	0.00237665	0.0243455	Down2	.	SND1	SND1	Intron	chr7	127616020	127616194
chr5:39420902-39421024	-1.49976	2.27645	5.52108e-05	0.00174444	Down2	.	C9, DAB2	C9	Intron	chr5	39420902	39421024
chr13:27863236-27863317	-1.49973	0.430091	0.0281653	0.121333	Down2NoFDR	.	AL159977.1, RASL11A, RPL21	RASL11A	Dis5 (5' distal regions)	chr13	27863236	27863317
chr4:117182334-117182415	-1.49973	0.430091	0.0281653	0.121333	Down2NoFDR	.	MTRNR2L13, RP11-659O3.1	RP11-659O3.1	Intron	chr4	117182334	117182415
chr5:127694610-127694822	-1.49958	1.71812	0.00073901	0.0108851	Down2	.	FBN2, Y_RNA	Y_RNA	Intron	chr5	127694610	127694822
chr4:83195935-83196114	-1.49924	1.98923	0.00016209	0.00372978	Down2	.	.	RP11-127B20.2	Promoter.Up	chr4	83195935	83196114
chr1:177192578-177192760	-1.49924	1.6505	0.000880568	0.0123123	Down2	.	AL021398.1, BRINP2	BRINP2	Intron	chr1	177192578	177192760
chr21:15352735-15352816	-1.49906	-0.0655768	0.0676176	0.209546	Other	.	AP001347.6, AP001634.1	AP001634.1	Promoter.Up	chr21	15352735	15352816
chr2:62408253-62408470	-1.49887	1.15032	0.00685101	0.0487203	Down2	.	AC018462.3, B3GNT2, COMMD1, RP11-270B14.1	RP11-270B14.1	Dis5 (5' distal regions)	chr2	62408253	62408470
chr9:26803045-26803177	-1.49865	0.718516	0.016713	0.0872526	Down2NoFDR	RP11-337A23.6	.	RP11-337A23.6	Promoter.Down	chr9	26803045	26803177
chr7:82308181-82308315	-1.49856	1.51908	0.00142159	0.0172525	Down2	.	AC004006.2	AC004006.2	Dis3 (3' distal regions)	chr7	82308181	82308315
chr9:75782725-75782806	-1.49844	0.327739	0.0344832	0.137956	Down2NoFDR	ANXA1	.	ANXA1	Promoter.Up	chr9	75782725	75782806
chr5:51916306-51916387	-1.49807	0.313591	0.0373287	0.144913	Down2NoFDR	.	CTD-2141G3.1	CTD-2141G3.1	Dis5 (5' distal regions)	chr5	51916306	51916387
chr6:113900077-113900193	-1.49796	0.761007	0.014233	0.0787803	Down2NoFDR	.	AL357519.2, RP11-346D19.1, RP11-367G18.2	RP11-367G18.2	Dis5 (5' distal regions)	chr6	113900077	113900193
chr6:50096276-50096396	-1.49782	0.77711	0.0139712	0.0777751	Down2NoFDR	.	RP11-397G17.1	RP11-397G17.1	Intron	chr6	50096276	50096396
chr6:96947698-96948001	-1.49734	3.41054	6.86012e-09	1.78502e-06	Down2	.	UFL1	UFL1	Intron	chr6	96947698	96948001
chr9:13513813-13513954	-1.49734	0.720271	0.0159738	0.0847132	Down2NoFDR	.	.	RP11-536O18.1	Dis3 (3' distal regions)	chr9	13513813	13513954
chr4:119771699-119771943	-1.49701	1.92544	0.000298304	0.005751	Down2	.	SEC24D, SYNPO2	SEC24D	Promoter.Up	chr4	119771699	119771943
chr2:191583957-191584145	-1.49678	1.61961	0.00128566	0.016093	Down2	.	.	NAB1	Dis5 (5' distal regions)	chr2	191583957	191584145
chr2:75436455-75436568	-1.49627	1.03093	0.00790696	0.0536299	Down2NoFDR	.	TACR1	TACR1	Dis5 (5' distal regions)	chr2	75436455	75436568
chr3:98230184-98230334	-1.49624	1.51492	0.00140671	0.0171274	Down2	.	CLDND1, GPR15, OR5K1, OR5K2, RP11-227H4.5	CLDND1	Intron	chr3	98230184	98230334
chr6:71722672-71722854	-1.49611	1.42601	0.00326669	0.0298823	Down2	.	.	B3GAT2	Intergenic	chr6	71722672	71722854
chr12:76800360-76800531	-1.49606	0.571424	0.0203164	0.0986093	Down2NoFDR	.	OSBPL8	OSBPL8	Intron	chr12	76800360	76800531
chr5:105605038-105605200	-1.49606	0.571424	0.0203164	0.0986093	Down2NoFDR	.	.	CTC-278L1.1	Intergenic	chr5	105605038	105605200
chr6:45776831-45776912	-1.49606	0.571424	0.0203164	0.0986093	Down2NoFDR	.	.	CLIC5	Intergenic	chr6	45776831	45776912
chr17:68532170-68532361	-1.49565	1.26907	0.00410268	0.034681	Down2	.	.	RP11-1058G23.1	Intergenic	chr17	68532170	68532361
chr9:77204604-77204766	-1.49549	1.67982	0.000859628	0.0121204	Down2	.	RORB	RORB	Intron	chr9	77204604	77204766
chr12:76566719-76566857	-1.49526	0.875752	0.0127268	0.0732178	Down2NoFDR	.	RP11-453D16.2	RP11-453D16.2	Dis3 (3' distal regions)	chr12	76566719	76566857
chr2:207697737-207697877	-1.49452	1.20231	0.00421177	0.0352541	Down2	.	FASTKD2, RP11-95H11.1	RP11-95H11.1	Dis5 (5' distal regions)	chr2	207697737	207697877
chr3:30305967-30306160	-1.49442	1.30312	0.00313927	0.02908	Down2	.	U3	U3	Dis3 (3' distal regions)	chr3	30305967	30306160
chr2:178008286-178008395	-1.49411	1.05542	0.00769703	0.0526681	Down2NoFDR	.	AC079305.11, AC079305.5	AC079305.11	Intron	chr2	178008286	178008395
chr6:105131065-105131213	-1.49407	1.36711	0.00364824	0.0321248	Down2	.	HACE1, RP11-427E4.1	RP11-427E4.1	Dis5 (5' distal regions)	chr6	105131065	105131213
chr10:8446759-8446999	-1.49344	1.41834	0.00250112	0.0251459	Down2	.	RP11-543F8.2	RP11-543F8.2	Intron	chr10	8446759	8446999
chr2:124225831-124225967	-1.49273	0.964171	0.00790932	0.0536299	Down2NoFDR	.	.	AC092646.3	Dis5 (5' distal regions)	chr2	124225831	124225967
chr5:126307240-126307321	-1.49273	0.964171	0.00790932	0.0536299	Down2NoFDR	.	.	MARCH3	Intron	chr5	126307240	126307321
chr5:104090066-104090287	-1.49225	2.48125	1.202e-05	0.000564368	Down2	.	RP11-6N13.1, RP11-6N13.4	RP11-6N13.1	Intron	chr5	104090066	104090287
chr13:62932422-62932503	-1.49202	0.388168	0.0306946	0.128305	Down2NoFDR	.	.	RP11-429G17.2	Dis5 (5' distal regions)	chr13	62932422	62932503
chr4:104119091-104119176	-1.492	1.51437	0.00165204	0.0190835	Down2	CENPE	.	CENPE	Promoter.Down	chr4	104119091	104119176
chr12:88347128-88347308	-1.49176	1.65226	0.000958421	0.0130931	Down2	.	.	C12orf50	Dis3 (3' distal regions)	chr12	88347128	88347308
chr4:164623300-164623434	-1.49161	1.0891	0.00693836	0.0491126	Down2	.	.	MARCH1	Intron	chr4	164623300	164623434
chr18:1218401-1218589	-1.49151	1.20252	0.00611462	0.0451422	Down2	.	.	RP11-78F17.3	Dis5 (5' distal regions)	chr18	1218401	1218589
chr1:70994562-70994654	-1.49148	0.67202	0.0167406	0.0873499	Down2NoFDR	RP11-42O15.2	.	RP11-42O15.2	Promoter.Up	chr1	70994562	70994654
chr3:56951885-56951966	-1.49138	0.156661	0.0465876	0.166768	Down2NoFDR	ARHGEF3	.	ARHGEF3	Promoter.Up	chr3	56951885	56951966
chr18:25029206-25029358	-1.49116	1.88645	0.000372102	0.00676699	Down2	.	.	RP11-612A1.1	Intron	chr18	25029206	25029358
chr4:112851883-112852096	-1.49078	2.89883	1.02595e-06	8.88863e-05	Down2	.	.	RP11-269F21.2	Intron	chr4	112851883	112852096
chr5:53394282-53394402	-1.4906	0.5295	0.0325027	0.132904	Down2NoFDR	.	MIR4459	MIR4459	Intron	chr5	53394282	53394402
chr4:53710276-53710427	-1.49056	0.976917	0.00855663	0.0564558	Down2NoFDR	.	RASL11B	RASL11B	Dis5 (5' distal regions)	chr4	53710276	53710427
chr4:165689777-165689858	-1.4904	0.589929	0.0212609	0.101513	Down2NoFDR	.	RP11-294O2.1, RP11-294O2.2	RP11-294O2.2	Intron	chr4	165689777	165689858
chr1:210163005-210163152	-1.4902	1.05901	0.00612052	0.0451694	Down2	.	SYT14	SYT14	Intron	chr1	210163005	210163152
chr10:20623565-20623746	-1.4901	0.99302	0.009232	0.0594607	Down2NoFDR	.	.	RP11-51E20.1	Dis5 (5' distal regions)	chr10	20623565	20623746
chr17:66483922-66484003	-1.48992	0.388168	0.0309101	0.12885	Down2NoFDR	.	PRKAR1A, WIPI1	PRKAR1A	Intron	chr17	66483922	66484003
chr9:22038216-22038297	-1.48992	0.388168	0.0309101	0.12885	Down2NoFDR	.	CDKN2A, CDKN2B, RP11-149I2.4	CDKN2B	Dis5 (5' distal regions)	chr9	22038216	22038297
chr1:236891481-236891562	-1.48971	0.597443	0.0219477	0.103534	Down2NoFDR	.	ACTN2	ACTN2	Intron	chr1	236891481	236891562
chr5:93056842-93057081	-1.48939	2.13725	0.000203196	0.00439026	Down2	.	POU5F2, RP11-185E12.2	POU5F2	Intron	chr5	93056842	93057081
chr4:88837842-88837989	-1.48924	0.889595	0.0134374	0.0757913	Down2NoFDR	.	.	SPP1	Dis3 (3' distal regions)	chr4	88837842	88837989
chr8:109596765-109596891	-1.48913	0.696572	0.0170507	0.088364	Down2NoFDR	.	RP11-25P11.2, RP11-790J24.1	RP11-790J24.1	Intron	chr8	109596765	109596891
chr3:187333546-187333657	-1.48895	0.801175	0.0222515	0.104478	Down2NoFDR	.	.	SST	Intergenic	chr3	187333546	187333657
chr12:83360058-83360210	-1.48872	1.566	0.00128869	0.0161201	Down2	.	.	RP11-87P13.2	Intron	chr12	83360058	83360210
chr10:15403221-15403395	-1.48866	1.42665	0.00218802	0.0230385	Down2	.	FAM171A1	FAM171A1	Intron	chr10	15403221	15403395
chr8:100014604-100014685	-1.48839	0.829256	0.0120274	0.0705634	Down2NoFDR	RP11-410L14.1	.	RP11-410L14.1	Promoter.Down	chr8	100014604	100014685
chr6:119131658-119131950	-1.48826	3.26503	9.42287e-08	1.42123e-05	Down2	.	MCM9, RP11-210H10__A.1	MCM9	Dis3 (3' distal regions)	chr6	119131658	119131950
chr9:83687824-83687918	-1.48818	0.734419	0.0149085	0.0811532	Down2NoFDR	.	.	RP11-289F5.1	Intergenic	chr9	83687824	83687918
chr1:85261877-85261995	-1.48799	0.692496	0.0163553	0.0860081	Down2NoFDR	.	.	LPAR3	Dis5 (5' distal regions)	chr1	85261877	85261995
chr2:61046675-61046934	-1.4876	2.68788	3.14119e-06	0.000204845	Down2	.	AC010733.7, PAPOLG	PAPOLG	Dis5 (5' distal regions)	chr2	61046675	61046934
chr12:46797134-46797257	-1.48754	0.973328	0.0101823	0.0632718	Down2NoFDR	.	RP11-474P2.2, RP11-474P2.4, RP11-96H19.1, SLC38A2	RP11-474P2.4	Promoter.Up	chr12	46797134	46797257
chr4:153355228-153355438	-1.48725	1.52264	0.00182286	0.0204054	Down2	.	FBXW7	FBXW7	Intron	chr4	153355228	153355438
chr4:102914539-102914732	-1.48713	1.3615	0.0029488	0.0279281	Down2	.	BANK1, RP11-498M5.2	BANK1	Intron	chr4	102914539	102914732
chr13:23721183-23721264	-1.4869	0.103531	0.0541229	0.182986	Other	.	SGCG	SGCG	Dis5 (5' distal regions)	chr13	23721183	23721264
chr1:196527675-196527814	-1.48685	1.52316	0.00138834	0.0169801	Down2	.	KCNT2	KCNT2	Intron	chr1	196527675	196527814
chr3:170340647-170340886	-1.4868	1.11766	0.00607094	0.0449125	Down2	.	RP11-373E16.1, RP11-373E16.3, SLC7A14	RP11-373E16.1	Intron	chr3	170340647	170340886
chr2:15417006-15417136	-1.48674	0.817428	0.0155322	0.08333	Down2NoFDR	.	NBAS	NBAS	Exon	chr2	15417006	15417136
chr1:194250613-194250749	-1.48667	0.696572	0.0211198	0.101054	Down2NoFDR	.	.	RP11-476H20.1	Intergenic	chr1	194250613	194250749
chr7:94674995-94675182	-1.48663	1.38153	0.00238685	0.0244125	Down2	.	AC002429.4, GS1-200K5.1	AC002429.4	Intron	chr7	94674995	94675182
chr9:107232884-107233067	-1.48659	1.198	0.00460845	0.0374573	Down2	.	OR13F1	OR13F1	Dis5 (5' distal regions)	chr9	107232884	107233067
chr4:112775072-112775157	-1.48655	-0.146481	0.0784479	0.229292	Other	.	RP11-269F21.2	RP11-269F21.2	Intron	chr4	112775072	112775157
chr8:134783427-134783508	-1.48655	-0.146481	0.0784479	0.229292	Other	CTD-2588J1.1	.	CTD-2588J1.1	Promoter.Up	chr8	134783427	134783508
[truncated: 76,582 more rows]

## Sheet: DAR sgDCAF11 vs sgNT
Region	log2FC	log2AveExpr	p.value	q.value	Regulation	Gene_2kb	Gene_2-50kb	Closest_Gene	FeatureAssignment	chr	start	end
chr2:54330947-54331203	-0.999468	3.39825	0.00069734	0.0499718	Down	.	ACYP2, RP11-477N3.1	ACYP2	Intron	chr2	54330947	54331203
chr13:39260836-39261269	-0.995996	3.87421	8.98065e-05	0.018056	Down	FREM2	.	FREM2	Promoter.Up	chr13	39260836	39261269
chr21:25422611-25422916	-0.994837	3.78009	0.000272144	0.0315824	Down	.	.	AP000470.2	TES (transcription end sites)	chr21	25422611	25422916
chr1:99839701-99840079	-0.99204	3.99986	6.01524e-05	0.0145232	Down	.	.	LPPR4	Intergenic	chr1	99839701	99840079
chr8:60293666-60294103	-0.989169	3.76147	0.000230306	0.0291411	Down	.	.	RP11-379I19.2	Intergenic	chr8	60293666	60294103
chr12:24893401-24893748	-0.986574	4.27403	2.6088e-05	0.00953524	Down	.	RP11-625L16.1	RP11-625L16.1	Intron	chr12	24893401	24893748
chr6:94291162-94291472	-0.980871	4.01526	0.000130817	0.0216969	Down	.	.	EPHA7	Intergenic	chr6	94291162	94291472
chr8:116470141-116470518	-0.97327	3.39302	0.000660103	0.049178	Down	.	TRPS1	TRPS1	Intron	chr8	116470141	116470518
chr7:88683751-88684072	-0.970401	3.88556	9.17921e-05	0.0181145	Down	.	.	C7orf62	Intron	chr7	88683751	88684072
chr6:116486763-116487116	-0.969302	3.49413	0.000651928	0.0488389	Down	.	AL121963.1, COL10A1, NT5DC1	COL10A1	Intron	chr6	116486763	116487116
chr12:75594812-75595088	-0.96874	3.65437	0.000256537	0.0308199	Down	.	KCNC2, RP11-560G2.1	KCNC2	Intron	chr12	75594812	75595088
chr2:146715522-146715953	-0.962873	5.48753	2.29553e-07	0.000857545	Down	.	AC062031.1	AC062031.1	Dis3 (3' distal regions)	chr2	146715522	146715953
chr11:22675261-22675579	-0.960339	3.87014	0.00023508	0.0294131	Down	.	AC103801.2, FANCF, GAS2	GAS2	Intron	chr11	22675261	22675579
chr4:36387581-36387868	-0.944763	4.00595	0.000194493	0.0271671	Down	.	RP11-431M7.2	RP11-431M7.2	Intron	chr4	36387581	36387868
chr5:119067644-119067931	-0.942717	3.75202	0.000258812	0.0309982	Down	.	.	CTC-507E12.1	Intergenic	chr5	119067644	119067931
chr2:212896837-212897084	-0.937337	3.58114	0.000680774	0.0495332	Down	.	.	ERBB4	Intron	chr2	212896837	212897084
chr14:88066652-88066932	-0.933913	3.88857	0.000185439	0.0265954	Down	.	RP11-325D8.1, RP11-594C13.1	RP11-594C13.1	Dis5 (5' distal regions)	chr14	88066652	88066932
chr11:39690253-39690592	-0.933032	4.35694	9.12605e-05	0.018109	Down	.	.	AC027806.1	Intergenic	chr11	39690253	39690592
chr8:81751880-81752164	-0.92774	3.90598	0.000250692	0.03035	Down	.	ZNF704	ZNF704	Intron	chr8	81751880	81752164
chr4:52903967-52904638	-0.922603	4.38475	4.92827e-05	0.0131504	Down	SGCB	.	SGCB	Promoter.Up	chr4	52903967	52904638
chr9:25474116-25474554	-0.921924	4.27968	0.000550625	0.0446895	Down	.	.	TUSC1	Intergenic	chr9	25474116	25474554
chr3:105517347-105517754	-0.918594	3.89026	0.000278557	0.0318653	Down	.	.	CBLB	Intron	chr3	105517347	105517754
chr2:157518072-157518337	-0.917385	3.89456	0.000280005	0.0319092	Down	.	.	GPD2	Intron	chr2	157518072	157518337
chr2:187558581-187559052	-0.90757	4.59349	1.9551e-05	0.008521	Down	AC017101.10, FAM171B	.	FAM171B	Promoter.Up	chr2	187558581	187559052
chr5:83140319-83140852	-0.907236	4.65136	1.62901e-05	0.0076069	Down	.	RP11-456A14.1	RP11-456A14.1	Dis3 (3' distal regions)	chr5	83140319	83140852
chrX:79061269-79061695	-0.904891	3.90081	0.000551337	0.0446895	Down	.	.	TBX22	Intergenic	chrX	79061269	79061695
chr1:72832201-72832464	-0.903007	3.94808	0.000228862	0.0291411	Down	.	.	NEGR1	Intergenic	chr1	72832201	72832464
chr4:155406339-155406700	-0.902103	3.83919	0.000472653	0.0414473	Down	.	DCHS2, RP11-158C21.2	DCHS2	Intron	chr4	155406339	155406700
chr10:117843627-117844066	-0.900979	4.25005	0.00010243	0.0192998	Down	.	.	GFRA1	Intron	chr10	117843627	117844066
chrX:20431004-20431521	-0.897643	3.95332	0.000509132	0.0429956	Down	.	.	RPS6KA3	Dis5 (5' distal regions)	chrX	20431004	20431521
chr2:144180306-144180580	-0.894484	3.86231	0.000377412	0.0369637	Down	.	ARHGAP15	ARHGAP15	Intron	chr2	144180306	144180580
chr7:81314314-81314596	-0.891792	4.31441	9.14106e-05	0.018109	Down	.	.	AC010091.1	Intron	chr7	81314314	81314596
chr6:64931694-64932016	-0.884463	4.51461	2.44899e-05	0.00934853	Down	.	.	EYS	Intron	chr6	64931694	64932016
chr5:106822217-106822503	-0.881766	4.29121	0.000117545	0.0204013	Down	.	EFNA5	EFNA5	Intron	chr5	106822217	106822503
chr5:94129132-94129428	-0.881185	4.66214	1.22365e-05	0.00676021	Down	.	CTC-484P3.1, CTC-484P3.3, MCTP1	CTC-484P3.3	Exon	chr5	94129132	94129428
chr1:240666895-240667249	-0.880659	4.46613	6.9761e-05	0.0157263	Down	.	AL646016.1, FMN2, RP11-467I20.2, RP11-467I20.4	AL646016.1	Intron	chr1	240666895	240667249
chr12:89556502-89556882	-0.87371	4.40992	0.00032149	0.0336278	Down	.	.	RP11-13A1.2	Intron	chr12	89556502	89556882
chr13:63086426-63086983	-0.872807	5.29371	2.88644e-07	0.000943506	Down	.	.	RP11-429G17.2	Intergenic	chr13	63086426	63086983
chrX:30246688-30246980	-0.869608	4.01799	0.000495545	0.0423653	Down	MAGEB3	.	MAGEB3	Promoter.Up	chrX	30246688	30246980
chr4:95128924-95129298	-0.864893	4.30736	0.000160838	0.024172	Down	RP11-363G15.2, SMARCAD1	.	SMARCAD1	Promoter.Up	chr4	95128924	95129298
chr2:161508770-161509072	-0.861233	4.01702	0.000286711	0.0322216	Down	.	.	RBMS1	Intergenic	chr2	161508770	161509072
chr4:81256696-81257219	-0.858749	5.20591	7.8606e-07	0.00154844	Down	C4orf22	.	C4orf22	Promoter.Up	chr4	81256696	81257219
chr4:88130866-88131175	-0.857157	4.42569	0.00011646	0.0203028	Down	.	KLHL8, RP11-476C8.2	KLHL8	Intron	chr4	88130866	88131175
chr2:193016590-193016930	-0.844461	4.4706	8.44944e-05	0.0173979	Down	.	TMEFF2	TMEFF2	Intron	chr2	193016590	193016930
chr2:141952651-141952974	-0.841673	4.49325	0.000396119	0.0378189	Down	.	.	Y_RNA	Intron	chr2	141952651	141952974
chr3:166085783-166086192	-0.838833	4.07045	0.000373034	0.0368181	Down	.	.	RP11-12N13.1	Intergenic	chr3	166085783	166086192
chr11:30448312-30448654	-0.837928	4.21825	0.000316693	0.0333932	Down	RP4-710M3.2	.	RP4-710M3.2	Promoter.Down	chr11	30448312	30448654
chr8:33540716-33540979	-0.835923	4.35189	0.000167074	0.0248952	Down	.	RP11-10D7.2	RP11-10D7.2	Intron	chr8	33540716	33540979
chrX:122937365-122937760	-0.834525	4.30238	0.000323869	0.0338316	Down	.	.	Y_RNA	Dis5 (5' distal regions)	chrX	122937365	122937760
chr2:189599418-189599728	-0.832761	4.5384	0.000173849	0.0255401	Down	.	.	DIRC1	Exon	chr2	189599418	189599728
chr5:126083768-126084186	-0.830198	4.59265	6.01586e-05	0.0145232	Down	.	LMNB1, RP11-434D11.1, RP11-434D11.4	RP11-434D11.1	Dis5 (5' distal regions)	chr5	126083768	126084186
chr1:79545526-79545911	-0.828309	4.0593	0.000596447	0.0468381	Down	.	.	AC093430.1	Dis5 (5' distal regions)	chr1	79545526	79545911
chr8:75579797-75580348	-0.827435	4.19397	0.000269604	0.0314598	Down	.	RP11-730G20.1, RP11-758M4.1	RP11-758M4.1	Intron	chr8	75579797	75580348
chr21:26377712-26378029	-0.827293	4.06644	0.000509379	0.0429956	Down	.	AP000146.2, AP000235.3	AP000146.2	Intron	chr21	26377712	26378029
chr1:191664954-191665304	-0.827159	5.32389	1.96188e-06	0.00290396	Down	.	.	RP11-541F9.1	Intergenic	chr1	191664954	191665304
chr7:85334413-85334774	-0.824747	4.34884	0.000247522	0.0302463	Down	.	.	AC073958.2	Intergenic	chr7	85334413	85334774
chr8:63106526-63106834	-0.824063	4.18836	0.000443986	0.04036	Down	.	CTD-2571E19.3	CTD-2571E19.3	Dis5 (5' distal regions)	chr8	63106526	63106834
chr4:114238077-114238464	-0.823794	4.77621	5.51085e-05	0.0139911	Down	ANK2	.	ANK2	Promoter.Up	chr4	114238077	114238464
chr2:14375031-14375441	-0.812484	4.7685	2.90651e-05	0.00981057	Down	.	.	AC011897.2	Intron	chr2	14375031	14375441
chr11:30940921-30941272	-0.810654	4.26329	0.000366493	0.0363481	Down	.	DCDC1	DCDC1	Intron	chr11	30940921	30941272
chr3:168945805-168946175	-0.809662	4.56549	0.000130327	0.0216613	Down	.	MECOM	MECOM	Intron	chr3	168945805	168946175
chr6:80884773-80885209	-0.808176	4.12854	0.000666888	0.049178	Down	.	BCKDHB	BCKDHB	Intron	chr6	80884773	80885209
chr9:22406065-22406479	-0.807536	5.21293	6.84976e-05	0.015621	Down	.	DMRTA1	DMRTA1	Dis5 (5' distal regions)	chr9	22406065	22406479
chr9:12973208-12973532	-0.806154	4.1201	0.000427625	0.0395138	Down	TDPX2	.	TDPX2	Promoter.Up	chr9	12973208	12973532
chr2:213680137-213680579	-0.803349	5.11516	8.7743e-06	0.00564216	Down	.	AC093381.2	AC093381.2	Intron	chr2	213680137	213680579
chr5:110408845-110409170	-0.802941	4.41061	0.000396117	0.0378189	Down	TSLP	.	TSLP	Promoter.Up	chr5	110408845	110409170
chr8:52187358-52187823	-0.801485	4.18525	0.000666866	0.049178	Down	.	RP11-401H2.1	RP11-401H2.1	Intron	chr8	52187358	52187823
chr4:63410174-63410540	-0.801043	4.67383	0.000113757	0.0200843	Down	.	.	AC110810.1	Dis3 (3' distal regions)	chr4	63410174	63410540
chr8:87933677-87934022	-0.797162	4.19751	0.000523547	0.0435946	Down	.	.	CNBD1	Intron	chr8	87933677	87934022
chr8:2926889-2927332	-0.796975	4.17618	0.000392578	0.0376501	Down	.	CSMD1	CSMD1	Intron	chr8	2926889	2927332
chr2:160041896-160042656	-0.794887	6.40385	6.78516e-05	0.0155188	Down	.	TANC1	TANC1	Exon	chr2	160041896	160042656
chr13:34731143-34731478	-0.791958	4.65177	0.000212559	0.0284561	Down	.	.	RP11-16D22.2	Intergenic	chr13	34731143	34731478
chr19:21688213-21688482	-0.791462	4.62875	0.000103568	0.019345	Down	ZNF429	.	ZNF429	Promoter.Up	chr19	21688213	21688482
chr6:102865249-102865668	-0.790411	4.91637	6.8864e-05	0.0156214	Down	.	RP11-793L10.1	RP11-793L10.1	Dis3 (3' distal regions)	chr6	102865249	102865668
chr13:63571505-63572178	-0.789537	4.1702	0.000496704	0.0423653	Down	.	.	RP11-473M10.3	Dis5 (5' distal regions)	chr13	63571505	63572178
chr2:230353661-230354067	-0.788377	4.80388	0.000185244	0.0265954	Down	.	.	DNER	Intron	chr2	230353661	230354067
chr11:88071564-88071787	-0.78817	4.50367	0.000448104	0.0405464	Down	CTSC	.	CTSC	Promoter.Up	chr11	88071564	88071787
chrX:78394381-78394679	-0.787254	4.2351	0.000422751	0.0393415	Down	.	GPR174, RP11-159L8.2	GPR174	Dis5 (5' distal regions)	chrX	78394381	78394679
chr4:156597064-156597461	-0.7789	4.36173	0.000360079	0.0358936	Down	.	GUCY1A3	GUCY1A3	Intron	chr4	156597064	156597461
chr10:25983845-25984298	-0.777228	5.76504	3.62217e-06	0.0037352	Down	.	.	GPR158	Intron	chr10	25983845	25984298
chr14:60618547-60618779	-0.776634	4.26582	0.000473971	0.0414473	Down	DHRS7	.	DHRS7	Promoter.Down	chr14	60618547	60618779
chr1:191224504-191224841	-0.772472	4.67543	0.000659562	0.049178	Down	.	RP11-309H21.2	RP11-309H21.2	Dis5 (5' distal regions)	chr1	191224504	191224841
chr3:97483120-97483881	-0.766353	5.16237	3.1928e-05	0.0102319	Down	ARL6	.	ARL6	Promoter.Up	chr3	97483120	97483881
chr12:21138445-21138702	-0.766315	4.49802	0.000266717	0.0313703	Down	.	SLCO1B7	SLCO1B7	Intron	chr12	21138445	21138702
chr5:102898053-102898659	-0.764314	5.34918	2.57473e-06	0.00331127	Down	NUDT12	.	NUDT12	Promoter.Up	chr5	102898053	102898659
chr8:104992775-104993219	-0.762759	5.72319	2.05001e-06	0.00294783	Down	.	.	RIMS2	Intron	chr8	104992775	104993219
chr1:217242852-217243195	-0.759417	4.46059	0.000518652	0.0435946	Down	.	ESRRG	ESRRG	Intron	chr1	217242852	217243195
chr4:81187512-81188243	-0.756827	5.23248	1.06726e-05	0.00635854	Down	FGF5	.	FGF5	Promoter.Up	chr4	81187512	81188243
chr5:50007145-50007487	-0.754723	4.91322	5.86603e-05	0.014517	Down	.	PARP8, RP11-269M20.3	PARP8	Intron	chr5	50007145	50007487
chr14:43887514-43887894	-0.752252	4.28627	0.000608075	0.0474662	Down	.	.	RP11-88E18.1	Intergenic	chr14	43887514	43887894
chr6:130031184-130031594	-0.748826	4.71197	0.000149423	0.0233046	Down	ARHGAP18	.	ARHGAP18	Promoter.Up	chr6	130031184	130031594
chr18:71642513-71642884	-0.747339	4.74788	0.000119151	0.0205438	Down	.	.	RP11-25L3.3	Intron	chr18	71642513	71642884
chr1:87239876-87240397	-0.741438	4.35568	0.000632221	0.0481951	Down	.	RP4-612B15.2, SH3GLB1	RP4-612B15.2	Dis5 (5' distal regions)	chr1	87239876	87240397
chr9:76484238-76484512	-0.739313	5.34816	1.3653e-05	0.00706831	Down	.	RP11-401G5.1	RP11-401G5.1	TES (transcription end sites)	chr9	76484238	76484512
chr1:88368532-88368899	-0.736023	4.64837	0.000264713	0.031236	Down	.	RP5-1027O11.1	RP5-1027O11.1	Intron	chr1	88368532	88368899
chr8:80235260-80235554	-0.732845	5.24647	1.16013e-05	0.00660531	Down	.	RP11-1114I9.1	RP11-1114I9.1	Dis3 (3' distal regions)	chr8	80235260	80235554
chr8:90738020-90738445	-0.728552	4.84179	0.000115235	0.020179	Down	RP11-37B2.1	.	RP11-37B2.1	Promoter.Up	chr8	90738020	90738445
chr4:88480630-88480950	-0.728013	4.97168	8.11089e-05	0.0170619	Down	.	DSPP, SPARCL1	SPARCL1	Dis5 (5' distal regions)	chr4	88480630	88480950
chr10:60042330-60042729	-0.724859	5.07085	5.0352e-05	0.0132128	Down	.	CISD1, IPMK, RP11-179B15.5, RP11-179B15.6, snoU13	CISD1	Exon	chr10	60042330	60042729
chr8:76034369-76034624	-0.723824	4.78412	0.000295506	0.032423	Down	.	.	RP11-697M17.2	Dis3 (3' distal regions)	chr8	76034369	76034624
chr3:145968389-145969174	-0.72057	4.56448	0.000588413	0.0464155	Down	PLSCR4	.	PLSCR4	Promoter.Up	chr3	145968389	145969174
chr21:23369710-23370145	-0.713562	4.96074	0.000100512	0.0192791	Down	.	AP000472.2, AP000472.3	AP000472.2	Dis5 (5' distal regions)	chr21	23369710	23370145
chrX:29042975-29043307	-0.712404	4.7989	0.000229591	0.0291411	Down	.	.	RP1-146A15.1	Intron	chrX	29042975	29043307
chr1:87082648-87082951	-0.707236	4.52991	0.000564948	0.0451974	Down	.	AL356270.1, CLCA4	AL356270.1	Intron	chr1	87082648	87082951
chr4:30088623-30089021	-0.702472	4.89539	0.000129902	0.0216613	Down	.	.	RP11-174E22.2	Intergenic	chr4	30088623	30089021
chr5:104236066-104236456	-0.702322	4.47132	0.000677896	0.0495167	Down	.	RP11-6N13.1	RP11-6N13.1	Intron	chr5	104236066	104236456
chr1:71141440-71141797	-0.700868	5.23005	3.34386e-05	0.0106205	Down	.	RP11-99H8.1, RP5-952N6.1	RP5-952N6.1	Dis5 (5' distal regions)	chr1	71141440	71141797
chr3:172671365-172671763	-0.693817	4.64236	0.000696715	0.0499718	Down	.	snoU13	snoU13	Intron	chr3	172671365	172671763
chr4:117761026-117761331	-0.693094	5.59912	3.4762e-06	0.0037352	Down	.	RP11-97F8.1	RP11-97F8.1	Promoter.Down	chr4	117761026	117761331
chr3:118753411-118754033	-0.689945	5.11409	0.000137962	0.0224324	Down	IGSF11	.	IGSF11	Promoter.Up	chr3	118753411	118754033
chr3:152939543-152939925	-0.689564	5.97996	2.22955e-06	0.00312336	Down	.	.	RAP2B	Dis5 (5' distal regions)	chr3	152939543	152939925
chr11:37525600-37525964	-0.686685	5.10293	7.43437e-05	0.0163822	Down	.	.	RP11-159D8.1	Intergenic	chr11	37525600	37525964
chr8:83170044-83170592	-0.686114	5.2878	3.19542e-05	0.0102319	Down	.	.	RP11-99H20.1	Dis3 (3' distal regions)	chr8	83170044	83170592
chr3:34049739-34050116	-0.685788	4.92397	0.000253837	0.0305891	Down	.	.	PDCD6IP	Intergenic	chr3	34049739	34050116
chr2:162982640-162982991	-0.68493	4.73301	0.000504286	0.0427689	Down	.	AC007750.5, AC008063.3, FAP, GCG	GCG	Dis5 (5' distal regions)	chr2	162982640	162982991
chr9:108620583-108620938	-0.68398	4.97738	0.000150084	0.0233301	Down	.	.	RP11-18B3.2	Dis3 (3' distal regions)	chr9	108620583	108620938
chr4:105716283-105716729	-0.683971	4.862	0.000314411	0.0333318	Down	.	.	RP11-395M19.1	Intron	chr4	105716283	105716729
chr1:107599138-107599527	-0.682144	4.72993	0.000384874	0.0372062	Down	PRMT6	.	PRMT6	Promoter.Up	chr1	107599138	107599527
chr2:185177714-185178085	-0.676635	5.02559	0.000150369	0.0233301	Down	.	.	ZNF804A	Intergenic	chr2	185177714	185178085
chr12:59579046-59579499	-0.675041	5.66517	3.89714e-05	0.0116247	Down	.	.	RP11-557F20.2	Intergenic	chr12	59579046	59579499
chr4:176356465-176356921	-0.673812	4.94231	0.000200965	0.0276591	Down	.	RP11-287F9.2, RP11-598D14.1	RP11-598D14.1	Dis5 (5' distal regions)	chr4	176356465	176356921
chr2:210055834-210056208	-0.673059	5.42797	5.20343e-05	0.0134584	Down	.	.	MAP2	Dis3 (3' distal regions)	chr2	210055834	210056208
chr4:35541050-35541613	-0.672214	4.7349	0.000509699	0.0429956	Down	.	.	ARAP2	Dis3 (3' distal regions)	chr4	35541050	35541613
chr2:41184717-41185111	-0.671753	5.23755	7.89291e-05	0.017011	Down	.	.	SLC8A1	Intergenic	chr2	41184717	41185111
chr6:124124413-124125337	-0.667394	4.82613	0.000474048	0.0414473	Down	NKAIN2	.	NKAIN2	Promoter.Up	chr6	124124413	124125337
chr13:34832127-34832524	-0.667376	5.1228	0.00030417	0.0329133	Down	.	.	RP11-16D22.2	Dis5 (5' distal regions)	chr13	34832127	34832524
chr11:103668775-103669200	-0.663159	4.71232	0.000658089	0.0491219	Down	.	.	RP11-563P16.1	Intron	chr11	103668775	103669200
chr4:42630343-42630661	-0.659017	5.10865	0.000411161	0.038694	Down	.	ATP8A1, RP11-109E24.2	ATP8A1	Intron	chr4	42630343	42630661
chr6:84152438-84152845	-0.657601	5.38791	3.5302e-05	0.0110336	Down	.	ME1	ME1	Dis5 (5' distal regions)	chr6	84152438	84152845
chr8:64104592-64104974	-0.657537	5.04831	0.000156598	0.0238084	Down	.	RP11-16E18.3, YTHDF3	YTHDF3	Intron	chr8	64104592	64104974
chr3:155272942-155273324	-0.654658	4.92442	0.000287627	0.0322216	Down	.	.	PLCH1	Intron	chr3	155272942	155273324
chr10:53502938-53503321	-0.650836	5.65435	2.26119e-05	0.00906648	Down	.	CSTF2T	CSTF2T	Intron	chr10	53502938	53503321
chr7:87257460-87257967	-0.650329	4.83594	0.000494134	0.0423653	Down	RUNDC3B	.	RUNDC3B	Promoter.Up	chr7	87257460	87257967
chrX:93998462-93998885	-0.649502	5.63533	5.21523e-05	0.0134584	Down	.	.	AL591708.1	Dis3 (3' distal regions)	chrX	93998462	93998885
chr4:72204567-72205185	-0.640678	5.3274	7.71498e-05	0.0167672	Down	SLC4A4	.	SLC4A4	Promoter.Up	chr4	72204567	72205185
chr6:98489814-98490292	-0.638606	5.26455	0.000301119	0.0328094	Down	.	.	RP11-436D23.1	Intron	chr6	98489814	98490292
chr2:42255795-42256304	-0.635466	5.46466	0.000450405	0.0406608	Down	.	AC013480.2, PKDCC	AC013480.2	Dis5 (5' distal regions)	chr2	42255795	42256304
chr14:84503208-84503594	-0.635098	5.20049	0.000216033	0.0286764	Down	.	.	RP11-353P15.1	Intergenic	chr14	84503208	84503594
chr6:122931386-122931820	-0.630688	5.03688	0.000364497	0.0362418	Down	PKIB	.	PKIB	Promoter.Down	chr6	122931386	122931820
chr4:36112823-36113149	-0.626615	5.15683	0.000287799	0.0322216	Down	.	ARAP2, RP11-640B6.1	ARAP2	Intron	chr4	36112823	36113149
chr8:90255729-90256334	-0.626551	5.62079	5.68054e-05	0.0143292	Down	RP11-255L13.1	.	RP11-255L13.1	Promoter.Up	chr8	90255729	90256334
chr2:138464490-138465176	-0.623577	6.0901	2.3503e-05	0.00921907	Down	.	Y_RNA	Y_RNA	Dis5 (5' distal regions)	chr2	138464490	138465176
chr1:99336812-99337438	-0.623296	5.37398	0.00017153	0.0252942	Down	.	.	RP5-896L10.1	Dis3 (3' distal regions)	chr1	99336812	99337438
chr4:171945956-171946316	-0.621626	5.40211	0.000239174	0.0297352	Down	.	RP11-344G13.1	RP11-344G13.1	Dis5 (5' distal regions)	chr4	171945956	171946316
chr8:77367008-77367348	-0.62111	5.85361	2.48878e-05	0.00934853	Down	.	RP11-706J10.1	RP11-706J10.1	Intron	chr8	77367008	77367348
chr1:119106929-119107464	-0.620773	5.20999	0.00018793	0.0268056	Down	.	.	RP4-630J13.1	Dis3 (3' distal regions)	chr1	119106929	119107464
chr2:144941307-144941668	-0.615812	5.60892	0.000218237	0.0287104	Down	.	GTDC1	GTDC1	Intron	chr2	144941307	144941668
chr3:86779839-86780380	-0.613025	6.41528	7.02124e-07	0.00148869	Down	.	.	RP11-331K15.1	Intergenic	chr3	86779839	86780380
chr3:117322038-117322389	-0.611802	5.06769	0.000397869	0.0378337	Down	.	.	RP11-768G7.1	Intergenic	chr3	117322038	117322389
chr4:143163807-143164247	-0.605382	5.02454	0.000495379	0.0423653	Down	.	.	INPP4B	Intron	chr4	143163807	143164247
chr12:99849121-99849692	-0.59882	5.1987	0.000423342	0.0393497	Down	.	.	ANKS1B	Intron	chr12	99849121	99849692
chr3:98312172-98312841	-0.595707	5.91194	1.73515e-05	0.00786834	Down	CPOX	.	CPOX	Promoter.Up	chr3	98312172	98312841
chr2:211341287-211341640	-0.594552	5.2659	0.000487042	0.0418494	Down	CPS1, LANCL1	.	LANCL1	Promoter.Up	chr2	211341287	211341640
chr4:174173402-174173781	-0.593663	5.23635	0.000561816	0.0450659	Down	.	GALNT7	GALNT7	Intron	chr4	174173402	174173781
chr11:22214395-22215482	-0.591197	5.32042	0.000278644	0.0318653	Down	ANO5	.	ANO5	Promoter.Up	chr11	22214395	22215482
chr6:20023811-20024463	-0.587524	5.65031	5.64481e-05	0.014285	Down	.	RP1-130G2.1	RP1-130G2.1	Dis3 (3' distal regions)	chr6	20023811	20024463
chr6:76468971-76469297	-0.583832	5.30894	0.000302406	0.0328129	Down	.	MYO6	MYO6	Intron	chr6	76468971	76469297
chr1:103308117-103308605	-0.581916	5.99123	0.000301728	0.0328129	Down	.	COL11A1, RP5-936J12.1	RP5-936J12.1	Intron	chr1	103308117	103308605
chr14:44272422-44273032	-0.579611	6.78464	1.31929e-07	0.00057499	Down	.	.	RP11-557C9.1	Intergenic	chr14	44272422	44273032
chr8:3676220-3676778	-0.57626	5.67964	0.000151457	0.0233435	Down	.	.	CSMD1	Intron	chr8	3676220	3676778
chr2:163174946-163175656	-0.572931	5.25218	0.000509523	0.0429956	Down	GCA, IFIH1	.	IFIH1	Promoter.Up	chr2	163174946	163175656
chr3:84774050-84774362	-0.570891	5.58398	0.000550529	0.0446895	Down	.	RP11-651J20.1	RP11-651J20.1	Intron	chr3	84774050	84774362
chr8:76032621-76032953	-0.57021	5.53721	0.000210299	0.0282499	Down	.	.	RP11-697M17.2	Dis3 (3' distal regions)	chr8	76032621	76032953
chr6:100676697-100677134	-0.567462	5.38705	0.000522086	0.0435946	Down	.	.	RP3-344J20.1	Intergenic	chr6	100676697	100677134
chr3:167742267-167742773	-0.566922	6.10733	1.2921e-05	0.00695613	Down	.	GOLIM4	GOLIM4	Exon	chr3	167742267	167742773
chr12:22199018-22199800	-0.56511	5.25625	0.000478188	0.0415501	Down	CMAS	.	CMAS	Promoter.Up	chr12	22199018	22199800
chr4:74386528-74386941	-0.564291	5.60103	0.000150494	0.0233301	Down	.	AFM, RP11-622A1.1, RP11-622A1.2	RP11-622A1.2	Intron	chr4	74386528	74386941
chr9:7976371-7976772	-0.563855	5.65527	0.00029499	0.032423	Down	.	RP11-29B9.1, RP11-29B9.2	RP11-29B9.2	Dis5 (5' distal regions)	chr9	7976371	7976772
chrX:4969905-4970409	-0.559077	5.40487	0.000524025	0.0435946	Down	.	.	RP11-585K14.2	Intergenic	chrX	4969905	4970409
chr3:84088288-84088688	-0.555946	6.08014	4.34027e-05	0.0124723	Down	.	.	AC108696.1	Intergenic	chr3	84088288	84088688
chr12:91832131-91832510	-0.5554	5.64303	0.000345549	0.0351588	Down	.	.	RP11-121E16.1	Intergenic	chr12	91832131	91832510
chr3:93698716-93699103	-0.552089	6.68308	1.04054e-07	0.00048018	Down	ARL13B	.	ARL13B	Promoter.Up	chr3	93698716	93699103
chr4:151201448-151202061	-0.550823	5.53732	0.000688681	0.0497029	Down	.	LRBA	LRBA	Intron	chr4	151201448	151202061
chr3:76432753-76433289	-0.550287	5.2877	0.000641653	0.0483542	Down	.	RP11-550F7.1	RP11-550F7.1	Intron	chr3	76432753	76433289
chr4:156297630-156298238	-0.548414	6.29353	4.52914e-06	0.00421245	Down	MAP9	.	MAP9	Promoter.Up	chr4	156297630	156298238
chr3:97540584-97541450	-0.54746	6.063	1.24421e-05	0.00682575	Down	CRYBG3	.	CRYBG3	Promoter.Up	chr3	97540584	97541450
chr10:54514976-54515490	-0.547047	6.22153	8.71598e-06	0.00564216	Down	RP11-556E13.1	.	RP11-556E13.1	Promoter.Up	chr10	54514976	54515490
chr7:83427874-83428271	-0.546956	5.61406	0.000188443	0.0268301	Down	.	.	AC006322.1	Intergenic	chr7	83427874	83428271
chr6:86303298-86304042	-0.543551	5.6342	0.000426455	0.0394987	Down	SNX14	.	SNX14	Promoter.Up	chr6	86303298	86304042
chr4:176986799-176987360	-0.540483	6.74441	2.42445e-07	0.000864537	Down	WDR17	.	WDR17	Promoter.Up	chr4	176986799	176987360
chr12:92987518-92988089	-0.539283	5.95946	0.000146053	0.0230419	Down	.	snoU13	snoU13	Dis5 (5' distal regions)	chr12	92987518	92988089
chr7:64254575-64255173	-0.534537	6.04727	2.41548e-05	0.00932968	Down	ZNF138	.	ZNF138	Promoter.Up	chr7	64254575	64255173
chr6:58531034-58531514	-0.53443	5.39773	0.000616943	0.0477053	Down	.	RP11-143A22.1	RP11-143A22.1	Dis3 (3' distal regions)	chr6	58531034	58531514
chr5:11234596-11235174	-0.531458	5.53174	0.00047627	0.0415149	Down	.	.	CTNND2	Intron	chr5	11234596	11235174
chr3:87039815-87040742	-0.528465	5.74178	0.000202092	0.027717	Down	VGLL3	.	VGLL3	Promoter.Up	chr3	87039815	87040742
chr2:162164660-162165294	-0.527129	5.5001	0.000639025	0.0483542	Down	PSMD14	.	PSMD14	Promoter.Up	chr2	162164660	162165294
chr7:112579683-112580254	-0.524295	6.85643	5.97498e-06	0.00452667	Down	C7orf60	.	C7orf60	Promoter.Up	chr7	112579683	112580254
chr7:87563262-87563822	-0.521956	6.34311	9.13126e-06	0.00582396	Down	ADAM22	.	ADAM22	Promoter.Up	chr7	87563262	87563822
chr14:48145209-48145747	-0.513665	5.67755	0.00035779	0.0358018	Down	MDGA2	.	MDGA2	Promoter.Up	chr14	48145209	48145747
chr3:105587755-105588421	-0.502764	6.43168	6.75143e-06	0.00490416	Down	CBLB	.	CBLB	Promoter.Up	chr3	105587755	105588421
chr4:35802609-35803100	-0.50238	5.71595	0.000523321	0.0435946	Down	.	.	ARAP2	Intergenic	chr4	35802609	35803100
chr1:75118436-75118872	-0.499646	6.10964	4.96607e-05	0.0131618	Down	.	C1orf173, RP11-17E13.2	C1orf173	Intron	chr1	75118436	75118872
chr6:70099918-70100372	-0.478878	5.97482	0.000421958	0.0393154	Down	.	.	BAI3	TES (transcription end sites)	chr6	70099918	70100372
chr4:177116531-177116995	-0.473896	5.80191	0.000496827	0.0423653	Down	SPATA4	.	SPATA4	Promoter.Up	chr4	177116531	177116995
chr2:164871837-164872256	-0.466882	6.07132	0.00019346	0.0271016	Down	.	.	FIGN	Intron	chr2	164871837	164872256
chr5:86708489-86709004	-0.462512	6.2616	7.22304e-05	0.0161438	Down	CCNH	.	CCNH	Promoter.Up	chr5	86708489	86709004
chr6:98116573-98117413	-0.443541	6.07331	0.000460907	0.0411496	Down	.	RP1-104O17.1, RP1-104O17.2, RP1-104O17.3	RP1-104O17.1	Intron	chr6	98116573	98117413
chr7:121035797-121036677	-0.438759	6.14872	0.000270861	0.03148	Down	FAM3C, RP11-3L10.1	.	FAM3C	Promoter.Up	chr7	121035797	121036677
chr6:62995907-62996366	-0.434054	6.19644	0.000349646	0.035394	Down	KHDRBS2	.	KHDRBS2	Promoter.Up	chr6	62995907	62996366
chr11:27255575-27256073	-0.429574	6.34579	0.000325055	0.0338368	Down	.	RP11-1L12.3	RP11-1L12.3	Dis5 (5' distal regions)	chr11	27255575	27256073
chr5:101631944-101632541	-0.421041	6.99861	2.89992e-05	0.00981057	Down	SLCO4C1	.	SLCO4C1	Promoter.Up	chr5	101631944	101632541
chr3:157325600-157325998	-0.419182	6.32355	0.000238951	0.0297352	Down	.	.	C3orf55	Intron	chr3	157325600	157325998
chr14:40231847-40232589	-0.416779	6.39161	0.000180012	0.0261517	Down	.	.	RP11-111A21.1	Intergenic	chr14	40231847	40232589
chr7:84816057-84816540	-0.416684	6.23217	0.000550372	0.0446895	Down	SEMA3D	.	SEMA3D	Promoter.Up	chr7	84816057	84816540
chr4:126235870-126236526	-0.414577	6.64921	6.52853e-05	0.0151891	Down	FAT4	.	FAT4	Promoter.Up	chr4	126235870	126236526
chr6:80816071-80816515	-0.409554	6.51402	0.000137437	0.0224256	Down	BCKDHB	.	BCKDHB	Promoter.Up	chr6	80816071	80816515
chr7:82072385-82073701	-0.405166	6.1645	0.000684586	0.0496767	Down	CACNA2D1	.	CACNA2D1	Promoter.Up	chr7	82072385	82073701
chr2:187454467-187455076	-0.404301	6.34123	0.000343746	0.0350853	Down	ITGAV	.	ITGAV	Promoter.Up	chr2	187454467	187455076
chr3:95515899-95516487	-0.395955	6.44834	0.00029229	0.0323415	Down	.	.	AC108739.1	Intergenic	chr3	95515899	95516487
chr11:22646642-22647657	-0.394145	6.62516	0.000106071	0.0195481	Down	AC103801.2, FANCF, GAS2	.	AC103801.2	Promoter.Up	chr11	22646642	22647657
chr1:74663661-74664212	-0.392131	6.44322	0.000320241	0.0336032	Down	FPGT, FPGT-TNNI3K, LRRIQ3, TNNI3K	.	LRRIQ3	Promoter.Up	chr1	74663661	74664212
chr1:248100286-248100932	-0.388008	6.74904	9.00183e-05	0.018056	Down	OR2L13, RP11-438H8.8	.	OR2L13	Promoter.Up	chr1	248100286	248100932
chr5:128429872-128430617	-0.385938	6.57569	0.000308926	0.0332247	Down	ISOC1	.	ISOC1	Promoter.Up	chr5	128429872	128430617
chr7:124569799-124570263	-0.379836	6.87032	5.06008e-05	0.0132321	Down	POT1, RP11-3B12.1	.	POT1	Promoter.Up	chr7	124569799	124570263
chr21:25341025-25341611	-0.373731	6.52938	0.000415971	0.038895	Down	.	.	AP000470.2	Promoter.Up	chr21	25341025	25341611
chr4:114276700-114277452	-0.368914	6.61382	0.000264779	0.031236	Down	ANK2	.	ANK2	Promoter.Up	chr4	114276700	114277452
chr4:52708878-52709613	-0.368888	7.30496	4.57972e-06	0.00421245	Down	DCUN1D4	.	DCUN1D4	Promoter.Up	chr4	52708878	52709613
chr3:167452598-167453602	-0.338927	7.52407	1.39969e-06	0.00228762	Down	PDCD10, SERPINI1	.	PDCD10	Promoter.Up	chr3	167452598	167453602
chr3:146262160-146262785	-0.327354	6.83449	0.000353132	0.0355625	Down	PLSCR1	.	PLSCR1	Promoter.Up	chr3	146262160	146262785
chr1:85741943-85742701	-0.317899	7.13293	0.000138136	0.0224324	Down	BCL10, RP11-131L23.1	.	RP11-131L23.1	Promoter.Up	chr1	85741943	85742701
chr1:98386373-98387149	-0.316767	6.92698	0.000452752	0.0407321	Down	DPYD	.	DPYD	Promoter.Up	chr1	98386373	98387149
chr11:105892765-105893467	-0.314775	7.01182	0.000486642	0.0418494	Down	MSANTD4	.	MSANTD4	Promoter.Up	chr11	105892765	105893467
chr8:110346234-110346959	-0.310274	7.09943	0.000344368	0.0350853	Down	ENY2, NUDCD1	.	NUDCD1	Promoter.Up	chr8	110346234	110346959
chr3:167813329-167814402	-0.259368	7.62862	0.000383884	0.0372062	Down	GOLIM4	.	GOLIM4	Promoter.Up	chr3	167813329	167814402
chr5:108084120-108085103	-0.237602	7.57305	0.000464582	0.0412757	Down	FER	.	FER	Promoter.Up	chr5	108084120	108085103
chr8:110551678-110552457	-0.227379	7.70853	0.000193238	0.0271016	Down	EBAG9	.	EBAG9	Promoter.Up	chr8	110551678	110552457
chr8:106658434-106658602	-3.60025	0.16428	2.77301e-05	0.00971173	Down2	.	RP11-642D21.1, RP11-642D21.2, ZFPM2	RP11-642D21.1	Intron	chr8	106658434	106658602
chr13:96182571-96182686	-3.58241	-0.842277	0.000290345	0.0322628	Down2	.	CLDN10	CLDN10	Intron	chr13	96182571	96182686
chr3:75334873-75334959	-3.58241	-0.842277	0.000290345	0.0322628	Down2	.	.	RP11-803B1.2	Dis3 (3' distal regions)	chr3	75334873	75334959
chr3:24406739-24406882	-3.53854	-0.0015445	0.000108578	0.0196928	Down2	.	.	THRB	Intron	chr3	24406739	24406882
chr1:103572290-103572472	-3.16301	-0.00787247	0.000279632	0.0319092	Down2	COL11A1	.	COL11A1	Promoter.Down	chr1	103572290	103572472
chr5:111856306-111856412	-3.13461	-0.219119	0.000622758	0.0478518	Down2	.	RP11-159K7.1	RP11-159K7.1	Dis5 (5' distal regions)	chr5	111856306	111856412
chr21:17061338-17061504	-2.96308	0.418097	0.000147452	0.0231666	Down2	.	AL034449.1, RAD23BLP, USP25, snoU13	AL034449.1	Dis5 (5' distal regions)	chr21	17061338	17061504
chr11:130024542-130024695	-2.91448	0.0990519	0.000610569	0.0476135	Down2	.	APLP2, ST14	ST14	Dis5 (5' distal regions)	chr11	130024542	130024695
chr10:35698271-35698389	-2.76756	0.256288	0.00046717	0.0413093	Down2	.	CCNY	CCNY	Intron	chr10	35698271	35698389
chr4:119869745-119869953	-2.74024	0.635761	0.000177035	0.0259112	Down2	.	.	RP11-358D17.1	Intron	chr4	119869745	119869953
chr8:35144372-35144643	-2.72204	1.31856	3.40652e-05	0.0107759	Down2	.	.	UNC5D	Intron	chr8	35144372	35144643
chr6:111783243-111783337	-2.69901	0.246215	0.000679778	0.0495332	Down2	.	REV3L, RP3-415N12.1	REV3L	Intron	chr6	111783243	111783337
chr1:217086886-217087106	-2.6885	1.17968	3.01793e-05	0.00986486	Down2	.	ESRRG	ESRRG	Intron	chr1	217086886	217087106
chr7:54064643-54064832	-2.68323	0.867695	8.18151e-05	0.0170619	Down2	.	RP11-806J6.1	RP11-806J6.1	Dis5 (5' distal regions)	chr7	54064643	54064832
chr3:133160938-133161076	-2.68086	0.54268	0.000354712	0.0356758	Down2	.	BFSP2, RP11-503I22.2, RP11-91K8.4	BFSP2	Intron	chr3	133160938	133161076
chr8:65164857-65165031	-2.63873	0.785095	0.000179929	0.0261517	Down2	.	RP11-32K4.1	RP11-32K4.1	Intron	chr8	65164857	65165031
chr3:186233026-186233234	-2.62061	1.16122	3.19193e-05	0.0102319	Down2	.	CRYGS, RP11-48F14.1, RP11-48F14.2, TBCCD1	RP11-48F14.1	Dis5 (5' distal regions)	chr3	186233026	186233234
chr9:103311418-103311570	-2.48963	0.81184	0.000222125	0.0289186	Down2	.	MURC	MURC	Intron	chr9	103311418	103311570
chr11:92753979-92754126	-2.48389	0.577288	0.000663077	0.049178	Down2	.	.	MTNR1B	Dis3 (3' distal regions)	chr11	92753979	92754126
chr3:20096115-20096445	-2.47594	0.873028	0.000456282	0.0408832	Down2	.	AC097635.4, AC097635.5, KAT2B, PP2D1	KAT2B	Intron	chr3	20096115	20096445
chr4:13454686-13454823	-2.43647	0.80128	0.000560704	0.0450632	Down2	.	RAB28	RAB28	Intron	chr4	13454686	13454823
chr3:98230184-98230334	-2.43442	1.07959	0.000288331	0.0322216	Down2	.	CLDND1, GPR15, OR5K1, OR5K2, RP11-227H4.5	CLDND1	Intron	chr3	98230184	98230334
chr1:78170524-78170688	-2.37845	0.855441	0.000415884	0.038895	Down2	.	USP33, ZZZ3	USP33	Intron	chr1	78170524	78170688
chr16:82762633-82762816	-2.3346	0.81287	0.000523054	0.0435946	Down2	.	RP11-22H5.2	RP11-22H5.2	Promoter.Down	chr16	82762633	82762816
chr12:23474664-23474930	-2.30173	1.08592	0.00017946	0.0261517	Down2	.	.	RP11-153K16.2	Intergenic	chr12	23474664	23474930
chr13:107282548-107282858	-2.26199	1.42534	4.60978e-05	0.0125612	Down2	.	ATP5G1P5	ATP5G1P5	Intron	chr13	107282548	107282858
chr14:37532786-37532985	-2.22213	1.21058	0.00019802	0.0273498	Down2	.	RP11-537P22.2	RP11-537P22.2	Intron	chr14	37532786	37532985
chr4:183006187-183006355	-2.20235	1.3149	0.000102646	0.0192998	Down2	.	.	TENM3	Promoter.Up	chr4	183006187	183006355
chr12:83360058-83360210	-2.19895	1.07403	0.000312746	0.0332721	Down2	.	.	RP11-87P13.2	Intron	chr12	83360058	83360210
chr6:70604508-70604782	-2.19006	1.21985	0.000217692	0.0287104	Down2	.	COL19A1	COL19A1	Intron	chr6	70604508	70604782
chr4:159739220-159739420	-2.1512	1.21395	0.000483228	0.0417502	Down2	.	FNIP2	FNIP2	Intron	chr4	159739220	159739420
chr5:90589056-90589271	-2.14507	1.99849	2.14652e-05	0.00887555	Down2	.	RP11-213H15.1, RP11-213H15.4	RP11-213H15.1	Dis5 (5' distal regions)	chr5	90589056	90589271
chr4:183771786-183771951	-2.1315	0.938256	0.000581329	0.046054	Down2	.	RP11-188P17.2	RP11-188P17.2	Dis3 (3' distal regions)	chr4	183771786	183771951
chr1:179521232-179521323	-2.12625	1.13643	0.000320826	0.0336032	Down2	AXDND1	.	AXDND1	Promoter.Down	chr1	179521232	179521323
chr3:174157553-174157684	-2.10433	1.8158	2.1686e-05	0.00887555	Down2	NAALADL2	.	NAALADL2	Promoter.Up	chr3	174157553	174157684
chr13:75799499-75799713	-2.099	1.32926	0.000125428	0.0212524	Down2	.	AL162571.1	AL162571.1	Dis5 (5' distal regions)	chr13	75799499	75799713
chr5:85414491-85414623	-2.09477	1.28563	0.000541953	0.0445662	Down2	.	.	CTC-261N6.3	Dis3 (3' distal regions)	chr5	85414491	85414623
chr1:93782901-93783117	-2.08631	1.22289	0.000228762	0.0291411	Down2	.	DR1, RP4-717I23.2, RP4-717I23.3	RP4-717I23.3	Intron	chr1	93782901	93783117
chr6:123296029-123296211	-2.08566	1.13643	0.000373836	0.0368181	Down2	.	CLVS2	CLVS2	Dis5 (5' distal regions)	chr6	123296029	123296211
chr4:12556703-12556976	-2.08393	1.54975	0.000137329	0.0224256	Down2	.	.	RP11-352E6.1	Intergenic	chr4	12556703	12556976
chr6:119339851-119340039	-2.06964	1.41016	0.000197703	0.0273498	Down2	FAM184A	.	FAM184A	Promoter.Down	chr6	119339851	119340039
chr2:105179105-105179362	-2.06207	1.21733	0.000396454	0.0378189	Down2	.	AC013402.4, U3	AC013402.4	Dis5 (5' distal regions)	chr2	105179105	105179362
chr10:52396888-52397061	-2.00601	1.36118	0.000629056	0.048052	Down2	.	AL596137.1, RP11-50E11.2, RP11-50E11.3, RP11-564C4.6, SGMS1	RP11-50E11.2	Exon	chr10	52396888	52397061
chr14:49781534-49781730	-1.94197	1.41431	0.000397231	0.0378189	Down2	.	.	RP11-326E7.1	Intergenic	chr14	49781534	49781730
chr5:38940436-38940652	-1.93936	1.92509	2.31998e-05	0.00914585	Down2	.	OSMR, RICTOR	RICTOR	Exon	chr5	38940436	38940652
chr5:118654018-118654206	-1.9349	1.92436	2.91378e-05	0.00981057	Down2	.	TNFAIP8	TNFAIP8	Intron	chr5	118654018	118654206
chr7:124004476-124004695	-1.92762	1.58946	0.000184215	0.0265656	Down2	.	RP5-921G16.1, RP5-921G16.2	RP5-921G16.2	Intron	chr7	124004476	124004695
chr2:42236976-42237128	-1.92128	1.40877	0.000270792	0.03148	Down2	.	AC013480.2, PKDCC	AC013480.2	Dis5 (5' distal regions)	chr2	42236976	42237128
chr8:74798975-74799149	-1.91291	1.61499	0.000339143	0.0349157	Down2	.	RP11-463D19.2, UBE2W	UBE2W	Dis5 (5' distal regions)	chr8	74798975	74799149
chr6:123344215-123344402	-1.90772	1.39346	0.00066699	0.049178	Down2	.	CLVS2	CLVS2	Intron	chr6	123344215	123344402
chr11:21926978-21927059	-1.90001	1.28478	0.00062668	0.0480108	Down2	.	.	CTD-2019O4.1	Intergenic	chr11	21926978	21927059
chr6:52515761-52516026	-1.8946	1.39833	0.000665154	0.049178	Down2	.	RP1-152L7.5, RP1-152L7.8, RP1-152L7.9, TMEM14A	RP1-152L7.9	Dis5 (5' distal regions)	chr6	52515761	52516026
chr12:20047080-20047259	-1.88994	1.57526	0.000314074	0.0333318	Down2	.	RP11-405A12.1	RP11-405A12.1	Intron	chr12	20047080	20047259
chr3:24263905-24264231	-1.88659	1.5992	0.000390528	0.0374993	Down2	.	.	THRB	Intron	chr3	24263905	24264231
chr11:78090127-78090329	-1.88464	1.46137	0.000448925	0.040574	Down2	.	GAB2, RP11-452H21.2	RP11-452H21.2	Intron	chr11	78090127	78090329
chr4:147229244-147229632	-1.87787	2.5124	3.65458e-06	0.0037352	Down2	.	.	RP11-6L6.7	Intron	chr4	147229244	147229632
chr10:58382161-58382355	-1.8747	2.03476	4.03167e-05	0.0118904	Down2	.	.	ZWINT	Dis5 (5' distal regions)	chr10	58382161	58382355
chr7:86559131-86559342	-1.86057	1.58503	0.000551499	0.0446895	Down2	.	KIAA1324L	KIAA1324L	Intron	chr7	86559131	86559342
chr7:136453491-136453684	-1.85338	2.01461	2.62667e-05	0.00953524	Down2	.	.	snoU13	Intron	chr7	136453491	136453684
chr16:64048074-64048258	-1.85209	1.73377	0.00018467	0.0265824	Down2	.	.	RP11-21L1.1	Intergenic	chr16	64048074	64048258
chr1:86696823-86697038	-1.82796	2.18573	2.63654e-05	0.00953524	Down2	.	.	COL24A1	Intergenic	chr1	86696823	86697038
chr8:653829-654079	-1.82701	2.22083	2.15965e-05	0.00887555	Down2	.	ERICH1, ERICH1-AS1, RP11-43A14.1	ERICH1	Intron	chr8	653829	654079
chr13:65503199-65503439	-1.82306	2.21458	2.73734e-05	0.00969432	Down2	.	.	AL354775.1	Dis3 (3' distal regions)	chr13	65503199	65503439
chr2:115678058-115678255	-1.81532	1.8604	0.000171365	0.0252942	Down2	.	.	AC068542.2	Intron	chr2	115678058	115678255
chr1:198989280-198989440	-1.81088	1.63949	0.000519326	0.0435946	Down2	RP11-16L9.3	.	RP11-16L9.3	Promoter.Down	chr1	198989280	198989440
chr3:111601707-111601924	-1.81008	2.04999	6.15807e-05	0.014819	Down2	PHLDB2	.	PHLDB2	Promoter.Up	chr3	111601707	111601924
chr3:116583294-116583516	-1.80725	1.53889	0.000623781	0.0478822	Down2	.	.	LSAMP	Intron	chr3	116583294	116583516
chr6:125713987-125714157	-1.7852	1.9979	9.95e-05	0.0191363	Down2	.	RP11-735G4.1	RP11-735G4.1	Intron	chr6	125713987	125714157
chr1:191699008-191699228	-1.78149	1.66945	0.000245246	0.030156	Down2	.	.	RP11-541F9.1	Intergenic	chr1	191699008	191699228
chr1:103676778-103676933	-1.78044	1.50659	0.00059393	0.046734	Down2	.	.	COL11A1	Intergenic	chr1	103676778	103676933
chr3:120795628-120795749	-1.77944	1.65799	0.000291543	0.0323398	Down2	.	RP11-678L1.1	RP11-678L1.1	Intron	chr3	120795628	120795749
chr2:115677709-115677973	-1.77656	1.61529	0.000368368	0.036488	Down2	.	.	AC068542.2	Intron	chr2	115677709	115677973
chr8:108647766-108648219	-1.76679	2.24533	9.42924e-05	0.0184438	Down2	.	.	ANGPT1	Dis5 (5' distal regions)	chr8	108647766	108648219
chr18:63274046-63274228	-1.75706	1.70156	0.000581765	0.046054	Down2	RP11-775G23.1	.	RP11-775G23.1	Promoter.Down	chr18	63274046	63274228
chr14:44198360-44198650	-1.731	2.44633	2.73082e-05	0.00969432	Down2	.	.	RP11-557C9.1	Intergenic	chr14	44198360	44198650
chr5:42757375-42757683	-1.72848	1.90443	0.000473602	0.0414473	Down2	CCDC152	.	CCDC152	Promoter.Down	chr5	42757375	42757683
chr1:73982252-73982425	-1.71963	1.76797	0.000468416	0.04132	Down2	.	.	RP4-788P17.1	Intergenic	chr1	73982252	73982425
chr2:3789052-3789311	-1.71856	1.93272	0.000281339	0.031987	Down2	.	AC010907.5, ALLC, DCDC2C	DCDC2C	Intron	chr2	3789052	3789311
chr4:83602059-83602391	-1.70621	3.87068	3.02124e-07	0.000948065	Down2	.	RP11-57B24.1	RP11-57B24.1	Exon	chr4	83602059	83602391
chr1:240662434-240662548	-1.70188	1.68218	0.00055941	0.045011	Down2	.	AL646016.1, FMN2, RP11-467I20.2	AL646016.1	Intron	chr1	240662434	240662548
chr16:73031118-73031411	-1.69932	2.02725	0.000102756	0.0192998	Down2	.	AC002044.4	AC002044.4	Intron	chr16	73031118	73031411
chr2:191835685-191835942	-1.69926	2.98773	6.52628e-07	0.00146282	Down2	.	GLS, STAT1	STAT1	Intron	chr2	191835685	191835942
chr9:103451977-103452264	-1.69364	3.38593	4.92352e-06	0.0042445	Down2	.	RP11-394D2.1	RP11-394D2.1	Dis5 (5' distal regions)	chr9	103451977	103452264
chr2:73168059-73168285	-1.68806	1.72376	0.000474007	0.0414473	Down2	.	EMX1, SFXN5	EMX1	TES (transcription end sites)	chr2	73168059	73168285
chr13:74095444-74095626	-1.67594	1.63992	0.00063595	0.0482032	Down2	.	.	AL354720.1	Intron	chr13	74095444	74095626
chr6:112265017-112265228	-1.65798	1.89239	0.000566107	0.0451974	Down2	.	RP1-97J1.2	RP1-97J1.2	Dis5 (5' distal regions)	chr6	112265017	112265228
chr8:14856985-14857216	-1.65597	2.18684	0.000104584	0.0193554	Down2	.	.	CTD-2023J5.1	Intron	chr8	14856985	14857216
chr4:94116369-94116576	-1.65534	1.71351	0.000666747	0.049178	Down2	.	GRID2	GRID2	Intron	chr4	94116369	94116576
chr11:36760116-36760380	-1.64872	1.7645	0.000471566	0.0414473	Down2	.	CTD-2119L1.1	CTD-2119L1.1	Dis3 (3' distal regions)	chr11	36760116	36760380
chr1:216207936-216208195	-1.64469	2.24003	0.00010382	0.019346	Down2	.	RP11-22M7.2	RP11-22M7.2	Intron	chr1	216207936	216208195
chr1:240021471-240021687	-1.64371	2.30795	5.0164e-05	0.0132128	Down2	.	.	RP11-35L17.3	Intron	chr1	240021471	240021687
chr2:227538017-227538408	-1.63527	2.07503	0.000182629	0.0263854	Down2	.	.	IRS1	Dis5 (5' distal regions)	chr2	227538017	227538408
chr18:67032218-67032405	-1.63383	2.5475	0.000188862	0.026841	Down2	.	DOK6	DOK6	Dis5 (5' distal regions)	chr18	67032218	67032405
chr13:68206719-68207139	-1.62721	2.66727	1.3609e-05	0.00706831	Down2	.	.	PCDH9	Intergenic	chr13	68206719	68207139
chr17:66905372-66905615	-1.62034	2.17717	0.000137498	0.0224256	Down2	.	ABCA8	ABCA8	Intron	chr17	66905372	66905615
chr12:76338033-76338202	-1.60718	1.84574	0.000475227	0.04147	Down2	.	RP11-114H23.1, RP11-290L1.5, RP11-290L1.6, RP11-290L1.7	RP11-290L1.6	Intron	chr12	76338033	76338202
chr7:120245098-120245369	-1.60105	2.83473	1.6634e-05	0.00763123	Down2	.	.	KCND2	Intron	chr7	120245098	120245369
chr12:80898609-80898780	-1.59929	2.24293	0.000292833	0.0323554	Down2	.	PTPRQ	PTPRQ	Intron	chr12	80898609	80898780
chr3:64403561-64403821	-1.59909	2.16219	0.000114947	0.0201735	Down2	.	PRICKLE2, RP11-14D22.1, RP11-14D22.2	RP11-14D22.1	Intron	chr3	64403561	64403821
chr4:151422253-151422506	-1.57075	2.01953	0.00028206	0.0320226	Down2	.	.	RP11-174F8.1	Intron	chr4	151422253	151422506
chr9:75058876-75059114	-1.56731	2.37294	0.000113927	0.0200843	Down2	RP11-217F16.1	.	RP11-217F16.1	Promoter.Down	chr9	75058876	75059114
chr18:59622939-59623192	-1.55314	2.06883	0.000312943	0.0332721	Down2	.	.	RNF152	Intron	chr18	59622939	59623192
chr12:81845029-81845273	-1.55219	2.37306	6.56354e-05	0.0151891	Down2	.	PPFIA2, RP11-315E17.1	PPFIA2	Intron	chr12	81845029	81845273
chr12:63851751-63851893	-1.55139	1.9951	0.000334133	0.0344451	Down2	.	.	RP11-1022B3.1	Intergenic	chr12	63851751	63851893
chr4:19881925-19882184	-1.54953	2.17934	0.000214537	0.0286231	Down2	.	.	RP13-585F24.1	Intron	chr4	19881925	19882184
chr5:115830833-115831011	-1.53788	2.01465	0.00043736	0.0399861	Down2	SEMA6A	.	SEMA6A	Promoter.Down	chr5	115830833	115831011
chr20:6604625-6605018	-1.53603	2.35018	0.000191436	0.0270391	Down2	.	.	RP5-859D4.3	Intergenic	chr20	6604625	6605018
chr6:92192206-92192575	-1.53271	2.66865	2.86518e-05	0.00981057	Down2	.	.	RP1-177I10.1	Dis5 (5' distal regions)	chr6	92192206	92192575
chr12:46038371-46038636	-1.52877	2.83086	8.66717e-05	0.017615	Down2	.	RP11-352M15.1	RP11-352M15.1	Dis5 (5' distal regions)	chr12	46038371	46038636
chr4:163627348-163627552	-1.52379	2.43488	0.000225118	0.0290469	Down2	.	AC005150.1	AC005150.1	Dis5 (5' distal regions)	chr4	163627348	163627552
chr2:182645888-182646156	-1.5091	2.37808	0.000445986	0.0404269	Down2	.	.	AC013733.5	Dis3 (3' distal regions)	chr2	182645888	182646156
chr12:18757821-18758001	-1.49731	2.0221	0.000642258	0.0483542	Down2	.	.	PLCZ1	Intron	chr12	18757821	18758001
chrX:119883063-119883336	-1.48906	2.98853	1.05237e-05	0.00635854	Down2	.	RP4-655L22.4	RP4-655L22.4	Dis5 (5' distal regions)	chrX	119883063	119883336
chr14:35326984-35327234	-1.47714	2.39549	0.000260891	0.0311074	Down2	.	BAZ1A, RP11-73E17.2	BAZ1A	Intron	chr14	35326984	35327234
chr2:179923736-179923963	-1.47307	2.51957	0.000199873	0.0275572	Down2	.	ACA59, CCDC141	CCDC141	Dis5 (5' distal regions)	chr2	179923736	179923963
chr16:62789864-62790170	-1.45773	2.47103	0.000261781	0.0311162	Down2	.	.	RP11-50O21.1	Intergenic	chr16	62789864	62790170
chr3:36750879-36751126	-1.44058	2.61468	0.000260913	0.0311074	Down2	.	DCLK3	DCLK3	Dis3 (3' distal regions)	chr3	36750879	36751126
chr7:124702195-124702387	-1.43159	2.78698	0.000129115	0.0215971	Down2	.	.	RP11-3B12.1	Intron	chr7	124702195	124702387
chr3:178387610-178387782	-1.42471	2.59022	0.000145582	0.023026	Down2	.	.	KCNMB2	Intron	chr3	178387610	178387782
chr2:207019020-207019205	-1.42075	2.73633	7.01497e-05	0.0157686	Down2	.	AC007383.4, EEF1B2, NDUFS1	NDUFS1	Intron	chr2	207019020	207019205
chr18:35107449-35107837	-1.41951	2.57285	0.000344178	0.0350853	Down2	.	CELF4	CELF4	Intron	chr18	35107449	35107837
chr1:247711506-247711762	-1.41713	2.58987	0.000164962	0.0246788	Down2	GCSAML	.	GCSAML	Promoter.Up	chr1	247711506	247711762
chr10:60082317-60082567	-1.41313	2.65399	0.000110882	0.019841	Down2	.	CISD1, RP11-179B15.5, RP11-179B15.6, UBE2D1	RP11-179B15.6	Dis5 (5' distal regions)	chr10	60082317	60082567
chr3:34242149-34242475	-1.39947	2.31718	0.000528132	0.043797	Down2	.	.	PDCD6IP	Intron	chr3	34242149	34242475
chr5:163992729-163992981	-1.39935	2.37654	0.000349653	0.035394	Down2	.	CTC-340A15.1, CTC-340A15.2	CTC-340A15.2	Intron	chr5	163992729	163992981
chr2:165691867-165692149	-1.39751	3.13945	1.05756e-05	0.00635854	Down2	.	AC019181.2, COBLL1	AC019181.2	Intron	chr2	165691867	165692149
chr11:82631367-82631640	-1.39615	2.46438	0.000284112	0.0320917	Down2	.	C11orf82, PRCP, RP11-659G9.1	C11orf82	Dis5 (5' distal regions)	chr11	82631367	82631640
chr6:93887243-93887492	-1.39223	3.59785	4.7511e-06	0.00422573	Down2	.	.	RP1-23E21.2	Intergenic	chr6	93887243	93887492
chr1:102743814-102744163	-1.39107	2.44398	0.000343249	0.0350853	Down2	.	.	RP11-202K23.1	Intron	chr1	102743814	102744163
chr6:121966332-121966579	-1.39095	3.19543	3.9872e-05	0.0118036	Down2	.	RP11-129H15.1, RP11-129H15.3, RP11-129H15.4	RP11-129H15.1	Dis5 (5' distal regions)	chr6	121966332	121966579
chr3:20102455-20102728	-1.38991	2.5028	0.000346182	0.0351588	Down2	.	AC097635.5, KAT2B, PP2D1	KAT2B	Intron	chr3	20102455	20102728
chr5:39420902-39421024	-1.38589	2.327	0.00052374	0.0435946	Down2	.	C9, DAB2	C9	Intron	chr5	39420902	39421024
chr8:113004663-113004995	-1.37524	2.46023	0.0002738	0.0316809	Down2	.	.	RP11-58O3.2	Intergenic	chr8	113004663	113004995
chr3:167874349-167874611	-1.37457	2.52821	0.000206836	0.0280731	Down2	.	.	GOLIM4	Dis5 (5' distal regions)	chr3	167874349	167874611
chrX:73137210-73137453	-1.37447	2.59284	0.000228373	0.0291411	Down2	.	JPX, RP13-216E22.4	JPX	Dis5 (5' distal regions)	chrX	73137210	73137453
chr5:86266270-86266492	-1.36364	2.72327	0.000231307	0.0292206	Down2	.	RP11-72L22.1	RP11-72L22.1	Intron	chr5	86266270	86266492
chr11:100452065-100452423	-1.3613	3.12247	2.88601e-05	0.00981057	Down2	.	.	AP000620.1	Intergenic	chr11	100452065	100452423
chr1:184915253-184915480	-1.3549	2.5192	0.000495852	0.0423653	Down2	.	FAM129A	FAM129A	Intron	chr1	184915253	184915480
chr12:78563927-78564410	-1.34697	2.58011	0.000236681	0.0295663	Down2	.	NAV3, RP11-136F16.2	NAV3	Intron	chr12	78563927	78564410
chr3:87016214-87016468	-1.34407	3.19258	1.89244e-05	0.00834055	Down2	.	VGLL3	VGLL3	Intron	chr3	87016214	87016468
chr8:90644739-90644961	-1.33812	2.47831	0.000375735	0.0368916	Down2	.	RP11-37B2.1	RP11-37B2.1	Intron	chr8	90644739	90644961
chr8:80673217-80673399	-1.32648	2.35386	0.000641984	0.0483542	Down2	.	HEY1, RP11-27N21.3	HEY1	Dis5 (5' distal regions)	chr8	80673217	80673399
chr18:3305345-3305619	-1.32319	2.73662	0.000192336	0.0270544	Down2	.	MYL12A, MYL12B, RP11-838N2.3, RP11-838N2.5, RP13-270P17.1	RP11-838N2.5	Intron	chr18	3305345	3305619
chr2:13352324-13352589	-1.31877	2.46813	0.000702009	0.0499752	Down2	.	.	AC064875.2	Intergenic	chr2	13352324	13352589
chr2:163697217-163697420	-1.30267	2.46659	0.000613453	0.0477053	Down2	KCNH7	.	KCNH7	Promoter.Up	chr2	163697217	163697420
chr3:149017984-149018267	-1.3007	2.68309	0.000523185	0.0435946	Down2	.	RP11-206M11.7, TM4SF18	RP11-206M11.7	Intron	chr3	149017984	149018267
chr2:163306095-163306342	-1.30035	2.44282	0.000639807	0.0483542	Down2	.	.	KCNH7	Intron	chr2	163306095	163306342
chr13:93458569-93458804	-1.29545	2.74481	0.000249436	0.0302738	Down2	.	.	GPC6	Intron	chr13	93458569	93458804
chr8:62644164-62644428	-1.29224	3.59292	5.4762e-06	0.00452219	Down2	.	ASPH, RP11-280G9.1	ASPH	Dis5 (5' distal regions)	chr8	62644164	62644428
chr4:142048026-142048313	-1.28033	2.52955	0.000656054	0.0490166	Down2	.	RNF150	RNF150	Intron	chr4	142048026	142048313
chr12:86915739-86915965	-1.27524	3.0062	9.70654e-05	0.0188485	Down2	.	.	MGAT4C	Intron	chr12	86915739	86915965
chr2:164411814-164412211	-1.27514	2.70348	0.000320461	0.0336032	Down2	.	.	FIGN	Dis3 (3' distal regions)	chr2	164411814	164412211
chr13:97655440-97655648	-1.26326	2.7387	0.000480594	0.0416623	Down2	.	LINC00359, OXGR1	OXGR1	Dis5 (5' distal regions)	chr13	97655440	97655648
chr4:171312614-171312956	-1.26242	3.18643	4.53869e-05	0.0125373	Down2	.	RP11-789C1.2	RP11-789C1.2	Dis3 (3' distal regions)	chr4	171312614	171312956
chr6:82441534-82441827	-1.26081	3.3663	7.66737e-05	0.0167672	Down2	.	FAM46A, RP5-991C6.2, RP5-991C6.4	RP5-991C6.4	Intron	chr6	82441534	82441827
chr9:85405888-85406229	-1.25927	2.99161	0.000284714	0.0320917	Down2	.	.	RASEF	Dis5 (5' distal regions)	chr9	85405888	85406229
chr18:57926357-57926602	-1.25572	3.05621	9.88177e-05	0.0190942	Down2	.	RP11-396N11.1	RP11-396N11.1	Dis5 (5' distal regions)	chr18	57926357	57926602
chr11:82852187-82852427	-1.25473	2.59546	0.00065243	0.0488389	Down2	.	PCF11, RP11-113K21.2, RP11-113K21.3, RP11-113K21.4, RP11-727A23.11, RP11-727A23.4, RP11-727A23.5	PCF11	Dis5 (5' distal regions)	chr11	82852187	82852427
chr3:173071932-173072310	-1.25468	3.72864	1.03903e-05	0.00635854	Down2	.	NLGN1	NLGN1	Dis5 (5' distal regions)	chr3	173071932	173072310
chr13:37024734-37025004	-1.25432	3.37226	0.000357183	0.0357867	Down2	.	CCNA1	CCNA1	Dis3 (3' distal regions)	chr13	37024734	37025004
chr8:136680739-136681046	-1.25389	3.51297	0.000667626	0.0491786	Down2	.	KHDRBS3	KHDRBS3	Dis5 (5' distal regions)	chr8	136680739	136681046
chr8:58311348-58311727	-1.24814	2.57619	0.000612846	0.0477053	Down2	.	.	RP11-756K15.2	Dis3 (3' distal regions)	chr8	58311348	58311727
chrX:27971331-27971625	-1.24615	3.2288	0.0001482	0.0231666	Down2	.	DCAF8L1	DCAF8L1	Dis3 (3' distal regions)	chrX	27971331	27971625
chr5:127203141-127203403	-1.2456	3.20779	5.85747e-05	0.014517	Down2	.	CTC-228N24.2	CTC-228N24.2	Intron	chr5	127203141	127203403
chr6:119131658-119131950	-1.24373	3.40504	5.39099e-05	0.013776	Down2	.	MCM9, RP11-210H10__A.1	MCM9	Dis3 (3' distal regions)	chr6	119131658	119131950
chr1:86699166-86699463	-1.2421	3.10852	0.000431428	0.0396317	Down2	.	.	COL24A1	Intergenic	chr1	86699166	86699463
chr3:148250086-148250424	-1.24131	2.89364	0.000216627	0.0287067	Down2	.	.	AGTR1	Intergenic	chr3	148250086	148250424
chrX:22865655-22866018	-1.23421	2.88625	0.000249677	0.0302738	Down2	.	.	GS1-433O24.1	Intron	chrX	22865655	22866018
chr3:178198651-178198899	-1.22128	3.05801	0.000127985	0.0214999	Down2	.	RP11-33A14.3	RP11-33A14.3	Intron	chr3	178198651	178198899
chr2:183507130-183507367	-1.21595	3.31657	0.000191635	0.0270391	Down2	.	.	DNAJC10	Intergenic	chr2	183507130	183507367
chr5:115174787-115174949	-1.21549	3.00109	0.000185945	0.0266193	Down2	ATG12	.	ATG12	Promoter.Up	chr5	115174787	115174949
chr1:198148668-198148994	-1.2134	3.67721	1.29698e-05	0.00695613	Down2	.	NEK7, RP11-401A10.2	RP11-401A10.2	Intron	chr1	198148668	198148994
chr1:159824501-159824863	-1.21311	2.78392	0.000639927	0.0483542	Down2	C1orf204	.	C1orf204	Promoter.Up	chr1	159824501	159824863
chrX:106660184-106660449	-1.21223	2.75821	0.000572427	0.0455908	Down2	.	AL035088.1	AL035088.1	Dis5 (5' distal regions)	chrX	106660184	106660449
chr2:214927046-214927309	-1.2118	2.88566	0.000575913	0.0457755	Down2	.	.	SPAG16	Intron	chr2	214927046	214927309
chr6:72437587-72437931	-1.21054	4.41857	7.05219e-08	0.000461037	Down2	.	.	AL354933.1	Intergenic	chr6	72437587	72437931
chr1:178055939-178056304	-1.20974	3.30648	4.37713e-05	0.0124953	Down2	.	RASAL2, RP11-568K15.1, RP4-798P15.3	RASAL2	Dis5 (5' distal regions)	chr1	178055939	178056304
chr4:115839374-115839559	-1.20225	3.84142	4.84788e-06	0.00422573	Down2	.	.	NDST4	Intron	chr4	115839374	115839559
chr5:162835550-162835910	-1.20223	2.97572	0.000197185	0.0273498	Down2	.	AC112205.1, CCNG1, CTB-95B16.1, RP11-541P9.3	CTB-95B16.1	Intron	chr5	162835550	162835910
chr6:93750184-93750468	-1.20218	3.73141	2.23798e-05	0.00904998	Down2	.	RP1-23E21.2	RP1-23E21.2	Dis5 (5' distal regions)	chr6	93750184	93750468
chr2:84743375-84743663	-1.19984	3.20031	0.000115748	0.0202237	Down2	DNAH6	.	DNAH6	Promoter.Up	chr2	84743375	84743663
chr9:74512610-74512818	-1.19905	2.85247	0.000531325	0.0439688	Down2	.	ABHD17B, C9orf85, Y_RNA	Y_RNA	Intron	chr9	74512610	74512818
chr3:105895609-105895937	-1.19614	3.51015	2.53329e-05	0.00934853	Down2	.	.	RP11-93B21.1	Intergenic	chr3	105895609	105895937
chr5:91321179-91321429	-1.19411	2.72932	0.000599003	0.0469918	Down2	.	.	RP11-348J24.2	Intergenic	chr5	91321179	91321429
chr3:96475415-96475641	-1.19378	2.80452	0.000622775	0.0478518	Down2	.	.	EPHA6	TES (transcription end sites)	chr3	96475415	96475641
chr9:16782507-16782796	-1.18899	2.86542	0.000696748	0.0499718	Down2	.	BNC2, RP11-335H2.2	RP11-335H2.2	Intron	chr9	16782507	16782796
chr6:70627763-70628095	-1.1879	3.25849	0.000101702	0.0192998	Down2	.	COL19A1	COL19A1	Intron	chr6	70627763	70628095
chr2:42099839-42100061	-1.18696	3.15299	0.000145405	0.023026	Down2	.	AC104654.1, Y_RNA	AC104654.1	Promoter.Down	chr2	42099839	42100061
chr5:98957686-98958195	-1.17974	3.29703	0.000158068	0.0238929	Down2	.	CTD-2151A2.2, CTD-2151A2.3	CTD-2151A2.3	Dis5 (5' distal regions)	chr5	98957686	98958195
chr1:66072754-66073023	-1.17846	3.6911	1.17035e-05	0.00660531	Down2	.	LEPR, RP11-430H12.2, snoU13	LEPR	Intron	chr1	66072754	66073023
chr4:90228838-90229355	-1.17201	3.03829	0.000566199	0.0451974	Down2	GPRIN3	.	GPRIN3	Promoter.Up	chr4	90228838	90229355
chr10:54725683-54725998	-1.16944	2.90615	0.000414987	0.038895	Down2	.	RP11-319F12.2	RP11-319F12.2	Dis3 (3' distal regions)	chr10	54725683	54725998
chr2:76976983-76977295	-1.16524	3.67674	2.11058e-05	0.00887555	Down2	.	.	AC079117.3	Intron	chr2	76976983	76977295
chr11:27231145-27231496	-1.16375	3.3058	0.000635229	0.0481951	Down2	.	RP11-1L12.3	RP11-1L12.3	Intron	chr11	27231145	27231496
chr2:53414510-53414806	-1.15522	4.18212	1.03316e-06	0.00195593	Down2	.	.	GPR75-ASB3	Intergenic	chr2	53414510	53414806
chr3:103821247-103821547	-1.15272	3.3824	0.000141056	0.0226295	Down2	.	AC016970.1, RP11-40M23.1	RP11-40M23.1	Dis5 (5' distal regions)	chr3	103821247	103821547
chr1:74861224-74861502	-1.15266	3.06601	0.000242902	0.0300089	Down2	.	RP11-439H8.4, TNNI3K	RP11-439H8.4	Intron	chr1	74861224	74861502
chr1:220884826-220885074	-1.15224	2.86023	0.000582678	0.0460785	Down2	.	C1orf115, MARC2, RP11-322F10.2	C1orf115	Dis5 (5' distal regions)	chr1	220884826	220885074
chr14:36325276-36325608	-1.1497	2.90103	0.000539308	0.044442	Down2	.	BRMS1L, RALGAPA1, RP11-116N8.1, RP11-317N8.3, RP11-317N8.4, RP11-317N8.5	BRMS1L	Intron	chr14	36325276	36325608
chr18:39486639-39486895	-1.13994	3.37206	0.000107182	0.0196302	Down2	.	PIK3C3	PIK3C3	Dis5 (5' distal regions)	chr18	39486639	39486895
chr1:192345527-192345902	-1.13649	4.07225	7.05489e-06	0.00498609	Down2	.	.	RGS21	Dis3 (3' distal regions)	chr1	192345527	192345902
chr6:82278789-82279120	-1.13444	3.67335	1.92215e-05	0.00842415	Down2	.	RP1-300G12.2	RP1-300G12.2	Intron	chr6	82278789	82279120
chr2:105593068-105593605	-1.13212	3.83833	4.61138e-05	0.0125612	Down2	.	.	MRPS9	Intron	chr2	105593068	105593605
chr14:63141649-63141907	-1.12884	3.15848	0.000285514	0.0321357	Down2	.	.	RP11-395B20.1	Dis3 (3' distal regions)	chr14	63141649	63141907
chr10:107597774-107598071	-1.10703	3.75959	4.29542e-05	0.0123888	Down2	.	RP11-56I23.1	RP11-56I23.1	Dis5 (5' distal regions)	chr10	107597774	107598071
chr4:128619985-128620281	-1.10231	3.07315	0.000463301	0.0412745	Down2	INTU	.	INTU	Promoter.Up	chr4	128619985	128620281
chr12:25869846-25870157	-1.10043	3.12869	0.000634573	0.0481951	Down2	.	.	IFLTD1	Intergenic	chr12	25869846	25870157
chr3:19972735-19973121	-1.08987	4.0154	1.20164e-05	0.00668572	Down2	EFHB	.	EFHB	Promoter.Down	chr3	19972735	19973121
chr8:71158831-71159064	-1.08871	3.47155	0.000167374	0.0248952	Down2	NCOA2	.	NCOA2	Promoter.Up	chr8	71158831	71159064
chr8:82250853-82251149	-1.08664	3.20028	0.000680808	0.0495332	Down2	.	.	FABP5	Intergenic	chr8	82250853	82251149
chr5:127490710-127491051	-1.08592	3.21127	0.000352221	0.0355621	Down2	.	SLC12A2	SLC12A2	Intron	chr5	127490710	127491051
chr11:23357235-23357550	-1.08549	3.72434	0.000108382	0.0196928	Down2	.	RP11-787P24.4	RP11-787P24.4	Dis3 (3' distal regions)	chr11	23357235	23357550
chr6:127664210-127664638	-1.08387	3.85634	0.000152953	0.0234338	Down2	ECHDC1	.	ECHDC1	Promoter.Up	chr6	127664210	127664638
chr10:52085218-52085479	-1.07975	3.31761	0.00030886	0.0332247	Down2	.	SGMS1	SGMS1	Intron	chr10	52085218	52085479
chr5:107006660-107006944	-1.07635	3.22166	0.000461065	0.0411496	Down2	EFNA5	.	EFNA5	Promoter.Up	chr5	107006660	107006944
chr10:91648426-91648891	-1.07514	3.88594	2.17222e-05	0.00887555	Down2	.	RP11-248C1.3	RP11-248C1.3	Intron	chr10	91648426	91648891
chr8:136085024-136085319	-1.07458	3.50618	0.000379528	0.0370323	Down2	.	.	RP11-1057B8.1	Intergenic	chr8	136085024	136085319
chr3:158070431-158070663	-1.07341	3.2708	0.000464303	0.0412757	Down2	.	.	RP11-113A11.1	Intron	chr3	158070431	158070663
chr11:48212384-48212824	-1.07259	3.42347	0.00020315	0.0277862	Down2	.	OR4B1, PTPRJ	OR4B1	Dis5 (5' distal regions)	chr11	48212384	48212824
chr11:94987459-94987802	-1.07202	4.1578	9.38585e-06	0.00593806	Down2	.	RP11-712B9.2, SESN3	RP11-712B9.2	Dis5 (5' distal regions)	chr11	94987459	94987802
chr9:14182378-14182759	-1.07071	3.25509	0.000445774	0.0404269	Down2	NFIB	.	NFIB	Promoter.Up	chr9	14182378	14182759
chr5:123964733-123965195	-1.06303	3.66999	9.02224e-05	0.018056	Down2	.	ZNF608	ZNF608	Dis3 (3' distal regions)	chr5	123964733	123965195
chr12:102361325-102361651	-1.06215	3.18924	0.000700006	0.0499752	Down2	.	DRAM1, RP11-512N21.1, RP11-512N21.3, RP11-554E23.2, RP11-554E23.3	RP11-554E23.3	Intron	chr12	102361325	102361651
chr6:125751403-125751689	-1.05846	3.61369	0.000190583	0.0269879	Down2	.	RP11-138M12.1	RP11-138M12.1	Intron	chr6	125751403	125751689
chr6:130244753-130245086	-1.05739	3.30377	0.00041732	0.0389747	Down2	.	.	TMEM244	Intergenic	chr6	130244753	130245086
chr3:109525830-109526137	-1.05421	3.55746	0.000126675	0.0214173	Down2	.	.	RP11-424I3.1	Intron	chr3	109525830	109526137
chr5:119724028-119724434	-1.05398	4.42771	2.84013e-06	0.00342946	Down2	.	RP11-574H6.1	RP11-574H6.1	Intron	chr5	119724028	119724434
chr10:128351919-128352457	-1.05326	3.83541	0.000607649	0.0474662	Down2	.	C10orf90	C10orf90	Intron	chr10	128351919	128352457
chr8:64181492-64181808	-1.04256	3.72532	0.000160562	0.024172	Down2	.	.	RP11-16E18.3	Dis5 (5' distal regions)	chr8	64181492	64181808
chrX:79268124-79268755	-1.03942	3.93815	2.53822e-05	0.00934853	Down2	TBX22	.	TBX22	Promoter.Up	chrX	79268124	79268755
chr3:83373229-83373548	-1.03888	3.51937	0.000269885	0.0314598	Down2	.	.	CYP51P1	Intergenic	chr3	83373229	83373548
chr12:89638916-89639262	-1.03585	4.02271	0.000151286	0.0233435	Down2	.	.	RP11-13A1.3	Intron	chr12	89638916	89639262
chr4:27090090-27090513	-1.03531	3.76108	6.27248e-05	0.0149567	Down2	.	.	RP11-415C15.1	Dis3 (3' distal regions)	chr4	27090090	27090513
chr2:68592214-68592587	-1.02608	3.23572	0.000685526	0.0496767	Down2	AC015969.3, PLEK	.	PLEK	Promoter.Up	chr2	68592214	68592587
chr2:183578428-183578599	-1.02605	3.22965	0.000619044	0.0477053	Down2	.	DNAJC10	DNAJC10	Dis5 (5' distal regions)	chr2	183578428	183578599
chr4:103090534-103090853	-1.02298	4.41824	2.75137e-05	0.00969432	Down2	.	.	BANK1	Intergenic	chr4	103090534	103090853
chr12:89199536-89199828	-1.02076	4.00492	0.000179907	0.0261517	Down2	.	.	RP11-13A1.1	Intergenic	chr12	89199536	89199828
chr6:51967410-51967712	-1.01893	3.41446	0.000484843	0.0417518	Down2	.	AL590391.1, MIR133B, MIR133BHG, MIR206, PKHD1	PKHD1	Dis5 (5' distal regions)	chr6	51967410	51967712
chr3:99427030-99427441	-1.01779	3.53757	0.000252382	0.0305075	Down2	COL8A1	.	COL8A1	Promoter.Down	chr3	99427030	99427441
chr3:98501785-98502302	-1.01454	3.88599	0.000130283	0.0216613	Down2	ST3GAL6	.	ST3GAL6	Promoter.Up	chr3	98501785	98502302
chr4:84482600-84482837	-1.01189	3.71254	0.00016073	0.024172	Down2	.	AGPAT9, FAM175A	AGPAT9	Intron	chr4	84482600	84482837
chr4:167261625-167261876	-1.01121	3.80188	7.87534e-05	0.017011	Down2	.	Y_RNA	Y_RNA	Dis5 (5' distal regions)	chr4	167261625	167261876
chr5:101384718-101384998	-1.01039	3.88516	9.13661e-05	0.018109	Down2	.	.	RP11-1152B5.1	Intergenic	chr5	101384718	101384998
chr8:87613825-87614151	-1.00827	4.51095	2.33719e-06	0.00316125	Down2	.	CNGB3, RP11-298P6.5	RP11-298P6.5	Intron	chr8	87613825	87614151
chr16:63662742-63663027	-1.00475	3.44443	0.000351945	0.0355621	Down2	.	RP11-368L12.1	RP11-368L12.1	Dis5 (5' distal regions)	chr16	63662742	63663027
chr4:107580534-107580924	-1.00396	3.45743	0.000551997	0.0446895	Down2	.	.	RP13-612N21.1	Intergenic	chr4	107580534	107580924
chr4:34502356-34502458	-3.34932	-0.923181	0.000925522	0.0561975	Down2NoFDR	.	.	AC093786.1	Intergenic	chr4	34502356	34502458
chr5:83387368-83387449	-3.24613	-0.557856	0.000791564	0.0526932	Down2NoFDR	.	EDIL3	EDIL3	Intron	chr5	83387368	83387449
chr6:57516093-57516174	-3.22401	-0.963349	0.00147119	0.0678113	Down2NoFDR	.	.	PRIM2	Dis3 (3' distal regions)	chr6	57516093	57516174
chr2:105090107-105090197	-3.09458	-0.435029	0.00128057	0.0641457	Down2NoFDR	.	AC068535.4	AC068535.4	Intron	chr2	105090107	105090197
chr3:100935662-100935743	-3.08515	-0.435029	0.00133819	0.0650403	Down2NoFDR	.	snoU13	snoU13	Dis3 (3' distal regions)	chr3	100935662	100935743
chr10:70388483-70388564	-3.07155	-0.618284	0.00172132	0.0716722	Down2NoFDR	.	RP11-119F7.3	RP11-119F7.3	Intron	chr10	70388483	70388564
chr1:181475816-181475897	-3.07155	-0.618284	0.00172132	0.0716722	Down2NoFDR	.	CACNA1E	CACNA1E	Intron	chr1	181475816	181475897
chr2:113866195-113866276	-3.07155	-0.618284	0.00177993	0.072727	Down2NoFDR	IL1RN	.	IL1RN	Promoter.Down	chr2	113866195	113866276
chr16:51384868-51384962	-3.04578	-0.624612	0.00226878	0.0815743	Down2NoFDR	.	RP11-437L7.1	RP11-437L7.1	Dis3 (3' distal regions)	chr16	51384868	51384962
chr8:92773918-92774025	-3.02755	-0.219119	0.000841912	0.0539608	Down2NoFDR	.	.	RP11-122C21.1	Intron	chr8	92773918	92774025
chr2:214066222-214066346	-3.01754	-0.219119	0.000917458	0.0558809	Down2NoFDR	.	IKZF2, RP11-105N14.1, RP11-105N14.3	RP11-105N14.3	Dis5 (5' distal regions)	chr2	214066222	214066346
chr3:169950395-169950476	-2.91614	-0.293696	0.00153907	0.0692317	Down2NoFDR	.	PRKCI, Y_RNA	PRKCI	Intron	chr3	169950395	169950476
chr10:38327483-38327578	-2.91361	-0.374384	0.00228091	0.0817674	Down2NoFDR	.	Y_RNA, ZNF33A	ZNF33A	Intron	chr10	38327483	38327578
chr4:154570732-154570873	-2.89892	-0.122617	0.00107351	0.0596156	Down2NoFDR	.	KIAA0922, RP11-153M7.1, RP11-153M7.3	RP11-153M7.1	Intron	chr4	154570732	154570873
chr17:25480075-25480156	-2.89692	-0.495457	0.0029897	0.0901818	Down2NoFDR	.	.	RP11-663N22.1	Intergenic	chr17	25480075	25480156
chr1:21606591-21606672	-2.85147	-0.293696	0.001873	0.0746468	Down2NoFDR	ECE1	.	ECE1	Promoter.Up	chr1	21606591	21606672
chr13:83013448-83013529	-2.84348	-0.293696	0.00190752	0.0751231	Down2NoFDR	.	.	RP11-464I4.1	Intergenic	chr13	83013448	83013529
chr3:173080427-173080508	-2.84348	-0.293696	0.00190752	0.0751231	Down2NoFDR	.	NLGN1	NLGN1	Dis5 (5' distal regions)	chr3	173080427	173080508
chr4:165431295-165431376	-2.83718	-0.699189	0.00475169	0.108679	Down2NoFDR	.	.	RP11-75A5.1	Intergenic	chr4	165431295	165431376
chr7:24795354-24795440	-2.83368	-0.122617	0.00128482	0.064211	Down2NoFDR	DFNA5	.	DFNA5	Promoter.Down	chr7	24795354	24795440
chr4:87274259-87274340	-2.82427	-0.495457	0.0034058	0.0948988	Down2NoFDR	MAPK10	.	MAPK10	Promoter.Down	chr4	87274259	87274340
chr5:96379884-96380000	-2.80235	-0.313956	0.00245263	0.0838381	Down2NoFDR	.	AC008865.1, CTD-2215E18.1, LNPEP	AC008865.1	Dis5 (5' distal regions)	chr5	96379884	96380000
chr4:158657387-158657468	-2.79965	-0.293696	0.00214968	0.0800339	Down2NoFDR	.	Y_RNA	Y_RNA	Dis3 (3' distal regions)	chr4	158657387	158657468
chr5:88598869-88599087	-2.78679	-0.536193	0.00491495	0.110431	Down2NoFDR	.	.	CTD-2232E5.2	Intron	chr5	88598869	88599087
chr6:73234063-73234204	-2.76677	0.171639	0.000892191	0.0550214	Down2NoFDR	RP11-135M8__A.1	.	RP11-135M8__A.1	Promoter.Down	chr6	73234063	73234204
chr6:97516255-97516336	-2.74675	-0.414552	0.00418478	0.102146	Down2NoFDR	.	KLHL32	KLHL32	Intron	chr6	97516255	97516336
chr5:162955660-162955741	-2.73545	-0.1307	0.00187985	0.0747082	Down2NoFDR	.	MAT2B, RP11-80G7.1	MAT2B	Dis5 (5' distal regions)	chr5	162955660	162955741
chr13:86471362-86471443	-2.73015	-0.354124	0.00344891	0.0956407	Down2NoFDR	.	.	SLITRK6	Intergenic	chr13	86471362	86471443
chr2:13196471-13196552	-2.72842	-0.170868	0.00225613	0.0813532	Down2NoFDR	.	AC064875.2	AC064875.2	Dis5 (5' distal regions)	chr2	13196471	13196552
chr9:124980940-124981039	-2.72592	0.026536	0.00140123	0.0665078	Down2NoFDR	.	AL162424.2, LHX6, MORN5, MRRF, RBM18	LHX6	Intron	chr9	124980940	124981039
chr11:16839001-16839096	-2.70821	-0.191128	0.00272286	0.0868749	Down2NoFDR	PLEKHA7	.	PLEKHA7	Promoter.Up	chr11	16839001	16839096
chr9:20048590-20048671	-2.70707	-0.354124	0.0037909	0.0988234	Down2NoFDR	.	.	RP11-378I6.2	Intergenic	chr9	20048590	20048671
chr6:56096123-56096209	-2.69529	-0.313956	0.00407149	0.101048	Down2NoFDR	.	COL21A1, RP11-323I14__A.1	COL21A1	Intron	chr6	56096123	56096209
chr14:38022924-38023005	-2.69238	0.0450412	0.00162884	0.0706371	Down2NoFDR	.	FOXA1, RP11-356O9.1, RP11-356O9.2, TTC6	RP11-356O9.2	TES (transcription end sites)	chr14	38022924	38023005
chr18:55583005-55583086	-2.68674	-0.74744	0.00794551	0.134541	Down2NoFDR	.	RP11-693L9.2	RP11-693L9.2	Dis3 (3' distal regions)	chr18	55583005	55583086
chr9:106582145-106582235	-2.66153	0.0403786	0.00149129	0.0682051	Down2NoFDR	.	.	RP11-82L2.1	Intergenic	chr9	106582145	106582235
chr12:19123672-19123753	-2.65525	-0.354124	0.00432403	0.103864	Down2NoFDR	.	.	RP11-282K24.1	Intergenic	chr12	19123672	19123753
chr12:24325416-24325497	-2.6459	-0.576361	0.00826479	0.136961	Down2NoFDR	.	.	RP11-778H2.1	Dis5 (5' distal regions)	chr12	24325416	24325497
chr15:92628906-92628987	-2.63449	-0.354124	0.00441072	0.104759	Down2NoFDR	.	SLCO3A1	SLCO3A1	Intron	chr15	92628906	92628987
chr3:7682547-7682628	-2.63284	-0.170868	0.00294279	0.0899133	Down2NoFDR	.	RP11-157E16.1	RP11-157E16.1	Intron	chr3	7682547	7682628
chr5:168213226-168213307	-2.62309	-0.354124	0.00454096	0.106242	Down2NoFDR	.	SLIT3, Y_RNA	Y_RNA	Intron	chr5	168213226	168213307
chr1:164655396-164655559	-2.61299	0.0147083	0.00203251	0.0774407	Down2NoFDR	.	PBX1, RP11-477H21.2	RP11-477H21.2	TES (transcription end sites)	chr1	164655396	164655559
chr2:146535555-146535636	-2.61142	-0.354124	0.00484142	0.109676	Down2NoFDR	.	.	AC062031.1	Dis3 (3' distal regions)	chr2	146535555	146535636
chr5:37490453-37490546	-2.60061	-0.191128	0.00384732	0.0993162	Down2NoFDR	.	RP11-648M2.2, WDR70	WDR70	Intron	chr5	37490453	37490546
chr2:55317991-55318072	-2.60001	-0.354124	0.00498356	0.111258	Down2NoFDR	.	AC093165.1, RTN4	AC093165.1	Intron	chr2	55317991	55318072
chr8:94916594-94916679	-2.58949	0.0106327	0.00189821	0.0751078	Down2NoFDR	.	PDP1	PDP1	Intron	chr8	94916594	94916679
chr4:20117039-20117120	-2.58786	-0.170868	0.00331921	0.0941402	Down2NoFDR	.	.	RP11-339D20.1	Intergenic	chr4	20117039	20117120
chr2:128975451-128975549	-2.58716	0.073032	0.00231337	0.0818702	Down2NoFDR	AC017079.4	.	AC017079.4	Promoter.Down	chr2	128975451	128975549
chr5:154094254-154094396	-2.57446	0.221879	0.00101877	0.0583884	Down2NoFDR	LARP1	.	LARP1	Promoter.Down	chr5	154094254	154094396
chr14:31963994-31964081	-2.56883	-0.0497956	0.00274349	0.0871225	Down2NoFDR	.	CTD-2213F21.1, DTD2, GPR33, NUBPL, RP11-176H8.1	NUBPL	Intron	chr14	31963994	31964081
chr12:32810651-32810803	-2.54155	0.379116	0.0007787	0.0524	Down2NoFDR	.	DNM1L, RP11-278C7.2, Y_RNA	DNM1L	Dis5 (5' distal regions)	chr12	32810651	32810803
chr20:58983191-58983296	-2.54032	0.181711	0.00198936	0.0768669	Down2NoFDR	.	.	RP5-1043L13.1	Intron	chr20	58983191	58983296
chr8:16689300-16689447	-2.53924	0.474379	0.000874245	0.0544589	Down2NoFDR	.	.	RP11-13N12.1	Intron	chr8	16689300	16689447
chr12:61075893-61076007	-2.53798	0.167869	0.0016146	0.0706009	Down2NoFDR	.	.	RP11-154D9.1	Intergenic	chr12	61075893	61076007
chr4:170122415-170122507	-2.53499	-0.191128	0.00436938	0.104401	Down2NoFDR	RP11-327O17.2	.	RP11-327O17.2	Promoter.Up	chr4	170122415	170122507
chr13:62781719-62781824	-2.51331	0.202188	0.00208375	0.0786728	Down2NoFDR	.	.	RP11-429G17.2	Dis5 (5' distal regions)	chr13	62781719	62781824
chr6:11211103-11211203	-2.50882	-0.110224	0.00455374	0.106348	Down2NoFDR	.	NEDD9, RP3-510L9.1	NEDD9	Intron	chr6	11211103	11211203
chr5:54141111-54141195	-2.50504	-0.191128	0.00496716	0.110955	Down2NoFDR	.	RP11-45H22.1, RP11-45H22.2	RP11-45H22.1	Intron	chr5	54141111	54141195
chr13:88716198-88716279	-2.50108	-0.231296	0.00554922	0.116196	Down2NoFDR	.	.	RP11-545P6.2	Intergenic	chr13	88716198	88716279
chr2:179882785-179882866	-2.50108	-0.231296	0.00554922	0.116196	Down2NoFDR	.	ACA59, CCDC141	ACA59	Intron	chr2	179882785	179882866
chr17:61897650-61897759	-2.49877	-0.237624	0.006682	0.125558	Down2NoFDR	FTSJ3	.	FTSJ3	Promoter.Down	chr17	61897650	61897759
chr6:148127137-148127218	-2.49573	-0.495457	0.0113628	0.155242	Down2NoFDR	.	.	RP11-307P5.2	Intron	chr6	148127137	148127218
chr8:111798718-111798822	-2.4936	0.53712	0.000848004	0.0540037	Down2NoFDR	.	KB-1299A7.1, KB-1299A7.2	KB-1299A7.2	Dis3 (3' distal regions)	chr8	111798718	111798822
chr9:25262451-25262568	-2.48431	0.449947	0.00106447	0.0596013	Down2NoFDR	.	.	AL157830.1	Intergenic	chr9	25262451	25262568
chr15:64179827-64179908	-2.48347	-0.231296	0.00599037	0.12019	Down2NoFDR	.	DAPK2, RP11-111E14.1	DAPK2	Dis5 (5' distal regions)	chr15	64179827	64179908
chr18:33241862-33241971	-2.48297	0.181711	0.0016998	0.0714446	Down2NoFDR	.	GALNT1	GALNT1	Intron	chr18	33241862	33241971
chr3:129653503-129653592	-2.4828	-0.0480405	0.00380195	0.0989263	Down2NoFDR	.	RP11-93K22.6, TMCC1, TRH	RP11-93K22.6	Dis5 (5' distal regions)	chr3	129653503	129653592
chr5:148345833-148345914	-2.478	-0.231296	0.00608558	0.120468	Down2NoFDR	.	RP11-44B19.1, SH3TC2	RP11-44B19.1	Intron	chr5	148345833	148345914
chr2:142142361-142142545	-2.47188	0.581661	0.000748219	0.0513093	Down2NoFDR	.	.	AC012353.1	Intron	chr2	142142361	142142545
chr19:743219-743374	-2.47078	0.167869	0.00200209	0.0769084	Down2NoFDR	.	AC006273.4, AC006273.5, AC006273.7, MISP, PALM, PRSS57	MISP	Intron	chr19	743219	743374
chr17:67219205-67219286	-2.47077	0.032864	0.00432588	0.103874	Down2NoFDR	ABCA10	.	ABCA10	Promoter.Up	chr17	67219205	67219286
chr1:108291321-108291402	-2.46769	-0.231296	0.00607034	0.120313	Down2NoFDR	VAV3	.	VAV3	Promoter.Down	chr1	108291321	108291402
chrX:125029406-125029487	-2.46746	-0.435029	0.0103858	0.149692	Down2NoFDR	.	.	RP11-13E5.2	Intergenic	chrX	125029406	125029487
chr3:149597813-149597894	-2.46251	-0.0295353	0.00424336	0.103068	Down2NoFDR	.	ANKUB1, RNF13	RNF13	Dis5 (5' distal regions)	chr3	149597813	149597894
chr5:97340385-97340466	-2.46086	-0.219119	0.00567071	0.117184	Down2NoFDR	.	AC008834.2	AC008834.2	Dis5 (5' distal regions)	chr5	97340385	97340466
chr1:90081609-90081690	-2.45611	-0.0295353	0.00341472	0.095062	Down2NoFDR	.	LRRC8B, LRRC8C, RP11-302M6.4, RP11-413E1.2, RP11-413E1.4, RP5-1007M22.2	RP11-413E1.4	Intron	chr1	90081609	90081690
chr3:148164186-148164281	-2.45555	0.510376	0.0018155	0.0734989	Down2NoFDR	.	.	RP11-501O2.5	Dis3 (3' distal regions)	chr3	148164186	148164281
chr1:119769621-119769702	-2.45405	0.0187158	0.00439537	0.104601	Down2NoFDR	.	RP11-418J17.2, snoU13	RP11-418J17.2	Intron	chr1	119769621	119769702
chrX:21709815-21709896	-2.45339	-0.0295353	0.00337266	0.0946714	Down2NoFDR	.	KLHL34	KLHL34	Dis5 (5' distal regions)	chrX	21709815	21709896
chr2:149431749-149431830	-2.45305	-0.231296	0.00624093	0.121852	Down2NoFDR	.	EPC2	EPC2	Intron	chr2	149431749	149431830
chr2:169402553-169402634	-2.45305	-0.231296	0.00624093	0.121852	Down2NoFDR	.	.	CERS6	Intron	chr2	169402553	169402634
chr16:60979283-60979408	-2.45027	0.385444	0.00166136	0.0710264	Down2NoFDR	.	RP11-90K18.1	RP11-90K18.1	Dis5 (5' distal regions)	chr16	60979283	60979408
chr10:85211993-85212099	-2.44825	0.141543	0.00231184	0.0818702	Down2NoFDR	.	AL356140.1	AL356140.1	Dis5 (5' distal regions)	chr10	85211993	85212099
chr20:52384254-52384335	-2.44632	-0.150392	0.00622608	0.121763	Down2NoFDR	.	.	ZNF217	Dis3 (3' distal regions)	chr20	52384254	52384335
chr5:126307240-126307321	-2.43546	0.344707	0.00134135	0.0650403	Down2NoFDR	.	.	MARCH3	Intron	chr5	126307240	126307321
chr4:125310921-125311002	-2.42299	-0.150392	0.00671702	0.125794	Down2NoFDR	.	RP11-93I21.2	RP11-93I21.2	Dis3 (3' distal regions)	chr4	125310921	125311002
chr2:182456544-182456625	-2.42271	-0.231296	0.00680406	0.126099	Down2NoFDR	.	.	CERKL	Intron	chr2	182456544	182456625
chr5:49885669-49885750	-2.42271	-0.231296	0.00680406	0.126099	Down2NoFDR	.	RP11-269M20.1, RP11-269M20.2	RP11-269M20.2	Dis5 (5' distal regions)	chr5	49885669	49885750
chr19:6522504-6522585	-2.41428	0.0811151	0.00350875	0.0959769	Down2NoFDR	.	CTD-2396E7.10, CTD-2396E7.7, CTD-2396E7.8, CTD-2396E7.9, DENND1C, TNFSF9, TUBB4A	TNFSF9	Dis5 (5' distal regions)	chr19	6522504	6522585
chr1:170879645-170879726	-2.41222	-0.435029	0.0118372	0.157688	Down2NoFDR	.	MROH9	MROH9	Dis5 (5' distal regions)	chr1	170879645	170879726
chr1:84679390-84679471	-2.41222	-0.435029	0.0118372	0.157688	Down2NoFDR	.	PRKACB, RP11-82H13.2	RP11-82H13.2	Intron	chr1	84679390	84679471
chr1:244238255-244238345	-2.41195	-0.0497956	0.00563543	0.116896	Down2NoFDR	.	RP11-278H7.3, RP11-278H7.4, ZBTB18	RP11-278H7.4	Intron	chr1	244238255	244238345
chr2:108151094-108151175	-2.41097	-0.231296	0.00700639	0.127614	Down2NoFDR	.	AC096669.2, AC096669.3	AC096669.3	Intron	chr2	108151094	108151175
chr12:77100006-77100162	-2.40837	0.599519	0.00103928	0.058942	Down2NoFDR	.	RP11-613M5.2, RP11-613M5.3	RP11-613M5.3	Dis5 (5' distal regions)	chr12	77100006	77100162
chr5:27826559-27826640	-2.40566	-0.0480405	0.00478929	0.109037	Down2NoFDR	.	.	AC010455.1	Intergenic	chr5	27826559	27826640
chr3:85526231-85526312	-2.40427	0.0187158	0.00491987	0.110465	Down2NoFDR	.	.	CADM2	Intron	chr3	85526231	85526312
chr2:187616605-187616692	-2.40339	0.13346	0.00289703	0.0891611	Down2NoFDR	.	.	AC017101.10	Intron	chr2	187616605	187616692
chr1:80029084-80029180	-2.40287	0.568699	0.00116612	0.0613489	Down2NoFDR	.	.	RP4-726F1.1	Dis3 (3' distal regions)	chr1	80029084	80029180
chr4:144999986-145000067	-2.40177	-0.150392	0.00711265	0.128303	Down2NoFDR	.	GYPA	GYPA	Intron	chr4	144999986	145000067
chr7:129007851-129007932	-2.39964	-0.231296	0.00745224	0.131005	Down2NoFDR	AHCYL2	.	AHCYL2	Promoter.Up	chr7	129007851	129007932
chr10:108575577-108575658	-2.39755	-0.0295353	0.0039958	0.100543	Down2NoFDR	.	.	SORCS1	Intron	chr10	108575577	108575658
chr11:85452231-85452345	-2.39702	0.290696	0.00230393	0.0818702	Down2NoFDR	.	SYTL2	SYTL2	Intron	chr11	85452231	85452345
chr3:99377986-99378116	-2.39556	0.320792	0.0019162	0.0752004	Down2NoFDR	.	AC055723.1, COL8A1	COL8A1	Intron	chr3	99377986	99378116
chr21:29158974-29159099	-2.39432	-0.110224	0.00605135	0.120255	Down2NoFDR	.	.	AP001607.1	Dis3 (3' distal regions)	chr21	29158974	29159099
chr8:37216851-37216932	-2.39424	0.612943	0.000818383	0.0534483	Down2NoFDR	.	RP11-527N22.1, RP11-527N22.2	RP11-527N22.1	Dis5 (5' distal regions)	chr8	37216851	37216932
chr3:173611812-173611924	-2.39087	0.13346	0.00401418	0.100579	Down2NoFDR	.	.	NLGN1	Intron	chr3	173611812	173611924
chr4:66804370-66804504	-2.38914	0.167869	0.00352874	0.0961596	Down2NoFDR	.	.	RP11-25H12.1	Intergenic	chr4	66804370	66804504
chr1:164312593-164312674	-2.38789	-0.231296	0.00767257	0.133167	Down2NoFDR	.	.	PBX1	Promoter.Down	chr1	164312593	164312674
chr6:141875445-141875526	-2.38789	-0.231296	0.00767257	0.133167	Down2NoFDR	.	.	RP11-63E9.1	Intergenic	chr6	141875445	141875526
chr10:30348472-30348601	-2.38333	0.323044	0.00222259	0.0810986	Down2NoFDR	KIAA1462	.	KIAA1462	Promoter.Up	chr10	30348472	30348601
chr2:192306663-192306808	-2.38199	-0.0497956	0.00638787	0.122995	Down2NoFDR	.	MYO1B	MYO1B	Dis3 (3' distal regions)	chr2	192306663	192306808
chr10:118561864-118561952	-2.38074	0.0126037	0.00582427	0.118583	Down2NoFDR	.	ENO4, RP11-539I5.1	ENO4	Intron	chr10	118561864	118561952
chr12:12990120-12990209	-2.38	0.073032	0.00407814	0.101048	Down2NoFDR	.	DDX47, RP11-392P7.1, RP11-59H1.1	RP11-59H1.1	Dis5 (5' distal regions)	chr12	12990120	12990209
chr2:192588925-192589006	-2.37856	0.032864	0.0047979	0.109132	Down2NoFDR	.	NABP1	NABP1	Dis3 (3' distal regions)	chr2	192588925	192589006
chr6:82112188-82112309	-2.37634	-0.110224	0.00665542	0.125268	Down2NoFDR	.	.	RP1-300G12.2	Intergenic	chr6	82112188	82112309
chr5:99734682-99734766	-2.37539	0.13346	0.00317279	0.0924269	Down2NoFDR	.	RP11-346J10.1	RP11-346J10.1	Dis5 (5' distal regions)	chr5	99734682	99734766
chr6:55918662-55918748	-2.37315	0.137536	0.00344171	0.095576	Down2NoFDR	.	COL21A1	COL21A1	Dis3 (3' distal regions)	chr6	55918662	55918748
chr3:158903618-158903747	-2.37287	-0.0497956	0.00519999	0.113537	Down2NoFDR	.	.	IQCJ-SCHIP1	Intron	chr3	158903618	158903747
chr20:6727683-6727773	-2.37058	0.262616	0.00219964	0.0807704	Down2NoFDR	.	BMP2, RP5-859D4.3	RP5-859D4.3	Dis5 (5' distal regions)	chr20	6727683	6727773
chr4:44004414-44004531	-2.36717	0.568699	0.00134127	0.0650403	Down2NoFDR	.	RP11-328N19.1, RP11-663P9.1	RP11-328N19.1	Dis5 (5' distal regions)	chr4	44004414	44004531
chr4:37806849-37806948	-2.36647	0.222448	0.00287777	0.0888178	Down2NoFDR	.	PGM2, RP11-9D8.1	RP11-9D8.1	Dis5 (5' distal regions)	chr4	37806849	37806948
chrX:19867724-19867819	-2.36453	-0.0683008	0.00609686	0.1206	Down2NoFDR	.	SH3KBP1	SH3KBP1	Intron	chrX	19867724	19867819
chr1:186807966-186808107	-2.36267	0.520448	0.00083789	0.0538578	Down2NoFDR	.	PLA2G4A	PLA2G4A	Intron	chr1	186807966	186808107
chr2:104977054-104977138	-2.36255	0.0126037	0.00617348	0.12135	Down2NoFDR	.	.	AC068535.3	Dis3 (3' distal regions)	chr2	104977054	104977138
chr18:39363105-39363188	-2.35954	0.189795	0.00400554	0.100543	Down2NoFDR	.	RP11-188I24.1	RP11-188I24.1	Dis5 (5' distal regions)	chr18	39363105	39363188
chr2:74481180-74481336	-2.35599	-0.150392	0.00798086	0.134848	Down2NoFDR	.	MTHFD2, SLC4A5	SLC4A5	Intron	chr2	74481180	74481336
chr3:82120970-82121051	-2.34981	-0.312201	0.0120176	0.158357	Down2NoFDR	.	.	RP11-260O18.1	Intron	chr3	82120970	82121051
chr1:78985726-78985888	-2.34748	0.309202	0.00287215	0.0888178	Down2NoFDR	.	PTGFR	PTGFR	Intron	chr1	78985726	78985888
chr2:4839292-4839373	-2.34648	-0.0899636	0.00632816	0.122488	Down2NoFDR	.	.	AC022311.1	Dis3 (3' distal regions)	chr2	4839292	4839373
chr6:64387277-64387358	-2.34648	-0.0899636	0.00632816	0.122488	Down2NoFDR	.	PHF3	PHF3	Intron	chr6	64387277	64387358
chr2:17610488-17610592	-2.34426	-0.0497956	0.00667248	0.125499	Down2NoFDR	.	.	RAD51AP2	Dis3 (3' distal regions)	chr2	17610488	17610592
chr9:31153615-31153696	-2.34328	0.0932923	0.00413841	0.101583	Down2NoFDR	.	RP11-572H4.1	RP11-572H4.1	Dis3 (3' distal regions)	chr9	31153615	31153696
chr5:162900767-162900917	-2.3355	0.885774	0.00114964	0.0610928	Down2NoFDR	.	AC112205.1, CCNG1, HMMR, MAT2B, NUDCD2, RP11-541P9.3, RP11-80G7.1	HMMR	Intron	chr5	162900767	162900917
chr8:94166680-94166767	-2.33409	0.323044	0.00343931	0.0955432	Down2NoFDR	.	.	RP11-388K12.1	Intron	chr8	94166680	94166767
chr13:22010156-22010237	-2.33365	-0.150392	0.0081126	0.135876	Down2NoFDR	.	ZDHHC20	ZDHHC20	Intron	chr13	22010156	22010237
chr4:89140335-89140457	-2.33289	0.718621	0.000952125	0.056975	Down2NoFDR	.	ABCG2, RP11-147K6.2	RP11-147K6.2	Intron	chr4	89140335	89140457
chr14:54410565-54410646	-2.32986	-0.0295353	0.00624066	0.121852	Down2NoFDR	.	AL138479.3, ATP5C1P1, BMP4	BMP4	Dis5 (5' distal regions)	chr14	54410565	54410646
chr3:88087760-88087941	-2.32882	0.500756	0.00187439	0.0746468	Down2NoFDR	.	CGGBP1, HTR1F, RP11-159G9.5	CGGBP1	Dis5 (5' distal regions)	chr3	88087760	88087941
chr5:44456101-44456184	-2.3287	0.264371	0.00296385	0.090052	Down2NoFDR	.	.	RP11-473L15.3	Dis3 (3' distal regions)	chr5	44456101	44456184
chr13:42151713-42151833	-2.328	0.0126037	0.00638078	0.122995	Down2NoFDR	.	.	RGCC	Intron	chr13	42151713	42151833
chr11:36867071-36867152	-2.32341	-0.0899636	0.00695657	0.127371	Down2NoFDR	.	.	CTD-2119L1.1	Intergenic	chr11	36867071	36867152
chr2:115212122-115212203	-2.32146	-0.108469	0.00799016	0.134848	Down2NoFDR	.	DPP10	DPP10	Intron	chr2	115212122	115212203
chr3:133286023-133286120	-2.31734	-0.0497956	0.00769331	0.13323	Down2NoFDR	.	CDV3, RP11-91K8.2, RP11-91K8.5, TOPBP1	CDV3	Dis5 (5' distal regions)	chr3	133286023	133286120
chr8:56918059-56918181	-2.31545	0.282876	0.00433063	0.103895	Down2NoFDR	.	RP11-446E9.1, RP11-446E9.2	RP11-446E9.2	Intron	chr8	56918059	56918181
chr6:92283788-92283869	-2.31244	-0.150392	0.00858397	0.139164	Down2NoFDR	.	.	RP3-433F14.4	Intergenic	chr6	92283788	92283869
chr10:21388302-21388530	-2.30959	0.666275	0.00149159	0.0682051	Down2NoFDR	.	C10orf113, NEBL	NEBL	Intron	chr10	21388302	21388530
chr3:96797543-96797766	-2.30931	0.551268	0.00189193	0.0750363	Down2NoFDR	.	.	EPHA6	Intron	chr3	96797543	96797766
chr3:21201092-21201173	-2.30821	-0.108469	0.00823147	0.136755	Down2NoFDR	.	AC104441.1	AC104441.1	Intron	chr3	21201092	21201173
chr11:24262247-24262328	-2.30498	-0.150392	0.00917769	0.142353	Down2NoFDR	.	RP11-2F20.1	RP11-2F20.1	Intron	chr11	24262247	24262328
chrX:121460758-121460888	-2.30366	0.561185	0.00324442	0.0933694	Down2NoFDR	.	.	RP11-417D4.1	Intergenic	chrX	121460758	121460888
chr4:127504824-127504912	-2.30283	0.304539	0.00247969	0.0841399	Down2NoFDR	.	.	Y_RNA	Dis3 (3' distal regions)	chr4	127504824	127504912
chr8:58123403-58123493	-2.30089	-0.0497956	0.00764609	0.132961	Down2NoFDR	.	RP11-513O17.1, RP11-513O17.2	RP11-513O17.2	Intron	chr8	58123403	58123493
chr14:60349825-60349926	-2.30003	0.385444	0.00255515	0.0853348	Down2NoFDR	.	LRRC9, RP11-62H20.1, RTN1	RTN1	Dis5 (5' distal regions)	chr14	60349825	60349926
chr7:50792961-50793042	-2.29834	-0.312201	0.0141399	0.168721	Down2NoFDR	GRB10	.	GRB10	Promoter.Down	chr7	50792961	50793042
chr2:139465078-139465183	-2.29734	0.260363	0.00417889	0.102079	Down2NoFDR	.	.	NXPH2	Intron	chr2	139465078	139465183
chr5:146441809-146441973	-2.29724	0.550544	0.00169274	0.0714306	Down2NoFDR	.	PPP2R2B	PPP2R2B	Intron	chr5	146441809	146441973
chr4:99670521-99670678	-2.29525	0.46002	0.00276647	0.0876886	Down2NoFDR	.	RP11-1299A16.1	RP11-1299A16.1	Dis5 (5' distal regions)	chr4	99670521	99670678
chr1:61389579-61389664	-2.29369	0.0470121	0.00664827	0.125228	Down2NoFDR	.	RP4-668G5.1	RP4-668G5.1	Dis3 (3' distal regions)	chr1	61389579	61389664
chr6:47102275-47102399	-2.29251	0.0126037	0.0071342	0.128468	Down2NoFDR	.	.	GPR110	Intergenic	chr6	47102275	47102399
chr1:213090140-213090268	-2.28687	0.32712	0.00388022	0.0996025	Down2NoFDR	.	FLVCR1, VASH2	FLVCR1	Promoter.Down	chr1	213090140	213090268
chr21:17153935-17154016	-2.28601	-0.279548	0.0115635	0.156194	Down2NoFDR	.	USP25	USP25	Intron	chr21	17153935	17154016
chr2:198971515-198971596	-2.28513	-0.108469	0.00900948	0.141828	Down2NoFDR	.	PLCL1	PLCL1	Intron	chr2	198971515	198971596
chr7:51006848-51006929	-2.28513	-0.108469	0.00900948	0.141828	Down2NoFDR	.	.	RP4-724E13.2	Intron	chr7	51006848	51006929
chr14:51288641-51288732	-2.28234	0.754276	0.00123995	0.063247	Down2NoFDR	NIN, RP11-286O18.1	.	NIN	Promoter.Up	chr14	51288641	51288732
chr6:130217052-130217133	-2.28227	-0.150392	0.00940386	0.144069	Down2NoFDR	.	TMEM244	TMEM244	Dis5 (5' distal regions)	chr6	130217052	130217133
chr4:141281379-141281513	-2.27867	0.48604	0.00203443	0.0774763	Down2NoFDR	.	RP11-425I13.1, RP11-425I13.2, RP11-425I13.3, SCOC	RP11-425I13.1	Intron	chr4	141281379	141281513
chr4:183435180-183435261	-2.27307	-0.279548	0.012115	0.158774	Down2NoFDR	.	.	TENM3	Intron	chr4	183435180	183435261
chr7:143626721-143626802	-2.27217	-0.312201	0.0145186	0.170609	Down2NoFDR	.	FAM115A, OR2F1, OR2F2, RP4-669B10.3	OR2F2	Dis5 (5' distal regions)	chr7	143626721	143626802
chr4:66657968-66658049	-2.27029	-0.150392	0.00968306	0.145413	Down2NoFDR	.	.	RP11-51P8.1	Dis3 (3' distal regions)	chr4	66657968	66658049
chr1:225039322-225039427	-2.2691	0.214365	0.00398355	0.100392	Down2NoFDR	.	DNAH14	DNAH14	Dis5 (5' distal regions)	chr1	225039322	225039427
chr3:72599223-72599314	-2.26848	0.48604	0.00141031	0.0665078	Down2NoFDR	RP11-654C22.2	.	RP11-654C22.2	Promoter.Down	chr3	72599223	72599314
chr2:210757577-210757697	-2.26844	0.304539	0.00281791	0.0882883	Down2NoFDR	.	UNC80	UNC80	Intron	chr2	210757577	210757697
chr3:106680709-106680790	-2.26788	-0.0899636	0.00798772	0.134848	Down2NoFDR	.	.	RP11-52L11.4	Intron	chr3	106680709	106680790
chr6:136259869-136259950	-2.26788	-0.0899636	0.00798772	0.134848	Down2NoFDR	.	AL512290.1	AL512290.1	Intron	chr6	136259869	136259950
chr3:100618435-100618516	-2.26485	-0.0899636	0.00994121	0.147329	Down2NoFDR	.	ABI3BP, RP11-301G23.1	RP11-301G23.1	Intron	chr3	100618435	100618516
chr10:100227737-100227818	-2.2636	-0.0275644	0.00918498	0.142409	Down2NoFDR	.	HPS1	HPS1	Intron	chr10	100227737	100227818
chr3:172987753-172987914	-2.2621	0.665707	0.00131668	0.064842	Down2NoFDR	.	.	RP11-324C10.1	Intron	chr3	172987753	172987914
chr4:142956978-142957097	-2.26173	0.153936	0.00559906	0.116759	Down2NoFDR	.	.	INPP4B	Intron	chr4	142956978	142957097
chr3:22755505-22755711	-2.26032	0.639531	0.00206511	0.0782648	Down2NoFDR	.	.	RP11-1037D22.1	Dis5 (5' distal regions)	chr3	22755505	22755711
chr11:60756948-60757029	-2.25814	0.0932923	0.00527447	0.114138	Down2NoFDR	.	CD6, SLC15A3	CD6	Intron	chr11	60756948	60757029
chr1:210163005-210163152	-2.25645	0.601353	0.00109729	0.0601133	Down2NoFDR	.	SYT14	SYT14	Intron	chr1	210163005	210163152
chr6:10185413-10185528	-2.25271	0.385444	0.00279309	0.0879283	Down2NoFDR	.	OFCC1, RP11-339A7.1	OFCC1	Intron	chr6	10185413	10185528
chr4:105656512-105656659	-2.25125	0.48028	0.00157199	0.0697133	Down2NoFDR	.	.	RP11-395M19.1	Intron	chr4	105656512	105656659
chr10:11147524-11147605	-2.24875	-0.888773	0.0328253	0.239893	Down2NoFDR	.	.	CELF2	Promoter.Up	chr10	11147524	11147605
chr9:67273488-67273595	-2.24825	0.841448	0.00096922	0.0571694	Down2NoFDR	.	RP11-236F9.2	RP11-236F9.2	Exon	chr9	67273488	67273595
chr4:93084687-93084768	-2.24662	0.032864	0.00710501	0.128244	Down2NoFDR	.	RP11-562F9.1	RP11-562F9.1	Dis3 (3' distal regions)	chr4	93084687	93084768
chr18:1218401-1218589	-2.24578	0.597207	0.00184848	0.0742269	Down2NoFDR	.	.	RP11-78F17.3	Dis5 (5' distal regions)	chr18	1218401	1218589
chr3:178490658-178490776	-2.24407	0.482601	0.00286058	0.0888178	Down2NoFDR	.	KCNMB2, RP11-385J1.2	RP11-385J1.2	Intron	chr3	178490658	178490776
chr7:136032158-136032306	-2.23948	0.849113	0.00141154	0.0665078	Down2NoFDR	.	.	AC009784.3	Intron	chr7	136032158	136032306
chr6:78299130-78299268	-2.23916	0.385444	0.00396291	0.10033	Down2NoFDR	.	.	MEI4	Intergenic	chr6	78299130	78299268
chr4:74177357-74177438	-2.23822	0.0932923	0.00714195	0.128468	Down2NoFDR	.	RP11-580P21.1	RP11-580P21.1	Intron	chr4	74177357	74177438
chr9:126431778-126431859	-2.23644	-0.685041	0.027297	0.221176	Down2NoFDR	.	DENND1A	DENND1A	Intron	chr9	126431778	126431859
chr5:36374041-36374122	-2.23503	-0.231296	0.0152604	0.174515	Down2NoFDR	.	.	RANBP3L	Intergenic	chr5	36374041	36374122
chrX:99899118-99899199	-2.23433	0.0588838	0.0082284	0.136733	Down2NoFDR	SRPX2	.	SRPX2	Promoter.Up	chrX	99899118	99899199
chr5:3375848-3375975	-2.23239	-0.0899636	0.00843734	0.138167	Down2NoFDR	.	.	RP11-121L11.3	Dis3 (3' distal regions)	chr5	3375848	3375975
chr2:145132040-145132148	-2.23145	0.568699	0.00193418	0.075636	Down2NoFDR	.	GTDC1, ZEB2	ZEB2	Intron	chr2	145132040	145132148
chr20:7905420-7905531	-2.2307	-0.149205	0.0137667	0.167181	Down2NoFDR	.	HAO1	HAO1	Intron	chr20	7905420	7905531
chr11:6199721-6199802	-2.22752	0.345275	0.00384691	0.0993162	Down2NoFDR	.	C11orf42, FAM160A2, OR52B2, OR52W1, RP11-290F24.3, RP11-290F24.6	RP11-290F24.3	Intron	chr11	6199721	6199802
chr12:46797134-46797257	-2.22595	0.740852	0.00170829	0.0714722	Down2NoFDR	.	RP11-474P2.2, RP11-474P2.4, RP11-96H19.1, SLC38A2	RP11-474P2.4	Promoter.Up	chr12	46797134	46797257
chr1:170878355-170878436	-2.22327	-0.0899636	0.0108933	0.152833	Down2NoFDR	.	MROH9	MROH9	Dis5 (5' distal regions)	chr1	170878355	170878436
chr9:104473755-104473849	-2.22059	0.214365	0.00482686	0.109505	Down2NoFDR	.	GRIN3A	GRIN3A	Intron	chr9	104473755	104473849
chr7:19703945-19704026	-2.21987	0.0932923	0.00572394	0.117859	Down2NoFDR	.	TWISTNB	TWISTNB	Dis3 (3' distal regions)	chr7	19703945	19704026
chr4:166468653-166468734	-2.21868	-0.312201	0.0163997	0.180179	Down2NoFDR	.	RP11-443J23.1	RP11-443J23.1	Exon	chr4	166468653	166468734
chr5:18527265-18527368	-2.21701	0.073032	0.00678056	0.126099	Down2NoFDR	.	.	CTD-2023M8.1	Dis5 (5' distal regions)	chr5	18527265	18527368
chr1:196328895-196329015	-2.21527	0.445872	0.00306734	0.091001	Down2NoFDR	.	.	KCNT2	Intron	chr1	196328895	196329015
chr13:77520629-77520788	-2.21249	0.761328	0.00171591	0.0716026	Down2NoFDR	IRG1	.	IRG1	Promoter.Up	chr13	77520629	77520788
chr5:109554895-109554976	-2.20996	0.141543	0.00775523	0.133575	Down2NoFDR	.	.	TMEM232	Intergenic	chr5	109554895	109554976
chr8:124294894-124294975	-2.20932	-0.0899636	0.00926107	0.142964	Down2NoFDR	.	C8orf76, RP11-468O2.1, ZHX1, ZHX1-C8ORF76, snoU13	RP11-468O2.1	Dis5 (5' distal regions)	chr8	124294894	124294975
chr4:169425280-169425423	-2.20688	0.766872	0.00140663	0.0665078	Down2NoFDR	.	DDX60L, PALLD	PALLD	Intron	chr4	169425280	169425423
chr9:115297526-115297625	-2.20549	0.0126037	0.0089775	0.141828	Down2NoFDR	.	KIAA1958, RP11-576C12.1	RP11-576C12.1	Intron	chr9	115297526	115297625
chr8:79378745-79378928	-2.20332	-0.0275644	0.010503	0.150577	Down2NoFDR	.	PKIA	PKIA	Intron	chr8	79378745	79378928
chr5:94084092-94084173	-2.20141	0.419852	0.00454348	0.106242	Down2NoFDR	.	CTC-484P3.3, MCTP1	MCTP1	Intron	chr5	94084092	94084173
chr2:211361324-211361405	-2.20087	0.141543	0.0079896	0.134848	Down2NoFDR	.	AC007970.1, CPS1, LANCL1	CPS1	Intron	chr2	211361324	211361405
chr12:59232405-59232494	-2.20004	0.262616	0.00665334	0.125259	Down2NoFDR	.	LRIG3, RP11-362K2.2	LRIG3	Dis3 (3' distal regions)	chr12	59232405	59232494
chr13:93563082-93563163	-2.19971	-0.108469	0.0112338	0.154476	Down2NoFDR	.	.	GPC6	Dis3 (3' distal regions)	chr13	93563082	93563163
chr6:47041184-47041265	-2.19954	-0.0275644	0.0106231	0.151277	Down2NoFDR	.	GPR110	GPR110	Dis5 (5' distal regions)	chr6	47041184	47041265
chr5:52220436-52220517	-2.19716	-0.0899636	0.0116932	0.156953	Down2NoFDR	.	CTD-2207L17.1, CTD-2207L17.2, ITGA1	ITGA1	Intron	chr5	52220436	52220517
chr4:34048375-34048488	-2.1942	0.248773	0.00616088	0.121231	Down2NoFDR	.	RP11-79E3.3	RP11-79E3.3	Dis5 (5' distal regions)	chr4	34048375	34048488
chr13:37260191-37260340	-2.18892	0.643276	0.0012284	0.0629857	Down2NoFDR	.	AL136160.1, SERTM1	SERTM1	Intron	chr13	37260191	37260340
chr11:37733938-37734019	-2.18862	0.0533401	0.0106021	0.151115	Down2NoFDR	.	.	RP11-159D8.1	Dis5 (5' distal regions)	chr11	37733938	37734019
chr6:134758316-134758398	-2.18743	0.274793	0.00516367	0.113147	Down2NoFDR	.	RP11-557H15.3	RP11-557H15.3	Promoter.Up	chr6	134758316	134758398
chr4:22282390-22282582	-2.1859	0.684012	0.00181935	0.0735113	Down2NoFDR	.	.	snoU13	Intron	chr4	22282390	22282582
chr6:128416596-128416688	-2.18578	0.466348	0.00346653	0.0956836	Down2NoFDR	.	PTPRK	PTPRK	Intron	chr6	128416596	128416688
chr18:61662177-61662321	-2.18336	0.744441	0.00175621	0.0722951	Down2NoFDR	.	HMSD, SERPINB8	SERPINB8	Intron	chr18	61662177	61662321
chr5:91826788-91826874	-2.18128	-0.0683008	0.0143678	0.169675	Down2NoFDR	.	.	RP11-133F8.2	Intron	chr5	91826788	91826874
chr17:66809429-66809596	-2.17972	0.716666	0.00253654	0.0851111	Down2NoFDR	.	RP11-118B18.2	RP11-118B18.2	Dis5 (5' distal regions)	chr17	66809429	66809596
chr18:27037505-27037652	-2.17705	0.635761	0.00184365	0.0741823	Down2NoFDR	.	AC091321.1	AC091321.1	Dis5 (5' distal regions)	chr18	27037505	27037652
chr10:66883510-66883627	-2.17378	0.427367	0.00336504	0.0946714	Down2NoFDR	.	.	RP11-252C24.2	Promoter.Down	chr10	66883510	66883627
chr3:75229757-75229890	-2.16924	0.629344	0.00258876	0.0856913	Down2NoFDR	.	.	RP11-803B1.2	Dis5 (5' distal regions)	chr3	75229757	75229890
chr7:122760421-122760531	-2.16802	0.445872	0.00254502	0.0851302	Down2NoFDR	.	RP11-61D3.1	RP11-61D3.1	Intron	chr7	122760421	122760531
chr7:95533513-95533594	-2.16779	0.032864	0.00953561	0.144666	Down2NoFDR	.	.	DYNC1I1	Intron	chr7	95533513	95533594
chr10:69962863-69962963	-2.16671	0.337192	0.00495925	0.110936	Down2NoFDR	.	ATOH7, RP11-153K11.3	ATOH7	Intron	chr10	69962863	69962963
chr6:129767579-129767665	-2.15606	0.334634	0.00646123	0.123695	Down2NoFDR	.	LAMA2, RP1-69D17.3	RP1-69D17.3	Intron	chr6	129767579	129767665
chr15:56210237-56210318	-2.15527	0.032864	0.0122014	0.15916	Down2NoFDR	NEDD4	.	NEDD4	Promoter.Up	chr15	56210237	56210318
chr4:147011438-147011523	-2.15519	0.188345	0.00689561	0.126867	Down2NoFDR	.	RP11-203B7.1, RP11-203B7.2, RP11-6L6.3	RP11-203B7.1	Intron	chr4	147011438	147011523
chr6:127508198-127508285	-2.1547	0.445872	0.00382024	0.0990697	Down2NoFDR	.	.	RSPO3	Intron	chr6	127508198	127508285
chr3:98023979-98024060	-2.14862	-0.312201	0.0201962	0.195395	Down2NoFDR	.	OR5H2, OR5H6, OR5H8P, OR5K4	OR5H8P	Intron	chr3	98023979	98024060
chr10:116404334-116404433	-2.14679	0.302784	0.00779077	0.133793	Down2NoFDR	.	ABLIM1, snoU13	snoU13	Intron	chr10	116404334	116404433
chr5:115755178-115755278	-2.1458	0.153936	0.00848621	0.138437	Down2NoFDR	.	AC010296.1, CTB-118N6.3, SEMA6A	AC010296.1	Dis5 (5' distal regions)	chr5	115755178	115755278
chr13:30747351-30747434	-2.14546	0.385444	0.0038421	0.0992975	Down2NoFDR	.	KATNAL1	KATNAL1	Dis5 (5' distal regions)	chr13	30747351	30747434
chr3:102119839-102119920	-2.14541	-0.0275644	0.0125817	0.161058	Down2NoFDR	.	ZPLD1	ZPLD1	Intron	chr3	102119839	102119920
chrX:138580132-138580226	-2.14461	0.282876	0.00528382	0.11423	Down2NoFDR	.	F9	F9	Dis5 (5' distal regions)	chrX	138580132	138580226
chr4:153106502-153106583	-2.14279	0.774536	0.00167433	0.0711633	Down2NoFDR	.	RP11-18H21.2, RP11-18H21.3	RP11-18H21.2	Dis5 (5' distal regions)	chr4	153106502	153106583
chr4:188368238-188368319	-2.14231	-0.543708	0.0295843	0.229314	Down2NoFDR	.	RP11-91J3.1, RP11-91J3.3	RP11-91J3.1	Dis5 (5' distal regions)	chr4	188368238	188368319
chr10:19780236-19780331	-2.14154	0.337192	0.00690723	0.126867	Down2NoFDR	RP11-265G8.3	.	RP11-265G8.3	Promoter.Up	chr10	19780236	19780331
chr3:109842310-109842391	-2.13979	0.032864	0.0103481	0.149656	Down2NoFDR	.	.	RP11-696F10.1	Intergenic	chr3	109842310	109842391
chr1:59176443-59176552	-2.13974	0.452505	0.0042724	0.103224	Down2NoFDR	.	MYSM1, Y_RNA	MYSM1	Dis5 (5' distal regions)	chr1	59176443	59176552
chr14:61817571-61817652	-2.13687	-0.312201	0.0207365	0.197471	Down2NoFDR	.	PRKCH, RP11-902B17.1	PRKCH	Dis5 (5' distal regions)	chr14	61817571	61817652
chr3:153850933-153851104	-2.13635	0.536779	0.00467044	0.107775	Down2NoFDR	.	ARHGEF26	ARHGEF26	Intron	chr3	153850933	153851104
chr18:72626777-72626864	-2.13512	0.256288	0.00541253	0.115196	Down2NoFDR	.	ZNF407	ZNF407	Intron	chr18	72626777	72626864
chr3:63925682-63925763	-2.13402	0.0811151	0.0125974	0.161058	Down2NoFDR	.	ATXN7	ATXN7	Intron	chr3	63925682	63925763
chr7:55661601-55661682	-2.13351	0.032864	0.00999782	0.147514	Down2NoFDR	RP11-310H4.2, RP11-310H4.3	.	RP11-310H4.3	Promoter.Down	chr7	55661601	55661682
chr8:34137429-34137518	-2.13182	0.337192	0.0052569	0.114118	Down2NoFDR	.	RP1-84O15.1, RP11-431M3.2	RP11-431M3.2	Intron	chr8	34137429	34137518
chr7:63784745-63784936	-2.13153	0.788535	0.00175266	0.0722523	Down2NoFDR	.	ZNF736	ZNF736	Intron	chr7	63784745	63784936
chr3:172333877-172333986	-2.1295	0.379116	0.00514827	0.113006	Down2NoFDR	.	NCEH1, RP11-408H1.3	NCEH1	Dis5 (5' distal regions)	chr3	172333877	172333986
chr13:33123059-33123172	-2.12829	0.230268	0.00692024	0.126867	Down2NoFDR	.	N4BP2L2, PDS5B	N4BP2L2	Dis5 (5' distal regions)	chr13	33123059	33123172
chr20:17920155-17920274	-2.12598	0.911512	0.000734952	0.0508793	Down2NoFDR	.	MGME1, SNX5	SNX5	TES (transcription end sites)	chr20	17920155	17920274
chr11:104023823-104023931	-2.1202	0.663752	0.00235604	0.0825323	Down2NoFDR	.	PDGFD	PDGFD	Intron	chr11	104023823	104023931
chr6:124211354-124211435	-2.11997	0.21612	0.00700288	0.127614	Down2NoFDR	.	.	RP11-374A22.1	Intron	chr6	124211354	124211435
chr4:27280357-27280482	-2.11962	0.651709	0.00291325	0.0894148	Down2NoFDR	.	RP11-415C15.3	RP11-415C15.3	Intron	chr4	27280357	27280482
chr3:182139109-182139232	-2.11713	0.311173	0.00702652	0.127748	Down2NoFDR	.	RP11-139K4.4	RP11-139K4.4	Dis3 (3' distal regions)	chr3	182139109	182139232
chr14:81918951-81919032	-2.11516	0.032864	0.013095	0.163923	Down2NoFDR	.	RP11-299L17.3, RP11-299L17.4, SEL1L, STON2	RP11-299L17.3	Dis5 (5' distal regions)	chr14	81918951	81919032
chr7:127324346-127324498	-2.11325	0.784609	0.0025728	0.0855522	Down2NoFDR	SND1	.	SND1	Promoter.Up	chr7	127324346	127324498
chr5:51739225-51739333	-2.11281	0.651709	0.00208563	0.0786728	Down2NoFDR	.	.	CTD-2141G3.1	Intergenic	chr5	51739225	51739333
chr2:177093384-177093465	-2.11212	-0.170868	0.0173736	0.184146	Down2NoFDR	.	AC016739.2, HOXD-AS1, HOXD1, MTX2	AC016739.2	Dis5 (5' distal regions)	chr2	177093384	177093465
chr8:73633348-73633436	-2.11101	0.0771075	0.0149137	0.172839	Down2NoFDR	.	RP11-313C15.1	RP11-313C15.1	Intron	chr8	73633348	73633436
chr21:16084521-16084602	-2.11051	0.21612	0.00705855	0.128006	Down2NoFDR	.	AF127936.3, POLR2CP	AF127936.3	Dis5 (5' distal regions)	chr21	16084521	16084602
chr2:64958245-64958326	-2.11044	0.032864	0.0109667	0.153019	Down2NoFDR	.	SERTAD2	SERTAD2	Intron	chr2	64958245	64958326
chr3:101426402-101426483	-2.11044	0.032864	0.0109667	0.153019	Down2NoFDR	.	CEP97, RPL24, Y_RNA, ZBTB11	CEP97	Dis5 (5' distal regions)	chr3	101426402	101426483
chr12:42575143-42575275	-2.10939	0.230268	0.00728049	0.129625	Down2NoFDR	.	GXYLT1, YAF2	YAF2	Intron	chr12	42575143	42575275
chr7:53167913-53168021	-2.10706	0.740852	0.0016023	0.0703811	Down2NoFDR	.	.	POM121L12	Intergenic	chr7	53167913	53168021
chr11:95325826-95325907	-2.10636	0.0811151	0.0135694	0.166227	Down2NoFDR	.	.	RP11-644L4.1	Intergenic	chr11	95325826	95325907
chr3:37544300-37544381	-2.10443	0.19586	0.0112391	0.154496	Down2NoFDR	.	.	ITGA9	Intron	chr3	37544300	37544381
chr1:185344843-185344973	-2.0999	0.371601	0.00518771	0.11349	Down2NoFDR	.	GS1-279B7.1	GS1-279B7.1	Dis5 (5' distal regions)	chr1	185344843	185344973
chr18:67274380-67274512	-2.09944	0.740852	0.00151588	0.0689336	Down2NoFDR	.	DOK6, RP11-465I4.2	RP11-465I4.2	Intron	chr18	67274380	67274512
chr1:172723892-172724014	-2.09642	0.500756	0.00373819	0.0984098	Down2NoFDR	.	RP1-15D23.2	RP1-15D23.2	TES (transcription end sites)	chr1	172723892	172724014
chr3:109606998-109607109	-2.09609	0.643276	0.00257065	0.0855522	Down2NoFDR	.	RP11-457K10.2	RP11-457K10.2	Dis3 (3' distal regions)	chr3	109606998	109607109
chr5:120254842-120254952	-2.09459	0.153936	0.00917423	0.142353	Down2NoFDR	.	.	CTD-2334D19.1	Intergenic	chr5	120254842	120254952
chr7:86890423-86890504	-2.09298	0.032864	0.0111872	0.154106	Down2NoFDR	.	TMEM243, Y_RNA	TMEM243	Dis5 (5' distal regions)	chr7	86890423	86890504
chr21:22111895-22112018	-2.09256	0.796199	0.00185633	0.0743346	Down2NoFDR	.	.	NCAM2	Dis3 (3' distal regions)	chr21	22111895	22112018
chr2:151329094-151329233	-2.09046	0.113768	0.0136082	0.166324	Down2NoFDR	RND3	.	RND3	Promoter.Up	chr2	151329094	151329233
chr1:61444773-61444854	-2.08865	0.0450412	0.0132169	0.164695	Down2NoFDR	.	RP4-668G5.1	RP4-668G5.1	Dis5 (5' distal regions)	chr1	61444773	61444854
chr4:48901246-48901327	-2.08826	0.032864	0.011695	0.156953	Down2NoFDR	OCIAD2	.	OCIAD2	Promoter.Up	chr4	48901246	48901327
chr6:145252685-145252833	-2.08811	0.222448	0.0105726	0.150995	Down2NoFDR	.	.	UTRN	Intergenic	chr6	145252685	145252833
chr4:180452918-180452999	-2.08807	-0.360452	0.0264814	0.218403	Down2NoFDR	.	.	RP11-404J23.1	Intergenic	chr4	180452918	180452999
chr1:99697866-99697947	-2.08737	0.297024	0.00748563	0.131287	Down2NoFDR	.	LPPR4	LPPR4	Dis5 (5' distal regions)	chr1	99697866	99697947
chr10:44847857-44847975	-2.0855	0.397621	0.00719626	0.128745	Down2NoFDR	.	CXCL12	CXCL12	Dis5 (5' distal regions)	chr10	44847857	44847975
chr1:200609250-200609380	-2.08163	0.813168	0.00236982	0.0826882	Down2NoFDR	.	DDX59, KIF14, RP11-92G12.3	DDX59	Intron	chr1	200609250	200609380
chr3:165853688-165853821	-2.08114	0.561185	0.00262547	0.0859276	Down2NoFDR	.	RP11-12N13.2, RP11-12N13.4, RP11-12N13.6	RP11-12N13.6	Dis3 (3' distal regions)	chr3	165853688	165853821
chr3:118360533-118360637	-2.08033	0.680424	0.00267786	0.0864111	Down2NoFDR	.	.	RP11-384F7.1	Intergenic	chr3	118360533	118360637
chr3:124378384-124378465	-2.07884	0.032864	0.0116986	0.156953	Down2NoFDR	.	AC080008.1, KALRN	KALRN	Intron	chr3	124378384	124378465
chr7:148234652-148234733	-2.07884	0.032864	0.0116986	0.156953	Down2NoFDR	.	.	C7orf33	Dis5 (5' distal regions)	chr7	148234652	148234733
chr9:112508324-112508405	-2.07884	0.032864	0.0116986	0.156953	Down2NoFDR	.	AKAP2, PALM2, PALM2-AKAP2, RP11-406O23.2	RP11-406O23.2	Intron	chr9	112508324	112508405
chr8:62672809-62672923	-2.0783	0.508271	0.00426642	0.103204	Down2NoFDR	.	ASPH, RP11-280G9.1, RP11-705O24.1	RP11-280G9.1	Exon	chr8	62672809	62672923
chr10:63246683-63246764	-2.07807	-0.231296	0.0221649	0.202733	Down2NoFDR	.	RP11-809M12.1, TMEM26	TMEM26	Dis5 (5' distal regions)	chr10	63246683	63246764
chr6:64609530-64609611	-2.07807	-0.231296	0.0221649	0.202733	Down2NoFDR	.	.	RP11-59D5__B.2	Intron	chr6	64609530	64609611
chr2:133459920-133460038	-2.07732	0.466348	0.00471454	0.108303	Down2NoFDR	.	AC010974.3, LYPD1	LYPD1	Intron	chr2	133459920	133460038
chr14:80830764-80830870	-2.07622	0.649604	0.00428642	0.103372	Down2NoFDR	.	DIO2	DIO2	Intron	chr14	80830764	80830870
chr13:49135705-49135804	-2.07392	-0.1307	0.0174534	0.184536	Down2NoFDR	.	RCBTB2	RCBTB2	Dis5 (5' distal regions)	chr13	49135705	49135804
chr6:79953925-79954041	-2.07227	0.510376	0.00473563	0.108533	Down2NoFDR	.	HMGN3, RP11-46B11.2	HMGN3	Dis5 (5' distal regions)	chr6	79953925	79954041
chr18:57763755-57763982	-2.07031	1.04518	0.000911874	0.0556794	Down2NoFDR	.	RP11-795H16.3	RP11-795H16.3	Dis5 (5' distal regions)	chr18	57763755	57763982
chr11:95098690-95098772	-2.06988	0.445872	0.00652993	0.124292	Down2NoFDR	.	.	Y_RNA	Intergenic	chr11	95098690	95098772
chr21:25036726-25036807	-2.06666	0.234625	0.00644934	0.123644	Down2NoFDR	.	.	AP000459.7	Intergenic	chr21	25036726	25036807
chr8:123409424-123409505	-2.06632	0.032864	0.0120623	0.158613	Down2NoFDR	.	RP11-94A24.1	RP11-94A24.1	Dis3 (3' distal regions)	chr8	123409424	123409505
chr6:117638565-117638677	-2.06583	0.274793	0.00952559	0.14457	Down2NoFDR	.	ROS1	ROS1	Intron	chr6	117638565	117638677
chr5:145421139-145421220	-2.06549	0.181711	0.0114256	0.155425	Down2NoFDR	SH3RF2	.	SH3RF2	Promoter.Up	chr5	145421139	145421220
chr3:147795279-147795380	-2.06298	0.903848	0.00107253	0.0596156	Down2NoFDR	RP11-639B1.1	.	RP11-639B1.1	Promoter.Up	chr3	147795279	147795380
chr4:107291510-107291613	-2.06232	0.337192	0.00679857	0.126099	Down2NoFDR	.	AC093680.1, GIMD1, TBCK	GIMD1	Dis5 (5' distal regions)	chr4	107291510	107291613
chr8:34638998-34639156	-2.06226	0.716666	0.00230143	0.0818702	Down2NoFDR	.	RP11-258J10.1	RP11-258J10.1	Dis5 (5' distal regions)	chr8	34638998	34639156
chr1:180586530-180586671	-2.06043	0.509345	0.00668937	0.125576	Down2NoFDR	.	XPR1	XPR1	Dis5 (5' distal regions)	chr1	180586530	180586671
chr5:147237200-147237335	-2.05995	0.839188	0.0030049	0.0904235	Down2NoFDR	.	C5orf46, CTC-327F10.1, CTC-327F10.4, CTC-327F10.5, SCGB3A2, SPINK1	CTC-327F10.1	Dis5 (5' distal regions)	chr5	147237200	147237335
chr4:146751942-146752085	-2.05971	0.842695	0.00253805	0.0851111	Down2NoFDR	.	RP11-181K12.2, ZNF827	RP11-181K12.2	Exon	chr4	146751942	146752085
chr17:63175625-63175821	-2.05824	0.819017	0.00233143	0.0823	Down2NoFDR	.	RGS9, RP11-169I9.2	RP11-169I9.2	Intron	chr17	63175625	63175821
chr5:9518778-9518933	-2.05819	0.401696	0.00531562	0.114384	Down2NoFDR	.	CTD-2201E9.1, CTD-2201E9.2, SEMA5A	CTD-2201E9.2	Intron	chr5	9518778	9518933
chr3:27817371-27817452	-2.05722	0.234625	0.00674792	0.126042	Down2NoFDR	.	AC098973.2	AC098973.2	Dis5 (5' distal regions)	chr3	27817371	27817452
chr20:36962658-36962757	-2.05701	0.401696	0.00807753	0.135634	Down2NoFDR	BPI	.	BPI	Promoter.Up	chr20	36962658	36962757
chr14:39686689-39686787	-2.05586	0.153936	0.0100642	0.147762	Down2NoFDR	.	CTAGE5, MIA2, PNN, RP11-407N17.2, RP11-407N17.3, RP11-407N17.4, RP11-407N17.5, RP11-407N17.6, TRAPPC6B	RP11-407N17.6	TES (transcription end sites)	chr14	39686689	39686787
chr8:998596-998702	-2.05517	0.337192	0.00671051	0.125732	Down2NoFDR	.	.	CTD-2281E23.2	Intron	chr8	998596	998702
chr11:103240881-103241034	-2.05439	0.603108	0.00265543	0.0861922	Down2NoFDR	.	DYNC2H1, RP11-37O16.3, RP11-37O16.4, RP11-37O16.6, RP11-37O16.7, RP11-37O16.8	DYNC2H1	Intron	chr11	103240881	103241034
chr2:39893052-39893156	-2.0542	0.323044	0.00747715	0.131226	Down2NoFDR	TMEM178A	.	TMEM178A	Promoter.Up	chr2	39893052	39893156
chr3:77647722-77647866	-2.05111	0.895459	0.0028436	0.0885684	Down2NoFDR	ROBO2	.	ROBO2	Promoter.Down	chr3	77647722	77647866
chr15:38706705-38706811	-2.05069	0.97194	0.000961343	0.0571338	Down2NoFDR	.	FAM98B	FAM98B	Dis5 (5' distal regions)	chr15	38706705	38706811
chr3:191191483-191191571	-2.05001	0.42618	0.00620231	0.121612	Down2NoFDR	.	PYDC2	PYDC2	Dis3 (3' distal regions)	chr3	191191483	191191571
chr4:138525888-138525969	-2.04666	-0.543708	0.0361087	0.250562	Down2NoFDR	.	.	RP13-884E18.2	TES (transcription end sites)	chr4	138525888	138525969
chr12:52316650-52316740	-2.04606	0.445872	0.00524099	0.114052	Down2NoFDR	ACVRL1	.	ACVRL1	Promoter.Down	chr12	52316650	52316740
chr1:168523651-168523733	-2.04535	0.19586	0.00990877	0.147168	Down2NoFDR	.	RP4-738P11.3, RP4-738P11.4, XCL1, XCL2	XCL2	Dis5 (5' distal regions)	chr1	168523651	168523733
chr4:15452887-15452969	-2.04535	0.19586	0.00990877	0.147168	Down2NoFDR	.	AC007016.3, C1QTNF7, CC2D2A, RP11-484O2.1, RP11-665G4.1	CC2D2A	Dis5 (5' distal regions)	chr4	15452887	15452969
chr7:10461680-10461761	-2.04528	0.032864	0.012592	0.161058	Down2NoFDR	.	.	AC009945.4	Dis5 (5' distal regions)	chr7	10461680	10461761
chr2:204793687-204793803	-2.04488	0.432029	0.00626144	0.121948	Down2NoFDR	.	ICOS	ICOS	Dis5 (5' distal regions)	chr2	204793687	204793803
chr1:183962391-183962497	-2.043	0.653679	0.00319957	0.0927565	Down2NoFDR	.	COLGALT2	COLGALT2	Intron	chr1	183962391	183962497
chr4:137333989-137334160	-2.04244	1.07852	0.000743745	0.0513093	Down2NoFDR	.	RP11-775H9.2	RP11-775H9.2	Dis5 (5' distal regions)	chr4	137333989	137334160
chr6:76940490-76940657	-2.04234	0.623584	0.00384233	0.0992975	Down2NoFDR	.	.	IMPG1	Intergenic	chr6	76940490	76940657
chr12:700356-700437	-2.04199	0.174197	0.00932974	0.143345	Down2NoFDR	RP5-1154L15.1	.	RP5-1154L15.1	Promoter.Up	chr12	700356	700437
chr7:123109992-123110073	-2.04188	0.113768	0.0127266	0.162	Down2NoFDR	.	RP11-332K15.1	RP11-332K15.1	Intron	chr7	123109992	123110073
chr12:131976687-131976859	-2.04155	-0.259071	0.0256764	0.215836	Down2NoFDR	RP11-897M7.1	.	RP11-897M7.1	Promoter.Down	chr12	131976687	131976859
chr21:18022230-18022386	-2.03862	0.512934	0.00407674	0.101048	Down2NoFDR	.	AP000473.5, AP000473.8	AP000473.8	Dis3 (3' distal regions)	chr21	18022230	18022386
chrX:116106376-116106520	-2.03733	0.704489	0.00408529	0.101133	Down2NoFDR	.	.	RP11-232D9.1	Dis3 (3' distal regions)	chrX	116106376	116106520
chr12:93302022-93302158	-2.03575	1.01021	0.00116908	0.0614298	Down2NoFDR	.	EEA1	EEA1	Intron	chr12	93302022	93302158
chr12:55664048-55664129	-2.03525	-0.543708	0.0369679	0.25333	Down2NoFDR	.	OR10A7, OR6C6, OR6C74	OR6C74	Dis5 (5' distal regions)	chr12	55664048	55664129
chr1:248069840-248069924	-2.03497	0.639531	0.00379592	0.0988765	Down2NoFDR	.	OR2AJ1, OR2L13, OR2L8, OR2T8, OR2W3, RP11-438H8.8, TRIM58	OR2W3	Dis5 (5' distal regions)	chr1	248069840	248069924
chr7:121859462-121859599	-2.03456	0.262616	0.0141531	0.168722	Down2NoFDR	.	RP11-560I19.1, RP11-560I19.2	RP11-560I19.1	TES (transcription end sites)	chr7	121859462	121859599
chr14:45738231-45738324	-2.03219	0.464096	0.00739704	0.130609	Down2NoFDR	.	MIS18BP1	MIS18BP1	Dis5 (5' distal regions)	chr14	45738231	45738324
chr6:134085759-134085896	-2.03188	0.397621	0.00735308	0.130128	Down2NoFDR	.	RP3-323P13.2	RP3-323P13.2	Intron	chr6	134085759	134085896
chr7:19460454-19460577	-2.03188	0.397621	0.00735308	0.130128	Down2NoFDR	.	.	FERD3L	Intron	chr7	19460454	19460577
chr3:100138396-100138492	-2.03184	0.508271	0.00501929	0.111648	Down2NoFDR	.	LNP1, TOMM70A	LNP1	Intron	chr3	100138396	100138492
chrX:33124946-33125027	-2.03066	-0.108469	0.0242287	0.209827	Down2NoFDR	.	DMD	DMD	Intron	chrX	33124946	33125027
chr17:61635906-61635987	-2.0293	0.297024	0.00910437	0.142353	Down2NoFDR	.	DCAF7, KCNH6, TACO1	DCAF7	Intron	chr17	61635906	61635987
chr7:19249061-19249142	-2.02922	0.174197	0.0122282	0.159299	Down2NoFDR	.	.	FERD3L	Intergenic	chr7	19249061	19249142
chr5:160751952-160752086	-2.02833	0.494428	0.00562861	0.116847	Down2NoFDR	.	.	AC022120.1	Intron	chr5	160751952	160752086
chr12:28723227-28723317	-2.02765	0.363212	0.00837495	0.137566	Down2NoFDR	.	CCDC91, RP11-874G11.1	RP11-874G11.1	Intron	chr12	28723227	28723317
chr12:83967655-83967736	-2.02713	0.297024	0.00868198	0.14	Down2NoFDR	.	.	RP11-384P14.1	Intergenic	chr12	83967655	83967736
chr6:8674468-8674584	-2.02253	0.494123	0.00597511	0.120038	Down2NoFDR	.	.	RP11-314C16.1	Dis3 (3' distal regions)	chr6	8674468	8674584
chr18:64128697-64128778	-2.02221	0.032864	0.0137914	0.167181	Down2NoFDR	.	.	CDH19	Dis3 (3' distal regions)	chr18	64128697	64128778
chr5:103278437-103278518	-2.02221	0.032864	0.0137914	0.167181	Down2NoFDR	.	.	RP11-138J23.1	Intergenic	chr5	103278437	103278518
chr5:88339656-88339737	-2.02221	0.032864	0.0137914	0.167181	Down2NoFDR	.	.	MEF2C	Intron	chr5	88339656	88339737
chr8:31691154-31691340	-2.02179	0.49222	0.00732418	0.129988	Down2NoFDR	.	.	NRG1	Intron	chr8	31691154	31691340
chr1:100296771-100296904	-2.02143	0.841448	0.00315731	0.092345	Down2NoFDR	AL451051.1	.	AL451051.1	Promoter.Down	chr1	100296771	100296904
chr11:95059042-95059123	-2.02118	0.405704	0.0050535	0.112006	Down2NoFDR	.	.	RP11-712B9.2	Intergenic	chr11	95059042	95059123
chr8:77590357-77590457	-2.02075	0.7502	0.00253074	0.0851025	Down2NoFDR	.	ZFHX4	ZFHX4	Intron	chr8	77590357	77590457
chr2:213413306-213413440	-2.01952	0.401696	0.00647199	0.123806	Down2NoFDR	.	ERBB4	ERBB4	Dis5 (5' distal regions)	chr2	213413306	213413440
chr13:42416397-42416544	-2.01935	0.452505	0.00626125	0.121948	Down2NoFDR	.	VWA8	VWA8	Intron	chr13	42416397	42416544
chr4:131906676-131906757	-2.01881	0.113768	0.0139266	0.167493	Down2NoFDR	.	.	RP11-401I19.1	Intergenic	chr4	131906676	131906757
chr12:105762896-105763041	-2.01865	-0.0758155	0.020326	0.195846	Down2NoFDR	.	C12orf75, RP11-474B16.1	C12orf75	Intron	chr12	105762896	105763041
chr5:15933597-15933678	-2.01862	0.032864	0.0135679	0.166227	Down2NoFDR	.	.	RP11-19O2.1	Promoter.Up	chr5	15933597	15933678
chr21:16786499-16786637	-2.01627	0.955687	0.00281323	0.0882427	Down2NoFDR	.	AJ006998.2	AJ006998.2	Intron	chr21	16786499	16786637
chr16:60466515-60466604	-2.01609	0.214365	0.008741	0.140306	Down2NoFDR	.	.	RP11-354I13.2	Intron	chr16	60466515	60466604
chr16:14581632-14581713	-2.01397	0.155692	0.0129417	0.163132	Down2NoFDR	.	AC092291.1, AC092291.2, PARN	PARN	Intron	chr16	14581632	14581713
chr5:17444028-17444109	-2.01397	0.155692	0.0129417	0.163132	Down2NoFDR	RP11-321E2.4	.	RP11-321E2.4	Promoter.Up	chr5	17444028	17444109
chr7:127616020-127616194	-2.01341	1.02251	0.000806867	0.0530357	Down2NoFDR	.	SND1	SND1	Intron	chr7	127616020	127616194
chr9:27960527-27960617	-2.01282	0.46002	0.00714837	0.128479	Down2NoFDR	.	RP11-438B23.2	RP11-438B23.2	Intron	chr9	27960527	27960617
chr13:36536110-36536191	-2.01117	0.21612	0.00931551	0.143266	Down2NoFDR	.	.	DCLK1	Intron	chr13	36536110	36536191
chrX:130110020-130110165	-2.01117	0.21612	0.00931551	0.143266	Down2NoFDR	.	.	RP1-23K20.2	Dis3 (3' distal regions)	chrX	130110020	130110165
chr1:54103884-54104025	-2.01054	0.371601	0.00954934	0.144762	Down2NoFDR	.	.	GLIS1	Intron	chr1	54103884	54104025
chr2:146986311-146986556	-2.01048	1.2107	0.000724088	0.0506177	Down2NoFDR	.	.	AC062031.1	Dis3 (3' distal regions)	chr2	146986311	146986556
chr3:29728041-29728122	-2.00975	0.16202	0.0174789	0.184601	Down2NoFDR	.	RBMS3	RBMS3	Intron	chr3	29728041	29728122
chr3:146987270-146987351	-2.00787	0.297024	0.0091377	0.142353	Down2NoFDR	.	.	RP11-649A16.1	Intron	chr3	146987270	146987351
chr4:111430151-111430232	-2.00787	0.297024	0.0091377	0.142353	Down2NoFDR	.	ENPEP, RP11-380D23.1	ENPEP	Intron	chr4	111430151	111430232
chr2:107606842-107607026	-2.00776	0.682257	0.00529615	0.114332	Down2NoFDR	.	AC005040.3	AC005040.3	Dis5 (5' distal regions)	chr2	107606842	107607026
chr2:23626834-23626915	-2.00758	0.113768	0.013931	0.167493	Down2NoFDR	.	KLHL29	KLHL29	Intron	chr2	23626834	23626915
chr6:119770850-119770940	-2.00685	0.276764	0.0113554	0.155172	Down2NoFDR	.	.	MAN1A1	Intergenic	chr6	119770850	119770940
chrX:125474005-125474086	-2.00614	-0.189373	0.0252782	0.21423	Down2NoFDR	.	.	RP11-10B2.1	Intergenic	chrX	125474005	125474086
chr1:192109685-192109766	-2.0061	-0.00787247	0.0218984	0.20199	Down2NoFDR	.	RGS18	RGS18	Dis5 (5' distal regions)	chr1	192109685	192109766
chr1:166871582-166871854	-2.00557	1.22968	0.00100958	0.0582206	Down2NoFDR	.	RP4-782G3.1, TADA1	RP4-782G3.1	Intron	chr1	166871582	166871854
chr13:61447056-61447144	-2.00314	0.214365	0.0117286	0.15703	Down2NoFDR	.	RP11-196P2.1	RP11-196P2.1	Dis5 (5' distal regions)	chr13	61447056	61447144
chr1:66383721-66383802	-2.00173	0.21612	0.00971919	0.145649	Down2NoFDR	.	PDE4B	PDE4B	Intron	chr1	66383721	66383802
chr2:167306033-167306193	-2.0001	0.913764	0.00276997	0.0877289	Down2NoFDR	.	SCN7A	SCN7A	Intron	chr2	167306033	167306193
chr6:119185887-119185971	-1.99787	0.331127	0.0107485	0.151959	Down2NoFDR	.	ASF1A, MCM9	ASF1A	Intron	chr6	119185887	119185971
chr11:125586207-125586288	-1.99702	0.282876	0.0135691	0.166227	Down2NoFDR	.	ACRV1, PATE1	PATE1	Dis5 (5' distal regions)	chr11	125586207	125586288
chr1:191559881-191559965	-1.99669	0.46002	0.00772646	0.133435	Down2NoFDR	.	.	RP11-541F9.1	Intergenic	chr1	191559881	191559965
chr22:51051248-51051329	-1.99611	0.338948	0.0093912	0.143979	Down2NoFDR	.	ARSA, CHKB, CHKB-AS1, CHKB-CPT1B, CPT1B, CTA-384D8.33, MAPK8IP2, SYCE3	MAPK8IP2	Exon	chr22	51051248	51051329
chr3:13136966-13137049	-1.99552	0.689772	0.00285049	0.0886682	Down2NoFDR	.	IQSEC1, RP11-715I4.1	IQSEC1	Dis5 (5' distal regions)	chr3	13136966	13137049
chr18:68392512-68392593	-1.99425	-0.279548	0.0312997	0.234703	Down2NoFDR	.	.	RP11-384E22.1	Intergenic	chr18	68392512	68392593
chr4:92010472-92010612	-1.99417	1.05671	0.00121852	0.0626815	Down2NoFDR	.	.	RP11-763F8.1	Intron	chr4	92010472	92010612
chr8:108545922-108546003	-1.99319	0.113768	0.014214	0.169049	Down2NoFDR	.	ANGPT1	ANGPT1	Dis5 (5' distal regions)	chr8	108545922	108546003
chr14:62056539-62056650	-1.99255	0.46002	0.00783404	0.133793	Down2NoFDR	.	PRKCH, RP11-47I22.1, RP11-47I22.2, RP11-47I22.3	RP11-47I22.2	Intron	chr14	62056539	62056650
chr3:7734635-7734784	-1.99222	1.05685	0.00170215	0.0714446	Down2NoFDR	GRM7	.	GRM7	Promoter.Up	chr3	7734635	7734784
chr13:75999510-75999591	-1.99089	0.155692	0.0141707	0.168722	Down2NoFDR	.	TBC1D4-AS1	TBC1D4-AS1	Intron	chr13	75999510	75999591
chr4:122097427-122097600	-1.98899	0.714108	0.00271295	0.086719	Down2NoFDR	.	TNIP3	TNIP3	Intron	chr4	122097427	122097600
chr13:75134528-75134677	-1.98864	0.726704	0.00415101	0.101641	Down2NoFDR	.	.	KLF12	Intron	chr13	75134528	75134677
chr4:58777494-58777669	-1.98787	0.992416	0.00117097	0.0614314	Down2NoFDR	.	.	RP11-4O3.2	Intergenic	chr4	58777494	58777669
chr1:68757871-68757952	-1.98677	0.113768	0.0176716	0.185275	Down2NoFDR	.	.	WLS	Dis5 (5' distal regions)	chr1	68757871	68757952
chr2:157508947-157509085	-1.98641	0.311173	0.00998119	0.147453	Down2NoFDR	.	.	GPD2	Dis3 (3' distal regions)	chr2	157508947	157509085
chr2:40269367-40269482	-1.9864	0.422172	0.00869202	0.140022	Down2NoFDR	.	.	AC007377.1	Promoter.Up	chr2	40269367	40269482
chr2:39893166-39893247	-1.98517	0.155692	0.0140577	0.168216	Down2NoFDR	TMEM178A	.	TMEM178A	Promoter.Down	chr2	39893166	39893247
chr19:54352642-54352723	-1.98489	0.155692	0.0144133	0.169999	Down2NoFDR	.	AC008440.10, AC008440.5, AC008753.6, MYADM, NLRP12, PRKCG	AC008440.10	Dis5 (5' distal regions)	chr19	54352642	54352723
chr13:49946223-49946332	-1.98388	0.494428	0.00679673	0.126099	Down2NoFDR	.	CAB39L	CAB39L	Intron	chr13	49946223	49946332
chr6:152445721-152445874	-1.98128	0.964276	0.001473	0.0678547	Down2NoFDR	.	SYNE1	SYNE1	Intron	chr6	152445721	152445874
chrX:24389603-24389762	-1.9806	1.10365	0.000829142	0.0537572	Down2NoFDR	.	SUPT20HL1	SUPT20HL1	Dis3 (3' distal regions)	chrX	24389603	24389762
chr3:115656050-115656142	-1.97774	0.341268	0.00980753	0.146385	Down2NoFDR	.	.	LSAMP	Intron	chr3	115656050	115656142
chrX:21104248-21104435	-1.97732	1.10365	0.000841127	0.0539546	Down2NoFDR	.	.	CNKSR2	Intron	chrX	21104248	21104435
chr6:70920313-70920408	-1.97662	0.397621	0.00616291	0.121231	Down2NoFDR	.	COL9A1, RP1-149L1.1	RP1-149L1.1	TES (transcription end sites)	chr6	70920313	70920408
chr8:78739628-78739710	-1.9758	0.795012	0.00257667	0.0855522	Down2NoFDR	.	.	RP11-91P17.1	Intergenic	chr8	78739628	78739710
chr9:32069331-32069420	-1.97559	0.311173	0.0109581	0.152992	Down2NoFDR	.	.	ACO1	Intergenic	chr9	32069331	32069420
chr2:165766721-165766880	-1.97512	0.784609	0.00243545	0.0837986	Down2NoFDR	SLC38A11	.	SLC38A11	Promoter.Up	chr2	165766721	165766880
chr1:65731657-65731825	-1.97508	0.526776	0.00449295	0.105864	Down2NoFDR	DNAJC6	.	DNAJC6	Promoter.Down	chr1	65731657	65731825
chr8:96249532-96249630	-1.97426	0.486608	0.00818356	0.136207	Down2NoFDR	.	C8orf37, KB-1047C11.1, KB-1047C11.2	KB-1047C11.1	Intron	chr8	96249532	96249630
chr2:121681988-121682076	-1.97383	-0.219119	0.0327566	0.239729	Down2NoFDR	.	.	RP11-297J22.1	Intron	chr2	121681988	121682076
chr8:20017049-20017130	-1.97363	-0.42088	0.0398387	0.260402	Down2NoFDR	.	ATP6V1B2, SLC18A1	SLC18A1	Intron	chr8	20017049	20017130
chr8:106741842-106742025	-1.97331	0.825345	0.0030662	0.091001	Down2NoFDR	.	RP11-152P17.1, RP11-642D21.2, ZFPM2	RP11-152P17.1	Intron	chr8	106741842	106742025
chr5:148275121-148275205	-1.97175	0.371601	0.010222	0.148806	Down2NoFDR	.	.	ADRB2	Dis3 (3' distal regions)	chr5	148275121	148275205
chr3:115060197-115060301	-1.97174	0.357453	0.0105817	0.151017	Down2NoFDR	.	.	RP11-190P13.1	Intergenic	chr3	115060197	115060301
chr12:81914201-81914287	-1.97143	0.526776	0.00625444	0.121948	Down2NoFDR	.	PPFIA2, RP11-617J18.1	PPFIA2	Intron	chr12	81914201	81914287
chr10:60420485-60420566	-1.97023	0.113768	0.0191304	0.190866	Down2NoFDR	.	BICC1	BICC1	Intron	chr10	60420485	60420566
chr9:11295875-11296001	-1.96784	0.508271	0.00586721	0.119024	Down2NoFDR	.	RP11-23D5.1	RP11-23D5.1	Dis5 (5' distal regions)	chr9	11295875	11296001
chr2:59089613-59089710	-1.96556	1.05029	0.00256787	0.0855522	Down2NoFDR	.	.	AC007131.1	Intron	chr2	59089613	59089710
chr12:30237273-30237354	-1.96321	0.125946	0.0145071	0.17055	Down2NoFDR	.	.	RP11-776A13.1	Intergenic	chr12	30237273	30237354
chr6:151819650-151819739	-1.9629	0.418097	0.00851006	0.138537	Down2NoFDR	.	C6orf211, CCDC170, RMND1	CCDC170	Intron	chr6	151819650	151819739
chr14:103154268-103154349	-1.96209	0.155692	0.015382	0.175038	Down2NoFDR	.	RCOR1, RP11-661D19.1, Y_RNA	Y_RNA	Intron	chr14	103154268	103154349
chr7:40840522-40840730	-1.96107	0.882185	0.00249523	0.0844846	Down2NoFDR	.	AC005160.3, C7orf10	C7orf10	Intron	chr7	40840522	40840730
chr14:39937218-39937350	-1.96082	0.568699	0.00424806	0.103068	Down2NoFDR	.	FBXO33, RP11-111A21.1	RP11-111A21.1	Dis5 (5' distal regions)	chr14	39937218	39937350
chr4:166794651-166794797	-1.95962	0.72418	0.00467095	0.107775	Down2NoFDR	TLL1	.	TLL1	Promoter.Up	chr4	166794651	166794797
chr3:156021205-156021286	-1.9565	-0.0480405	0.0236814	0.207819	Down2NoFDR	.	KCNAB1	KCNAB1	Intron	chr3	156021205	156021286
chr2:212076159-212076256	-1.95637	0.756031	0.00271295	0.086719	Down2NoFDR	.	.	RP11-212J19.1	Intergenic	chr2	212076159	212076256
chr17:51269399-51269504	-1.95574	0.494123	0.00915965	0.142353	Down2NoFDR	.	.	RP11-750B16.1	Intergenic	chr17	51269399	51269504
chrX:128877890-128878028	-1.9555	1.11292	0.00524899	0.114118	Down2NoFDR	.	SASH3, XPNPEP2	XPNPEP2	Exon	chrX	128877890	128878028
chr10:117824042-117824123	-1.95535	0.357453	0.011089	0.153489	Down2NoFDR	.	.	ATRNL1	Exon	chr10	117824042	117824123
chr4:144739167-144739253	-1.95514	0.0126037	0.0243084	0.210137	Down2NoFDR	.	.	RP11-780M14.1	Intron	chr4	144739167	144739253
chr4:156412543-156412705	-1.95485	0.984752	0.00154131	0.0692532	Down2NoFDR	.	RP11-627H22.5, RP11-627H22.6, RP11-627H22.8, RP11-627H22.9, RP13-487K5.1	RP13-487K5.1	Dis5 (5' distal regions)	chr4	156412543	156412705
chr11:81385373-81385454	-1.95482	0.155692	0.0148928	0.17278	Down2NoFDR	.	.	RP11-664H7.2	Intergenic	chr11	81385373	81385454
chr6:130947155-130947236	-1.95482	0.155692	0.0148928	0.17278	Down2NoFDR	.	.	Y_RNA	Intergenic	chr6	130947155	130947236
chr1:92338203-92338374	-1.95289	1.04518	0.00141802	0.0667162	Down2NoFDR	.	TGFBR3	TGFBR3	Intron	chr1	92338203	92338374
chr4:38511334-38511473	-1.95287	-0.00787247	0.0219035	0.202013	Down2NoFDR	RP11-213G21.1	.	RP11-213G21.1	Promoter.Up	chr4	38511334	38511473
chr5:120129955-120130043	-1.95261	0.371601	0.0108956	0.152833	Down2NoFDR	.	CTD-2334D19.1	CTD-2334D19.1	Dis3 (3' distal regions)	chr5	120129955	120130043
chr11:104261567-104261648	-1.95147	0.174197	0.0161975	0.17913	Down2NoFDR	.	.	RNA5SP348	Intergenic	chr11	104261567	104261648
chr12:22672072-22672153	-1.95147	0.174197	0.0161975	0.17913	Down2NoFDR	.	C2CD5	C2CD5	Exon	chr12	22672072	22672153
chr7:41506673-41506823	-1.94941	0.684012	0.00349679	0.0959494	Down2NoFDR	.	.	INHBA	Intergenic	chr7	41506673	41506823
chr2:206809489-206809570	-1.94921	0.149364	0.0189566	0.190164	Down2NoFDR	.	AC007679.3	AC007679.3	Dis5 (5' distal regions)	chr2	206809489	206809570
chr6:8847054-8847169	-1.94734	0.48604	0.0101211	0.147942	Down2NoFDR	.	.	RP11-314C16.1	Intergenic	chr6	8847054	8847169
chr3:31592314-31592418	-1.94206	0.202188	0.0173024	0.183726	Down2NoFDR	.	STT3B	STT3B	Intron	chr3	31592314	31592418
chr2:207854203-207854322	-1.94192	0.478525	0.00974923	0.145876	Down2NoFDR	.	CPO	CPO	Dis3 (3' distal regions)	chr2	207854203	207854322
chr1:236563517-236563656	-1.94149	0.889699	0.00304193	0.0906518	Down2NoFDR	.	EDARADD	EDARADD	Intron	chr1	236563517	236563656
chr10:34494464-34494684	-1.94057	1.55801	0.00164793	0.0708383	Down2NoFDR	.	Y_RNA	Y_RNA	Intron	chr10	34494464	34494684
chr18:74266024-74266146	-1.93716	0.589176	0.0065064	0.124004	Down2NoFDR	.	LINC00908	LINC00908	Intron	chr18	74266024	74266146
chr7:84650559-84650653	-1.93711	0.418097	0.00932436	0.143318	Down2NoFDR	.	SEMA3D	SEMA3D	Intron	chr7	84650559	84650653
chr3:76802894-76802975	-1.93677	-0.0758155	0.0250623	0.213301	Down2NoFDR	.	.	ROBO2	Intron	chr3	76802894	76802975
chr7:7838250-7838361	-1.93674	0.568699	0.00460155	0.106929	Down2NoFDR	.	RPA3-AS1	RPA3-AS1	Intron	chr7	7838250	7838361
chr11:24850882-24850963	-1.93592	0.155692	0.0156227	0.176271	Down2NoFDR	.	.	LUZP2	Intron	chr11	24850882	24850963
chr10:61631236-61631317	-1.93347	-0.219119	0.0317634	0.236352	Down2NoFDR	.	CCDC6	CCDC6	Intron	chr10	61631236	61631317
chr11:126477314-126477409	-1.93269	0.478525	0.00673266	0.125915	Down2NoFDR	.	RP11-115C10.1	RP11-115C10.1	Intron	chr11	126477314	126477409
chr7:70204834-70204915	-1.93184	0.113768	0.0164917	0.180578	Down2NoFDR	.	AUTS2	AUTS2	Intron	chr7	70204834	70204915
chr4:13982065-13982204	-1.92828	0.635456	0.00806448	0.135502	Down2NoFDR	.	RP11-341G5.2	RP11-341G5.2	Dis3 (3' distal regions)	chr4	13982065	13982204
chr2:16897456-16897570	-1.9249	0.434	0.0118022	0.15747	Down2NoFDR	.	FAM49A	FAM49A	Dis5 (5' distal regions)	chr2	16897456	16897570
chr6:125579880-125580024	-1.92287	0.464096	0.00992199	0.147289	Down2NoFDR	TPD52L1	.	TPD52L1	Promoter.Up	chr6	125579880	125580024
chr1:107289546-107289627	-1.92259	0.297024	0.0121187	0.158774	Down2NoFDR	.	RP11-110F24.1	RP11-110F24.1	Dis5 (5' distal regions)	chr1	107289546	107289627
chr2:196916436-196916591	-1.92259	0.297024	0.0121187	0.158774	Down2NoFDR	.	DNAH7	DNAH7	Intron	chr2	196916436	196916591
chr3:187633480-187633610	-1.92251	1.13978	0.00133938	0.0650403	Down2NoFDR	.	RP11-44H4.1	RP11-44H4.1	Dis3 (3' distal regions)	chr3	187633480	187633610
chr4:155447406-155447571	-1.92127	0.992416	0.00149973	0.0683637	Down2NoFDR	.	DCHS2, FGB, PLRG1, RP11-158C21.2, RP11-158C21.3	RP11-158C21.2	TES (transcription end sites)	chr4	155447406	155447571
chr3:147290885-147291014	-1.92118	0.337192	0.0139967	0.167925	Down2NoFDR	.	.	ZIC1	Dis3 (3' distal regions)	chr3	147290885	147291014
chr8:25774558-25774773	-1.92113	0.842695	0.00381096	0.0990622	Down2NoFDR	.	EBF2	EBF2	Intron	chr8	25774558	25774773
chr8:33040030-33040195	-1.91913	0.92334	0.00172017	0.0716722	Down2NoFDR	.	AC104037.1, RP11-451O18.1	AC104037.1	Dis5 (5' distal regions)	chr8	33040030	33040195
chr2:137475994-137476186	-1.91858	1.05671	0.00174265	0.0720278	Down2NoFDR	.	THSD7B	THSD7B	Dis5 (5' distal regions)	chr2	137475994	137476186
chr1:242710160-242710345	-1.91681	0.526776	0.00753931	0.131845	Down2NoFDR	.	PLD5	PLD5	Dis5 (5' distal regions)	chr1	242710160	242710345
chr6:120443603-120443891	-1.91371	1.33419	0.00225749	0.0813532	Down2NoFDR	.	.	MAN1A1	Intergenic	chr6	120443603	120443891
chr3:177397646-177397846	-1.91295	0.930017	0.00296338	0.090052	Down2NoFDR	.	RP11-114M1.1	RP11-114M1.1	Intron	chr3	177397646	177397846
chr4:166169243-166169483	-1.91261	1.09477	0.00447806	0.105655	Down2NoFDR	.	GK3P, KLHL2, TMEM192	KLHL2	Intron	chr4	166169243	166169483
chr12:85818792-85818906	-1.91167	0.530852	0.0114112	0.15531	Down2NoFDR	.	.	RP11-408B11.2	Intergenic	chr12	85818792	85818906
chr11:27740601-27740682	-1.91078	0.573362	0.00615399	0.121231	Down2NoFDR	BDNF	.	BDNF	Promoter.Down	chr11	27740601	27740682
chr14:40677570-40677651	-1.90986	0.377929	0.0119134	0.157847	Down2NoFDR	.	.	RP11-662J14.1	Intergenic	chr14	40677570	40677651
chr4:175922580-175922661	-1.90949	0.121283	0.0228859	0.205043	Down2NoFDR	.	RP11-391J13.1, RP13-577H12.2	RP11-391J13.1	Dis5 (5' distal regions)	chr4	175922580	175922661
chr14:92139564-92139645	-1.90876	0.113768	0.0180245	0.186414	Down2NoFDR	.	CATSPERB, RP11-747H7.1, U3	CATSPERB	Intron	chr14	92139564	92139645
chr2:153450917-153451077	-1.90826	1.06544	0.00156424	0.0696043	Down2NoFDR	.	FMNL2	FMNL2	Intron	chr2	153450917	153451077
chr3:65369688-65369772	-1.90803	0.549008	0.00917811	0.142353	Down2NoFDR	.	MAGI1, RP11-88H12.2	MAGI1	Intron	chr3	65369688	65369772
chr21:27520346-27520606	-1.90565	0.970604	0.00468386	0.107978	Down2NoFDR	.	AP000230.1, AP001439.2, APP	APP	Intron	chr21	27520346	27520606
chr3:148816148-148816287	-1.90325	0.937532	0.0022911	0.0818639	Down2NoFDR	.	HLTF, HPS3, Y_RNA	Y_RNA	Promoter.Down	chr3	148816148	148816287
chr7:126747700-126747790	-1.90316	0.445872	0.0108812	0.15282	Down2NoFDR	GRM8	.	GRM8	Promoter.Up	chr7	126747700	126747790
chr18:72037621-72037728	-1.90246	0.554857	0.00581355	0.118568	Down2NoFDR	.	RP11-231E4.2	RP11-231E4.2	Dis5 (5' distal regions)	chr18	72037621	72037728
chr6:146532952-146533040	-1.90218	0.520448	0.0103389	0.149616	Down2NoFDR	.	.	RP1-69B13.2	Intron	chr6	146532952	146533040
chr3:190203987-190204329	-1.90211	1.50162	0.00398003	0.100392	Down2NoFDR	.	IL1RAP, TMEM207	IL1RAP	Dis5 (5' distal regions)	chr3	190203987	190204329
chr8:74973530-74973657	-1.90188	1.02908	0.00538677	0.115116	Down2NoFDR	.	RP11-6I2.3, RP11-6I2.4	RP11-6I2.3	Intron	chr8	74973530	74973657
chr6:143597759-143597840	-1.90143	0.005089	0.026766	0.219391	Down2NoFDR	.	RP1-95L4.2	RP1-95L4.2	Intron	chr6	143597759	143597840
chr2:213142321-213142412	-1.90138	0.371601	0.01017	0.14827	Down2NoFDR	.	.	ERBB4	Intron	chr2	213142321	213142412
chr5:61627466-61627589	-1.90107	0.753029	0.0047159	0.108303	Down2NoFDR	.	KIF2A	KIF2A	Dis5 (5' distal regions)	chr5	61627466	61627589
chr5:141770686-141770806	-1.89966	0.566944	0.0109399	0.152905	Down2NoFDR	.	.	SPRY4	Intron	chr5	141770686	141770806
chr8:33482214-33482299	-1.89934	0.276764	0.0149151	0.172839	Down2NoFDR	.	DUSP26, RP11-10D7.2, RP11-317N12.1	RP11-10D7.2	Intron	chr8	33482214	33482299
chr12:77180277-77180409	-1.89831	0.795012	0.00353087	0.0961795	Down2NoFDR	.	RP11-734E19.1, ZDHHC17	ZDHHC17	Intron	chr12	77180277	77180409
chr4:144896743-144896877	-1.89723	1.05284	0.00165089	0.07085	Down2NoFDR	RP11-673E1.1	.	RP11-673E1.1	Promoter.Up	chr4	144896743	144896877
chr5:13470468-13470606	-1.8966	0.397621	0.0107323	0.15188	Down2NoFDR	.	.	CTD-2042D5.1	Intergenic	chr5	13470468	13470606
chr10:17065999-17066115	-1.89429	0.482601	0.011491	0.155802	Down2NoFDR	.	CUBN	CUBN	Intron	chr10	17065999	17066115
chr6:166408852-166408970	-1.89329	0.753029	0.00473851	0.108536	Down2NoFDR	.	LINC00473, PDE10A	LINC00473	Dis5 (5' distal regions)	chr6	166408852	166408970
chr6:144334697-144334778	-1.89271	0.167869	0.0229558	0.205299	Down2NoFDR	.	PLAGL1, RP3-340H11.2	PLAGL1	Intron	chr6	144334697	144334778
chr11:92982441-92982522	-1.89207	0.174197	0.0147104	0.171596	Down2NoFDR	.	RP11-573M3.4, RP11-755E23.3	RP11-755E23.3	Dis5 (5' distal regions)	chr11	92982441	92982522
chr2:141621447-141621539	-1.89185	0.994371	0.00581581	0.118568	Down2NoFDR	.	.	Y_RNA	Intron	chr2	141621447	141621539
chr2:197951324-197951405	-1.89111	0.357453	0.0147286	0.171685	Down2NoFDR	.	ANKRD44	ANKRD44	Exon	chr2	197951324	197951405
chr7:13950854-13950993	-1.89061	0.847008	0.00280756	0.0881364	Down2NoFDR	.	ETV1	ETV1	Exon	chr7	13950854	13950993
chr14:80459331-80459437	-1.89057	0.838619	0.00688833	0.126867	Down2NoFDR	.	RP11-526N18.1	RP11-526N18.1	Dis5 (5' distal regions)	chr14	80459331	80459437
chr7:131109118-131109226	-1.88995	0.958008	0.00329801	0.0939454	Down2NoFDR	.	MKLN1	MKLN1	Intron	chr7	131109118	131109226
chr12:21798315-21798396	-1.88887	0.419852	0.0124218	0.160304	Down2NoFDR	.	GYS2, LDHB, RP11-59N23.3	LDHB	Intron	chr12	21798315	21798396
chr1:177192578-177192760	-1.88859	1.24891	0.00180368	0.0733185	Down2NoFDR	.	AL021398.1, BRINP2	BRINP2	Intron	chr1	177192578	177192760
chr8:71025989-71026104	-1.88805	0.623584	0.00964868	0.145315	Down2NoFDR	.	NCOA2, PRDM14, RP11-152C15.1	RP11-152C15.1	Intron	chr8	71025989	71026104
chr11:30810523-30810632	-1.88714	0.59128	0.0122227	0.159263	Down2NoFDR	.	.	DCDC1	Dis3 (3' distal regions)	chr11	30810523	30810632
chr2:119194858-119195050	-1.88607	0.818928	0.0067291	0.125915	Down2NoFDR	.	.	AC093901.1	Intergenic	chr2	119194858	119195050
chr15:45599700-45599803	-1.88566	0.371601	0.012928	0.163132	Down2NoFDR	.	CTD-2651B20.3, CTD-2651B20.4, CTD-2651B20.5, SLC28A2	CTD-2651B20.5	Dis5 (5' distal regions)	chr15	45599700	45599803
chr14:66459932-66460092	-1.88544	0.962321	0.0021129	0.0793811	Down2NoFDR	.	CTD-2014B16.3	CTD-2014B16.3	Intron	chr14	66459932	66460092
chr12:99525055-99525136	-1.88359	0.236596	0.0184792	0.188052	Down2NoFDR	.	ANKS1B, RP11-406H4.1	ANKS1B	Intron	chr12	99525055	99525136
chr4:123665365-123665560	-1.88351	1.234	0.00101123	0.0582206	Down2NoFDR	.	BBS12	BBS12	Exon	chr4	123665365	123665560
chr3:182067833-182067914	-1.8813	0.297024	0.0130602	0.163716	Down2NoFDR	.	RP11-338L18.1	RP11-338L18.1	Dis5 (5' distal regions)	chr3	182067833	182067914
chr7:50132301-50132382	-1.88103	0.357453	0.0100315	0.147618	Down2NoFDR	ZPBP	.	ZPBP	Promoter.Down	chr7	50132301	50132382
chr10:92078601-92078682	-1.88062	-0.42088	0.0480596	0.282253	Down2NoFDR	.	.	RP11-94M14.2	Intergenic	chr10	92078601	92078682
chr1:174810991-174811125	-1.88042	0.222448	0.0188272	0.189601	Down2NoFDR	.	RABGAP1L	RABGAP1L	Intron	chr1	174810991	174811125
chr5:115881884-115881965	-1.87854	-0.253528	0.0443498	0.272668	Down2NoFDR	.	CTB-118N6.1, CTB-118N6.2, SEMA6A	SEMA6A	Intron	chr5	115881884	115881965
chr14:28390642-28390772	-1.87853	0.371601	0.0132287	0.164702	Down2NoFDR	.	.	AL445384.1	Intergenic	chr14	28390642	28390772
chr5:81083799-81083966	-1.8781	0.554857	0.00942735	0.144139	Down2NoFDR	.	SSBP2	SSBP2	Dis5 (5' distal regions)	chr5	81083799	81083966
chr10:20623565-20623746	-1.87805	0.815428	0.00849817	0.138488	Down2NoFDR	.	.	RP11-51E20.1	Dis5 (5' distal regions)	chr10	20623565	20623746
chr7:105498219-105498300	-1.87697	-0.0480405	0.0284833	0.225709	Down2NoFDR	.	ATXN7L1, CDHR3, CTA-351J1.1	ATXN7L1	Intron	chr7	105498219	105498300
chr12:21401778-21401859	-1.87607	0.438357	0.0137545	0.167112	Down2NoFDR	.	.	SLCO1A2	Dis3 (3' distal regions)	chr12	21401778	21401859
chr7:113161634-113161717	-1.8753	0.419852	0.0131133	0.164094	Down2NoFDR	.	.	TSRM	Intergenic	chr7	113161634	113161717
chr2:11112150-11112362	-1.87364	-0.339976	0.048553	0.283744	Down2NoFDR	.	.	KCNF1	Intergenic	chr2	11112150	11112362
chr11:109785996-109786245	-1.87345	0.486608	0.0106273	0.151308	Down2NoFDR	.	.	RP11-361A21.1	Dis5 (5' distal regions)	chr11	109785996	109786245
chr13:54333417-54333555	-1.87302	0.371601	0.0110615	0.153442	Down2NoFDR	.	.	RP11-168P6.2	Intergenic	chr13	54333417	54333555
chr7:89783945-89784026	-1.87302	0.371601	0.0110615	0.153442	Down2NoFDR	STEAP1	.	STEAP1	Promoter.Down	chr7	89783945	89784026
chr3:41209370-41209497	-1.87257	0.740852	0.00717489	0.128701	Down2NoFDR	RP11-372H2.1	.	RP11-372H2.1	Promoter.Down	chr3	41209370	41209497
chr11:58266109-58266262	-1.86963	1.23281	0.00129105	0.064266	Down2NoFDR	.	OR5B21, RP11-655C2.3	RP11-655C2.3	Intron	chr11	58266109	58266262
chr4:107600355-107600436	-1.86899	0.174197	0.0161562	0.178867	Down2NoFDR	.	.	RP13-612N21.1	Intergenic	chr4	107600355	107600436
chr4:37972455-37972536	-1.86896	0.297024	0.0135899	0.166324	Down2NoFDR	.	PTTG2, RP11-177C12.4, TBC1D1	TBC1D1	Intron	chr4	37972455	37972536
chr6:91730672-91730806	-1.86813	0.903123	0.00580261	0.118515	Down2NoFDR	.	.	RP1-177I10.1	Intergenic	chr6	91730672	91730806
chr4:10686413-10686583	-1.86777	0.649604	0.00558192	0.116587	Down2NoFDR	CLNK, RP11-61G19.1	.	CLNK	Promoter.Up	chr4	10686413	10686583
[truncated: 12,687 more rows]

## Sheet: DAR sgRUNX1 vs sgNT
chr4:103485477-103485868	-0.998099	5.05479	0.00011431	0.0468378	Down	.	NFKB1	NFKB1	Promoter.Down	chr4	103485477	103485868
[truncated: 13,072 more rows]

[truncated: 1 more sheets: DAR sgFLT3-DE1 vs sgNT]
