# Supplementary material for: Systematic characterization of the HOXA9 downstream targets in MLL-r leukemia by noncoding CRISPR screens
Source: Nat Commun. 2023 Nov 28;14:7464. doi: 10.1038/s41467-023-43264-5 (PMC10684515; doi:10.1038/s41467-023-43264-5)
Supplement: Supplementary file 9 — Supplementary Data 6 [file 41467_2023_43264_MOESM9_ESM.xlsx]

## Sheet: figure and data correlation
Supplementary Table S6 Publicly available dataset used in this study
dataset	description
GSE38339	SEM HOXA9, MEIS1 ChIP-seq
GSE74912	ATAC-seq
GSE65138, GSE80779, GSE79899, GSE109492, GSE137652, GSE111179, GSE111293	H3K27ac ChIP-seq
GSE138862, GSE201911	HiC and transcriptiona factor ChIP-seq
GSE117864	transcription factor ChIP-seq
GSE216031	H3K27ac ChIP-seq
GSE129066, GSE17312, GSE153237, GSE216010	ATAC-seq
GSE205184	CTCF-AID2 SLAM-seq

## Sheet: publicly available datasets
Type	GEO	Cell Types	PMID	Raw_or_Processed	Data Source/ID
ATAC	GSE74912	Bcell CD34-BM CD4 CD8 CLP CMP Erythro GMP HSC LMPP MEP Mono MPP Nkcell	27526324	Processed	UCSC Genome Browser Track Hub: https://s3-us-west-1.amazonaws.com/chang-public-data/2016_NatGen_ATAC-AML/hub.txt
ATAC	GSE129066	697	32885175	Processed	GSM3692489_697.bw
ATAC	GSE129066	Nalm6	32885175	Processed	GSM3692496_Nalm6.bw
ATAC	GSE129066	REH	32885175	Processed	GSM3692498_REH.bw
ATAC	GSE129066	RS411	32885175	Processed	GSM3692499_RS411.bw
ATAC	GSE129066	SEM	32885175	Processed	GSM3692500_SEM.bw
ATAC	GSE129066	SUPB15	32885175	Processed	GSM3692501_SUPB15.bw
ATAC	GSE129066	UOCB1	32885175	Processed	GSM3692502_UOCB1.bw
ATAC	GSE153237	SEM CTCF AID no IAA	34429148	Processed	GSM4636524_ATAC-SEM-CTCF-AID_no_IAA-Rep27.free.bw
ATAC	GSE153237	SEM CTCF AID no IAA	34429148	Processed	GSM4636525_ATAC-SEM-CTCF-AID_no_IAA-Rep35.free.bw
ATAC	GSE153237	SEM CTCF AID no IAA	34429148	Processed	GSM4636526_ATAC-SEM-CTCF-AID_no_IAA-Rep42.free.bw
ATAC	GSE153237	SEM CTCF AID with IAA	34429148	Processed	GSM4636527_ATAC-SEM-CTCF-AID_with_IAA-Rep27.free.bw
ATAC	GSE153237	SEM CTCF AID with IAA	34429148	Processed	GSM4636528_ATAC-SEM-CTCF-AID_with_IAA-Rep35.free.bw
ATAC	GSE153237	SEM CTCF AID with IAA	34429148	Processed	GSM4636529_ATAC-SEM-CTCF-AID_with_IAA-Rep42.free.bw
WGBS	GSE153237	SEM CTCF AID no IAA	34429148	Processed	GSM4636530_WGBS-SEM-CTCF-AID_no_IAA-Rep27.bw
WGBS	GSE153237	SEM CTCF AID with IAA	34429148	Processed	GSM4636531_WGBS-SEM-CTCF-AID_with_IAA-Rep27.bw
HiC	GSE138862	SEM	31127282	Raw	GSM4120559,GSM4120560
CHIP-H3K27ac	GSE17312	CD34_normal	20944595	Raw	GSM772870,GSM772885,GSM772894
CHIP-H3K27ac	GSE80779	MOLM13	28241141	Raw	GSM2136938
CHIP-H3K27ac	GSE65138	MOLM14	26416749	Raw	GSM1587893
CHIP-H3K27ac	GSE65138	SET2	26416749	Raw	GSM1587921
CHIP-H3K27ac	GSE80779	MV411	28241141	Raw	GSM2136946
CHIP-H3K27ac	GSE79899	THP1	28114278	Raw	GSM2108046
CHIP-H3K27ac	GSE109492	HEL	29526696	Raw	GSM2944364
CHIP-H3K27ac	GSE137652	HL60	32188707	Raw	GSM4083802
CHIP-H3K27ac	GSE111179	IMSM2	30205049	Raw	GSM3024911
CHIP-H3K27ac	GSE137652	K562	32188707	Raw	GSM4083804
CHIP-H3K27ac	GSE111293	U937	30470836	Raw	GSM3028039
CHIP-HOXA9	GSE38339	SEM	http://younglab.wi.mit.edu/datadownload.htm	Raw	GSM940321,GSM940323
CHIP-MEIS1	GSE38339	SEM	http://younglab.wi.mit.edu/datadownload.htm	Raw	GSM940322,GSM940324
CHIP-H3K27ac	GSE117864	SEM	31243293	Raw	GSM3312817
CHIP-CTCF	GSE117864	SEM	31243293	Raw	GSM3312803
CHIP-ERG	GSE117864	SEM	31243293	Raw	GSM3312813
CHIP-FLI1	GSE117864	SEM	31243293	Raw	GSM3312805
CHIP-SPI1	GSE117864	SEM	31243293	Raw	GSM3312809
CHIP-ELF1	GSE117864	SEM	31243293	Raw	GSM3312811
CHIP-MYB	GSE117864	SEM	31243293	Raw	GSM3312815
CHIP-RUNX2	GSE117864	SEM	31243293	Raw	GSM3312807
CHIP-MED1	GSE83671	SEM	28076791	Raw	GSM2212239
