# Supplementary material for: Systematic characterization of the HOXA9 downstream targets in MLL-r leukemia by noncoding CRISPR screens
Source: Nat Commun. 2023 Nov 28;14:7464. doi: 10.1038/s41467-023-43264-5 (PMC10684515; doi:10.1038/s41467-023-43264-5)
Supplement: Supplementary file 11 — Source Data [file 41467_2023_43264_MOESM11_ESM.xlsx]

## Sheet: Fig. 2F
	Figure 2F
	This refers to CTCF western blot (top panel).								This refers to the GAPDH of the CTCF western blot (bottom panel).

## Sheet: Fig. 2G
	Figure 2G
	This refers to the FLT3 western blot (top band) and it's GAPDH (bottom band).

## Sheet: S1A
	Supplemental 1A
	This refers to the HA western blot.

## Sheet: S4C
	Supplemental 4C
	This refers to the FLT3 western blot (top panel).										This refers to the FLT3 western blot (middle panel/top band) and the GAPDH (bottom panel/bottom blot).

## Sheet: Fig. 2H
	Figure 2H
	This refers to the QPCR of FLT3.
	Target Name	CT
	R1 - dox FLT3	21.0921
	R1 - dox FLT3	20.9891			2.9026
	R1 - dox FLT3	21.1146	21.0652	2.94548	0.0428876	0.97071
	R1 - dox GAPDH	18.2193
	R1 - dox GAPDH	18.1382
	R1 - dox GAPDH	18.0018	18.1198
	R2 - dox FLT3	21.1336
	R2 - dox FLT3	21.1383
	R2 - dox FLT3	21.2702	21.1807	2.88866	-0.01394	1.00971
	R2 - dox GAPDH	18.2112
	R2 - dox GAPDH	18.4159
	R2 - dox GAPDH	18.2491	18.2921
	R3 - dox FLT3	20.8628
	R3 - dox FLT3	21.0529
	R3 - dox FLT3	21.0272	20.981	2.87365	-0.0289476	1.02027
	R3 - dox GAPDH	18.1617
	R3 - dox GAPDH	18.0846
	R3 - dox GAPDH	18.0757	18.1073
	R1 + dox FLT3	20.8689
	R1 + dox FLT3	20.7018
	R1 + dox FLT3	20.8047	20.7918	2.83457	-0.0680292	1.04828
	R1 + dox GAPDH	17.9981
	R1 + dox GAPDH	17.9182
	R1 + dox GAPDH	17.9554	17.9572
	R2 + dox FLT3	20.5506
	R2 + dox FLT3	20.5704
	R2 + dox FLT3	20.7133	20.6114	2.26674	-0.635851	1.55385
	R2 + dox GAPDH	18.382
	R2 + dox GAPDH	18.4433
	R2 + dox GAPDH	18.2088	18.3447
	R3 + dox FLT3	20.904
	R3 + dox FLT3	20.7186
	R3 + dox FLT3	20.9495	20.8574	2.72998	-0.172617	1.1271
	R3 + dox GAPDH	18.1587
	R3 + dox GAPDH	18.1223
	R3 + dox GAPDH	18.1011	18.1274

## Sheet: Fig. 3D
	Figure 3D
	This refers to the QPCR of FLT3 (left panel) and PAN3 (right panel).
	Left panel								Right Panel
	FLT3 QPCR								PAN3 QPCR
		FLT3	GAPDH		2.78068					PAN3	GAPDH		4.53259
	sgNT	19.2669	16.4919	2.77496	-0.00572586	1.00398			sgNT	20.9557	16.4919	4.46378	-0.0688108	1.04885
		19.2579	16.4935	2.76438	-0.0162983	1.01136				21.0122	16.4935	4.51862	-0.0139688	1.00973
		19.1597	16.357	2.80271	0.0220242	0.98485				20.9723	16.357	4.61537	0.0827796	0.944237
	sgFLT3- DE-1	19.4506	15.9054	3.54515	0.764467	0.588671			sgFLT3- DE-1	21.0635	15.9054	5.15804	0.625445	0.64822
		19.4887	15.6195	3.86921	1.08853	0.470241				21.1379	15.6195	5.5184	0.985807	0.504943
		19.4911	15.5233	3.96786	1.18718	0.43916				21.1736	15.5233	5.65034	1.11775	0.460812
	sgFLT3- DE-2	18.9012	15.3067	3.59448	0.8138	0.568882			sgFLT3- DE-2	20.6959	15.3067	5.38914	0.856546	0.552273
		18.7674	15.271	3.49639	0.715708	0.608906				20.9741	15.271	5.70305	1.17046	0.444279
		18.6361	15.1431	3.49299	0.712312	0.610341				20.6576	15.1431	5.51444	0.981847	0.506331

## Sheet: Fig. 3E
	Figure 3E
	This refers to the CPA SEM (Cas9).
		Raw data (percent CFP)					Normalized to Day 3
		Day 3	Day 8	Day 10	Day 15		Day 3	Day 8	Day 10	Day 15
	sgFLT3 DE-1_R1	13.9	4.3	3.2	2.8		1	0.309353	0.230216	0.201439
	sgFLT3 DE-1_R2	13.7	4.5	3.3	2.8		0.985612	0.328467	0.240876	0.20438
	sgFLT3 DE-1_R3	13.7	4.4	3.7	2.8		0.985612	0.321168	0.270073	0.20438
	sgFLT3 DE-2_R1	18.6	9.2	7.1	6.2		1	0.494624	0.38172	0.333333
	sgFLT3 DE-2_R2	17.3	9.6	7.4	6.4		0.930108	0.554913	0.427746	0.369942
	sgFLT3 DE-2_R3	18.2	10.3	7.8	6.5		0.978495	0.565934	0.428571	0.357143
	sgNT_R1	9.8	9.5	9.7	9.6		1	0.969388	0.989796	0.979592
	sgNT_R2	9.2	10	9.3	9		0.938776	1.08696	1.01087	0.978261
	sgNT_R3	9.6	9.3	9	8.6		0.979592	0.96875	0.9375	0.895833
	sgRPS19-11_R1	8.7	2.1	0.7	0.4		1	0.241379	0.0804598	0.045977
	sgRPS19-11_R2	8.3	1.7	0.7	0.5		0.954023	0.204819	0.0843373	0.060241
	sgRPS19-11_R3	9.1	2.1	0.7	0.7		1.04598	0.230769	0.0769231	0.0769231

## Sheet: Fig. 3F
	Figure 3F
	This refers to the CPA MOLM13 (Cas9).
		Raw data (percent CFP)					Normalized to Day 3
		Day 3	Day 8	Day 10	Day 15		day 3	day8	day 10	day 15
	sgFLT3 DE-1_R1	32.7	20.5	14.6	14.5		1	0.626911	0.446483	0.443425
	sgFLT3 DE-1_R2	33.4	20.4	13.4	11.7		1.02141	0.610778	0.401198	0.350299
	sgFLT3 DE-1_R3	33	20.6	13.7	10.9		1.00917	0.624242	0.415152	0.330303
	sgFLT3 DE-2_R1	35	24.3	19.9	17.8		1	0.694286	0.568571	0.508571
	sgFLT3 DE-2_R2	33.6	23.2	19.6	19.2		0.96	0.690476	0.583333	0.571429
	sgFLT3 DE-2_R3	33.6	23.3	19.6	18.5		0.96	0.693452	0.583333	0.550595
	sgNT_R1	20.9	23.4	21.3	20.9		1	1.11962	1.01914	1
	sgNT_R2	21.2	22.6	20.8	21.4		1.01435	1.06604	0.981132	1.00943
	sgNT_R3	21.5	22.9	21.2	20.8		1.02871	1.06512	0.986047	0.967442
	sgRPS19-11_R1	20.2	1.2	0.4	2.8		1	0.0594059	0.019802	0.138614
	sgRPS19-11_R2	19.4	1.5	0.3	3.3		0.960396	0.0773196	0.0154639	0.170103
	sgRPS19-11_R3	20	1.4	0.5	3.9		0.990099	0.07	0.025	0.195

## Sheet: Fig. 3G
	Figure 3G
	This refers to the CPA MV411 (Cas9).
		Raw data (percent CFP)					Normalized to Day 3
		Day 3	Day 8	Day 10	Day 15		day 3	day8	day 10	day 15
	sgFLT3 DE-1_R1	30.3	12	6.5	3.2		1	0.39604	0.214521	0.105611
	sgFLT3 DE-1_R2	30.5	12.4	7.2	3.4		1.0066	0.406557	0.236066	0.111475
	sgFLT3 DE-1_R3	30.1	11.2	6.5	3.5		0.993399	0.372093	0.215947	0.116279
	sgFLT3 DE-2_R1	36.3	31.5	30	27.1		1	0.867769	0.826446	0.746556
	sgFLT3 DE-2_R2	35.7	33.4	29.9	27.7		0.983471	0.935574	0.837535	0.77591
	sgFLT3 DE-2_R3	36.8	32	29.9	26.1		1.01377	0.869565	0.8125	0.709239
	sgNT_R1	21.6	27	26.7	26.1		1	1.25	1.23611	1.20833
	sgNT_R2	20.9	26	25	25		0.967593	1.24402	1.19617	1.19617
	sgNT_R3	22	27	27.2	25.6		1.01852	1.22727	1.23636	1.16364
	sgRPS19-11_R1	29.1	8.3	4	1.9		1	0.285223	0.137457	0.0652921
	sgRPS19-11_R2	27.5	7.8	3.4	2.1		0.945017	0.283636	0.123636	0.0763636
	sgRPS19-11_R3	28.6	7.8	3.5	1.9		0.982818	0.272727	0.122378	0.0664336

## Sheet: Fig. 3H
	Figure 3H
	This refers to the CPA Nalm6 (Cas9).
		Raw data (percent CFP)					Normalized to Day 3
		Day 3	Day 8	Day 10	Day 15		day 3	day8	day 10	day 15
	sgFLT3 DE-1_R1	44.7	41.8	43.1	39.5		1	0.935123	0.964206	0.883669
	sgFLT3 DE-1_R2	44.6	42	42.6	41.4		0.997763	0.941704	0.955157	0.928251
	sgFLT3 DE-1_R3	44.9	42.6	42.8	41		1.00447	0.948775	0.953229	0.91314
	sgFLT3 DE-2_R1	43.4	40.2	42.2	41.1		1	0.926267	0.97235	0.947005
	sgFLT3 DE-2_R2	42.7	42.1	42.8	41.2		0.983871	0.985948	1.00234	0.964871
	sgFLT3 DE-2_R3	43.3	40.9	41.3	39.5		0.997696	0.944573	0.953811	0.91224
	sgNT_R1	25.4	25.5	25.5	24.3		1	1.00394	1.00394	0.956693
	sgNT_R2	25.3	25.2	25.7	25.2		0.996063	0.996047	1.01581	0.996047
	sgNT_R3	25.3	25.3	25.6	24.1		0.996063	1	1.01186	0.952569
	sgRPS19-11_R1	35.4	4.8	2.7	3.5		1	0.135593	0.0762712	0.0988701
	sgRPS19-11_R2	35.9	4.5	2.5	2.5		1.01412	0.125348	0.0696379	0.0696379
	sgRPS19-11_R3	34	5	2.6	1.6		0.960452	0.147059	0.0764706	0.0470588

[truncated: 15 more sheets: Fig. 3I, Fig. 3J, Fig. 4D, Fig. 4E, Fig. 4F, Fig. 4I, Fig. 5B, Fig. 5C, Fig. 6A, Fig. 6B, Fig. 6C, Fig. 6D, Fig. 6F, Fig. 6G, S4D]
